# Supplementary material for: Prebound State Discovered in the Unbinding Pathway of Fluorinated Variants of the Trypsin–BPTI Complex Using Random Acceleration Molecular Dynamics Simulations
Source: J Chem Inf Model. 2024 Jun 13;64(13):5194–206. doi: 10.1021/acs.jcim.4c00338 (PMC11234359; doi:10.1021/acs.jcim.4c00338)
Supplement: Supplementary file 2 — ci4c00338_si_002.zip [file ci4c00338_si_002.zip]

Archive with 8 entries (8 files):
- fb_E1G_examples.pdb
- fb_E2G_examples.pdb
- fb_E3G_examples.pdb
- fb_ETG_examples.pdb
- pb_E1G_examples.pdb
- pb_E2G_examples.pdb
- pb_E3G_examples.pdb
- pb_ETG_examples.pdb
