# Supplementary material for: Prebound State Discovered in the Unbinding Pathway of Fluorinated Variants of the Trypsin–BPTI Complex Using Random Acceleration Molecular Dynamics Simulations
Source: J Chem Inf Model. 2024 Jun 13;64(13):5194–206. doi: 10.1021/acs.jcim.4c00338 (PMC11234359; doi:10.1021/acs.jcim.4c00338)
Supplement: Supplementary file 2 — ci4c00338_si_002.zip [file ci4c00338_si_002.zip › fb_E1G_examples.pdb]

REMARK   1 CREATED WITH MDTraj 1.9.5, 2024-01-04
CRYST1   88.300   88.300   88.300  90.00  90.00  90.00 P 1           1 
MODEL        0
ATOM      1  N   ILE A  16      37.890  52.920  36.840  1.00  0.00           N  
ATOM      2  H   ILE A  16      38.640  53.370  36.350  1.00  0.00           H  
ATOM      3  H2  ILE A  16      38.250  52.500  37.690  1.00  0.00           H  
ATOM      4  H3  ILE A  16      37.470  52.180  36.290  1.00  0.00           H  
ATOM      5  CA  ILE A  16      36.810  53.800  37.410  1.00  0.00           C  
ATOM      6  HA  ILE A  16      36.530  53.380  38.380  1.00  0.00           H  
ATOM      7  CB  ILE A  16      37.230  55.280  37.600  1.00  0.00           C  
ATOM      8  HB  ILE A  16      37.720  55.590  36.670  1.00  0.00           H  
ATOM      9  CG2 ILE A  16      36.090  56.320  37.900  1.00  0.00           C  
ATOM     10 HG21 ILE A  16      35.400  56.390  37.060  1.00  0.00           H  
ATOM     11 HG22 ILE A  16      35.460  56.020  38.740  1.00  0.00           H  
ATOM     12 HG23 ILE A  16      36.480  57.310  38.120  1.00  0.00           H  
ATOM     13  CG1 ILE A  16      38.250  55.480  38.730  1.00  0.00           C  
ATOM     14 HG13 ILE A  16      38.790  56.410  38.560  1.00  0.00           H  
ATOM     15 HG12 ILE A  16      38.950  54.650  38.660  1.00  0.00           H  
ATOM     16  CD1 ILE A  16      37.800  55.510  40.230  1.00  0.00           C  
ATOM     17 HD11 ILE A  16      37.210  54.610  40.380  1.00  0.00           H  
ATOM     18 HD12 ILE A  16      38.600  55.520  40.970  1.00  0.00           H  
ATOM     19 HD13 ILE A  16      37.280  56.470  40.350  1.00  0.00           H  
ATOM     20  C   ILE A  16      35.580  53.810  36.430  1.00  0.00           C  
ATOM     21  O   ILE A  16      35.650  54.250  35.300  1.00  0.00           O  
ATOM     22  N   VAL A  17      34.430  53.330  36.920  1.00  0.00           N  
ATOM     23  H   VAL A  17      34.380  52.990  37.880  1.00  0.00           H  
ATOM     24  CA  VAL A  17      33.230  53.280  36.060  1.00  0.00           C  
ATOM     25  HA  VAL A  17      33.460  52.750  35.140  1.00  0.00           H  
ATOM     26  CB  VAL A  17      32.020  52.650  36.780  1.00  0.00           C  
ATOM     27  HB  VAL A  17      31.660  53.290  37.580  1.00  0.00           H  
ATOM     28  CG1 VAL A  17      30.900  52.440  35.690  1.00  0.00           C  
ATOM     29 HG11 VAL A  17      31.350  51.890  34.870  1.00  0.00           H  
ATOM     30 HG12 VAL A  17      30.100  51.960  36.260  1.00  0.00           H  
ATOM     31 HG13 VAL A  17      30.330  53.290  35.340  1.00  0.00           H  
ATOM     32  CG2 VAL A  17      32.450  51.330  37.300  1.00  0.00           C  
ATOM     33 HG21 VAL A  17      32.850  50.670  36.540  1.00  0.00           H  
ATOM     34 HG22 VAL A  17      33.140  51.430  38.130  1.00  0.00           H  
ATOM     35 HG23 VAL A  17      31.550  50.850  37.690  1.00  0.00           H  
ATOM     36  C   VAL A  17      32.830  54.680  35.600  1.00  0.00           C  
ATOM     37  O   VAL A  17      32.680  55.530  36.460  1.00  0.00           O  
ATOM     38  N   GLY A  18      32.630  54.940  34.290  1.00  0.00           N  
ATOM     39  H   GLY A  18      32.780  54.160  33.660  1.00  0.00           H  
ATOM     40  CA  GLY A  18      32.260  56.180  33.660  1.00  0.00           C  
ATOM     41  HA3 GLY A  18      31.270  56.420  34.050  1.00  0.00           H  
ATOM     42  HA2 GLY A  18      32.100  56.000  32.600  1.00  0.00           H  
ATOM     43  C   GLY A  18      33.090  57.410  33.980  1.00  0.00           C  
ATOM     44  O   GLY A  18      32.630  58.490  33.610  1.00  0.00           O  
ATOM     45  N   GLY A  19      34.230  57.190  34.580  1.00  0.00           N  
ATOM     46  H   GLY A  19      34.510  56.230  34.670  1.00  0.00           H  
ATOM     47  CA  GLY A  19      35.140  58.290  34.950  1.00  0.00           C  
ATOM     48  HA3 GLY A  19      36.060  57.860  35.370  1.00  0.00           H  
ATOM     49  HA2 GLY A  19      34.560  58.930  35.600  1.00  0.00           H  
ATOM     50  C   GLY A  19      35.610  59.210  33.800  1.00  0.00           C  
ATOM     51  O   GLY A  19      35.620  58.810  32.650  1.00  0.00           O  
ATOM     52  N   TYR A  20      35.950  60.480  34.090  1.00  0.00           N  
ATOM     53  H   TYR A  20      36.070  60.720  35.060  1.00  0.00           H  
ATOM     54  CA  TYR A  20      36.450  61.480  33.160  1.00  0.00           C  
ATOM     55  HA  TYR A  20      36.190  61.280  32.120  1.00  0.00           H  
ATOM     56  CB  TYR A  20      35.980  62.920  33.530  1.00  0.00           C  
ATOM     57  HB3 TYR A  20      34.890  62.980  33.590  1.00  0.00           H  
ATOM     58  HB2 TYR A  20      36.400  63.590  32.780  1.00  0.00           H  
ATOM     59  CG  TYR A  20      36.480  63.440  34.920  1.00  0.00           C  
ATOM     60  CD1 TYR A  20      35.670  63.290  36.030  1.00  0.00           C  
ATOM     61  HD1 TYR A  20      34.810  62.640  35.940  1.00  0.00           H  
ATOM     62  CE1 TYR A  20      36.040  63.930  37.230  1.00  0.00           C  
ATOM     63  HE1 TYR A  20      35.490  63.830  38.160  1.00  0.00           H  
ATOM     64  CZ  TYR A  20      37.250  64.640  37.320  1.00  0.00           C  
ATOM     65  OH  TYR A  20      37.590  65.280  38.410  1.00  0.00           O  
ATOM     66  HH  TYR A  20      36.860  65.420  39.010  1.00  0.00           H  
ATOM     67  CE2 TYR A  20      38.090  64.750  36.200  1.00  0.00           C  
ATOM     68  HE2 TYR A  20      38.980  65.360  36.300  1.00  0.00           H  
ATOM     69  CD2 TYR A  20      37.720  64.180  34.970  1.00  0.00           C  
ATOM     70  HD2 TYR A  20      38.290  64.290  34.060  1.00  0.00           H  
ATOM     71  C   TYR A  20      37.990  61.480  33.220  1.00  0.00           C  
ATOM     72  O   TYR A  20      38.560  61.200  34.290  1.00  0.00           O  
ATOM     73  N   THR A  21      38.700  61.560  32.120  1.00  0.00           N  
ATOM     74  H   THR A  21      38.200  61.710  31.260  1.00  0.00           H  
ATOM     75  CA  THR A  21      40.170  61.510  32.150  1.00  0.00           C  
ATOM     76  HA  THR A  21      40.560  60.550  32.480  1.00  0.00           H  
ATOM     77  CB  THR A  21      40.740  61.700  30.740  1.00  0.00           C  
ATOM     78  HB  THR A  21      40.440  62.700  30.400  1.00  0.00           H  
ATOM     79  CG2 THR A  21      42.240  61.560  30.670  1.00  0.00           C  
ATOM     80 HG21 THR A  21      42.520  60.700  31.280  1.00  0.00           H  
ATOM     81 HG22 THR A  21      42.550  61.300  29.650  1.00  0.00           H  
ATOM     82 HG23 THR A  21      42.740  62.440  31.070  1.00  0.00           H  
ATOM     83  OG1 THR A  21      40.130  60.600  30.040  1.00  0.00           O  
ATOM     84  HG1 THR A  21      40.400  60.750  29.130  1.00  0.00           H  
ATOM     85  C   THR A  21      40.760  62.560  33.080  1.00  0.00           C  
ATOM     86  O   THR A  21      40.460  63.690  32.720  1.00  0.00           O  
ATOM     87  N   CYS A  22      41.530  62.270  34.140  1.00  0.00           N  
ATOM     88  H   CYS A  22      41.720  61.290  34.330  1.00  0.00           H  
ATOM     89  CA  CYS A  22      41.980  63.320  35.070  1.00  0.00           C  
ATOM     90  HA  CYS A  22      41.110  63.760  35.540  1.00  0.00           H  
ATOM     91  CB  CYS A  22      42.720  62.600  36.210  1.00  0.00           C  
ATOM     92  HB3 CYS A  22      42.750  63.250  37.090  1.00  0.00           H  
ATOM     93  HB2 CYS A  22      43.750  62.300  36.040  1.00  0.00           H  
ATOM     94  SG  CYS A  22      41.890  61.230  36.890  1.00  0.00           S  
ATOM     95  C   CYS A  22      42.840  64.420  34.360  1.00  0.00           C  
ATOM     96  O   CYS A  22      42.960  65.540  34.860  1.00  0.00           O  
ATOM     97  N   GLY A  23      43.790  64.000  33.550  1.00  0.00           N  
ATOM     98  H   GLY A  23      43.890  63.010  33.380  1.00  0.00           H  
ATOM     99  CA  GLY A  23      45.040  64.750  33.200  1.00  0.00           C  
ATOM    100  HA3 GLY A  23      44.790  65.710  32.730  1.00  0.00           H  
ATOM    101  HA2 GLY A  23      45.630  64.160  32.500  1.00  0.00           H  
ATOM    102  C   GLY A  23      45.910  64.920  34.410  1.00  0.00           C  
ATOM    103  O   GLY A  23      45.720  64.330  35.490  1.00  0.00           O  
ATOM    104  N   ALA A  24      46.950  65.780  34.310  1.00  0.00           N  
ATOM    105  H   ALA A  24      47.140  66.250  33.430  1.00  0.00           H  
ATOM    106  CA  ALA A  24      47.690  66.330  35.410  1.00  0.00           C  
ATOM    107  HA  ALA A  24      48.120  65.490  35.960  1.00  0.00           H  
ATOM    108  CB  ALA A  24      48.790  67.220  34.830  1.00  0.00           C  
ATOM    109  HB1 ALA A  24      49.470  67.630  35.570  1.00  0.00           H  
ATOM    110  HB2 ALA A  24      49.310  66.670  34.050  1.00  0.00           H  
ATOM    111  HB3 ALA A  24      48.320  68.060  34.310  1.00  0.00           H  
ATOM    112  C   ALA A  24      46.850  67.170  36.460  1.00  0.00           C  
ATOM    113  O   ALA A  24      45.920  67.870  36.060  1.00  0.00           O  
ATOM    114  N   ASN A  25      47.340  67.140  37.710  1.00  0.00           N  
ATOM    115  H   ASN A  25      48.000  66.430  37.950  1.00  0.00           H  
ATOM    116  CA  ASN A  25      47.040  68.170  38.730  1.00  0.00           C  
ATOM    117  HA  ASN A  25      47.660  67.940  39.590  1.00  0.00           H  
ATOM    118  CB  ASN A  25      47.620  69.490  38.260  1.00  0.00           C  
ATOM    119  HB3 ASN A  25      47.210  70.290  38.890  1.00  0.00           H  
ATOM    120  HB2 ASN A  25      47.300  69.730  37.240  1.00  0.00           H  
ATOM    121  CG  ASN A  25      49.120  69.700  38.250  1.00  0.00           C  
ATOM    122  OD1 ASN A  25      49.730  69.600  37.160  1.00  0.00           O  
ATOM    123  ND2 ASN A  25      49.750  69.860  39.360  1.00  0.00           N  
ATOM    124 HD21 ASN A  25      49.240  69.970  40.220  1.00  0.00           H  
ATOM    125 HD22 ASN A  25      50.770  69.900  39.290  1.00  0.00           H  
ATOM    126  C   ASN A  25      45.550  68.200  39.290  1.00  0.00           C  
ATOM    127  O   ASN A  25      45.290  68.780  40.350  1.00  0.00           O  
ATOM    128  N   THR A  26      44.720  67.390  38.640  1.00  0.00           N  
ATOM    129  H   THR A  26      44.920  67.030  37.720  1.00  0.00           H  
ATOM    130  CA  THR A  26      43.350  67.260  39.120  1.00  0.00           C  
ATOM    131  HA  THR A  26      42.830  68.200  39.300  1.00  0.00           H  
ATOM    132  CB  THR A  26      42.640  66.510  37.980  1.00  0.00           C  
ATOM    133  HB  THR A  26      43.190  65.590  37.800  1.00  0.00           H  
ATOM    134  CG2 THR A  26      41.170  66.100  38.220  1.00  0.00           C  
ATOM    135 HG21 THR A  26      40.920  65.640  39.180  1.00  0.00           H  
ATOM    136 HG22 THR A  26      40.650  67.050  38.350  1.00  0.00           H  
ATOM    137 HG23 THR A  26      40.860  65.460  37.400  1.00  0.00           H  
ATOM    138  OG1 THR A  26      42.690  67.230  36.830  1.00  0.00           O  
ATOM    139  HG1 THR A  26      43.070  66.660  36.160  1.00  0.00           H  
ATOM    140  C   THR A  26      43.190  66.420  40.450  1.00  0.00           C  
ATOM    141  O   THR A  26      42.240  66.730  41.230  1.00  0.00           O  
ATOM    142  N   VAL A  27      43.990  65.370  40.630  1.00  0.00           N  
ATOM    143  H   VAL A  27      44.630  65.180  39.870  1.00  0.00           H  
ATOM    144  CA  VAL A  27      44.280  64.550  41.840  1.00  0.00           C  
ATOM    145  HA  VAL A  27      43.740  64.990  42.680  1.00  0.00           H  
ATOM    146  CB  VAL A  27      43.640  63.210  41.690  1.00  0.00           C  
ATOM    147  HB  VAL A  27      44.080  62.610  42.490  1.00  0.00           H  
ATOM    148  CG1 VAL A  27      42.170  63.070  41.910  1.00  0.00           C  
ATOM    149 HG11 VAL A  27      41.640  63.590  41.100  1.00  0.00           H  
ATOM    150 HG12 VAL A  27      41.980  62.000  41.980  1.00  0.00           H  
ATOM    151 HG13 VAL A  27      41.920  63.600  42.830  1.00  0.00           H  
ATOM    152  CG2 VAL A  27      43.900  62.580  40.260  1.00  0.00           C  
ATOM    153 HG21 VAL A  27      43.370  63.130  39.480  1.00  0.00           H  
ATOM    154 HG22 VAL A  27      44.970  62.480  40.080  1.00  0.00           H  
ATOM    155 HG23 VAL A  27      43.350  61.650  40.120  1.00  0.00           H  
ATOM    156  C   VAL A  27      45.820  64.370  42.030  1.00  0.00           C  
ATOM    157  O   VAL A  27      46.420  63.320  41.930  1.00  0.00           O  
ATOM    158  N   PRO A  28      46.550  65.500  42.290  1.00  0.00           N  
ATOM    159  CD  PRO A  28      46.020  66.700  42.950  1.00  0.00           C  
ATOM    160  HD3 PRO A  28      45.570  66.400  43.900  1.00  0.00           H  
ATOM    161  HD2 PRO A  28      45.300  67.160  42.280  1.00  0.00           H  
ATOM    162  CG  PRO A  28      47.230  67.620  43.140  1.00  0.00           C  
ATOM    163  HG3 PRO A  28      47.530  67.680  44.180  1.00  0.00           H  
ATOM    164  HG2 PRO A  28      47.130  68.670  42.890  1.00  0.00           H  
ATOM    165  CB  PRO A  28      48.450  67.060  42.360  1.00  0.00           C  
ATOM    166  HB3 PRO A  28      49.410  67.130  42.870  1.00  0.00           H  
ATOM    167  HB2 PRO A  28      48.650  67.560  41.400  1.00  0.00           H  
ATOM    168  CA  PRO A  28      48.030  65.560  42.230  1.00  0.00           C  
ATOM    169  HA  PRO A  28      48.280  65.230  41.220  1.00  0.00           H  
ATOM    170  C   PRO A  28      48.810  64.710  43.220  1.00  0.00           C  
ATOM    171  O   PRO A  28      50.060  64.510  43.170  1.00  0.00           O  
ATOM    172  N   TYR A  29      48.060  64.130  44.200  1.00  0.00           N  
ATOM    173  H   TYR A  29      47.070  64.290  44.130  1.00  0.00           H  
ATOM    174  CA  TYR A  29      48.530  63.340  45.300  1.00  0.00           C  
ATOM    175  HA  TYR A  29      49.510  63.640  45.670  1.00  0.00           H  
ATOM    176  CB  TYR A  29      47.570  63.680  46.560  1.00  0.00           C  
ATOM    177  HB3 TYR A  29      47.970  64.580  47.030  1.00  0.00           H  
ATOM    178  HB2 TYR A  29      47.630  62.860  47.280  1.00  0.00           H  
ATOM    179  CG  TYR A  29      46.100  63.880  46.210  1.00  0.00           C  
ATOM    180  CD1 TYR A  29      45.290  62.750  45.850  1.00  0.00           C  
ATOM    181  HD1 TYR A  29      45.640  61.740  45.940  1.00  0.00           H  
ATOM    182  CE1 TYR A  29      44.000  62.920  45.500  1.00  0.00           C  
ATOM    183  HE1 TYR A  29      43.550  62.040  45.090  1.00  0.00           H  
ATOM    184  CZ  TYR A  29      43.390  64.200  45.500  1.00  0.00           C  
ATOM    185  OH  TYR A  29      42.100  64.360  45.100  1.00  0.00           O  
ATOM    186  HH  TYR A  29      41.850  65.260  45.290  1.00  0.00           H  
ATOM    187  CE2 TYR A  29      44.180  65.300  45.890  1.00  0.00           C  
ATOM    188  HE2 TYR A  29      43.830  66.330  45.880  1.00  0.00           H  
ATOM    189  CD2 TYR A  29      45.520  65.130  46.240  1.00  0.00           C  
ATOM    190  HD2 TYR A  29      46.120  65.970  46.550  1.00  0.00           H  
ATOM    191  C   TYR A  29      48.460  61.840  44.990  1.00  0.00           C  
ATOM    192  O   TYR A  29      49.050  61.070  45.710  1.00  0.00           O  
ATOM    193  N   GLN A  30      47.860  61.420  43.850  1.00  0.00           N  
ATOM    194  H   GLN A  30      47.370  62.140  43.360  1.00  0.00           H  
ATOM    195  CA  GLN A  30      47.620  60.000  43.320  1.00  0.00           C  
ATOM    196  HA  GLN A  30      47.370  59.360  44.160  1.00  0.00           H  
ATOM    197  CB  GLN A  30      46.410  60.070  42.360  1.00  0.00           C  
ATOM    198  HB3 GLN A  30      46.700  60.820  41.620  1.00  0.00           H  
ATOM    199  HB2 GLN A  30      45.480  60.300  42.890  1.00  0.00           H  
ATOM    200  CG  GLN A  30      46.210  58.790  41.560  1.00  0.00           C  
ATOM    201  HG3 GLN A  30      47.140  58.530  41.040  1.00  0.00           H  
ATOM    202  HG2 GLN A  30      45.460  59.050  40.820  1.00  0.00           H  
ATOM    203  CD  GLN A  30      45.800  57.580  42.430  1.00  0.00           C  
ATOM    204  OE1 GLN A  30      46.540  57.170  43.270  1.00  0.00           O  
ATOM    205  NE2 GLN A  30      44.710  56.890  42.070  1.00  0.00           N  
ATOM    206 HE21 GLN A  30      44.090  57.320  41.410  1.00  0.00           H  
ATOM    207 HE22 GLN A  30      44.700  55.940  42.420  1.00  0.00           H  
ATOM    208  C   GLN A  30      48.920  59.560  42.720  1.00  0.00           C  
ATOM    209  O   GLN A  30      49.330  60.180  41.800  1.00  0.00           O  
ATOM    210  N   VAL A  31      49.550  58.620  43.360  1.00  0.00           N  
ATOM    211  H   VAL A  31      49.200  58.300  44.250  1.00  0.00           H  
ATOM    212  CA  VAL A  31      50.800  57.970  42.890  1.00  0.00           C  
ATOM    213  HA  VAL A  31      51.100  58.390  41.920  1.00  0.00           H  
ATOM    214  CB  VAL A  31      51.900  58.240  43.930  1.00  0.00           C  
ATOM    215  HB  VAL A  31      51.480  58.130  44.920  1.00  0.00           H  
ATOM    216  CG1 VAL A  31      53.090  57.330  43.890  1.00  0.00           C  
ATOM    217 HG11 VAL A  31      53.520  57.330  42.880  1.00  0.00           H  
ATOM    218 HG12 VAL A  31      53.810  57.640  44.650  1.00  0.00           H  
ATOM    219 HG13 VAL A  31      52.840  56.290  44.080  1.00  0.00           H  
ATOM    220  CG2 VAL A  31      52.300  59.720  43.760  1.00  0.00           C  
ATOM    221 HG21 VAL A  31      51.510  60.450  43.860  1.00  0.00           H  
ATOM    222 HG22 VAL A  31      53.050  59.990  44.500  1.00  0.00           H  
ATOM    223 HG23 VAL A  31      52.720  59.790  42.770  1.00  0.00           H  
ATOM    224  C   VAL A  31      50.660  56.480  42.530  1.00  0.00           C  
ATOM    225  O   VAL A  31      50.100  55.630  43.230  1.00  0.00           O  
ATOM    226  N   SER A  32      51.200  56.190  41.330  1.00  0.00           N  
ATOM    227  H   SER A  32      51.650  56.950  40.870  1.00  0.00           H  
ATOM    228  CA  SER A  32      51.460  54.820  40.840  1.00  0.00           C  
ATOM    229  HA  SER A  32      50.500  54.310  40.790  1.00  0.00           H  
ATOM    230  CB  SER A  32      51.660  54.900  39.270  1.00  0.00           C  
ATOM    231  HB3 SER A  32      52.600  55.410  39.010  1.00  0.00           H  
ATOM    232  HB2 SER A  32      50.770  55.420  38.900  1.00  0.00           H  
ATOM    233  OG  SER A  32      51.660  53.630  38.740  1.00  0.00           O  
ATOM    234  HG  SER A  32      52.160  53.630  37.920  1.00  0.00           H  
ATOM    235  C   SER A  32      52.470  53.960  41.720  1.00  0.00           C  
ATOM    236  O   SER A  32      53.550  54.480  42.130  1.00  0.00           O  
ATOM    237  N   LEU A  33      52.290  52.590  41.830  1.00  0.00           N  
ATOM    238  H   LEU A  33      51.410  52.150  41.630  1.00  0.00           H  
ATOM    239  CA  LEU A  33      53.230  51.570  42.330  1.00  0.00           C  
ATOM    240  HA  LEU A  33      54.210  51.970  42.600  1.00  0.00           H  
ATOM    241  CB  LEU A  33      52.750  51.060  43.620  1.00  0.00           C  
ATOM    242  HB3 LEU A  33      53.620  50.530  44.010  1.00  0.00           H  
ATOM    243  HB2 LEU A  33      51.920  50.400  43.400  1.00  0.00           H  
ATOM    244  CG  LEU A  33      52.330  52.060  44.740  1.00  0.00           C  
ATOM    245  HG  LEU A  33      51.700  52.840  44.330  1.00  0.00           H  
ATOM    246  CD1 LEU A  33      51.640  51.310  45.820  1.00  0.00           C  
ATOM    247 HD11 LEU A  33      52.210  50.500  46.290  1.00  0.00           H  
ATOM    248 HD12 LEU A  33      51.390  51.990  46.630  1.00  0.00           H  
ATOM    249 HD13 LEU A  33      50.720  50.880  45.440  1.00  0.00           H  
ATOM    250  CD2 LEU A  33      53.520  52.930  45.430  1.00  0.00           C  
ATOM    251 HD21 LEU A  33      54.410  52.300  45.530  1.00  0.00           H  
ATOM    252 HD22 LEU A  33      53.710  53.740  44.730  1.00  0.00           H  
ATOM    253 HD23 LEU A  33      53.260  53.380  46.390  1.00  0.00           H  
ATOM    254  C   LEU A  33      53.440  50.430  41.260  1.00  0.00           C  
ATOM    255  O   LEU A  33      52.480  49.800  40.770  1.00  0.00           O  
ATOM    256  N   ASN A  34      54.710  50.080  40.920  1.00  0.00           N  
ATOM    257  H   ASN A  34      55.390  50.610  41.450  1.00  0.00           H  
ATOM    258  CA  ASN A  34      55.160  49.070  40.040  1.00  0.00           C  
ATOM    259  HA  ASN A  34      54.290  48.620  39.570  1.00  0.00           H  
ATOM    260  CB  ASN A  34      56.010  49.760  38.910  1.00  0.00           C  
ATOM    261  HB3 ASN A  34      56.850  50.320  39.340  1.00  0.00           H  
ATOM    262  HB2 ASN A  34      55.380  50.400  38.290  1.00  0.00           H  
ATOM    263  CG  ASN A  34      56.540  48.870  37.860  1.00  0.00           C  
ATOM    264  OD1 ASN A  34      55.870  47.900  37.470  1.00  0.00           O  
ATOM    265  ND2 ASN A  34      57.800  49.030  37.410  1.00  0.00           N  
ATOM    266 HD21 ASN A  34      58.300  49.740  37.940  1.00  0.00           H  
ATOM    267 HD22 ASN A  34      58.240  48.320  36.850  1.00  0.00           H  
ATOM    268  C   ASN A  34      55.930  48.020  40.820  1.00  0.00           C  
ATOM    269  O   ASN A  34      56.640  48.290  41.800  1.00  0.00           O  
ATOM    270  N   SER A  37      55.740  46.770  40.510  1.00  0.00           N  
ATOM    271  H   SER A  37      55.040  46.620  39.790  1.00  0.00           H  
ATOM    272  CA  SER A  37      56.390  45.680  41.120  1.00  0.00           C  
ATOM    273  HA  SER A  37      57.460  45.820  41.300  1.00  0.00           H  
ATOM    274  CB  SER A  37      55.750  45.400  42.460  1.00  0.00           C  
ATOM    275  HB3 SER A  37      54.680  45.340  42.240  1.00  0.00           H  
ATOM    276  HB2 SER A  37      55.960  46.290  43.040  1.00  0.00           H  
ATOM    277  OG  SER A  37      56.320  44.250  43.140  1.00  0.00           O  
ATOM    278  HG  SER A  37      57.110  44.560  43.610  1.00  0.00           H  
ATOM    279  C   SER A  37      56.230  44.440  40.170  1.00  0.00           C  
ATOM    280  O   SER A  37      55.220  43.730  40.200  1.00  0.00           O  
ATOM    281  N   GLY A  38      57.120  44.340  39.180  1.00  0.00           N  
ATOM    282  H   GLY A  38      57.970  44.900  39.240  1.00  0.00           H  
ATOM    283  CA  GLY A  38      57.080  43.610  37.950  1.00  0.00           C  
ATOM    284  HA3 GLY A  38      56.920  42.550  38.090  1.00  0.00           H  
ATOM    285  HA2 GLY A  38      58.110  43.740  37.600  1.00  0.00           H  
ATOM    286  C   GLY A  38      56.130  44.130  36.920  1.00  0.00           C  
ATOM    287  O   GLY A  38      56.430  44.380  35.760  1.00  0.00           O  
ATOM    288  N   TYR A  39      55.000  44.610  37.330  1.00  0.00           N  
ATOM    289  H   TYR A  39      54.770  44.280  38.270  1.00  0.00           H  
ATOM    290  CA  TYR A  39      54.030  45.440  36.580  1.00  0.00           C  
ATOM    291  HA  TYR A  39      54.480  46.080  35.830  1.00  0.00           H  
ATOM    292  CB  TYR A  39      52.990  44.590  35.850  1.00  0.00           C  
ATOM    293  HB3 TYR A  39      52.060  45.140  35.700  1.00  0.00           H  
ATOM    294  HB2 TYR A  39      52.620  43.770  36.470  1.00  0.00           H  
ATOM    295  CG  TYR A  39      53.510  43.830  34.590  1.00  0.00           C  
ATOM    296  CD1 TYR A  39      53.980  42.500  34.610  1.00  0.00           C  
ATOM    297  HD1 TYR A  39      54.160  41.990  35.550  1.00  0.00           H  
ATOM    298  CE1 TYR A  39      54.460  41.930  33.380  1.00  0.00           C  
ATOM    299  HE1 TYR A  39      54.830  40.920  33.450  1.00  0.00           H  
ATOM    300  CZ  TYR A  39      54.360  42.650  32.190  1.00  0.00           C  
ATOM    301  OH  TYR A  39      54.840  42.080  31.030  1.00  0.00           O  
ATOM    302  HH  TYR A  39      55.010  42.690  30.300  1.00  0.00           H  
ATOM    303  CE2 TYR A  39      53.820  43.920  32.130  1.00  0.00           C  
ATOM    304  HE2 TYR A  39      53.720  44.370  31.150  1.00  0.00           H  
ATOM    305  CD2 TYR A  39      53.470  44.520  33.380  1.00  0.00           C  
ATOM    306  HD2 TYR A  39      52.960  45.480  33.340  1.00  0.00           H  
ATOM    307  C   TYR A  39      53.380  46.340  37.650  1.00  0.00           C  
ATOM    308  O   TYR A  39      53.620  46.050  38.800  1.00  0.00           O  
ATOM    309  N   HIS A  40      52.640  47.340  37.270  1.00  0.00           N  
ATOM    310  H   HIS A  40      52.570  47.590  36.290  1.00  0.00           H  
ATOM    311  CA  HIS A  40      51.720  48.070  38.110  1.00  0.00           C  
ATOM    312  HA  HIS A  40      52.290  48.660  38.820  1.00  0.00           H  
ATOM    313  CB  HIS A  40      50.860  48.910  37.180  1.00  0.00           C  
ATOM    314  HB3 HIS A  40      50.240  48.230  36.590  1.00  0.00           H  
ATOM    315  HB2 HIS A  40      51.430  49.520  36.470  1.00  0.00           H  
ATOM    316  CG  HIS A  40      49.970  49.760  38.040  1.00  0.00           C  
ATOM    317  ND1 HIS A  40      50.400  50.800  38.820  1.00  0.00           N  
ATOM    318  HD1 HIS A  40      51.320  51.210  38.790  1.00  0.00           H  
ATOM    319  CE1 HIS A  40      49.260  51.300  39.410  1.00  0.00           C  
ATOM    320  HE1 HIS A  40      49.170  52.230  39.940  1.00  0.00           H  
ATOM    321  NE2 HIS A  40      48.250  50.560  39.020  1.00  0.00           N  
ATOM    322  HE2 HIS A  40      47.320  50.690  39.390  1.00  0.00           H  
ATOM    323  CD2 HIS A  40      48.660  49.540  38.180  1.00  0.00           C  
ATOM    324  HD2 HIS A  40      48.000  48.850  37.670  1.00  0.00           H  
ATOM    325  C   HIS A  40      50.890  47.170  38.950  1.00  0.00           C  
ATOM    326  O   HIS A  40      50.570  46.030  38.560  1.00  0.00           O  
ATOM    327  N   PHE A  41      50.440  47.670  40.110  1.00  0.00           N  
ATOM    328  H   PHE A  41      50.810  48.570  40.390  1.00  0.00           H  
ATOM    329  CA  PHE A  41      49.520  46.910  41.060  1.00  0.00           C  
ATOM    330  HA  PHE A  41      48.910  46.340  40.350  1.00  0.00           H  
ATOM    331  CB  PHE A  41      50.310  46.000  41.910  1.00  0.00           C  
ATOM    332  HB3 PHE A  41      50.890  45.340  41.240  1.00  0.00           H  
ATOM    333  HB2 PHE A  41      49.630  45.320  42.420  1.00  0.00           H  
ATOM    334  CG  PHE A  41      51.320  46.690  42.810  1.00  0.00           C  
ATOM    335  CD1 PHE A  41      52.540  47.170  42.380  1.00  0.00           C  
ATOM    336  HD1 PHE A  41      52.850  46.920  41.370  1.00  0.00           H  
ATOM    337  CE1 PHE A  41      53.370  47.810  43.390  1.00  0.00           C  
ATOM    338  HE1 PHE A  41      54.390  48.090  43.210  1.00  0.00           H  
ATOM    339  CZ  PHE A  41      52.830  48.060  44.670  1.00  0.00           C  
ATOM    340  HZ  PHE A  41      53.320  48.660  45.420  1.00  0.00           H  
ATOM    341  CE2 PHE A  41      51.510  47.700  44.930  1.00  0.00           C  
ATOM    342  HE2 PHE A  41      51.080  47.930  45.890  1.00  0.00           H  
ATOM    343  CD2 PHE A  41      50.750  47.030  44.020  1.00  0.00           C  
ATOM    344  HD2 PHE A  41      49.740  46.690  44.210  1.00  0.00           H  
ATOM    345  C   PHE A  41      48.580  47.710  41.860  1.00  0.00           C  
ATOM    346  O   PHE A  41      47.420  47.260  41.970  1.00  0.00           O  
ATOM    347  N   CYS A  42      48.890  48.880  42.470  1.00  0.00           N  
ATOM    348  H   CYS A  42      49.790  49.330  42.280  1.00  0.00           H  
ATOM    349  CA  CYS A  42      47.990  49.700  43.250  1.00  0.00           C  
ATOM    350  HA  CYS A  42      46.990  49.710  42.850  1.00  0.00           H  
ATOM    351  CB  CYS A  42      47.970  49.220  44.730  1.00  0.00           C  
ATOM    352  HB3 CYS A  42      47.530  49.920  45.430  1.00  0.00           H  
ATOM    353  HB2 CYS A  42      49.000  49.120  45.080  1.00  0.00           H  
ATOM    354  SG  CYS A  42      47.190  47.680  44.950  1.00  0.00           S  
ATOM    355  C   CYS A  42      48.380  51.180  43.180  1.00  0.00           C  
ATOM    356  O   CYS A  42      49.430  51.530  42.580  1.00  0.00           O  
ATOM    357  N   GLY A  43      47.470  52.070  43.570  1.00  0.00           N  
ATOM    358  H   GLY A  43      46.520  51.720  43.580  1.00  0.00           H  
ATOM    359  CA  GLY A  43      47.710  53.520  43.710  1.00  0.00           C  
ATOM    360  HA3 GLY A  43      46.760  54.030  43.800  1.00  0.00           H  
ATOM    361  HA2 GLY A  43      48.230  53.910  42.840  1.00  0.00           H  
ATOM    362  C   GLY A  43      48.360  53.860  45.090  1.00  0.00           C  
ATOM    363  O   GLY A  43      48.690  52.920  45.890  1.00  0.00           O  
ATOM    364  N   GLY A  44      48.350  55.110  45.490  1.00  0.00           N  
ATOM    365  H   GLY A  44      48.030  55.870  44.890  1.00  0.00           H  
ATOM    366  CA  GLY A  44      48.750  55.500  46.830  1.00  0.00           C  
ATOM    367  HA3 GLY A  44      49.770  55.220  47.080  1.00  0.00           H  
ATOM    368  HA2 GLY A  44      48.090  55.070  47.580  1.00  0.00           H  
ATOM    369  C   GLY A  44      48.820  57.010  47.120  1.00  0.00           C  
ATOM    370  O   GLY A  44      48.980  57.830  46.250  1.00  0.00           O  
ATOM    371  N   SER A  45      48.500  57.370  48.350  1.00  0.00           N  
ATOM    372  H   SER A  45      48.240  56.590  48.940  1.00  0.00           H  
ATOM    373  CA  SER A  45      48.660  58.660  48.960  1.00  0.00           C  
ATOM    374  HA  SER A  45      48.300  58.550  49.980  1.00  0.00           H  
ATOM    375  CB  SER A  45      47.720  59.770  48.510  1.00  0.00           C  
ATOM    376  HB3 SER A  45      46.700  59.420  48.710  1.00  0.00           H  
ATOM    377  HB2 SER A  45      47.800  60.070  47.460  1.00  0.00           H  
ATOM    378  OG  SER A  45      47.880  60.920  49.270  1.00  0.00           O  
ATOM    379  HG  SER A  45      48.640  61.390  48.930  1.00  0.00           H  
ATOM    380  C   SER A  45      50.180  59.010  49.000  1.00  0.00           C  
ATOM    381  O   SER A  45      50.940  58.390  49.750  1.00  0.00           O  
ATOM    382  N   LEU A  46      50.630  60.060  48.370  1.00  0.00           N  
ATOM    383  H   LEU A  46      50.070  60.350  47.580  1.00  0.00           H  
ATOM    384  CA  LEU A  46      51.810  60.880  48.630  1.00  0.00           C  
ATOM    385  HA  LEU A  46      52.610  60.210  48.950  1.00  0.00           H  
ATOM    386  CB  LEU A  46      52.300  61.600  47.300  1.00  0.00           C  
ATOM    387  HB3 LEU A  46      51.450  62.230  47.070  1.00  0.00           H  
ATOM    388  HB2 LEU A  46      52.390  60.790  46.560  1.00  0.00           H  
ATOM    389  CG  LEU A  46      53.670  62.400  47.500  1.00  0.00           C  
ATOM    390  HG  LEU A  46      53.650  63.050  48.370  1.00  0.00           H  
ATOM    391  CD1 LEU A  46      54.820  61.430  47.680  1.00  0.00           C  
ATOM    392 HD11 LEU A  46      55.020  60.800  46.800  1.00  0.00           H  
ATOM    393 HD12 LEU A  46      55.730  62.030  47.800  1.00  0.00           H  
ATOM    394 HD13 LEU A  46      54.590  60.880  48.590  1.00  0.00           H  
ATOM    395  CD2 LEU A  46      53.880  63.280  46.210  1.00  0.00           C  
ATOM    396 HD21 LEU A  46      52.930  63.700  45.890  1.00  0.00           H  
ATOM    397 HD22 LEU A  46      54.430  64.160  46.530  1.00  0.00           H  
ATOM    398 HD23 LEU A  46      54.320  62.670  45.410  1.00  0.00           H  
ATOM    399  C   LEU A  46      51.520  61.960  49.740  1.00  0.00           C  
ATOM    400  O   LEU A  46      50.790  62.960  49.540  1.00  0.00           O  
ATOM    401  N   ILE A  47      52.010  61.660  50.970  1.00  0.00           N  
ATOM    402  H   ILE A  47      52.470  60.770  51.080  1.00  0.00           H  
ATOM    403  CA  ILE A  47      51.710  62.430  52.240  1.00  0.00           C  
ATOM    404  HA  ILE A  47      51.100  63.290  51.990  1.00  0.00           H  
ATOM    405  CB  ILE A  47      50.920  61.600  53.230  1.00  0.00           C  
ATOM    406  HB  ILE A  47      50.690  62.190  54.110  1.00  0.00           H  
ATOM    407  CG2 ILE A  47      49.600  61.130  52.540  1.00  0.00           C  
ATOM    408 HG21 ILE A  47      48.970  61.970  52.260  1.00  0.00           H  
ATOM    409 HG22 ILE A  47      49.890  60.610  51.630  1.00  0.00           H  
ATOM    410 HG23 ILE A  47      48.970  60.460  53.120  1.00  0.00           H  
ATOM    411  CG1 ILE A  47      51.780  60.370  53.780  1.00  0.00           C  
ATOM    412 HG13 ILE A  47      52.620  60.860  54.250  1.00  0.00           H  
ATOM    413 HG12 ILE A  47      52.140  59.730  52.970  1.00  0.00           H  
ATOM    414  CD1 ILE A  47      51.090  59.390  54.750  1.00  0.00           C  
ATOM    415 HD11 ILE A  47      51.860  58.790  55.260  1.00  0.00           H  
ATOM    416 HD12 ILE A  47      50.650  59.970  55.550  1.00  0.00           H  
ATOM    417 HD13 ILE A  47      50.310  58.760  54.330  1.00  0.00           H  
ATOM    418  C   ILE A  47      53.050  62.980  52.800  1.00  0.00           C  
ATOM    419  O   ILE A  47      53.030  63.900  53.620  1.00  0.00           O  
ATOM    420  N   ASN A  48      54.230  62.540  52.290  1.00  0.00           N  
ATOM    421  H   ASN A  48      54.210  61.670  51.770  1.00  0.00           H  
ATOM    422  CA  ASN A  48      55.510  63.190  52.610  1.00  0.00           C  
ATOM    423  HA  ASN A  48      55.210  64.230  52.660  1.00  0.00           H  
ATOM    424  CB  ASN A  48      55.920  62.670  53.960  1.00  0.00           C  
ATOM    425  HB3 ASN A  48      55.760  61.590  54.010  1.00  0.00           H  
ATOM    426  HB2 ASN A  48      55.370  63.230  54.720  1.00  0.00           H  
ATOM    427  CG  ASN A  48      57.360  62.880  54.350  1.00  0.00           C  
ATOM    428  OD1 ASN A  48      58.230  62.060  54.010  1.00  0.00           O  
ATOM    429  ND2 ASN A  48      57.660  63.970  55.030  1.00  0.00           N  
ATOM    430 HD21 ASN A  48      57.000  64.590  55.450  1.00  0.00           H  
ATOM    431 HD22 ASN A  48      58.650  64.070  55.220  1.00  0.00           H  
ATOM    432  C   ASN A  48      56.600  62.960  51.520  1.00  0.00           C  
ATOM    433  O   ASN A  48      56.520  62.070  50.640  1.00  0.00           O  
ATOM    434  N   SER A  49      57.560  63.880  51.530  1.00  0.00           N  
ATOM    435  H   SER A  49      57.540  64.600  52.230  1.00  0.00           H  
ATOM    436  CA  SER A  49      58.700  63.900  50.570  1.00  0.00           C  
ATOM    437  HA  SER A  49      58.320  64.290  49.630  1.00  0.00           H  
ATOM    438  CB  SER A  49      59.810  64.840  51.110  1.00  0.00           C  
ATOM    439  HB3 SER A  49      59.470  65.880  51.120  1.00  0.00           H  
ATOM    440  HB2 SER A  49      60.730  64.900  50.520  1.00  0.00           H  
ATOM    441  OG  SER A  49      60.180  64.430  52.360  1.00  0.00           O  
ATOM    442  HG  SER A  49      60.520  65.180  52.870  1.00  0.00           H  
ATOM    443  C   SER A  49      59.410  62.600  50.240  1.00  0.00           C  
ATOM    444  O   SER A  49      59.990  62.390  49.200  1.00  0.00           O  
ATOM    445  N   GLN A  50      59.320  61.660  51.180  1.00  0.00           N  
ATOM    446  H   GLN A  50      58.900  61.920  52.070  1.00  0.00           H  
ATOM    447  CA  GLN A  50      59.940  60.290  51.140  1.00  0.00           C  
ATOM    448  HA  GLN A  50      60.330  60.140  50.140  1.00  0.00           H  
ATOM    449  CB  GLN A  50      61.200  60.290  52.000  1.00  0.00           C  
ATOM    450  HB3 GLN A  50      60.910  60.220  53.060  1.00  0.00           H  
ATOM    451  HB2 GLN A  50      61.690  61.240  51.820  1.00  0.00           H  
ATOM    452  CG  GLN A  50      62.200  59.250  51.490  1.00  0.00           C  
ATOM    453  HG3 GLN A  50      62.220  59.180  50.400  1.00  0.00           H  
ATOM    454  HG2 GLN A  50      61.900  58.290  51.890  1.00  0.00           H  
ATOM    455  CD  GLN A  50      63.630  59.440  52.050  1.00  0.00           C  
ATOM    456  OE1 GLN A  50      63.920  60.440  52.660  1.00  0.00           O  
ATOM    457  NE2 GLN A  50      64.510  58.480  51.900  1.00  0.00           N  
ATOM    458 HE21 GLN A  50      64.240  57.600  51.470  1.00  0.00           H  
ATOM    459 HE22 GLN A  50      65.490  58.660  52.090  1.00  0.00           H  
ATOM    460  C   GLN A  50      59.010  59.110  51.570  1.00  0.00           C  
ATOM    461  O   GLN A  50      59.440  57.950  51.730  1.00  0.00           O  
ATOM    462  N   TRP A  51      57.660  59.350  51.650  1.00  0.00           N  
ATOM    463  H   TRP A  51      57.400  60.340  51.710  1.00  0.00           H  
ATOM    464  CA  TRP A  51      56.710  58.300  52.170  1.00  0.00           C  
ATOM    465  HA  TRP A  51      57.090  57.290  52.000  1.00  0.00           H  
ATOM    466  CB  TRP A  51      56.550  58.570  53.660  1.00  0.00           C  
ATOM    467  HB3 TRP A  51      55.690  57.960  53.960  1.00  0.00           H  
ATOM    468  HB2 TRP A  51      56.240  59.600  53.790  1.00  0.00           H  
ATOM    469  CG  TRP A  51      57.660  58.190  54.560  1.00  0.00           C  
ATOM    470  CD1 TRP A  51      58.630  59.050  54.920  1.00  0.00           C  
ATOM    471  HD1 TRP A  51      58.650  60.100  54.690  1.00  0.00           H  
ATOM    472  NE1 TRP A  51      59.510  58.440  55.830  1.00  0.00           N  
ATOM    473  HE1 TRP A  51      60.260  58.950  56.270  1.00  0.00           H  
ATOM    474  CE2 TRP A  51      59.160  57.110  56.040  1.00  0.00           C  
ATOM    475  CZ2 TRP A  51      59.660  56.160  56.950  1.00  0.00           C  
ATOM    476  HZ2 TRP A  51      60.620  56.250  57.460  1.00  0.00           H  
ATOM    477  CH2 TRP A  51      59.120  54.880  56.910  1.00  0.00           C  
ATOM    478  HH2 TRP A  51      59.650  54.140  57.490  1.00  0.00           H  
ATOM    479  CZ3 TRP A  51      58.030  54.580  56.030  1.00  0.00           C  
ATOM    480  HZ3 TRP A  51      57.640  53.570  56.000  1.00  0.00           H  
ATOM    481  CE3 TRP A  51      57.450  55.600  55.250  1.00  0.00           C  
ATOM    482  HE3 TRP A  51      56.570  55.420  54.630  1.00  0.00           H  
ATOM    483  CD2 TRP A  51      58.010  56.920  55.190  1.00  0.00           C  
ATOM    484  C   TRP A  51      55.290  58.340  51.560  1.00  0.00           C  
ATOM    485  O   TRP A  51      54.650  59.410  51.520  1.00  0.00           O  
ATOM    486  N   VAL A  52      54.800  57.180  51.000  1.00  0.00           N  
ATOM    487  H   VAL A  52      55.370  56.390  51.260  1.00  0.00           H  
ATOM    488  CA  VAL A  52      53.470  56.950  50.410  1.00  0.00           C  
ATOM    489  HA  VAL A  52      52.960  57.910  50.420  1.00  0.00           H  
ATOM    490  CB  VAL A  52      53.770  56.600  48.940  1.00  0.00           C  
ATOM    491  HB  VAL A  52      54.600  55.890  48.880  1.00  0.00           H  
ATOM    492  CG1 VAL A  52      52.510  55.890  48.330  1.00  0.00           C  
ATOM    493 HG11 VAL A  52      52.370  54.910  48.780  1.00  0.00           H  
ATOM    494 HG12 VAL A  52      51.560  56.360  48.540  1.00  0.00           H  
ATOM    495 HG13 VAL A  52      52.630  55.830  47.250  1.00  0.00           H  
ATOM    496  CG2 VAL A  52      54.200  57.830  48.170  1.00  0.00           C  
ATOM    497 HG21 VAL A  52      54.390  57.730  47.100  1.00  0.00           H  
ATOM    498 HG22 VAL A  52      53.320  58.470  48.200  1.00  0.00           H  
ATOM    499 HG23 VAL A  52      55.090  58.270  48.600  1.00  0.00           H  
ATOM    500  C   VAL A  52      52.550  55.870  51.100  1.00  0.00           C  
ATOM    501  O   VAL A  52      53.040  54.750  51.350  1.00  0.00           O  
ATOM    502  N   VAL A  53      51.260  56.110  51.320  1.00  0.00           N  
ATOM    503  H   VAL A  53      50.920  57.050  51.120  1.00  0.00           H  
ATOM    504  CA  VAL A  53      50.230  55.170  51.970  1.00  0.00           C  
ATOM    505  HA  VAL A  53      50.780  54.320  52.380  1.00  0.00           H  
ATOM    506  CB  VAL A  53      49.410  55.850  53.060  1.00  0.00           C  
ATOM    507  HB  VAL A  53      50.200  56.090  53.770  1.00  0.00           H  
ATOM    508  CG1 VAL A  53      48.510  57.000  52.520  1.00  0.00           C  
ATOM    509 HG11 VAL A  53      47.820  56.620  51.760  1.00  0.00           H  
ATOM    510 HG12 VAL A  53      47.870  57.360  53.330  1.00  0.00           H  
ATOM    511 HG13 VAL A  53      49.110  57.790  52.070  1.00  0.00           H  
ATOM    512  CG2 VAL A  53      48.490  54.810  53.690  1.00  0.00           C  
ATOM    513 HG21 VAL A  53      47.860  55.200  54.490  1.00  0.00           H  
ATOM    514 HG22 VAL A  53      47.730  54.530  52.960  1.00  0.00           H  
ATOM    515 HG23 VAL A  53      49.000  53.950  54.120  1.00  0.00           H  
ATOM    516  C   VAL A  53      49.350  54.500  50.860  1.00  0.00           C  
ATOM    517  O   VAL A  53      48.980  55.080  49.860  1.00  0.00           O  
ATOM    518  N   SER A  54      49.070  53.160  51.010  1.00  0.00           N  
ATOM    519  H   SER A  54      49.370  52.630  51.810  1.00  0.00           H  
ATOM    520  CA  SER A  54      48.400  52.270  50.010  1.00  0.00           C  
ATOM    521  HA  SER A  54      47.660  52.840  49.430  1.00  0.00           H  
ATOM    522  CB  SER A  54      49.340  51.730  48.950  1.00  0.00           C  
ATOM    523  HB3 SER A  54      50.000  51.000  49.410  1.00  0.00           H  
ATOM    524  HB2 SER A  54      49.990  52.520  48.590  1.00  0.00           H  
ATOM    525  OG  SER A  54      48.700  51.100  47.830  1.00  0.00           O  
ATOM    526  HG  SER A  54      48.700  51.650  47.050  1.00  0.00           H  
ATOM    527  C   SER A  54      47.790  51.100  50.770  1.00  0.00           C  
ATOM    528  O   SER A  54      48.070  50.890  51.920  1.00  0.00           O  
ATOM    529  N   ALA A  55      46.980  50.280  50.120  1.00  0.00           N  
ATOM    530  H   ALA A  55      46.730  50.410  49.150  1.00  0.00           H  
ATOM    531  CA  ALA A  55      46.260  49.170  50.830  1.00  0.00           C  
ATOM    532  HA  ALA A  55      45.940  49.670  51.750  1.00  0.00           H  
ATOM    533  CB  ALA A  55      45.040  48.660  50.050  1.00  0.00           C  
ATOM    534  HB1 ALA A  55      45.370  48.000  49.260  1.00  0.00           H  
ATOM    535  HB2 ALA A  55      44.360  48.110  50.700  1.00  0.00           H  
ATOM    536  HB3 ALA A  55      44.500  49.500  49.610  1.00  0.00           H  
ATOM    537  C   ALA A  55      47.250  47.980  51.100  1.00  0.00           C  
ATOM    538  O   ALA A  55      48.030  47.620  50.300  1.00  0.00           O  
ATOM    539  N   ALA A  56      47.150  47.360  52.310  1.00  0.00           N  
ATOM    540  H   ALA A  56      46.420  47.600  52.960  1.00  0.00           H  
ATOM    541  CA  ALA A  56      48.020  46.280  52.760  1.00  0.00           C  
ATOM    542  HA  ALA A  56      49.070  46.570  52.720  1.00  0.00           H  
ATOM    543  CB  ALA A  56      47.610  45.840  54.180  1.00  0.00           C  
ATOM    544  HB1 ALA A  56      46.580  45.490  54.290  1.00  0.00           H  
ATOM    545  HB2 ALA A  56      48.260  45.040  54.520  1.00  0.00           H  
ATOM    546  HB3 ALA A  56      47.730  46.620  54.940  1.00  0.00           H  
ATOM    547  C   ALA A  56      47.920  45.000  51.860  1.00  0.00           C  
ATOM    548  O   ALA A  56      48.990  44.360  51.620  1.00  0.00           O  
ATOM    549  N   HIS A  57      46.750  44.620  51.400  1.00  0.00           N  
ATOM    550  H   HIS A  57      45.960  45.210  51.640  1.00  0.00           H  
ATOM    551  CA  HIS A  57      46.440  43.640  50.400  1.00  0.00           C  
ATOM    552  HA  HIS A  57      46.820  42.740  50.870  1.00  0.00           H  
ATOM    553  CB  HIS A  57      44.870  43.480  50.230  1.00  0.00           C  
ATOM    554  HB3 HIS A  57      44.350  43.620  51.180  1.00  0.00           H  
ATOM    555  HB2 HIS A  57      44.700  42.430  49.980  1.00  0.00           H  
ATOM    556  CG  HIS A  57      44.160  44.350  49.200  1.00  0.00           C  
ATOM    557  ND1 HIS A  57      43.160  45.210  49.500  1.00  0.00           N  
ATOM    558  HD1 HIS A  57      42.900  45.500  50.430  1.00  0.00           H  
ATOM    559  CE1 HIS A  57      42.710  45.750  48.380  1.00  0.00           C  
ATOM    560  HE1 HIS A  57      42.020  46.590  48.360  1.00  0.00           H  
ATOM    561  NE2 HIS A  57      43.420  45.260  47.310  1.00  0.00           N  
ATOM    562  HE2 HIS A  57      43.330  45.480  46.330  1.00  0.00           H  
ATOM    563  CD2 HIS A  57      44.230  44.290  47.880  1.00  0.00           C  
ATOM    564  HD2 HIS A  57      44.810  43.530  47.340  1.00  0.00           H  
ATOM    565  C   HIS A  57      47.240  43.890  49.110  1.00  0.00           C  
ATOM    566  O   HIS A  57      47.160  43.040  48.230  1.00  0.00           O  
ATOM    567  N   CYS A  58      47.860  45.060  48.940  1.00  0.00           N  
ATOM    568  H   CYS A  58      47.860  45.760  49.670  1.00  0.00           H  
ATOM    569  CA  CYS A  58      48.790  45.370  47.800  1.00  0.00           C  
ATOM    570  HA  CYS A  58      48.400  44.790  46.970  1.00  0.00           H  
ATOM    571  CB  CYS A  58      48.710  46.890  47.420  1.00  0.00           C  
ATOM    572  HB3 CYS A  58      49.370  47.000  46.560  1.00  0.00           H  
ATOM    573  HB2 CYS A  58      49.230  47.450  48.200  1.00  0.00           H  
ATOM    574  SG  CYS A  58      47.010  47.380  46.910  1.00  0.00           S  
ATOM    575  C   CYS A  58      50.250  44.940  48.140  1.00  0.00           C  
ATOM    576  O   CYS A  58      51.150  45.080  47.300  1.00  0.00           O  
ATOM    577  N   TYR A  59      50.630  44.450  49.350  1.00  0.00           N  
ATOM    578  H   TYR A  59      49.920  44.370  50.080  1.00  0.00           H  
ATOM    579  CA  TYR A  59      52.030  44.240  49.830  1.00  0.00           C  
ATOM    580  HA  TYR A  59      52.470  45.240  49.760  1.00  0.00           H  
ATOM    581  CB  TYR A  59      52.150  43.800  51.290  1.00  0.00           C  
ATOM    582  HB3 TYR A  59      51.490  42.940  51.400  1.00  0.00           H  
ATOM    583  HB2 TYR A  59      51.760  44.540  51.980  1.00  0.00           H  
ATOM    584  CG  TYR A  59      53.590  43.410  51.730  1.00  0.00           C  
ATOM    585  CD1 TYR A  59      54.490  44.430  51.970  1.00  0.00           C  
ATOM    586  HD1 TYR A  59      54.120  45.440  51.800  1.00  0.00           H  
ATOM    587  CE1 TYR A  59      55.790  44.180  52.450  1.00  0.00           C  
ATOM    588  HE1 TYR A  59      56.420  45.000  52.770  1.00  0.00           H  
ATOM    589  CZ  TYR A  59      56.190  42.830  52.520  1.00  0.00           C  
ATOM    590  OH  TYR A  59      57.370  42.640  53.190  1.00  0.00           O  
ATOM    591  HH  TYR A  59      57.730  41.760  53.020  1.00  0.00           H  
ATOM    592  CE2 TYR A  59      55.320  41.770  52.130  1.00  0.00           C  
ATOM    593  HE2 TYR A  59      55.680  40.760  52.160  1.00  0.00           H  
ATOM    594  CD2 TYR A  59      54.020  42.110  51.770  1.00  0.00           C  
ATOM    595  HD2 TYR A  59      53.350  41.290  51.540  1.00  0.00           H  
ATOM    596  C   TYR A  59      52.860  43.200  49.040  1.00  0.00           C  
ATOM    597  O   TYR A  59      52.360  42.120  48.740  1.00  0.00           O  
ATOM    598  N   LYS A  60      54.090  43.590  48.720  1.00  0.00           N  
ATOM    599  H   LYS A  60      54.460  44.400  49.180  1.00  0.00           H  
ATOM    600  CA  LYS A  60      55.100  42.770  48.080  1.00  0.00           C  
ATOM    601  HA  LYS A  60      55.020  41.710  48.320  1.00  0.00           H  
ATOM    602  CB  LYS A  60      55.170  42.990  46.530  1.00  0.00           C  
ATOM    603  HB3 LYS A  60      56.040  42.610  45.990  1.00  0.00           H  
ATOM    604  HB2 LYS A  60      55.000  44.050  46.370  1.00  0.00           H  
ATOM    605  CG  LYS A  60      53.930  42.300  45.930  1.00  0.00           C  
ATOM    606  HG3 LYS A  60      53.060  42.810  46.330  1.00  0.00           H  
ATOM    607  HG2 LYS A  60      53.960  41.280  46.310  1.00  0.00           H  
ATOM    608  CD  LYS A  60      53.930  42.190  44.410  1.00  0.00           C  
ATOM    609  HD3 LYS A  60      53.810  43.180  43.970  1.00  0.00           H  
ATOM    610  HD2 LYS A  60      53.120  41.520  44.110  1.00  0.00           H  
ATOM    611  CE  LYS A  60      55.130  41.430  43.750  1.00  0.00           C  
ATOM    612  HE3 LYS A  60      55.050  40.340  43.830  1.00  0.00           H  
ATOM    613  HE2 LYS A  60      56.080  41.740  44.160  1.00  0.00           H  
ATOM    614  NZ  LYS A  60      55.220  41.830  42.370  1.00  0.00           N  
ATOM    615  HZ1 LYS A  60      54.420  41.630  41.790  1.00  0.00           H  
ATOM    616  HZ2 LYS A  60      55.520  42.790  42.270  1.00  0.00           H  
ATOM    617  HZ3 LYS A  60      55.910  41.250  41.900  1.00  0.00           H  
ATOM    618  C   LYS A  60      56.510  43.190  48.570  1.00  0.00           C  
ATOM    619  O   LYS A  60      56.620  44.300  49.100  1.00  0.00           O  
ATOM    620  N   SER A  61      57.510  42.370  48.410  1.00  0.00           N  
ATOM    621  H   SER A  61      57.290  41.500  47.930  1.00  0.00           H  
ATOM    622  CA  SER A  61      58.870  42.640  48.810  1.00  0.00           C  
ATOM    623  HA  SER A  61      59.360  41.690  48.610  1.00  0.00           H  
ATOM    624  CB  SER A  61      58.980  42.880  50.330  1.00  0.00           C  
ATOM    625  HB3 SER A  61      58.480  42.020  50.800  1.00  0.00           H  
ATOM    626  HB2 SER A  61      58.430  43.740  50.690  1.00  0.00           H  
ATOM    627  OG  SER A  61      60.330  42.850  50.740  1.00  0.00           O  
ATOM    628  HG  SER A  61      60.330  43.070  51.680  1.00  0.00           H  
ATOM    629  C   SER A  61      59.440  43.800  47.940  1.00  0.00           C  
ATOM    630  O   SER A  61      59.510  44.960  48.390  1.00  0.00           O  
ATOM    631  N   GLY A  62      59.750  43.570  46.670  1.00  0.00           N  
ATOM    632  H   GLY A  62      59.520  42.660  46.280  1.00  0.00           H  
ATOM    633  CA  GLY A  62      60.260  44.610  45.790  1.00  0.00           C  
ATOM    634  HA3 GLY A  62      60.600  43.990  44.960  1.00  0.00           H  
ATOM    635  HA2 GLY A  62      61.090  45.100  46.310  1.00  0.00           H  
ATOM    636  C   GLY A  62      59.170  45.530  45.320  1.00  0.00           C  
ATOM    637  O   GLY A  62      58.270  45.040  44.660  1.00  0.00           O  
ATOM    638  N   ILE A  63      59.220  46.800  45.660  1.00  0.00           N  
ATOM    639  H   ILE A  63      59.910  47.060  46.360  1.00  0.00           H  
ATOM    640  CA  ILE A  63      58.330  47.860  45.150  1.00  0.00           C  
ATOM    641  HA  ILE A  63      57.760  47.360  44.350  1.00  0.00           H  
ATOM    642  CB  ILE A  63      57.320  48.350  46.200  1.00  0.00           C  
ATOM    643  HB  ILE A  63      57.990  48.510  47.040  1.00  0.00           H  
ATOM    644  CG2 ILE A  63      56.690  49.700  45.970  1.00  0.00           C  
ATOM    645 HG21 ILE A  63      56.060  49.750  45.070  1.00  0.00           H  
ATOM    646 HG22 ILE A  63      55.940  49.870  46.750  1.00  0.00           H  
ATOM    647 HG23 ILE A  63      57.350  50.550  46.110  1.00  0.00           H  
ATOM    648  CG1 ILE A  63      56.400  47.150  46.570  1.00  0.00           C  
ATOM    649 HG13 ILE A  63      57.000  46.250  46.700  1.00  0.00           H  
ATOM    650 HG12 ILE A  63      55.840  46.910  45.660  1.00  0.00           H  
ATOM    651  CD1 ILE A  63      55.420  47.380  47.660  1.00  0.00           C  
ATOM    652 HD11 ILE A  63      54.850  46.450  47.750  1.00  0.00           H  
ATOM    653 HD12 ILE A  63      55.980  47.570  48.580  1.00  0.00           H  
ATOM    654 HD13 ILE A  63      54.760  48.220  47.400  1.00  0.00           H  
ATOM    655  C   ILE A  63      59.130  49.040  44.540  1.00  0.00           C  
ATOM    656  O   ILE A  63      60.070  49.500  45.180  1.00  0.00           O  
ATOM    657  N   GLN A  64      58.650  49.510  43.360  1.00  0.00           N  
ATOM    658  H   GLN A  64      57.930  48.990  42.880  1.00  0.00           H  
ATOM    659  CA  GLN A  64      58.980  50.760  42.780  1.00  0.00           C  
ATOM    660  HA  GLN A  64      59.900  51.040  43.290  1.00  0.00           H  
ATOM    661  CB  GLN A  64      59.380  50.570  41.290  1.00  0.00           C  
ATOM    662  HB3 GLN A  64      58.660  49.910  40.800  1.00  0.00           H  
ATOM    663  HB2 GLN A  64      60.350  50.060  41.250  1.00  0.00           H  
ATOM    664  CG  GLN A  64      59.590  51.920  40.480  1.00  0.00           C  
ATOM    665  HG3 GLN A  64      60.300  52.570  40.980  1.00  0.00           H  
ATOM    666  HG2 GLN A  64      58.640  52.430  40.340  1.00  0.00           H  
ATOM    667  CD  GLN A  64      60.090  51.720  39.020  1.00  0.00           C  
ATOM    668  OE1 GLN A  64      59.390  51.310  38.190  1.00  0.00           O  
ATOM    669  NE2 GLN A  64      61.390  51.870  38.710  1.00  0.00           N  
ATOM    670 HE21 GLN A  64      62.090  51.710  39.420  1.00  0.00           H  
ATOM    671 HE22 GLN A  64      61.710  51.770  37.750  1.00  0.00           H  
ATOM    672  C   GLN A  64      57.840  51.750  43.010  1.00  0.00           C  
ATOM    673  O   GLN A  64      56.630  51.400  42.870  1.00  0.00           O  
ATOM    674  N   VAL A  65      58.130  53.060  43.220  1.00  0.00           N  
ATOM    675  H   VAL A  65      59.090  53.320  43.410  1.00  0.00           H  
ATOM    676  CA  VAL A  65      57.100  54.150  43.190  1.00  0.00           C  
ATOM    677  HA  VAL A  65      56.080  53.780  43.330  1.00  0.00           H  
ATOM    678  CB  VAL A  65      57.350  55.050  44.400  1.00  0.00           C  
ATOM    679  HB  VAL A  65      58.310  55.580  44.330  1.00  0.00           H  
ATOM    680  CG1 VAL A  65      56.260  56.130  44.420  1.00  0.00           C  
ATOM    681 HG11 VAL A  65      56.410  56.870  45.220  1.00  0.00           H  
ATOM    682 HG12 VAL A  65      56.240  56.730  43.510  1.00  0.00           H  
ATOM    683 HG13 VAL A  65      55.270  55.700  44.570  1.00  0.00           H  
ATOM    684  CG2 VAL A  65      57.350  54.290  45.710  1.00  0.00           C  
ATOM    685 HG21 VAL A  65      57.120  54.960  46.540  1.00  0.00           H  
ATOM    686 HG22 VAL A  65      56.600  53.500  45.650  1.00  0.00           H  
ATOM    687 HG23 VAL A  65      58.290  53.790  45.930  1.00  0.00           H  
ATOM    688  C   VAL A  65      57.310  54.830  41.790  1.00  0.00           C  
ATOM    689  O   VAL A  65      58.410  55.060  41.310  1.00  0.00           O  
ATOM    690  N   ARG A  66      56.190  55.110  41.110  1.00  0.00           N  
ATOM    691  H   ARG A  66      55.320  54.720  41.450  1.00  0.00           H  
ATOM    692  CA  ARG A  66      56.100  55.760  39.830  1.00  0.00           C  
ATOM    693  HA  ARG A  66      57.130  55.990  39.540  1.00  0.00           H  
ATOM    694  CB  ARG A  66      55.580  54.810  38.760  1.00  0.00           C  
ATOM    695  HB3 ARG A  66      55.340  55.350  37.840  1.00  0.00           H  
ATOM    696  HB2 ARG A  66      54.670  54.250  39.020  1.00  0.00           H  
ATOM    697  CG  ARG A  66      56.660  53.740  38.530  1.00  0.00           C  
ATOM    698  HG3 ARG A  66      56.500  52.910  39.210  1.00  0.00           H  
ATOM    699  HG2 ARG A  66      57.670  54.140  38.560  1.00  0.00           H  
ATOM    700  CD  ARG A  66      56.310  53.220  37.110  1.00  0.00           C  
ATOM    701  HD3 ARG A  66      56.280  54.130  36.520  1.00  0.00           H  
ATOM    702  HD2 ARG A  66      55.370  52.680  37.130  1.00  0.00           H  
ATOM    703  NE  ARG A  66      57.340  52.290  36.630  1.00  0.00           N  
ATOM    704  HE  ARG A  66      58.110  52.010  37.200  1.00  0.00           H  
ATOM    705  CZ  ARG A  66      57.540  52.050  35.320  1.00  0.00           C  
ATOM    706  NH1 ARG A  66      56.700  52.530  34.430  1.00  0.00           N  
ATOM    707 HH11 ARG A  66      55.850  52.940  34.810  1.00  0.00           H  
ATOM    708 HH12 ARG A  66      56.980  52.650  33.480  1.00  0.00           H  
ATOM    709  NH2 ARG A  66      58.640  51.450  35.040  1.00  0.00           N  
ATOM    710 HH21 ARG A  66      59.240  51.010  35.730  1.00  0.00           H  
ATOM    711 HH22 ARG A  66      58.980  51.240  34.120  1.00  0.00           H  
ATOM    712  C   ARG A  66      55.350  57.020  39.940  1.00  0.00           C  
ATOM    713  O   ARG A  66      54.140  56.930  40.030  1.00  0.00           O  
ATOM    714  N   LEU A  67      55.930  58.170  40.160  1.00  0.00           N  
ATOM    715  H   LEU A  67      56.940  58.160  40.280  1.00  0.00           H  
ATOM    716  CA  LEU A  67      55.220  59.460  40.280  1.00  0.00           C  
ATOM    717  HA  LEU A  67      54.180  59.300  40.570  1.00  0.00           H  
ATOM    718  CB  LEU A  67      55.730  60.490  41.280  1.00  0.00           C  
ATOM    719  HB3 LEU A  67      54.860  61.120  41.420  1.00  0.00           H  
ATOM    720  HB2 LEU A  67      56.560  61.050  40.830  1.00  0.00           H  
ATOM    721  CG  LEU A  67      56.140  59.920  42.630  1.00  0.00           C  
ATOM    722  HG  LEU A  67      55.480  59.130  42.990  1.00  0.00           H  
ATOM    723  CD1 LEU A  67      57.530  59.260  42.660  1.00  0.00           C  
ATOM    724 HD11 LEU A  67      57.710  59.090  43.720  1.00  0.00           H  
ATOM    725 HD12 LEU A  67      57.440  58.240  42.270  1.00  0.00           H  
ATOM    726 HD13 LEU A  67      58.190  59.900  42.100  1.00  0.00           H  
ATOM    727  CD2 LEU A  67      56.230  60.990  43.700  1.00  0.00           C  
ATOM    728 HD21 LEU A  67      56.550  60.600  44.660  1.00  0.00           H  
ATOM    729 HD22 LEU A  67      56.950  61.740  43.410  1.00  0.00           H  
ATOM    730 HD23 LEU A  67      55.270  61.420  43.970  1.00  0.00           H  
ATOM    731  C   LEU A  67      55.230  60.150  38.890  1.00  0.00           C  
ATOM    732  O   LEU A  67      56.220  59.980  38.140  1.00  0.00           O  
ATOM    733  N   GLY A  69      54.110  60.820  38.540  1.00  0.00           N  
ATOM    734  H   GLY A  69      53.330  60.740  39.180  1.00  0.00           H  
ATOM    735  CA  GLY A  69      53.860  61.340  37.140  1.00  0.00           C  
ATOM    736  HA3 GLY A  69      54.860  61.640  36.810  1.00  0.00           H  
ATOM    737  HA2 GLY A  69      53.330  62.280  37.330  1.00  0.00           H  
ATOM    738  C   GLY A  69      53.030  60.450  36.150  1.00  0.00           C  
ATOM    739  O   GLY A  69      52.820  60.870  35.010  1.00  0.00           O  
ATOM    740  N   GLU A  70      52.680  59.210  36.550  1.00  0.00           N  
ATOM    741  H   GLU A  70      52.830  59.020  37.540  1.00  0.00           H  
ATOM    742  CA  GLU A  70      52.320  58.180  35.650  1.00  0.00           C  
ATOM    743  HA  GLU A  70      52.770  58.330  34.670  1.00  0.00           H  
ATOM    744  CB  GLU A  70      52.840  56.810  36.190  1.00  0.00           C  
ATOM    745  HB3 GLU A  70      52.320  56.530  37.110  1.00  0.00           H  
ATOM    746  HB2 GLU A  70      53.880  56.960  36.490  1.00  0.00           H  
ATOM    747  CG  GLU A  70      52.760  55.710  35.110  1.00  0.00           C  
ATOM    748  HG3 GLU A  70      53.250  56.030  34.190  1.00  0.00           H  
ATOM    749  HG2 GLU A  70      51.760  55.690  34.680  1.00  0.00           H  
ATOM    750  CD  GLU A  70      53.500  54.450  35.470  1.00  0.00           C  
ATOM    751  OE1 GLU A  70      53.370  53.920  36.580  1.00  0.00           O  
ATOM    752  OE2 GLU A  70      54.220  53.860  34.610  1.00  0.00           O  
ATOM    753  C   GLU A  70      50.870  58.150  35.310  1.00  0.00           C  
ATOM    754  O   GLU A  70      50.070  57.550  35.980  1.00  0.00           O  
ATOM    755  N   ASP A  71      50.430  58.940  34.340  1.00  0.00           N  
ATOM    756  H   ASP A  71      51.090  59.400  33.730  1.00  0.00           H  
ATOM    757  CA  ASP A  71      48.950  59.020  33.980  1.00  0.00           C  
ATOM    758  HA  ASP A  71      48.400  59.060  34.920  1.00  0.00           H  
ATOM    759  CB  ASP A  71      48.690  60.200  33.050  1.00  0.00           C  
ATOM    760  HB3 ASP A  71      47.640  60.280  32.790  1.00  0.00           H  
ATOM    761  HB2 ASP A  71      49.280  60.070  32.140  1.00  0.00           H  
ATOM    762  CG  ASP A  71      48.920  61.530  33.610  1.00  0.00           C  
ATOM    763  OD1 ASP A  71      49.020  62.430  32.790  1.00  0.00           O  
ATOM    764  OD2 ASP A  71      48.930  61.720  34.830  1.00  0.00           O  
ATOM    765  C   ASP A  71      48.430  57.760  33.170  1.00  0.00           C  
ATOM    766  O   ASP A  71      47.250  57.430  33.190  1.00  0.00           O  
ATOM    767  N   ASN A  72      49.410  57.110  32.470  1.00  0.00           N  
ATOM    768  H   ASN A  72      50.310  57.580  32.410  1.00  0.00           H  
ATOM    769  CA  ASN A  72      49.130  55.850  31.760  1.00  0.00           C  
ATOM    770  HA  ASN A  72      48.150  55.560  32.120  1.00  0.00           H  
ATOM    771  CB  ASN A  72      49.100  56.200  30.260  1.00  0.00           C  
ATOM    772  HB3 ASN A  72      50.120  56.380  29.930  1.00  0.00           H  
ATOM    773  HB2 ASN A  72      48.570  57.110  29.980  1.00  0.00           H  
ATOM    774  CG  ASN A  72      48.440  55.120  29.430  1.00  0.00           C  
ATOM    775  OD1 ASN A  72      48.980  54.080  29.070  1.00  0.00           O  
ATOM    776  ND2 ASN A  72      47.170  55.340  29.080  1.00  0.00           N  
ATOM    777 HD21 ASN A  72      46.790  56.270  29.150  1.00  0.00           H  
ATOM    778 HD22 ASN A  72      46.660  54.640  28.580  1.00  0.00           H  
ATOM    779  C   ASN A  72      50.100  54.650  32.030  1.00  0.00           C  
ATOM    780  O   ASN A  72      51.300  54.770  31.750  1.00  0.00           O  
ATOM    781  N   ILE A  73      49.570  53.510  32.440  1.00  0.00           N  
ATOM    782  H   ILE A  73      48.580  53.350  32.560  1.00  0.00           H  
ATOM    783  CA  ILE A  73      50.450  52.370  32.850  1.00  0.00           C  
ATOM    784  HA  ILE A  73      51.230  52.850  33.430  1.00  0.00           H  
ATOM    785  CB  ILE A  73      49.730  51.330  33.790  1.00  0.00           C  
ATOM    786  HB  ILE A  73      50.470  50.590  34.110  1.00  0.00           H  
ATOM    787  CG2 ILE A  73      48.530  50.650  33.110  1.00  0.00           C  
ATOM    788 HG21 ILE A  73      47.790  51.420  32.840  1.00  0.00           H  
ATOM    789 HG22 ILE A  73      48.760  50.090  32.200  1.00  0.00           H  
ATOM    790 HG23 ILE A  73      48.020  50.030  33.830  1.00  0.00           H  
ATOM    791  CG1 ILE A  73      49.210  51.910  35.130  1.00  0.00           C  
ATOM    792 HG13 ILE A  73      48.750  51.090  35.660  1.00  0.00           H  
ATOM    793 HG12 ILE A  73      48.480  52.660  34.850  1.00  0.00           H  
ATOM    794  CD1 ILE A  73      50.320  52.620  35.960  1.00  0.00           C  
ATOM    795 HD11 ILE A  73      49.960  52.760  36.980  1.00  0.00           H  
ATOM    796 HD12 ILE A  73      51.230  52.040  35.820  1.00  0.00           H  
ATOM    797 HD13 ILE A  73      50.300  53.650  35.610  1.00  0.00           H  
ATOM    798  C   ILE A  73      51.250  51.780  31.690  1.00  0.00           C  
ATOM    799  O   ILE A  73      52.290  51.180  31.800  1.00  0.00           O  
ATOM    800  N   ASN A  74      50.800  52.050  30.470  1.00  0.00           N  
ATOM    801  H   ASN A  74      49.960  52.600  30.390  1.00  0.00           H  
ATOM    802  CA  ASN A  74      51.520  51.650  29.210  1.00  0.00           C  
ATOM    803  HA  ASN A  74      52.110  50.760  29.440  1.00  0.00           H  
ATOM    804  CB  ASN A  74      50.390  51.050  28.250  1.00  0.00           C  
ATOM    805  HB3 ASN A  74      50.740  50.880  27.230  1.00  0.00           H  
ATOM    806  HB2 ASN A  74      49.540  51.720  28.280  1.00  0.00           H  
ATOM    807  CG  ASN A  74      49.980  49.720  28.740  1.00  0.00           C  
ATOM    808  OD1 ASN A  74      50.760  48.860  29.090  1.00  0.00           O  
ATOM    809  ND2 ASN A  74      48.750  49.560  28.670  1.00  0.00           N  
ATOM    810 HD21 ASN A  74      48.160  50.230  28.190  1.00  0.00           H  
ATOM    811 HD22 ASN A  74      48.460  48.590  28.690  1.00  0.00           H  
ATOM    812  C   ASN A  74      52.380  52.760  28.520  1.00  0.00           C  
ATOM    813  O   ASN A  74      53.260  52.440  27.770  1.00  0.00           O  
ATOM    814  N   VAL A  75      52.140  54.080  28.690  1.00  0.00           N  
ATOM    815  H   VAL A  75      51.330  54.350  29.230  1.00  0.00           H  
ATOM    816  CA  VAL A  75      52.950  55.130  27.970  1.00  0.00           C  
ATOM    817  HA  VAL A  75      53.830  54.680  27.520  1.00  0.00           H  
ATOM    818  CB  VAL A  75      52.200  55.670  26.660  1.00  0.00           C  
ATOM    819  HB  VAL A  75      51.190  55.960  26.910  1.00  0.00           H  
ATOM    820  CG1 VAL A  75      52.830  56.910  26.050  1.00  0.00           C  
ATOM    821 HG11 VAL A  75      53.900  56.760  25.850  1.00  0.00           H  
ATOM    822 HG12 VAL A  75      52.400  57.060  25.070  1.00  0.00           H  
ATOM    823 HG13 VAL A  75      52.730  57.720  26.780  1.00  0.00           H  
ATOM    824  CG2 VAL A  75      52.140  54.490  25.680  1.00  0.00           C  
ATOM    825 HG21 VAL A  75      51.430  54.770  24.900  1.00  0.00           H  
ATOM    826 HG22 VAL A  75      53.130  54.230  25.340  1.00  0.00           H  
ATOM    827 HG23 VAL A  75      51.660  53.590  26.070  1.00  0.00           H  
ATOM    828  C   VAL A  75      53.420  56.220  28.960  1.00  0.00           C  
ATOM    829  O   VAL A  75      52.720  56.650  29.890  1.00  0.00           O  
ATOM    830  N   VAL A  76      54.630  56.670  28.730  1.00  0.00           N  
ATOM    831  H   VAL A  76      55.230  56.190  28.070  1.00  0.00           H  
ATOM    832  CA  VAL A  76      55.230  57.830  29.360  1.00  0.00           C  
ATOM    833  HA  VAL A  76      54.900  58.120  30.360  1.00  0.00           H  
ATOM    834  CB  VAL A  76      56.760  57.780  29.500  1.00  0.00           C  
ATOM    835  HB  VAL A  76      57.120  58.730  29.920  1.00  0.00           H  
ATOM    836  CG1 VAL A  76      57.130  56.740  30.550  1.00  0.00           C  
ATOM    837 HG11 VAL A  76      56.670  56.670  31.540  1.00  0.00           H  
ATOM    838 HG12 VAL A  76      56.740  55.810  30.130  1.00  0.00           H  
ATOM    839 HG13 VAL A  76      58.210  56.620  30.690  1.00  0.00           H  
ATOM    840  CG2 VAL A  76      57.670  57.520  28.240  1.00  0.00           C  
ATOM    841 HG21 VAL A  76      58.700  57.380  28.580  1.00  0.00           H  
ATOM    842 HG22 VAL A  76      57.330  56.670  27.650  1.00  0.00           H  
ATOM    843 HG23 VAL A  76      57.610  58.410  27.620  1.00  0.00           H  
ATOM    844  C   VAL A  76      54.970  59.120  28.450  1.00  0.00           C  
ATOM    845  O   VAL A  76      54.990  59.120  27.200  1.00  0.00           O  
ATOM    846  N   GLU A  77      54.880  60.280  29.160  1.00  0.00           N  
ATOM    847  H   GLU A  77      54.840  60.200  30.170  1.00  0.00           H  
ATOM    848  CA  GLU A  77      54.790  61.610  28.440  1.00  0.00           C  
ATOM    849  HA  GLU A  77      54.470  61.560  27.390  1.00  0.00           H  
ATOM    850  CB  GLU A  77      53.870  62.560  29.180  1.00  0.00           C  
ATOM    851  HB3 GLU A  77      53.010  62.090  29.660  1.00  0.00           H  
ATOM    852  HB2 GLU A  77      53.490  63.290  28.460  1.00  0.00           H  
ATOM    853  CG  GLU A  77      54.550  63.290  30.350  1.00  0.00           C  
ATOM    854  HG3 GLU A  77      55.250  64.070  30.050  1.00  0.00           H  
ATOM    855  HG2 GLU A  77      55.110  62.570  30.940  1.00  0.00           H  
ATOM    856  CD  GLU A  77      53.530  64.040  31.200  1.00  0.00           C  
ATOM    857  OE1 GLU A  77      52.510  64.470  30.570  1.00  0.00           O  
ATOM    858  OE2 GLU A  77      53.840  64.380  32.340  1.00  0.00           O  
ATOM    859  C   GLU A  77      56.220  62.160  28.190  1.00  0.00           C  
ATOM    860  O   GLU A  77      56.490  62.940  27.220  1.00  0.00           O  
ATOM    861  N   GLY A  78      57.160  61.710  29.020  1.00  0.00           N  
ATOM    862  H   GLY A  78      56.820  61.180  29.810  1.00  0.00           H  
ATOM    863  CA  GLY A  78      58.580  62.070  29.020  1.00  0.00           C  
ATOM    864  HA3 GLY A  78      59.030  62.410  28.080  1.00  0.00           H  
ATOM    865  HA2 GLY A  78      59.060  61.180  29.420  1.00  0.00           H  
ATOM    866  C   GLY A  78      58.870  63.240  30.030  1.00  0.00           C  
ATOM    867  O   GLY A  78      59.560  64.200  29.680  1.00  0.00           O  
ATOM    868  N   ASN A  79      58.430  63.060  31.270  1.00  0.00           N  
ATOM    869  H   ASN A  79      57.940  62.240  31.600  1.00  0.00           H  
ATOM    870  CA  ASN A  79      58.840  63.810  32.470  1.00  0.00           C  
ATOM    871  HA  ASN A  79      59.900  64.080  32.390  1.00  0.00           H  
ATOM    872  CB  ASN A  79      58.070  65.170  32.400  1.00  0.00           C  
ATOM    873  HB3 ASN A  79      57.120  64.980  32.920  1.00  0.00           H  
ATOM    874  HB2 ASN A  79      57.920  65.610  31.420  1.00  0.00           H  
ATOM    875  CG  ASN A  79      58.700  66.280  33.270  1.00  0.00           C  
ATOM    876  OD1 ASN A  79      59.890  66.540  33.260  1.00  0.00           O  
ATOM    877  ND2 ASN A  79      57.970  67.110  34.030  1.00  0.00           N  
ATOM    878 HD21 ASN A  79      56.990  66.870  34.080  1.00  0.00           H  
ATOM    879 HD22 ASN A  79      58.320  68.020  34.290  1.00  0.00           H  
ATOM    880  C   ASN A  79      58.700  63.240  33.900  1.00  0.00           C  
ATOM    881  O   ASN A  79      59.080  63.870  34.930  1.00  0.00           O  
ATOM    882  N   GLU A  80      58.190  62.040  33.990  1.00  0.00           N  
ATOM    883  H   GLU A  80      57.710  61.680  33.180  1.00  0.00           H  
ATOM    884  CA  GLU A  80      57.950  61.190  35.130  1.00  0.00           C  
ATOM    885  HA  GLU A  80      57.160  61.650  35.750  1.00  0.00           H  
ATOM    886  CB  GLU A  80      57.390  59.880  34.640  1.00  0.00           C  
ATOM    887  HB3 GLU A  80      57.340  59.260  35.550  1.00  0.00           H  
ATOM    888  HB2 GLU A  80      58.050  59.300  33.990  1.00  0.00           H  
ATOM    889  CG  GLU A  80      55.960  59.800  34.040  1.00  0.00           C  
ATOM    890  HG3 GLU A  80      55.220  60.480  34.470  1.00  0.00           H  
ATOM    891  HG2 GLU A  80      55.540  58.810  34.260  1.00  0.00           H  
ATOM    892  CD  GLU A  80      55.910  60.150  32.520  1.00  0.00           C  
ATOM    893  OE1 GLU A  80      56.910  60.530  31.870  1.00  0.00           O  
ATOM    894  OE2 GLU A  80      54.770  60.130  32.060  1.00  0.00           O  
ATOM    895  C   GLU A  80      59.150  60.940  36.060  1.00  0.00           C  
ATOM    896  O   GLU A  80      60.270  61.240  35.660  1.00  0.00           O  
ATOM    897  N   GLN A  81      58.930  60.420  37.310  1.00  0.00           N  
ATOM    898  H   GLN A  81      57.970  60.160  37.530  1.00  0.00           H  
ATOM    899  CA  GLN A  81      59.950  60.160  38.310  1.00  0.00           C  
ATOM    900  HA  GLN A  81      60.910  60.190  37.780  1.00  0.00           H  
ATOM    901  CB  GLN A  81      59.980  61.310  39.280  1.00  0.00           C  
ATOM    902  HB3 GLN A  81      58.990  61.510  39.700  1.00  0.00           H  
ATOM    903  HB2 GLN A  81      60.200  62.240  38.730  1.00  0.00           H  
ATOM    904  CG  GLN A  81      61.000  61.100  40.340  1.00  0.00           C  
ATOM    905  HG3 GLN A  81      61.880  60.820  39.770  1.00  0.00           H  
ATOM    906  HG2 GLN A  81      60.630  60.440  41.140  1.00  0.00           H  
ATOM    907  CD  GLN A  81      61.320  62.430  41.030  1.00  0.00           C  
ATOM    908  OE1 GLN A  81      60.700  62.980  41.940  1.00  0.00           O  
ATOM    909  NE2 GLN A  81      62.330  63.090  40.550  1.00  0.00           N  
ATOM    910 HE21 GLN A  81      63.050  62.590  40.060  1.00  0.00           H  
ATOM    911 HE22 GLN A  81      62.350  64.080  40.740  1.00  0.00           H  
ATOM    912  C   GLN A  81      59.720  58.790  38.950  1.00  0.00           C  
ATOM    913  O   GLN A  81      58.710  58.560  39.640  1.00  0.00           O  
ATOM    914  N   PHE A  82      60.630  57.910  38.630  1.00  0.00           N  
ATOM    915  H   PHE A  82      61.370  58.200  38.000  1.00  0.00           H  
ATOM    916  CA  PHE A  82      60.650  56.550  39.170  1.00  0.00           C  
ATOM    917  HA  PHE A  82      59.690  56.450  39.670  1.00  0.00           H  
ATOM    918  CB  PHE A  82      60.830  55.560  37.980  1.00  0.00           C  
ATOM    919  HB3 PHE A  82      60.910  54.530  38.350  1.00  0.00           H  
ATOM    920  HB2 PHE A  82      61.780  55.810  37.510  1.00  0.00           H  
ATOM    921  CG  PHE A  82      59.730  55.620  36.870  1.00  0.00           C  
ATOM    922  CD1 PHE A  82      58.510  56.300  37.000  1.00  0.00           C  
ATOM    923  HD1 PHE A  82      58.230  56.780  37.920  1.00  0.00           H  
ATOM    924  CE1 PHE A  82      57.530  56.250  35.960  1.00  0.00           C  
ATOM    925  HE1 PHE A  82      56.530  56.660  36.010  1.00  0.00           H  
ATOM    926  CZ  PHE A  82      57.800  55.580  34.780  1.00  0.00           C  
ATOM    927  HZ  PHE A  82      57.030  55.490  34.010  1.00  0.00           H  
ATOM    928  CE2 PHE A  82      59.100  55.040  34.570  1.00  0.00           C  
ATOM    929  HE2 PHE A  82      59.260  54.380  33.710  1.00  0.00           H  
ATOM    930  CD2 PHE A  82      59.970  54.940  35.680  1.00  0.00           C  
ATOM    931  HD2 PHE A  82      60.900  54.390  35.530  1.00  0.00           H  
ATOM    932  C   PHE A  82      61.700  56.470  40.280  1.00  0.00           C  
ATOM    933  O   PHE A  82      62.830  56.850  40.080  1.00  0.00           O  
ATOM    934  N   ILE A  83      61.300  55.980  41.490  1.00  0.00           N  
ATOM    935  H   ILE A  83      60.290  56.010  41.640  1.00  0.00           H  
ATOM    936  CA  ILE A  83      62.100  55.890  42.710  1.00  0.00           C  
ATOM    937  HA  ILE A  83      63.100  55.730  42.330  1.00  0.00           H  
ATOM    938  CB  ILE A  83      61.890  57.190  43.590  1.00  0.00           C  
ATOM    939  HB  ILE A  83      60.830  57.390  43.790  1.00  0.00           H  
ATOM    940  CG2 ILE A  83      62.620  57.050  44.970  1.00  0.00           C  
ATOM    941 HG21 ILE A  83      63.700  56.950  44.900  1.00  0.00           H  
ATOM    942 HG22 ILE A  83      62.420  57.860  45.670  1.00  0.00           H  
ATOM    943 HG23 ILE A  83      62.240  56.170  45.500  1.00  0.00           H  
ATOM    944  CG1 ILE A  83      62.430  58.500  42.980  1.00  0.00           C  
ATOM    945 HG13 ILE A  83      62.140  58.630  41.930  1.00  0.00           H  
ATOM    946 HG12 ILE A  83      63.510  58.480  43.000  1.00  0.00           H  
ATOM    947  CD1 ILE A  83      61.980  59.760  43.720  1.00  0.00           C  
ATOM    948 HD11 ILE A  83      62.320  60.610  43.120  1.00  0.00           H  
ATOM    949 HD12 ILE A  83      60.900  59.840  43.830  1.00  0.00           H  
ATOM    950 HD13 ILE A  83      62.390  59.760  44.730  1.00  0.00           H  
ATOM    951  C   ILE A  83      61.720  54.580  43.370  1.00  0.00           C  
ATOM    952  O   ILE A  83      60.600  54.260  43.730  1.00  0.00           O  
ATOM    953  N   SER A  84      62.690  53.770  43.680  1.00  0.00           N  
ATOM    954  H   SER A  84      63.630  54.080  43.500  1.00  0.00           H  
ATOM    955  CA  SER A  84      62.520  52.410  44.340  1.00  0.00           C  
ATOM    956  HA  SER A  84      61.690  51.880  43.890  1.00  0.00           H  
ATOM    957  CB  SER A  84      63.790  51.530  44.150  1.00  0.00           C  
ATOM    958  HB3 SER A  84      64.640  51.910  44.720  1.00  0.00           H  
ATOM    959  HB2 SER A  84      64.070  51.430  43.100  1.00  0.00           H  
ATOM    960  OG  SER A  84      63.440  50.210  44.600  1.00  0.00           O  
ATOM    961  HG  SER A  84      64.250  49.930  45.040  1.00  0.00           H  
ATOM    962  C   SER A  84      62.270  52.600  45.860  1.00  0.00           C  
ATOM    963  O   SER A  84      62.880  53.500  46.540  1.00  0.00           O  
ATOM    964  N   ALA A  85      61.470  51.660  46.460  1.00  0.00           N  
ATOM    965  H   ALA A  85      60.990  50.980  45.880  1.00  0.00           H  
ATOM    966  CA  ALA A  85      61.240  51.650  47.850  1.00  0.00           C  
ATOM    967  HA  ALA A  85      61.140  52.690  48.180  1.00  0.00           H  
ATOM    968  CB  ALA A  85      59.950  50.920  48.140  1.00  0.00           C  
ATOM    969  HB1 ALA A  85      59.910  49.950  47.640  1.00  0.00           H  
ATOM    970  HB2 ALA A  85      59.810  50.790  49.210  1.00  0.00           H  
ATOM    971  HB3 ALA A  85      59.220  51.570  47.680  1.00  0.00           H  
ATOM    972  C   ALA A  85      62.490  51.010  48.550  1.00  0.00           C  
ATOM    973  O   ALA A  85      63.120  50.060  48.100  1.00  0.00           O  
ATOM    974  N   SER A  86      62.840  51.660  49.640  1.00  0.00           N  
ATOM    975  H   SER A  86      62.250  52.380  50.030  1.00  0.00           H  
ATOM    976  CA  SER A  86      63.790  51.020  50.520  1.00  0.00           C  
ATOM    977  HA  SER A  86      64.620  50.600  49.940  1.00  0.00           H  
ATOM    978  CB  SER A  86      64.430  52.110  51.380  1.00  0.00           C  
ATOM    979  HB3 SER A  86      64.920  52.850  50.750  1.00  0.00           H  
ATOM    980  HB2 SER A  86      65.220  51.620  51.940  1.00  0.00           H  
ATOM    981  OG  SER A  86      63.580  52.910  52.210  1.00  0.00           O  
ATOM    982  HG  SER A  86      63.460  52.410  53.020  1.00  0.00           H  
ATOM    983  C   SER A  86      63.170  49.940  51.420  1.00  0.00           C  
ATOM    984  O   SER A  86      63.870  49.230  52.080  1.00  0.00           O  
ATOM    985  N   LYS A  87      61.790  49.680  51.230  1.00  0.00           N  
ATOM    986  H   LYS A  87      61.370  50.420  50.700  1.00  0.00           H  
ATOM    987  CA  LYS A  87      60.970  48.580  51.710  1.00  0.00           C  
ATOM    988  HA  LYS A  87      61.310  48.310  52.710  1.00  0.00           H  
ATOM    989  CB  LYS A  87      61.000  47.310  50.890  1.00  0.00           C  
ATOM    990  HB3 LYS A  87      60.530  47.580  49.950  1.00  0.00           H  
ATOM    991  HB2 LYS A  87      60.520  46.460  51.370  1.00  0.00           H  
ATOM    992  CG  LYS A  87      62.360  46.840  50.510  1.00  0.00           C  
ATOM    993  HG3 LYS A  87      63.010  46.830  51.390  1.00  0.00           H  
ATOM    994  HG2 LYS A  87      62.850  47.360  49.690  1.00  0.00           H  
ATOM    995  CD  LYS A  87      62.350  45.430  50.010  1.00  0.00           C  
ATOM    996  HD3 LYS A  87      61.930  45.410  49.000  1.00  0.00           H  
ATOM    997  HD2 LYS A  87      61.770  44.790  50.690  1.00  0.00           H  
ATOM    998  CE  LYS A  87      63.760  44.830  49.940  1.00  0.00           C  
ATOM    999  HE3 LYS A  87      63.650  43.800  49.600  1.00  0.00           H  
ATOM   1000  HE2 LYS A  87      64.250  44.730  50.910  1.00  0.00           H  
ATOM   1001  NZ  LYS A  87      64.660  45.530  48.940  1.00  0.00           N  
ATOM   1002  HZ1 LYS A  87      65.470  44.950  48.810  1.00  0.00           H  
ATOM   1003  HZ2 LYS A  87      64.340  45.620  48.000  1.00  0.00           H  
ATOM   1004  HZ3 LYS A  87      64.930  46.440  49.240  1.00  0.00           H  
ATOM   1005  C   LYS A  87      59.550  49.100  51.970  1.00  0.00           C  
ATOM   1006  O   LYS A  87      59.340  50.270  51.730  1.00  0.00           O  
ATOM   1007  N   SER A  88      58.670  48.320  52.590  1.00  0.00           N  
ATOM   1008  H   SER A  88      58.990  47.460  53.010  1.00  0.00           H  
ATOM   1009  CA  SER A  88      57.310  48.750  53.040  1.00  0.00           C  
ATOM   1010  HA  SER A  88      57.420  49.760  53.430  1.00  0.00           H  
ATOM   1011  CB  SER A  88      56.290  48.770  51.930  1.00  0.00           C  
ATOM   1012  HB3 SER A  88      56.740  49.370  51.150  1.00  0.00           H  
ATOM   1013  HB2 SER A  88      55.450  49.320  52.360  1.00  0.00           H  
ATOM   1014  OG  SER A  88      55.690  47.580  51.500  1.00  0.00           O  
ATOM   1015  HG  SER A  88      56.390  47.110  51.030  1.00  0.00           H  
ATOM   1016  C   SER A  88      56.720  48.020  54.290  1.00  0.00           C  
ATOM   1017  O   SER A  88      56.990  46.800  54.470  1.00  0.00           O  
ATOM   1018  N   ILE A  89      55.920  48.720  55.120  1.00  0.00           N  
ATOM   1019  H   ILE A  89      55.880  49.710  54.890  1.00  0.00           H  
ATOM   1020  CA  ILE A  89      55.350  48.250  56.430  1.00  0.00           C  
ATOM   1021  HA  ILE A  89      55.720  47.230  56.540  1.00  0.00           H  
ATOM   1022  CB  ILE A  89      55.790  49.080  57.560  1.00  0.00           C  
ATOM   1023  HB  ILE A  89      55.410  50.090  57.470  1.00  0.00           H  
ATOM   1024  CG2 ILE A  89      55.280  48.580  58.900  1.00  0.00           C  
ATOM   1025 HG21 ILE A  89      55.740  47.600  59.040  1.00  0.00           H  
ATOM   1026 HG22 ILE A  89      55.540  49.160  59.790  1.00  0.00           H  
ATOM   1027 HG23 ILE A  89      54.210  48.420  58.840  1.00  0.00           H  
ATOM   1028  CG1 ILE A  89      57.330  49.130  57.620  1.00  0.00           C  
ATOM   1029 HG13 ILE A  89      57.770  48.260  57.130  1.00  0.00           H  
ATOM   1030 HG12 ILE A  89      57.640  49.170  58.660  1.00  0.00           H  
ATOM   1031  CD1 ILE A  89      57.800  50.450  56.930  1.00  0.00           C  
ATOM   1032 HD11 ILE A  89      58.880  50.400  57.000  1.00  0.00           H  
ATOM   1033 HD12 ILE A  89      57.520  50.550  55.880  1.00  0.00           H  
ATOM   1034 HD13 ILE A  89      57.370  51.280  57.510  1.00  0.00           H  
ATOM   1035  C   ILE A  89      53.810  48.160  56.300  1.00  0.00           C  
ATOM   1036  O   ILE A  89      53.080  49.180  56.140  1.00  0.00           O  
ATOM   1037  N   VAL A  90      53.320  46.930  56.300  1.00  0.00           N  
ATOM   1038  H   VAL A  90      54.020  46.220  56.230  1.00  0.00           H  
ATOM   1039  CA  VAL A  90      51.890  46.550  56.550  1.00  0.00           C  
ATOM   1040  HA  VAL A  90      51.250  47.180  55.920  1.00  0.00           H  
ATOM   1041  CB  VAL A  90      51.650  45.090  56.220  1.00  0.00           C  
ATOM   1042  HB  VAL A  90      52.450  44.530  56.670  1.00  0.00           H  
ATOM   1043  CG1 VAL A  90      50.330  44.510  56.800  1.00  0.00           C  
ATOM   1044 HG11 VAL A  90      49.520  45.090  56.360  1.00  0.00           H  
ATOM   1045 HG12 VAL A  90      50.210  43.470  56.530  1.00  0.00           H  
ATOM   1046 HG13 VAL A  90      50.300  44.590  57.900  1.00  0.00           H  
ATOM   1047  CG2 VAL A  90      51.730  44.870  54.680  1.00  0.00           C  
ATOM   1048 HG21 VAL A  90      52.590  45.390  54.230  1.00  0.00           H  
ATOM   1049 HG22 VAL A  90      51.770  43.840  54.310  1.00  0.00           H  
ATOM   1050 HG23 VAL A  90      50.880  45.370  54.220  1.00  0.00           H  
ATOM   1051  C   VAL A  90      51.550  46.920  58.080  1.00  0.00           C  
ATOM   1052  O   VAL A  90      52.380  46.590  58.950  1.00  0.00           O  
ATOM   1053  N   HIS A  91      50.450  47.580  58.350  1.00  0.00           N  
ATOM   1054  H   HIS A  91      49.850  47.800  57.560  1.00  0.00           H  
ATOM   1055  CA  HIS A  91      50.010  47.990  59.670  1.00  0.00           C  
ATOM   1056  HA  HIS A  91      50.830  48.560  60.120  1.00  0.00           H  
ATOM   1057  CB  HIS A  91      48.790  48.920  59.550  1.00  0.00           C  
ATOM   1058  HB3 HIS A  91      48.060  48.390  58.940  1.00  0.00           H  
ATOM   1059  HB2 HIS A  91      49.140  49.790  59.000  1.00  0.00           H  
ATOM   1060  CG  HIS A  91      48.070  49.330  60.820  1.00  0.00           C  
ATOM   1061  ND1 HIS A  91      48.680  50.020  61.830  1.00  0.00           N  
ATOM   1062  HD1 HIS A  91      49.640  50.320  61.880  1.00  0.00           H  
ATOM   1063  CE1 HIS A  91      47.770  50.290  62.750  1.00  0.00           C  
ATOM   1064  HE1 HIS A  91      47.900  50.960  63.590  1.00  0.00           H  
ATOM   1065  NE2 HIS A  91      46.640  49.770  62.300  1.00  0.00           N  
ATOM   1066  HE2 HIS A  91      45.820  49.920  62.860  1.00  0.00           H  
ATOM   1067  CD2 HIS A  91      46.780  49.230  61.060  1.00  0.00           C  
ATOM   1068  HD2 HIS A  91      46.000  48.860  60.400  1.00  0.00           H  
ATOM   1069  C   HIS A  91      49.740  46.730  60.490  1.00  0.00           C  
ATOM   1070  O   HIS A  91      48.910  45.940  60.100  1.00  0.00           O  
ATOM   1071  N   PRO A  92      50.490  46.430  61.590  1.00  0.00           N  
ATOM   1072  CD  PRO A  92      51.530  47.240  62.200  1.00  0.00           C  
ATOM   1073  HD3 PRO A  92      51.100  48.050  62.780  1.00  0.00           H  
ATOM   1074  HD2 PRO A  92      52.140  47.630  61.380  1.00  0.00           H  
ATOM   1075  CG  PRO A  92      52.390  46.280  63.040  1.00  0.00           C  
ATOM   1076  HG3 PRO A  92      52.710  46.900  63.870  1.00  0.00           H  
ATOM   1077  HG2 PRO A  92      53.180  45.870  62.410  1.00  0.00           H  
ATOM   1078  CB  PRO A  92      51.500  45.090  63.350  1.00  0.00           C  
ATOM   1079  HB3 PRO A  92      50.850  45.330  64.190  1.00  0.00           H  
ATOM   1080  HB2 PRO A  92      52.170  44.270  63.570  1.00  0.00           H  
ATOM   1081  CA  PRO A  92      50.630  45.010  62.190  1.00  0.00           C  
ATOM   1082  HA  PRO A  92      51.180  44.440  61.460  1.00  0.00           H  
ATOM   1083  C   PRO A  92      49.280  44.360  62.490  1.00  0.00           C  
ATOM   1084  O   PRO A  92      49.240  43.140  62.480  1.00  0.00           O  
ATOM   1085  N   SER A  93      48.110  45.030  62.650  1.00  0.00           N  
ATOM   1086  H   SER A  93      48.170  46.050  62.690  1.00  0.00           H  
ATOM   1087  CA  SER A  93      46.710  44.560  62.860  1.00  0.00           C  
ATOM   1088  HA  SER A  93      46.930  43.650  63.420  1.00  0.00           H  
ATOM   1089  CB  SER A  93      45.900  45.500  63.740  1.00  0.00           C  
ATOM   1090  HB3 SER A  93      45.060  45.080  64.280  1.00  0.00           H  
ATOM   1091  HB2 SER A  93      45.660  46.350  63.090  1.00  0.00           H  
ATOM   1092  OG  SER A  93      46.720  46.060  64.850  1.00  0.00           O  
ATOM   1093  HG  SER A  93      47.020  45.270  65.330  1.00  0.00           H  
ATOM   1094  C   SER A  93      45.950  44.000  61.640  1.00  0.00           C  
ATOM   1095  O   SER A  93      44.810  43.640  61.850  1.00  0.00           O  
ATOM   1096  N   TYR A  94      46.530  44.060  60.420  1.00  0.00           N  
ATOM   1097  H   TYR A  94      47.420  44.540  60.340  1.00  0.00           H  
ATOM   1098  CA  TYR A  94      45.910  43.580  59.140  1.00  0.00           C  
ATOM   1099  HA  TYR A  94      45.040  44.190  58.940  1.00  0.00           H  
ATOM   1100  CB  TYR A  94      46.950  43.890  58.020  1.00  0.00           C  
ATOM   1101  HB3 TYR A  94      47.960  43.650  58.390  1.00  0.00           H  
ATOM   1102  HB2 TYR A  94      46.970  44.960  57.850  1.00  0.00           H  
ATOM   1103  CG  TYR A  94      46.600  43.310  56.650  1.00  0.00           C  
ATOM   1104  CD1 TYR A  94      45.390  43.660  56.120  1.00  0.00           C  
ATOM   1105  HD1 TYR A  94      44.700  44.340  56.600  1.00  0.00           H  
ATOM   1106  CE1 TYR A  94      44.930  43.100  54.930  1.00  0.00           C  
ATOM   1107  HE1 TYR A  94      44.080  43.530  54.420  1.00  0.00           H  
ATOM   1108  CZ  TYR A  94      45.760  42.180  54.220  1.00  0.00           C  
ATOM   1109  OH  TYR A  94      45.440  41.700  53.010  1.00  0.00           O  
ATOM   1110  HH  TYR A  94      46.200  41.310  52.550  1.00  0.00           H  
ATOM   1111  CE2 TYR A  94      46.960  41.750  54.810  1.00  0.00           C  
ATOM   1112  HE2 TYR A  94      47.560  40.940  54.400  1.00  0.00           H  
ATOM   1113  CD2 TYR A  94      47.420  42.370  56.010  1.00  0.00           C  
ATOM   1114  HD2 TYR A  94      48.290  41.990  56.530  1.00  0.00           H  
ATOM   1115  C   TYR A  94      45.390  42.090  59.090  1.00  0.00           C  
ATOM   1116  O   TYR A  94      46.080  41.230  59.660  1.00  0.00           O  
ATOM   1117  N   ASN A  95      44.270  41.940  58.440  1.00  0.00           N  
ATOM   1118  H   ASN A  95      43.970  42.680  57.820  1.00  0.00           H  
ATOM   1119  CA  ASN A  95      43.610  40.600  58.400  1.00  0.00           C  
ATOM   1120  HA  ASN A  95      44.400  39.860  58.530  1.00  0.00           H  
ATOM   1121  CB  ASN A  95      42.660  40.460  59.590  1.00  0.00           C  
ATOM   1122  HB3 ASN A  95      41.810  41.100  59.400  1.00  0.00           H  
ATOM   1123  HB2 ASN A  95      43.090  40.750  60.550  1.00  0.00           H  
ATOM   1124  CG  ASN A  95      42.050  39.110  59.630  1.00  0.00           C  
ATOM   1125  OD1 ASN A  95      42.750  38.150  60.050  1.00  0.00           O  
ATOM   1126  ND2 ASN A  95      40.860  38.970  59.040  1.00  0.00           N  
ATOM   1127 HD21 ASN A  95      40.420  39.860  58.870  1.00  0.00           H  
ATOM   1128 HD22 ASN A  95      40.320  38.110  59.020  1.00  0.00           H  
ATOM   1129  C   ASN A  95      43.020  40.270  57.060  1.00  0.00           C  
ATOM   1130  O   ASN A  95      41.950  40.700  56.640  1.00  0.00           O  
ATOM   1131  N   SER A  96      43.820  39.500  56.390  1.00  0.00           N  
ATOM   1132  H   SER A  96      44.700  39.240  56.800  1.00  0.00           H  
ATOM   1133  CA  SER A  96      43.690  39.210  55.010  1.00  0.00           C  
ATOM   1134  HA  SER A  96      43.790  40.170  54.500  1.00  0.00           H  
ATOM   1135  CB  SER A  96      44.910  38.380  54.700  1.00  0.00           C  
ATOM   1136  HB3 SER A  96      45.800  38.820  55.160  1.00  0.00           H  
ATOM   1137  HB2 SER A  96      44.980  38.380  53.610  1.00  0.00           H  
ATOM   1138  OG  SER A  96      44.870  37.060  55.290  1.00  0.00           O  
ATOM   1139  HG  SER A  96      45.740  37.020  55.700  1.00  0.00           H  
ATOM   1140  C   SER A  96      42.400  38.610  54.490  1.00  0.00           C  
ATOM   1141  O   SER A  96      41.800  39.100  53.530  1.00  0.00           O  
ATOM   1142  N   ASN A  97      41.880  37.680  55.310  1.00  0.00           N  
ATOM   1143  H   ASN A  97      42.610  37.240  55.830  1.00  0.00           H  
ATOM   1144  CA  ASN A  97      40.600  36.970  55.000  1.00  0.00           C  
ATOM   1145  HA  ASN A  97      40.630  36.530  54.000  1.00  0.00           H  
ATOM   1146  CB  ASN A  97      40.510  35.840  56.060  1.00  0.00           C  
ATOM   1147  HB3 ASN A  97      40.510  36.280  57.060  1.00  0.00           H  
ATOM   1148  HB2 ASN A  97      41.370  35.190  55.900  1.00  0.00           H  
ATOM   1149  CG  ASN A  97      39.210  35.020  56.100  1.00  0.00           C  
ATOM   1150  OD1 ASN A  97      38.860  34.370  55.090  1.00  0.00           O  
ATOM   1151  ND2 ASN A  97      38.390  35.170  57.120  1.00  0.00           N  
ATOM   1152 HD21 ASN A  97      38.650  35.760  57.890  1.00  0.00           H  
ATOM   1153 HD22 ASN A  97      37.510  34.700  56.920  1.00  0.00           H  
ATOM   1154  C   ASN A  97      39.320  37.900  55.050  1.00  0.00           C  
ATOM   1155  O   ASN A  97      38.410  37.690  54.270  1.00  0.00           O  
ATOM   1156  N   THR A  98      39.220  38.900  55.920  1.00  0.00           N  
ATOM   1157  H   THR A  98      39.930  38.950  56.630  1.00  0.00           H  
ATOM   1158  CA  THR A  98      38.160  39.970  56.010  1.00  0.00           C  
ATOM   1159  HA  THR A  98      37.280  39.750  55.400  1.00  0.00           H  
ATOM   1160  CB  THR A  98      37.730  40.300  57.440  1.00  0.00           C  
ATOM   1161  HB  THR A  98      36.920  41.020  57.370  1.00  0.00           H  
ATOM   1162  CG2 THR A  98      37.380  38.950  58.140  1.00  0.00           C  
ATOM   1163 HG21 THR A  98      36.940  39.350  59.060  1.00  0.00           H  
ATOM   1164 HG22 THR A  98      36.580  38.440  57.600  1.00  0.00           H  
ATOM   1165 HG23 THR A  98      38.270  38.320  58.210  1.00  0.00           H  
ATOM   1166  OG1 THR A  98      38.840  40.780  58.170  1.00  0.00           O  
ATOM   1167  HG1 THR A  98      38.540  40.930  59.080  1.00  0.00           H  
ATOM   1168  C   THR A  98      38.520  41.300  55.380  1.00  0.00           C  
ATOM   1169  O   THR A  98      37.630  42.180  55.270  1.00  0.00           O  
ATOM   1170  N   LEU A  99      39.740  41.370  54.970  1.00  0.00           N  
ATOM   1171  H   LEU A  99      40.320  40.550  55.090  1.00  0.00           H  
ATOM   1172  CA  LEU A  99      40.410  42.630  54.580  1.00  0.00           C  
ATOM   1173  HA  LEU A  99      41.500  42.590  54.620  1.00  0.00           H  
ATOM   1174  CB  LEU A  99      40.020  43.030  53.140  1.00  0.00           C  
ATOM   1175  HB3 LEU A  99      40.450  43.980  52.820  1.00  0.00           H  
ATOM   1176  HB2 LEU A  99      38.970  43.320  53.100  1.00  0.00           H  
ATOM   1177  CG  LEU A  99      40.340  41.990  52.160  1.00  0.00           C  
ATOM   1178  HG  LEU A  99      40.090  40.970  52.430  1.00  0.00           H  
ATOM   1179  CD1 LEU A  99      39.470  42.290  50.950  1.00  0.00           C  
ATOM   1180 HD11 LEU A  99      38.450  42.490  51.260  1.00  0.00           H  
ATOM   1181 HD12 LEU A  99      39.900  43.090  50.350  1.00  0.00           H  
ATOM   1182 HD13 LEU A  99      39.440  41.340  50.420  1.00  0.00           H  
ATOM   1183  CD2 LEU A  99      41.820  41.880  51.850  1.00  0.00           C  
ATOM   1184 HD21 LEU A  99      42.280  41.370  52.700  1.00  0.00           H  
ATOM   1185 HD22 LEU A  99      42.050  41.290  50.970  1.00  0.00           H  
ATOM   1186 HD23 LEU A  99      42.380  42.820  51.800  1.00  0.00           H  
ATOM   1187  C   LEU A  99      40.110  43.850  55.580  1.00  0.00           C  
ATOM   1188  O   LEU A  99      40.080  45.020  55.170  1.00  0.00           O  
ATOM   1189  N   ASN A 100      39.890  43.550  56.850  1.00  0.00           N  
ATOM   1190  H   ASN A 100      39.790  42.590  57.110  1.00  0.00           H  
ATOM   1191  CA  ASN A 100      40.070  44.580  57.880  1.00  0.00           C  
ATOM   1192  HA  ASN A 100      39.480  45.430  57.530  1.00  0.00           H  
ATOM   1193  CB  ASN A 100      39.480  43.920  59.100  1.00  0.00           C  
ATOM   1194  HB3 ASN A 100      40.000  43.010  59.410  1.00  0.00           H  
ATOM   1195  HB2 ASN A 100      38.490  43.530  58.860  1.00  0.00           H  
ATOM   1196  CG  ASN A 100      39.200  44.870  60.250  1.00  0.00           C  
ATOM   1197  OD1 ASN A 100      38.710  45.970  60.010  1.00  0.00           O  
ATOM   1198  ND2 ASN A 100      39.440  44.490  61.530  1.00  0.00           N  
ATOM   1199 HD21 ASN A 100      40.050  43.700  61.710  1.00  0.00           H  
ATOM   1200 HD22 ASN A 100      39.080  44.950  62.350  1.00  0.00           H  
ATOM   1201  C   ASN A 100      41.510  45.070  58.000  1.00  0.00           C  
ATOM   1202  O   ASN A 100      42.480  44.340  57.770  1.00  0.00           O  
ATOM   1203  N   ASN A 101      41.710  46.300  58.510  1.00  0.00           N  
ATOM   1204  H   ASN A 101      40.870  46.840  58.650  1.00  0.00           H  
ATOM   1205  CA  ASN A 101      43.010  46.900  58.840  1.00  0.00           C  
ATOM   1206  HA  ASN A 101      42.810  47.920  59.160  1.00  0.00           H  
ATOM   1207  CB  ASN A 101      43.520  46.180  60.080  1.00  0.00           C  
ATOM   1208  HB3 ASN A 101      44.590  46.340  60.160  1.00  0.00           H  
ATOM   1209  HB2 ASN A 101      43.310  45.110  60.020  1.00  0.00           H  
ATOM   1210  CG  ASN A 101      42.900  46.660  61.400  1.00  0.00           C  
ATOM   1211  OD1 ASN A 101      42.590  47.830  61.540  1.00  0.00           O  
ATOM   1212  ND2 ASN A 101      42.770  45.790  62.320  1.00  0.00           N  
ATOM   1213 HD21 ASN A 101      43.360  44.970  62.350  1.00  0.00           H  
ATOM   1214 HD22 ASN A 101      42.370  46.140  63.190  1.00  0.00           H  
ATOM   1215  C   ASN A 101      43.910  46.860  57.650  1.00  0.00           C  
ATOM   1216  O   ASN A 101      45.100  46.650  57.750  1.00  0.00           O  
ATOM   1217  N   ASP A 102      43.330  47.250  56.500  1.00  0.00           N  
ATOM   1218  H   ASP A 102      42.360  47.550  56.500  1.00  0.00           H  
ATOM   1219  CA  ASP A 102      43.950  47.080  55.220  1.00  0.00           C  
ATOM   1220  HA  ASP A 102      44.660  46.240  55.270  1.00  0.00           H  
ATOM   1221  CB  ASP A 102      42.890  46.730  54.230  1.00  0.00           C  
ATOM   1222  HB3 ASP A 102      42.100  47.470  54.270  1.00  0.00           H  
ATOM   1223  HB2 ASP A 102      42.420  45.800  54.570  1.00  0.00           H  
ATOM   1224  CG  ASP A 102      43.350  46.360  52.810  1.00  0.00           C  
ATOM   1225  OD1 ASP A 102      44.550  46.180  52.530  1.00  0.00           O  
ATOM   1226  OD2 ASP A 102      42.450  46.130  51.990  1.00  0.00           O  
ATOM   1227  C   ASP A 102      44.870  48.280  54.780  1.00  0.00           C  
ATOM   1228  O   ASP A 102      44.700  48.950  53.700  1.00  0.00           O  
ATOM   1229  N   ILE A 103      45.910  48.540  55.590  1.00  0.00           N  
ATOM   1230  H   ILE A 103      45.870  48.100  56.500  1.00  0.00           H  
ATOM   1231  CA  ILE A 103      46.790  49.720  55.430  1.00  0.00           C  
ATOM   1232  HA  ILE A 103      46.570  50.000  54.400  1.00  0.00           H  
ATOM   1233  CB  ILE A 103      46.330  50.940  56.340  1.00  0.00           C  
ATOM   1234  HB  ILE A 103      45.290  51.200  56.170  1.00  0.00           H  
ATOM   1235  CG2 ILE A 103      46.510  50.630  57.850  1.00  0.00           C  
ATOM   1236 HG21 ILE A 103      46.400  49.560  57.960  1.00  0.00           H  
ATOM   1237 HG22 ILE A 103      47.410  51.040  58.310  1.00  0.00           H  
ATOM   1238 HG23 ILE A 103      45.670  50.980  58.450  1.00  0.00           H  
ATOM   1239  CG1 ILE A 103      47.210  52.200  56.130  1.00  0.00           C  
ATOM   1240 HG13 ILE A 103      47.150  52.390  55.060  1.00  0.00           H  
ATOM   1241 HG12 ILE A 103      48.200  52.110  56.560  1.00  0.00           H  
ATOM   1242  CD1 ILE A 103      46.520  53.400  56.720  1.00  0.00           C  
ATOM   1243 HD11 ILE A 103      45.540  53.470  56.250  1.00  0.00           H  
ATOM   1244 HD12 ILE A 103      46.450  53.190  57.780  1.00  0.00           H  
ATOM   1245 HD13 ILE A 103      47.110  54.300  56.540  1.00  0.00           H  
ATOM   1246  C   ILE A 103      48.230  49.460  55.490  1.00  0.00           C  
ATOM   1247  O   ILE A 103      48.750  48.680  56.240  1.00  0.00           O  
ATOM   1248  N   MET A 104      49.000  50.060  54.550  1.00  0.00           N  
ATOM   1249  H   MET A 104      48.600  50.590  53.780  1.00  0.00           H  
ATOM   1250  CA  MET A 104      50.450  49.960  54.540  1.00  0.00           C  
ATOM   1251  HA  MET A 104      50.810  49.720  55.530  1.00  0.00           H  
ATOM   1252  CB  MET A 104      50.930  48.770  53.740  1.00  0.00           C  
ATOM   1253  HB3 MET A 104      50.300  47.940  54.070  1.00  0.00           H  
ATOM   1254  HB2 MET A 104      51.980  48.580  53.960  1.00  0.00           H  
ATOM   1255  CG  MET A 104      50.680  48.800  52.190  1.00  0.00           C  
ATOM   1256  HG3 MET A 104      51.060  49.730  51.780  1.00  0.00           H  
ATOM   1257  HG2 MET A 104      49.620  48.820  51.930  1.00  0.00           H  
ATOM   1258  SD  MET A 104      51.390  47.470  51.350  1.00  0.00           S  
ATOM   1259  CE  MET A 104      51.830  48.190  49.770  1.00  0.00           C  
ATOM   1260  HE1 MET A 104      51.740  47.490  48.940  1.00  0.00           H  
ATOM   1261  HE2 MET A 104      51.180  49.040  49.610  1.00  0.00           H  
ATOM   1262  HE3 MET A 104      52.840  48.600  49.840  1.00  0.00           H  
ATOM   1263  C   MET A 104      51.170  51.220  54.120  1.00  0.00           C  
ATOM   1264  O   MET A 104      50.570  52.110  53.520  1.00  0.00           O  
ATOM   1265  N   LEU A 105      52.530  51.360  54.370  1.00  0.00           N  
ATOM   1266  H   LEU A 105      53.020  50.610  54.850  1.00  0.00           H  
ATOM   1267  CA  LEU A 105      53.330  52.550  54.150  1.00  0.00           C  
ATOM   1268  HA  LEU A 105      52.880  53.280  53.480  1.00  0.00           H  
ATOM   1269  CB  LEU A 105      53.560  53.180  55.560  1.00  0.00           C  
ATOM   1270  HB3 LEU A 105      54.620  53.330  55.710  1.00  0.00           H  
ATOM   1271  HB2 LEU A 105      53.230  52.440  56.290  1.00  0.00           H  
ATOM   1272  CG  LEU A 105      52.750  54.510  55.840  1.00  0.00           C  
ATOM   1273  HG  LEU A 105      51.680  54.410  55.720  1.00  0.00           H  
ATOM   1274  CD1 LEU A 105      53.150  54.950  57.280  1.00  0.00           C  
ATOM   1275 HD11 LEU A 105      54.240  54.940  57.340  1.00  0.00           H  
ATOM   1276 HD12 LEU A 105      52.820  55.930  57.620  1.00  0.00           H  
ATOM   1277 HD13 LEU A 105      52.830  54.220  58.030  1.00  0.00           H  
ATOM   1278  CD2 LEU A 105      53.120  55.740  55.000  1.00  0.00           C  
ATOM   1279 HD21 LEU A 105      53.080  55.490  53.940  1.00  0.00           H  
ATOM   1280 HD22 LEU A 105      52.520  56.590  55.320  1.00  0.00           H  
ATOM   1281 HD23 LEU A 105      54.160  56.090  55.020  1.00  0.00           H  
ATOM   1282  C   LEU A 105      54.640  52.250  53.500  1.00  0.00           C  
ATOM   1283  O   LEU A 105      55.380  51.330  53.930  1.00  0.00           O  
ATOM   1284  N   ILE A 106      55.050  52.980  52.440  1.00  0.00           N  
ATOM   1285  H   ILE A 106      54.350  53.580  52.020  1.00  0.00           H  
ATOM   1286  CA  ILE A 106      56.300  52.710  51.690  1.00  0.00           C  
ATOM   1287  HA  ILE A 106      56.820  51.770  51.870  1.00  0.00           H  
ATOM   1288  CB  ILE A 106      55.940  52.690  50.170  1.00  0.00           C  
ATOM   1289  HB  ILE A 106      55.310  53.550  49.930  1.00  0.00           H  
ATOM   1290  CG2 ILE A 106      57.260  52.730  49.320  1.00  0.00           C  
ATOM   1291 HG21 ILE A 106      57.910  51.960  49.740  1.00  0.00           H  
ATOM   1292 HG22 ILE A 106      56.960  52.600  48.280  1.00  0.00           H  
ATOM   1293 HG23 ILE A 106      57.770  53.670  49.550  1.00  0.00           H  
ATOM   1294  CG1 ILE A 106      55.130  51.400  49.810  1.00  0.00           C  
ATOM   1295 HG13 ILE A 106      54.630  51.100  50.730  1.00  0.00           H  
ATOM   1296 HG12 ILE A 106      55.750  50.640  49.340  1.00  0.00           H  
ATOM   1297  CD1 ILE A 106      54.040  51.610  48.830  1.00  0.00           C  
ATOM   1298 HD11 ILE A 106      53.580  50.680  48.520  1.00  0.00           H  
ATOM   1299 HD12 ILE A 106      53.240  52.250  49.200  1.00  0.00           H  
ATOM   1300 HD13 ILE A 106      54.450  52.090  47.940  1.00  0.00           H  
ATOM   1301  C   ILE A 106      57.330  53.760  52.130  1.00  0.00           C  
ATOM   1302  O   ILE A 106      56.990  54.960  52.140  1.00  0.00           O  
ATOM   1303  N   LYS A 107      58.570  53.370  52.220  1.00  0.00           N  
ATOM   1304  H   LYS A 107      58.750  52.380  52.060  1.00  0.00           H  
ATOM   1305  CA  LYS A 107      59.640  54.340  52.300  1.00  0.00           C  
ATOM   1306  HA  LYS A 107      59.100  55.260  52.490  1.00  0.00           H  
ATOM   1307  CB  LYS A 107      60.660  54.180  53.500  1.00  0.00           C  
ATOM   1308  HB3 LYS A 107      61.230  53.270  53.270  1.00  0.00           H  
ATOM   1309  HB2 LYS A 107      59.950  54.110  54.340  1.00  0.00           H  
ATOM   1310  CG  LYS A 107      61.470  55.410  53.720  1.00  0.00           C  
ATOM   1311  HG3 LYS A 107      60.710  56.170  53.900  1.00  0.00           H  
ATOM   1312  HG2 LYS A 107      62.100  55.680  52.880  1.00  0.00           H  
ATOM   1313  CD  LYS A 107      62.330  55.310  54.950  1.00  0.00           C  
ATOM   1314  HD3 LYS A 107      63.080  54.530  54.880  1.00  0.00           H  
ATOM   1315  HD2 LYS A 107      61.730  55.090  55.840  1.00  0.00           H  
ATOM   1316  CE  LYS A 107      62.950  56.720  55.200  1.00  0.00           C  
ATOM   1317  HE3 LYS A 107      62.110  57.410  55.260  1.00  0.00           H  
ATOM   1318  HE2 LYS A 107      63.520  57.080  54.340  1.00  0.00           H  
ATOM   1319  NZ  LYS A 107      63.990  56.570  56.290  1.00  0.00           N  
ATOM   1320  HZ1 LYS A 107      64.810  56.100  55.980  1.00  0.00           H  
ATOM   1321  HZ2 LYS A 107      64.200  57.520  56.560  1.00  0.00           H  
ATOM   1322  HZ3 LYS A 107      63.620  56.110  57.110  1.00  0.00           H  
ATOM   1323  C   LYS A 107      60.410  54.440  50.990  1.00  0.00           C  
ATOM   1324  O   LYS A 107      60.800  53.370  50.450  1.00  0.00           O  
ATOM   1325  N   LEU A 108      60.530  55.610  50.400  1.00  0.00           N  
ATOM   1326  H   LEU A 108      60.140  56.390  50.920  1.00  0.00           H  
ATOM   1327  CA  LEU A 108      61.260  55.870  49.160  1.00  0.00           C  
ATOM   1328  HA  LEU A 108      61.110  55.070  48.440  1.00  0.00           H  
ATOM   1329  CB  LEU A 108      60.840  57.230  48.590  1.00  0.00           C  
ATOM   1330  HB3 LEU A 108      61.690  57.550  47.990  1.00  0.00           H  
ATOM   1331  HB2 LEU A 108      60.580  57.850  49.450  1.00  0.00           H  
ATOM   1332  CG  LEU A 108      59.610  57.090  47.680  1.00  0.00           C  
ATOM   1333  HG  LEU A 108      59.870  56.420  46.870  1.00  0.00           H  
ATOM   1334  CD1 LEU A 108      58.340  56.620  48.400  1.00  0.00           C  
ATOM   1335 HD11 LEU A 108      57.460  56.810  47.790  1.00  0.00           H  
ATOM   1336 HD12 LEU A 108      58.500  55.540  48.490  1.00  0.00           H  
ATOM   1337 HD13 LEU A 108      58.240  57.080  49.380  1.00  0.00           H  
ATOM   1338  CD2 LEU A 108      59.350  58.510  47.110  1.00  0.00           C  
ATOM   1339 HD21 LEU A 108      58.440  58.620  46.510  1.00  0.00           H  
ATOM   1340 HD22 LEU A 108      59.320  59.220  47.940  1.00  0.00           H  
ATOM   1341 HD23 LEU A 108      60.240  58.730  46.520  1.00  0.00           H  
ATOM   1342  C   LEU A 108      62.760  55.910  49.530  1.00  0.00           C  
ATOM   1343  O   LEU A 108      63.160  56.410  50.550  1.00  0.00           O  
ATOM   1344  N   LYS A 109      63.560  55.270  48.680  1.00  0.00           N  
ATOM   1345  H   LYS A 109      63.200  55.160  47.750  1.00  0.00           H  
ATOM   1346  CA  LYS A 109      65.060  55.100  48.940  1.00  0.00           C  
ATOM   1347  HA  LYS A 109      65.330  54.670  49.910  1.00  0.00           H  
ATOM   1348  CB  LYS A 109      65.580  54.080  47.920  1.00  0.00           C  
ATOM   1349  HB3 LYS A 109      65.350  54.430  46.910  1.00  0.00           H  
ATOM   1350  HB2 LYS A 109      65.150  53.080  48.020  1.00  0.00           H  
ATOM   1351  CG  LYS A 109      67.060  53.910  47.960  1.00  0.00           C  
ATOM   1352  HG3 LYS A 109      67.490  54.890  47.730  1.00  0.00           H  
ATOM   1353  HG2 LYS A 109      67.370  53.280  47.140  1.00  0.00           H  
ATOM   1354  CD  LYS A 109      67.590  53.310  49.300  1.00  0.00           C  
ATOM   1355  HD3 LYS A 109      67.410  52.260  49.510  1.00  0.00           H  
ATOM   1356  HD2 LYS A 109      67.310  53.850  50.210  1.00  0.00           H  
ATOM   1357  CE  LYS A 109      69.070  53.420  49.210  1.00  0.00           C  
ATOM   1358  HE3 LYS A 109      69.290  53.140  48.170  1.00  0.00           H  
ATOM   1359  HE2 LYS A 109      69.560  52.710  49.860  1.00  0.00           H  
ATOM   1360  NZ  LYS A 109      69.660  54.720  49.520  1.00  0.00           N  
ATOM   1361  HZ1 LYS A 109      69.260  54.970  50.420  1.00  0.00           H  
ATOM   1362  HZ2 LYS A 109      70.670  54.640  49.520  1.00  0.00           H  
ATOM   1363  HZ3 LYS A 109      69.460  55.400  48.810  1.00  0.00           H  
ATOM   1364  C   LYS A 109      65.770  56.460  48.830  1.00  0.00           C  
ATOM   1365  O   LYS A 109      66.660  56.700  49.660  1.00  0.00           O  
ATOM   1366  N   SER A 110      65.330  57.360  48.030  1.00  0.00           N  
ATOM   1367  H   SER A 110      64.670  57.040  47.330  1.00  0.00           H  
ATOM   1368  CA  SER A 110      65.620  58.810  48.180  1.00  0.00           C  
ATOM   1369  HA  SER A 110      66.070  59.000  49.160  1.00  0.00           H  
ATOM   1370  CB  SER A 110      66.630  59.320  47.070  1.00  0.00           C  
ATOM   1371  HB3 SER A 110      66.680  60.400  47.160  1.00  0.00           H  
ATOM   1372  HB2 SER A 110      66.300  59.040  46.070  1.00  0.00           H  
ATOM   1373  OG  SER A 110      67.890  58.660  47.320  1.00  0.00           O  
ATOM   1374  HG  SER A 110      68.510  58.860  46.600  1.00  0.00           H  
ATOM   1375  C   SER A 110      64.350  59.720  48.170  1.00  0.00           C  
ATOM   1376  O   SER A 110      63.350  59.300  47.710  1.00  0.00           O  
ATOM   1377  N   ALA A 111      64.460  60.950  48.700  1.00  0.00           N  
ATOM   1378  H   ALA A 111      65.260  61.310  49.180  1.00  0.00           H  
ATOM   1379  CA  ALA A 111      63.250  61.800  48.750  1.00  0.00           C  
ATOM   1380  HA  ALA A 111      62.430  61.230  49.180  1.00  0.00           H  
ATOM   1381  CB  ALA A 111      63.470  63.020  49.640  1.00  0.00           C  
ATOM   1382  HB1 ALA A 111      64.020  63.830  49.160  1.00  0.00           H  
ATOM   1383  HB2 ALA A 111      62.470  63.400  49.840  1.00  0.00           H  
ATOM   1384  HB3 ALA A 111      63.830  62.650  50.590  1.00  0.00           H  
ATOM   1385  C   ALA A 111      62.870  62.130  47.330  1.00  0.00           C  
ATOM   1386  O   ALA A 111      63.690  62.490  46.510  1.00  0.00           O  
ATOM   1387  N   ALA A 112      61.560  62.250  47.060  1.00  0.00           N  
ATOM   1388  H   ALA A 112      60.920  62.160  47.840  1.00  0.00           H  
ATOM   1389  CA  ALA A 112      61.050  62.880  45.830  1.00  0.00           C  
ATOM   1390  HA  ALA A 112      61.590  62.430  45.000  1.00  0.00           H  
ATOM   1391  CB  ALA A 112      59.510  62.530  45.770  1.00  0.00           C  
ATOM   1392  HB1 ALA A 112      59.090  63.120  46.580  1.00  0.00           H  
ATOM   1393  HB2 ALA A 112      59.090  62.810  44.800  1.00  0.00           H  
ATOM   1394  HB3 ALA A 112      59.290  61.470  45.910  1.00  0.00           H  
ATOM   1395  C   ALA A 112      61.200  64.420  45.840  1.00  0.00           C  
ATOM   1396  O   ALA A 112      61.210  65.060  46.930  1.00  0.00           O  
ATOM   1397  N   SER A 113      61.380  64.940  44.670  1.00  0.00           N  
ATOM   1398  H   SER A 113      61.430  64.320  43.880  1.00  0.00           H  
ATOM   1399  CA  SER A 113      61.560  66.410  44.620  1.00  0.00           C  
ATOM   1400  HA  SER A 113      62.400  66.630  45.280  1.00  0.00           H  
ATOM   1401  CB  SER A 113      61.950  66.770  43.180  1.00  0.00           C  
ATOM   1402  HB3 SER A 113      61.980  67.860  43.190  1.00  0.00           H  
ATOM   1403  HB2 SER A 113      61.150  66.520  42.500  1.00  0.00           H  
ATOM   1404  OG  SER A 113      63.230  66.290  42.730  1.00  0.00           O  
ATOM   1405  HG  SER A 113      63.910  66.680  43.280  1.00  0.00           H  
ATOM   1406  C   SER A 113      60.330  67.230  45.030  1.00  0.00           C  
ATOM   1407  O   SER A 113      60.480  68.390  45.430  1.00  0.00           O  
ATOM   1408  N   LEU A 114      59.120  66.570  44.850  1.00  0.00           N  
ATOM   1409  H   LEU A 114      59.140  65.690  44.360  1.00  0.00           H  
ATOM   1410  CA  LEU A 114      57.770  67.130  44.780  1.00  0.00           C  
ATOM   1411  HA  LEU A 114      57.130  66.400  44.280  1.00  0.00           H  
ATOM   1412  CB  LEU A 114      57.210  67.430  46.190  1.00  0.00           C  
ATOM   1413  HB3 LEU A 114      56.500  68.260  46.150  1.00  0.00           H  
ATOM   1414  HB2 LEU A 114      58.050  67.680  46.850  1.00  0.00           H  
ATOM   1415  CG  LEU A 114      56.550  66.210  46.890  1.00  0.00           C  
ATOM   1416  HG  LEU A 114      55.730  66.010  46.190  1.00  0.00           H  
ATOM   1417  CD1 LEU A 114      57.430  64.980  47.090  1.00  0.00           C  
ATOM   1418 HD11 LEU A 114      56.920  64.330  47.800  1.00  0.00           H  
ATOM   1419 HD12 LEU A 114      57.650  64.470  46.140  1.00  0.00           H  
ATOM   1420 HD13 LEU A 114      58.430  65.190  47.420  1.00  0.00           H  
ATOM   1421  CD2 LEU A 114      55.890  66.560  48.220  1.00  0.00           C  
ATOM   1422 HD21 LEU A 114      55.380  65.700  48.630  1.00  0.00           H  
ATOM   1423 HD22 LEU A 114      56.610  66.920  48.950  1.00  0.00           H  
ATOM   1424 HD23 LEU A 114      55.180  67.370  48.070  1.00  0.00           H  
ATOM   1425  C   LEU A 114      57.680  68.280  43.750  1.00  0.00           C  
ATOM   1426  O   LEU A 114      57.450  69.440  43.980  1.00  0.00           O  
ATOM   1427  N   ASN A 115      58.030  67.930  42.450  1.00  0.00           N  
ATOM   1428  H   ASN A 115      58.290  66.960  42.280  1.00  0.00           H  
ATOM   1429  CA  ASN A 115      57.920  68.770  41.290  1.00  0.00           C  
ATOM   1430  HA  ASN A 115      58.300  69.780  41.500  1.00  0.00           H  
ATOM   1431  CB  ASN A 115      58.610  68.020  40.050  1.00  0.00           C  
ATOM   1432  HB3 ASN A 115      59.660  67.750  40.210  1.00  0.00           H  
ATOM   1433  HB2 ASN A 115      58.660  68.700  39.200  1.00  0.00           H  
ATOM   1434  CG  ASN A 115      57.880  66.770  39.640  1.00  0.00           C  
ATOM   1435  OD1 ASN A 115      57.910  65.690  40.260  1.00  0.00           O  
ATOM   1436  ND2 ASN A 115      57.390  66.830  38.420  1.00  0.00           N  
ATOM   1437 HD21 ASN A 115      57.500  67.700  37.920  1.00  0.00           H  
ATOM   1438 HD22 ASN A 115      56.810  66.090  38.070  1.00  0.00           H  
ATOM   1439  C   ASN A 115      56.400  69.090  40.990  1.00  0.00           C  
ATOM   1440  O   ASN A 115      55.520  68.380  41.350  1.00  0.00           O  
ATOM   1441  N   SER A 116      56.180  70.190  40.290  1.00  0.00           N  
ATOM   1442  H   SER A 116      56.940  70.740  39.930  1.00  0.00           H  
ATOM   1443  CA  SER A 116      54.810  70.830  40.060  1.00  0.00           C  
ATOM   1444  HA  SER A 116      54.520  71.280  41.020  1.00  0.00           H  
ATOM   1445  CB  SER A 116      55.030  72.040  39.110  1.00  0.00           C  
ATOM   1446  HB3 SER A 116      54.070  72.450  38.770  1.00  0.00           H  
ATOM   1447  HB2 SER A 116      55.520  71.630  38.230  1.00  0.00           H  
ATOM   1448  OG  SER A 116      55.840  73.010  39.720  1.00  0.00           O  
ATOM   1449  HG  SER A 116      56.770  72.810  39.550  1.00  0.00           H  
ATOM   1450  C   SER A 116      53.760  69.840  39.520  1.00  0.00           C  
ATOM   1451  O   SER A 116      52.590  70.100  39.850  1.00  0.00           O  
ATOM   1452  N   ARG A 117      54.110  68.690  38.900  1.00  0.00           N  
ATOM   1453  H   ARG A 117      55.050  68.730  38.530  1.00  0.00           H  
ATOM   1454  CA  ARG A 117      53.200  67.600  38.570  1.00  0.00           C  
ATOM   1455  HA  ARG A 117      52.480  68.060  37.890  1.00  0.00           H  
ATOM   1456  CB  ARG A 117      53.940  66.500  37.840  1.00  0.00           C  
ATOM   1457  HB3 ARG A 117      54.490  66.070  38.680  1.00  0.00           H  
ATOM   1458  HB2 ARG A 117      54.510  67.050  37.090  1.00  0.00           H  
ATOM   1459  CG  ARG A 117      53.230  65.480  37.010  1.00  0.00           C  
ATOM   1460  HG3 ARG A 117      52.770  64.760  37.700  1.00  0.00           H  
ATOM   1461  HG2 ARG A 117      53.980  65.000  36.380  1.00  0.00           H  
ATOM   1462  CD  ARG A 117      52.220  66.060  36.070  1.00  0.00           C  
ATOM   1463  HD3 ARG A 117      52.570  67.010  35.670  1.00  0.00           H  
ATOM   1464  HD2 ARG A 117      51.260  66.160  36.570  1.00  0.00           H  
ATOM   1465  NE  ARG A 117      52.140  65.250  34.880  1.00  0.00           N  
ATOM   1466  HE  ARG A 117      52.750  65.550  34.130  1.00  0.00           H  
ATOM   1467  CZ  ARG A 117      51.210  64.320  34.640  1.00  0.00           C  
ATOM   1468  NH1 ARG A 117      51.290  63.830  33.430  1.00  0.00           N  
ATOM   1469 HH11 ARG A 117      52.010  64.140  32.800  1.00  0.00           H  
ATOM   1470 HH12 ARG A 117      50.660  63.080  33.150  1.00  0.00           H  
ATOM   1471  NH2 ARG A 117      50.240  64.030  35.480  1.00  0.00           N  
ATOM   1472 HH21 ARG A 117      50.120  64.420  36.400  1.00  0.00           H  
ATOM   1473 HH22 ARG A 117      49.620  63.300  35.120  1.00  0.00           H  
ATOM   1474  C   ARG A 117      52.450  66.960  39.760  1.00  0.00           C  
ATOM   1475  O   ARG A 117      51.310  66.500  39.600  1.00  0.00           O  
ATOM   1476  N   VAL A 118      53.150  66.930  40.860  1.00  0.00           N  
ATOM   1477  H   VAL A 118      54.100  67.240  40.960  1.00  0.00           H  
ATOM   1478  CA  VAL A 118      52.680  66.180  42.030  1.00  0.00           C  
ATOM   1479  HA  VAL A 118      51.720  65.740  41.780  1.00  0.00           H  
ATOM   1480  CB  VAL A 118      53.640  64.940  42.330  1.00  0.00           C  
ATOM   1481  HB  VAL A 118      53.060  64.150  42.810  1.00  0.00           H  
ATOM   1482  CG1 VAL A 118      54.140  64.240  41.070  1.00  0.00           C  
ATOM   1483 HG11 VAL A 118      54.940  64.780  40.570  1.00  0.00           H  
ATOM   1484 HG12 VAL A 118      54.400  63.200  41.260  1.00  0.00           H  
ATOM   1485 HG13 VAL A 118      53.390  64.170  40.280  1.00  0.00           H  
ATOM   1486  CG2 VAL A 118      54.850  65.280  43.130  1.00  0.00           C  
ATOM   1487 HG21 VAL A 118      55.460  64.410  43.370  1.00  0.00           H  
ATOM   1488 HG22 VAL A 118      55.550  65.910  42.580  1.00  0.00           H  
ATOM   1489 HG23 VAL A 118      54.560  65.710  44.090  1.00  0.00           H  
ATOM   1490  C   VAL A 118      52.490  67.080  43.240  1.00  0.00           C  
ATOM   1491  O   VAL A 118      53.030  68.200  43.350  1.00  0.00           O  
ATOM   1492  N   ALA A 119      51.750  66.680  44.270  1.00  0.00           N  
ATOM   1493  H   ALA A 119      51.180  65.840  44.220  1.00  0.00           H  
ATOM   1494  CA  ALA A 119      51.660  67.410  45.480  1.00  0.00           C  
ATOM   1495  HA  ALA A 119      52.630  67.870  45.660  1.00  0.00           H  
ATOM   1496  CB  ALA A 119      50.690  68.590  45.220  1.00  0.00           C  
ATOM   1497  HB1 ALA A 119      51.030  69.390  45.880  1.00  0.00           H  
ATOM   1498  HB2 ALA A 119      50.580  68.980  44.210  1.00  0.00           H  
ATOM   1499  HB3 ALA A 119      49.710  68.340  45.620  1.00  0.00           H  
ATOM   1500  C   ALA A 119      51.220  66.680  46.730  1.00  0.00           C  
ATOM   1501  O   ALA A 119      50.440  65.780  46.640  1.00  0.00           O  
ATOM   1502  N   SER A 120      51.850  66.950  47.870  1.00  0.00           N  
ATOM   1503  H   SER A 120      52.680  67.520  47.790  1.00  0.00           H  
ATOM   1504  CA  SER A 120      51.470  66.560  49.230  1.00  0.00           C  
ATOM   1505  HA  SER A 120      51.460  65.470  49.320  1.00  0.00           H  
ATOM   1506  CB  SER A 120      52.460  67.110  50.270  1.00  0.00           C  
ATOM   1507  HB3 SER A 120      52.350  68.190  50.360  1.00  0.00           H  
ATOM   1508  HB2 SER A 120      53.530  67.100  50.090  1.00  0.00           H  
ATOM   1509  OG  SER A 120      52.300  66.450  51.570  1.00  0.00           O  
ATOM   1510  HG  SER A 120      52.820  66.970  52.180  1.00  0.00           H  
ATOM   1511  C   SER A 120      50.070  67.000  49.620  1.00  0.00           C  
ATOM   1512  O   SER A 120      49.680  68.150  49.510  1.00  0.00           O  
ATOM   1513  N   ILE A 121      49.300  66.010  50.150  1.00  0.00           N  
ATOM   1514  H   ILE A 121      49.720  65.110  50.370  1.00  0.00           H  
ATOM   1515  CA  ILE A 121      47.870  66.180  50.520  1.00  0.00           C  
ATOM   1516  HA  ILE A 121      47.610  67.210  50.280  1.00  0.00           H  
ATOM   1517  CB  ILE A 121      46.890  65.280  49.700  1.00  0.00           C  
ATOM   1518  HB  ILE A 121      47.040  65.510  48.660  1.00  0.00           H  
ATOM   1519  CG2 ILE A 121      47.300  63.830  50.060  1.00  0.00           C  
ATOM   1520 HG21 ILE A 121      47.020  63.640  51.100  1.00  0.00           H  
ATOM   1521 HG22 ILE A 121      46.690  63.180  49.440  1.00  0.00           H  
ATOM   1522 HG23 ILE A 121      48.370  63.600  49.980  1.00  0.00           H  
ATOM   1523  CG1 ILE A 121      45.390  65.390  49.820  1.00  0.00           C  
ATOM   1524 HG13 ILE A 121      45.030  65.210  50.840  1.00  0.00           H  
ATOM   1525 HG12 ILE A 121      44.810  64.710  49.190  1.00  0.00           H  
ATOM   1526  CD1 ILE A 121      45.010  66.850  49.360  1.00  0.00           C  
ATOM   1527 HD11 ILE A 121      45.450  67.630  49.960  1.00  0.00           H  
ATOM   1528 HD12 ILE A 121      45.400  66.980  48.350  1.00  0.00           H  
ATOM   1529 HD13 ILE A 121      43.930  66.950  49.250  1.00  0.00           H  
ATOM   1530  C   ILE A 121      47.570  65.980  52.020  1.00  0.00           C  
ATOM   1531  O   ILE A 121      48.180  65.060  52.640  1.00  0.00           O  
ATOM   1532  N   SER A 122      46.870  66.890  52.630  1.00  0.00           N  
ATOM   1533  H   SER A 122      46.510  67.670  52.100  1.00  0.00           H  
ATOM   1534  CA  SER A 122      46.720  66.830  54.180  1.00  0.00           C  
ATOM   1535  HA  SER A 122      47.760  66.780  54.530  1.00  0.00           H  
ATOM   1536  CB  SER A 122      46.110  68.110  54.770  1.00  0.00           C  
ATOM   1537  HB3 SER A 122      46.280  68.210  55.840  1.00  0.00           H  
ATOM   1538  HB2 SER A 122      45.090  68.250  54.440  1.00  0.00           H  
ATOM   1539  OG  SER A 122      46.820  69.220  54.210  1.00  0.00           O  
ATOM   1540  HG  SER A 122      46.990  69.080  53.270  1.00  0.00           H  
ATOM   1541  C   SER A 122      45.990  65.580  54.570  1.00  0.00           C  
ATOM   1542  O   SER A 122      44.910  65.360  54.110  1.00  0.00           O  
ATOM   1543  N   LEU A 123      46.600  64.850  55.530  1.00  0.00           N  
ATOM   1544  H   LEU A 123      47.420  65.260  55.950  1.00  0.00           H  
ATOM   1545  CA  LEU A 123      45.930  63.750  56.340  1.00  0.00           C  
ATOM   1546  HA  LEU A 123      45.600  63.010  55.620  1.00  0.00           H  
ATOM   1547  CB  LEU A 123      46.940  63.090  57.330  1.00  0.00           C  
ATOM   1548  HB3 LEU A 123      46.410  62.410  58.000  1.00  0.00           H  
ATOM   1549  HB2 LEU A 123      47.320  63.950  57.890  1.00  0.00           H  
ATOM   1550  CG  LEU A 123      48.130  62.290  56.700  1.00  0.00           C  
ATOM   1551  HG  LEU A 123      48.770  63.050  56.250  1.00  0.00           H  
ATOM   1552  CD1 LEU A 123      48.910  61.490  57.820  1.00  0.00           C  
ATOM   1553 HD11 LEU A 123      49.880  61.170  57.420  1.00  0.00           H  
ATOM   1554 HD12 LEU A 123      49.010  62.170  58.670  1.00  0.00           H  
ATOM   1555 HD13 LEU A 123      48.300  60.640  58.140  1.00  0.00           H  
ATOM   1556  CD2 LEU A 123      47.640  61.360  55.600  1.00  0.00           C  
ATOM   1557 HD21 LEU A 123      47.560  61.980  54.710  1.00  0.00           H  
ATOM   1558 HD22 LEU A 123      48.240  60.460  55.480  1.00  0.00           H  
ATOM   1559 HD23 LEU A 123      46.660  60.940  55.880  1.00  0.00           H  
ATOM   1560  C   LEU A 123      44.700  64.360  57.150  1.00  0.00           C  
ATOM   1561  O   LEU A 123      44.660  65.570  57.510  1.00  0.00           O  
ATOM   1562  N   PRO A 124      43.650  63.530  57.500  1.00  0.00           N  
ATOM   1563  CD  PRO A 124      43.660  62.100  57.300  1.00  0.00           C  
ATOM   1564  HD3 PRO A 124      44.430  61.680  57.940  1.00  0.00           H  
ATOM   1565  HD2 PRO A 124      43.790  61.790  56.260  1.00  0.00           H  
ATOM   1566  CG  PRO A 124      42.290  61.600  57.870  1.00  0.00           C  
ATOM   1567  HG3 PRO A 124      42.540  61.310  58.890  1.00  0.00           H  
ATOM   1568  HG2 PRO A 124      41.840  60.720  57.390  1.00  0.00           H  
ATOM   1569  CB  PRO A 124      41.350  62.820  57.870  1.00  0.00           C  
ATOM   1570  HB3 PRO A 124      40.620  62.730  58.670  1.00  0.00           H  
ATOM   1571  HB2 PRO A 124      40.740  63.010  56.990  1.00  0.00           H  
ATOM   1572  CA  PRO A 124      42.390  64.010  58.030  1.00  0.00           C  
ATOM   1573  HA  PRO A 124      42.060  64.920  57.520  1.00  0.00           H  
ATOM   1574  C   PRO A 124      42.640  64.380  59.470  1.00  0.00           C  
ATOM   1575  O   PRO A 124      43.110  63.630  60.320  1.00  0.00           O  
ATOM   1576  N   THR A 125      42.100  65.590  59.810  1.00  0.00           N  
ATOM   1577  H   THR A 125      41.750  66.250  59.130  1.00  0.00           H  
ATOM   1578  CA  THR A 125      41.940  66.030  61.220  1.00  0.00           C  
ATOM   1579  HA  THR A 125      42.820  65.730  61.800  1.00  0.00           H  
ATOM   1580  CB  THR A 125      41.930  67.590  61.350  1.00  0.00           C  
ATOM   1581  HB  THR A 125      41.690  67.840  62.390  1.00  0.00           H  
ATOM   1582  CG2 THR A 125      43.280  68.160  60.950  1.00  0.00           C  
ATOM   1583 HG21 THR A 125      44.060  67.690  61.550  1.00  0.00           H  
ATOM   1584 HG22 THR A 125      43.440  67.910  59.900  1.00  0.00           H  
ATOM   1585 HG23 THR A 125      43.380  69.240  61.020  1.00  0.00           H  
ATOM   1586  OG1 THR A 125      40.930  68.140  60.530  1.00  0.00           O  
ATOM   1587  HG1 THR A 125      40.420  68.810  60.980  1.00  0.00           H  
ATOM   1588  C   THR A 125      40.700  65.430  61.840  1.00  0.00           C  
ATOM   1589  O   THR A 125      40.730  65.050  63.050  1.00  0.00           O  
ATOM   1590  N   SER A 127      39.640  65.260  61.090  1.00  0.00           N  
ATOM   1591  H   SER A 127      39.500  65.630  60.160  1.00  0.00           H  
ATOM   1592  CA  SER A 127      38.600  64.300  61.480  1.00  0.00           C  
ATOM   1593  HA  SER A 127      39.140  63.470  61.950  1.00  0.00           H  
ATOM   1594  CB  SER A 127      37.540  64.980  62.270  1.00  0.00           C  
ATOM   1595  HB3 SER A 127      37.030  65.680  61.600  1.00  0.00           H  
ATOM   1596  HB2 SER A 127      38.050  65.630  62.980  1.00  0.00           H  
ATOM   1597  OG  SER A 127      36.650  64.080  62.930  1.00  0.00           O  
ATOM   1598  HG  SER A 127      37.100  63.630  63.660  1.00  0.00           H  
ATOM   1599  C   SER A 127      37.970  63.540  60.320  1.00  0.00           C  
ATOM   1600  O   SER A 127      38.210  63.850  59.140  1.00  0.00           O  
ATOM   1601  N   CYS A 128      37.410  62.400  60.720  1.00  0.00           N  
ATOM   1602  H   CYS A 128      37.310  62.320  61.720  1.00  0.00           H  
ATOM   1603  CA  CYS A 128      36.680  61.510  59.810  1.00  0.00           C  
ATOM   1604  HA  CYS A 128      37.400  61.110  59.100  1.00  0.00           H  
ATOM   1605  CB  CYS A 128      36.050  60.380  60.590  1.00  0.00           C  
ATOM   1606  HB3 CYS A 128      35.580  59.650  59.930  1.00  0.00           H  
ATOM   1607  HB2 CYS A 128      35.270  60.870  61.170  1.00  0.00           H  
ATOM   1608  SG  CYS A 128      37.170  59.550  61.820  1.00  0.00           S  
ATOM   1609  C   CYS A 128      35.590  62.250  59.000  1.00  0.00           C  
ATOM   1610  O   CYS A 128      34.980  63.140  59.590  1.00  0.00           O  
ATOM   1611  N   ALA A 129      35.350  61.780  57.710  1.00  0.00           N  
ATOM   1612  H   ALA A 129      35.980  61.100  57.310  1.00  0.00           H  
ATOM   1613  CA  ALA A 129      34.150  62.220  57.030  1.00  0.00           C  
ATOM   1614  HA  ALA A 129      34.020  63.280  57.270  1.00  0.00           H  
ATOM   1615  CB  ALA A 129      34.370  62.140  55.530  1.00  0.00           C  
ATOM   1616  HB1 ALA A 129      35.130  62.880  55.270  1.00  0.00           H  
ATOM   1617  HB2 ALA A 129      34.830  61.210  55.200  1.00  0.00           H  
ATOM   1618  HB3 ALA A 129      33.460  62.250  54.950  1.00  0.00           H  
ATOM   1619  C   ALA A 129      32.870  61.510  57.540  1.00  0.00           C  
ATOM   1620  O   ALA A 129      32.910  60.750  58.510  1.00  0.00           O  
ATOM   1621  N   SER A 130      31.790  61.810  56.810  1.00  0.00           N  
ATOM   1622  H   SER A 130      31.770  62.520  56.100  1.00  0.00           H  
ATOM   1623  CA  SER A 130      30.390  61.320  57.010  1.00  0.00           C  
ATOM   1624  HA  SER A 130      30.430  60.290  57.350  1.00  0.00           H  
ATOM   1625  CB  SER A 130      29.820  62.030  58.220  1.00  0.00           C  
ATOM   1626  HB3 SER A 130      29.760  63.100  57.980  1.00  0.00           H  
ATOM   1627  HB2 SER A 130      30.520  61.990  59.060  1.00  0.00           H  
ATOM   1628  OG  SER A 130      28.540  61.670  58.690  1.00  0.00           O  
ATOM   1629  HG  SER A 130      28.230  62.350  59.300  1.00  0.00           H  
ATOM   1630  C   SER A 130      29.440  61.380  55.760  1.00  0.00           C  
ATOM   1631  O   SER A 130      29.830  61.900  54.690  1.00  0.00           O  
ATOM   1632  N   ALA A 132      28.320  60.680  55.880  1.00  0.00           N  
ATOM   1633  H   ALA A 132      28.280  60.050  56.670  1.00  0.00           H  
ATOM   1634  CA  ALA A 132      27.230  60.510  54.910  1.00  0.00           C  
ATOM   1635  HA  ALA A 132      27.520  59.690  54.250  1.00  0.00           H  
ATOM   1636  CB  ALA A 132      26.080  60.050  55.760  1.00  0.00           C  
ATOM   1637  HB1 ALA A 132      25.160  59.990  55.180  1.00  0.00           H  
ATOM   1638  HB2 ALA A 132      26.280  59.090  56.210  1.00  0.00           H  
ATOM   1639  HB3 ALA A 132      25.950  60.850  56.500  1.00  0.00           H  
ATOM   1640  C   ALA A 132      26.870  61.810  54.230  1.00  0.00           C  
ATOM   1641  O   ALA A 132      26.550  62.800  54.940  1.00  0.00           O  
ATOM   1642  N   GLY A 133      26.730  61.760  52.910  1.00  0.00           N  
ATOM   1643  H   GLY A 133      26.810  60.890  52.410  1.00  0.00           H  
ATOM   1644  CA  GLY A 133      26.420  62.940  52.060  1.00  0.00           C  
ATOM   1645  HA3 GLY A 133      25.610  63.460  52.590  1.00  0.00           H  
ATOM   1646  HA2 GLY A 133      26.110  62.610  51.070  1.00  0.00           H  
ATOM   1647  C   GLY A 133      27.690  63.890  51.810  1.00  0.00           C  
ATOM   1648  O   GLY A 133      27.530  65.040  51.260  1.00  0.00           O  
ATOM   1649  N   THR A 134      28.930  63.600  52.210  1.00  0.00           N  
ATOM   1650  H   THR A 134      29.090  62.680  52.600  1.00  0.00           H  
ATOM   1651  CA  THR A 134      30.140  64.350  51.860  1.00  0.00           C  
ATOM   1652  HA  THR A 134      29.870  65.400  51.930  1.00  0.00           H  
ATOM   1653  CB  THR A 134      31.190  64.050  52.920  1.00  0.00           C  
ATOM   1654  HB  THR A 134      31.340  62.970  52.890  1.00  0.00           H  
ATOM   1655  CG2 THR A 134      32.500  64.800  52.620  1.00  0.00           C  
ATOM   1656 HG21 THR A 134      33.260  64.460  53.320  1.00  0.00           H  
ATOM   1657 HG22 THR A 134      32.800  64.650  51.590  1.00  0.00           H  
ATOM   1658 HG23 THR A 134      32.460  65.880  52.810  1.00  0.00           H  
ATOM   1659  OG1 THR A 134      30.730  64.500  54.170  1.00  0.00           O  
ATOM   1660  HG1 THR A 134      30.100  63.840  54.470  1.00  0.00           H  
ATOM   1661  C   THR A 134      30.610  63.980  50.400  1.00  0.00           C  
ATOM   1662  O   THR A 134      30.960  62.820  50.110  1.00  0.00           O  
ATOM   1663  N   GLN A 135      30.430  64.860  49.400  1.00  0.00           N  
ATOM   1664  H   GLN A 135      29.810  65.650  49.520  1.00  0.00           H  
ATOM   1665  CA  GLN A 135      30.820  64.670  48.030  1.00  0.00           C  
ATOM   1666  HA  GLN A 135      30.350  63.750  47.700  1.00  0.00           H  
ATOM   1667  CB  GLN A 135      30.350  65.810  47.220  1.00  0.00           C  
ATOM   1668  HB3 GLN A 135      30.920  65.910  46.300  1.00  0.00           H  
ATOM   1669  HB2 GLN A 135      30.380  66.740  47.780  1.00  0.00           H  
ATOM   1670  CG  GLN A 135      28.850  65.700  46.720  1.00  0.00           C  
ATOM   1671  HG3 GLN A 135      28.390  66.650  46.450  1.00  0.00           H  
ATOM   1672  HG2 GLN A 135      28.240  65.300  47.540  1.00  0.00           H  
ATOM   1673  CD  GLN A 135      28.720  64.800  45.490  1.00  0.00           C  
ATOM   1674  OE1 GLN A 135      29.580  64.160  44.900  1.00  0.00           O  
ATOM   1675  NE2 GLN A 135      27.560  64.950  44.920  1.00  0.00           N  
ATOM   1676 HE21 GLN A 135      26.970  65.610  45.410  1.00  0.00           H  
ATOM   1677 HE22 GLN A 135      27.360  64.600  44.010  1.00  0.00           H  
ATOM   1678  C   GLN A 135      32.390  64.590  47.830  1.00  0.00           C  
ATOM   1679  O   GLN A 135      33.020  65.660  47.780  1.00  0.00           O  
ATOM   1680  N   CYS A 136      32.960  63.420  47.820  1.00  0.00           N  
ATOM   1681  H   CYS A 136      32.420  62.610  48.090  1.00  0.00           H  
ATOM   1682  CA  CYS A 136      34.380  63.130  47.650  1.00  0.00           C  
ATOM   1683  HA  CYS A 136      35.000  63.750  48.300  1.00  0.00           H  
ATOM   1684  CB  CYS A 136      34.620  61.760  48.290  1.00  0.00           C  
ATOM   1685  HB3 CYS A 136      35.510  61.190  48.050  1.00  0.00           H  
ATOM   1686  HB2 CYS A 136      33.790  61.170  47.870  1.00  0.00           H  
ATOM   1687  SG  CYS A 136      34.350  61.830  50.120  1.00  0.00           S  
ATOM   1688  C   CYS A 136      34.780  63.020  46.180  1.00  0.00           C  
ATOM   1689  O   CYS A 136      33.980  62.700  45.290  1.00  0.00           O  
ATOM   1690  N   LEU A 137      36.080  63.140  45.890  1.00  0.00           N  
ATOM   1691  H   LEU A 137      36.640  63.360  46.700  1.00  0.00           H  
ATOM   1692  CA  LEU A 137      36.750  62.820  44.640  1.00  0.00           C  
ATOM   1693  HA  LEU A 137      35.950  62.630  43.930  1.00  0.00           H  
ATOM   1694  CB  LEU A 137      37.540  64.030  44.130  1.00  0.00           C  
ATOM   1695  HB3 LEU A 137      38.040  64.490  44.980  1.00  0.00           H  
ATOM   1696  HB2 LEU A 137      36.780  64.720  43.810  1.00  0.00           H  
ATOM   1697  CG  LEU A 137      38.480  63.800  42.880  1.00  0.00           C  
ATOM   1698  HG  LEU A 137      39.280  63.120  43.170  1.00  0.00           H  
ATOM   1699  CD1 LEU A 137      37.660  63.340  41.690  1.00  0.00           C  
ATOM   1700 HD11 LEU A 137      36.930  64.140  41.650  1.00  0.00           H  
ATOM   1701 HD12 LEU A 137      38.290  63.220  40.800  1.00  0.00           H  
ATOM   1702 HD13 LEU A 137      37.320  62.320  41.890  1.00  0.00           H  
ATOM   1703  CD2 LEU A 137      39.100  65.170  42.650  1.00  0.00           C  
ATOM   1704 HD21 LEU A 137      39.560  65.160  41.660  1.00  0.00           H  
ATOM   1705 HD22 LEU A 137      38.320  65.930  42.650  1.00  0.00           H  
ATOM   1706 HD23 LEU A 137      39.840  65.320  43.440  1.00  0.00           H  
ATOM   1707  C   LEU A 137      37.670  61.560  44.680  1.00  0.00           C  
ATOM   1708  O   LEU A 137      38.520  61.420  45.550  1.00  0.00           O  
ATOM   1709  N   ILE A 138      37.450  60.620  43.700  1.00  0.00           N  
ATOM   1710  H   ILE A 138      36.810  60.850  42.950  1.00  0.00           H  
ATOM   1711  CA  ILE A 138      38.060  59.320  43.480  1.00  0.00           C  
ATOM   1712  HA  ILE A 138      38.730  59.200  44.330  1.00  0.00           H  
ATOM   1713  CB  ILE A 138      36.890  58.250  43.550  1.00  0.00           C  
ATOM   1714  HB  ILE A 138      36.180  58.420  42.740  1.00  0.00           H  
ATOM   1715  CG2 ILE A 138      37.480  56.800  43.590  1.00  0.00           C  
ATOM   1716 HG21 ILE A 138      36.740  56.020  43.470  1.00  0.00           H  
ATOM   1717 HG22 ILE A 138      38.200  56.650  42.770  1.00  0.00           H  
ATOM   1718 HG23 ILE A 138      38.010  56.570  44.510  1.00  0.00           H  
ATOM   1719  CG1 ILE A 138      36.030  58.440  44.780  1.00  0.00           C  
ATOM   1720 HG13 ILE A 138      35.550  59.420  44.690  1.00  0.00           H  
ATOM   1721 HG12 ILE A 138      36.690  58.410  45.650  1.00  0.00           H  
ATOM   1722  CD1 ILE A 138      34.900  57.360  44.950  1.00  0.00           C  
ATOM   1723 HD11 ILE A 138      34.450  57.130  43.990  1.00  0.00           H  
ATOM   1724 HD12 ILE A 138      35.300  56.410  45.320  1.00  0.00           H  
ATOM   1725 HD13 ILE A 138      34.210  57.840  45.630  1.00  0.00           H  
ATOM   1726  C   ILE A 138      38.800  59.250  42.130  1.00  0.00           C  
ATOM   1727  O   ILE A 138      38.450  59.860  41.130  1.00  0.00           O  
ATOM   1728  N   SER A 139      39.940  58.540  42.060  1.00  0.00           N  
ATOM   1729  H   SER A 139      40.170  57.870  42.790  1.00  0.00           H  
ATOM   1730  CA  SER A 139      40.580  58.200  40.790  1.00  0.00           C  
ATOM   1731  HA  SER A 139      39.750  58.210  40.090  1.00  0.00           H  
ATOM   1732  CB  SER A 139      41.690  59.230  40.480  1.00  0.00           C  
ATOM   1733  HB3 SER A 139      41.260  60.220  40.580  1.00  0.00           H  
ATOM   1734  HB2 SER A 139      42.000  59.160  39.440  1.00  0.00           H  
ATOM   1735  OG  SER A 139      42.800  59.120  41.300  1.00  0.00           O  
ATOM   1736  HG  SER A 139      42.550  59.270  42.210  1.00  0.00           H  
ATOM   1737  C   SER A 139      41.160  56.770  40.810  1.00  0.00           C  
ATOM   1738  O   SER A 139      41.240  56.120  41.830  1.00  0.00           O  
ATOM   1739  N   GLY A 140      41.590  56.340  39.590  1.00  0.00           N  
ATOM   1740  H   GLY A 140      41.450  56.950  38.810  1.00  0.00           H  
ATOM   1741  CA  GLY A 140      42.450  55.190  39.380  1.00  0.00           C  
ATOM   1742  HA3 GLY A 140      41.850  54.360  39.740  1.00  0.00           H  
ATOM   1743  HA2 GLY A 140      43.410  55.150  39.910  1.00  0.00           H  
ATOM   1744  C   GLY A 140      42.700  54.890  37.890  1.00  0.00           C  
ATOM   1745  O   GLY A 140      42.320  55.680  36.950  1.00  0.00           O  
ATOM   1746  N   TRP A 141      43.570  53.890  37.560  1.00  0.00           N  
ATOM   1747  H   TRP A 141      43.650  53.200  38.310  1.00  0.00           H  
ATOM   1748  CA  TRP A 141      44.000  53.490  36.220  1.00  0.00           C  
ATOM   1749  HA  TRP A 141      43.850  54.350  35.580  1.00  0.00           H  
ATOM   1750  CB  TRP A 141      45.500  53.020  36.270  1.00  0.00           C  
ATOM   1751  HB3 TRP A 141      45.830  52.700  35.280  1.00  0.00           H  
ATOM   1752  HB2 TRP A 141      45.490  52.160  36.930  1.00  0.00           H  
ATOM   1753  CG  TRP A 141      46.480  54.030  36.740  1.00  0.00           C  
ATOM   1754  CD1 TRP A 141      47.190  54.890  35.960  1.00  0.00           C  
ATOM   1755  HD1 TRP A 141      47.170  54.980  34.880  1.00  0.00           H  
ATOM   1756  NE1 TRP A 141      47.980  55.690  36.750  1.00  0.00           N  
ATOM   1757  HE1 TRP A 141      48.670  56.350  36.410  1.00  0.00           H  
ATOM   1758  CE2 TRP A 141      47.770  55.490  38.080  1.00  0.00           C  
ATOM   1759  CZ2 TRP A 141      48.200  56.160  39.210  1.00  0.00           C  
ATOM   1760  HZ2 TRP A 141      48.880  56.980  39.100  1.00  0.00           H  
ATOM   1761  CH2 TRP A 141      47.760  55.620  40.460  1.00  0.00           C  
ATOM   1762  HH2 TRP A 141      48.170  55.920  41.410  1.00  0.00           H  
ATOM   1763  CZ3 TRP A 141      46.810  54.580  40.530  1.00  0.00           C  
ATOM   1764  HZ3 TRP A 141      46.510  54.240  41.510  1.00  0.00           H  
ATOM   1765  CE3 TRP A 141      46.310  54.010  39.350  1.00  0.00           C  
ATOM   1766  HE3 TRP A 141      45.560  53.250  39.430  1.00  0.00           H  
ATOM   1767  CD2 TRP A 141      46.830  54.400  38.140  1.00  0.00           C  
ATOM   1768  C   TRP A 141      43.090  52.410  35.570  1.00  0.00           C  
ATOM   1769  O   TRP A 141      43.450  51.860  34.530  1.00  0.00           O  
ATOM   1770  N   GLY A 142      42.010  51.940  36.260  1.00  0.00           N  
ATOM   1771  H   GLY A 142      41.860  52.450  37.130  1.00  0.00           H  
ATOM   1772  CA  GLY A 142      41.140  50.740  35.900  1.00  0.00           C  
ATOM   1773  HA3 GLY A 142      40.600  50.490  36.820  1.00  0.00           H  
ATOM   1774  HA2 GLY A 142      41.730  49.890  35.590  1.00  0.00           H  
ATOM   1775  C   GLY A 142      40.030  50.940  34.850  1.00  0.00           C  
ATOM   1776  O   GLY A 142      39.950  51.950  34.170  1.00  0.00           O  
ATOM   1777  N   ASN A 143      39.140  49.970  34.830  1.00  0.00           N  
ATOM   1778  H   ASN A 143      39.180  49.300  35.570  1.00  0.00           H  
ATOM   1779  CA  ASN A 143      38.110  49.780  33.690  1.00  0.00           C  
ATOM   1780  HA  ASN A 143      38.660  49.880  32.760  1.00  0.00           H  
ATOM   1781  CB  ASN A 143      37.510  48.360  33.650  1.00  0.00           C  
ATOM   1782  HB3 ASN A 143      36.680  48.240  34.340  1.00  0.00           H  
ATOM   1783  HB2 ASN A 143      38.310  47.650  33.890  1.00  0.00           H  
ATOM   1784  CG  ASN A 143      37.230  47.900  32.260  1.00  0.00           C  
ATOM   1785  OD1 ASN A 143      38.060  47.650  31.390  1.00  0.00           O  
ATOM   1786  ND2 ASN A 143      35.960  47.630  31.930  1.00  0.00           N  
ATOM   1787 HD21 ASN A 143      35.220  47.580  32.620  1.00  0.00           H  
ATOM   1788 HD22 ASN A 143      35.870  47.200  31.020  1.00  0.00           H  
ATOM   1789  C   ASN A 143      37.060  50.960  33.780  1.00  0.00           C  
ATOM   1790  O   ASN A 143      36.700  51.280  34.880  1.00  0.00           O  
ATOM   1791  N   THR A 144      36.760  51.480  32.620  1.00  0.00           N  
ATOM   1792  H   THR A 144      37.170  51.040  31.800  1.00  0.00           H  
ATOM   1793  CA  THR A 144      35.640  52.400  32.310  1.00  0.00           C  
ATOM   1794  HA  THR A 144      35.580  53.130  33.120  1.00  0.00           H  
ATOM   1795  CB  THR A 144      35.880  53.320  31.110  1.00  0.00           C  
ATOM   1796  HB  THR A 144      35.790  52.760  30.170  1.00  0.00           H  
ATOM   1797  CG2 THR A 144      34.930  54.520  31.140  1.00  0.00           C  
ATOM   1798 HG21 THR A 144      35.100  55.100  32.060  1.00  0.00           H  
ATOM   1799 HG22 THR A 144      35.130  55.070  30.220  1.00  0.00           H  
ATOM   1800 HG23 THR A 144      33.900  54.170  31.120  1.00  0.00           H  
ATOM   1801  OG1 THR A 144      37.170  53.950  31.160  1.00  0.00           O  
ATOM   1802  HG1 THR A 144      37.820  53.330  30.810  1.00  0.00           H  
ATOM   1803  C   THR A 144      34.230  51.730  32.360  1.00  0.00           C  
ATOM   1804  O   THR A 144      33.350  52.490  32.720  1.00  0.00           O  
ATOM   1805  N   LYS A 145      33.990  50.540  31.980  1.00  0.00           N  
ATOM   1806  H   LYS A 145      34.760  50.050  31.550  1.00  0.00           H  
ATOM   1807  CA  LYS A 145      32.790  49.740  32.260  1.00  0.00           C  
ATOM   1808  HA  LYS A 145      31.970  50.450  32.350  1.00  0.00           H  
ATOM   1809  CB  LYS A 145      32.400  48.750  31.180  1.00  0.00           C  
ATOM   1810  HB3 LYS A 145      31.470  48.300  31.510  1.00  0.00           H  
ATOM   1811  HB2 LYS A 145      33.120  47.930  31.110  1.00  0.00           H  
ATOM   1812  CG  LYS A 145      32.370  49.280  29.710  1.00  0.00           C  
ATOM   1813  HG3 LYS A 145      33.370  49.350  29.290  1.00  0.00           H  
ATOM   1814  HG2 LYS A 145      31.850  50.240  29.710  1.00  0.00           H  
ATOM   1815  CD  LYS A 145      31.510  48.360  28.790  1.00  0.00           C  
ATOM   1816  HD3 LYS A 145      31.420  48.870  27.830  1.00  0.00           H  
ATOM   1817  HD2 LYS A 145      30.610  48.040  29.310  1.00  0.00           H  
ATOM   1818  CE  LYS A 145      32.160  46.980  28.500  1.00  0.00           C  
ATOM   1819  HE3 LYS A 145      32.330  46.400  29.410  1.00  0.00           H  
ATOM   1820  HE2 LYS A 145      33.160  47.140  28.100  1.00  0.00           H  
ATOM   1821  NZ  LYS A 145      31.270  46.260  27.580  1.00  0.00           N  
ATOM   1822  HZ1 LYS A 145      31.110  46.780  26.740  1.00  0.00           H  
ATOM   1823  HZ2 LYS A 145      31.730  45.390  27.360  1.00  0.00           H  
ATOM   1824  HZ3 LYS A 145      30.340  46.080  27.940  1.00  0.00           H  
ATOM   1825  C   LYS A 145      32.860  48.960  33.540  1.00  0.00           C  
ATOM   1826  O   LYS A 145      33.950  48.400  33.890  1.00  0.00           O  
ATOM   1827  N   SER A 146      31.700  48.790  34.140  1.00  0.00           N  
ATOM   1828  H   SER A 146      30.840  49.160  33.740  1.00  0.00           H  
ATOM   1829  CA  SER A 146      31.470  47.890  35.290  1.00  0.00           C  
ATOM   1830  HA  SER A 146      32.070  48.180  36.150  1.00  0.00           H  
ATOM   1831  CB  SER A 146      30.000  48.080  35.800  1.00  0.00           C  
ATOM   1832  HB3 SER A 146      30.010  49.020  36.330  1.00  0.00           H  
ATOM   1833  HB2 SER A 146      29.650  47.250  36.410  1.00  0.00           H  
ATOM   1834  OG  SER A 146      29.110  48.170  34.750  1.00  0.00           O  
ATOM   1835  HG  SER A 146      28.820  47.270  34.710  1.00  0.00           H  
ATOM   1836  C   SER A 146      31.670  46.380  35.040  1.00  0.00           C  
ATOM   1837  O   SER A 146      32.070  45.700  36.060  1.00  0.00           O  
ATOM   1838  N   SER A 147      31.420  45.890  33.830  1.00  0.00           N  
ATOM   1839  H   SER A 147      30.810  46.380  33.200  1.00  0.00           H  
ATOM   1840  CA  SER A 147      31.860  44.550  33.370  1.00  0.00           C  
ATOM   1841  HA  SER A 147      32.810  44.280  33.840  1.00  0.00           H  
ATOM   1842  CB  SER A 147      30.840  43.460  33.820  1.00  0.00           C  
ATOM   1843  HB3 SER A 147      30.730  43.450  34.910  1.00  0.00           H  
ATOM   1844  HB2 SER A 147      31.200  42.510  33.440  1.00  0.00           H  
ATOM   1845  OG  SER A 147      29.500  43.730  33.280  1.00  0.00           O  
ATOM   1846  HG  SER A 147      29.100  44.300  33.940  1.00  0.00           H  
ATOM   1847  C   SER A 147      32.020  44.610  31.840  1.00  0.00           C  
ATOM   1848  O   SER A 147      31.390  45.380  31.220  1.00  0.00           O  
ATOM   1849  N   GLY A 148      32.890  43.750  31.300  1.00  0.00           N  
ATOM   1850  H   GLY A 148      33.410  43.140  31.910  1.00  0.00           H  
ATOM   1851  CA  GLY A 148      33.490  43.700  30.020  1.00  0.00           C  
ATOM   1852  HA3 GLY A 148      32.740  43.740  29.220  1.00  0.00           H  
ATOM   1853  HA2 GLY A 148      34.030  42.770  29.870  1.00  0.00           H  
ATOM   1854  C   GLY A 148      34.550  44.770  29.850  1.00  0.00           C  
ATOM   1855  O   GLY A 148      34.390  45.870  30.330  1.00  0.00           O  
ATOM   1856  N   THR A 149      35.680  44.370  29.290  1.00  0.00           N  
ATOM   1857  H   THR A 149      35.760  43.410  29.030  1.00  0.00           H  
ATOM   1858  CA  THR A 149      36.850  45.240  29.190  1.00  0.00           C  
ATOM   1859  HA  THR A 149      37.160  45.610  30.170  1.00  0.00           H  
ATOM   1860  CB  THR A 149      38.060  44.470  28.710  1.00  0.00           C  
ATOM   1861  HB  THR A 149      38.050  43.570  29.340  1.00  0.00           H  
ATOM   1862  CG2 THR A 149      38.160  44.170  27.190  1.00  0.00           C  
ATOM   1863 HG21 THR A 149      38.430  45.090  26.670  1.00  0.00           H  
ATOM   1864 HG22 THR A 149      38.880  43.380  26.970  1.00  0.00           H  
ATOM   1865 HG23 THR A 149      37.160  43.860  26.890  1.00  0.00           H  
ATOM   1866  OG1 THR A 149      39.250  45.170  28.920  1.00  0.00           O  
ATOM   1867  HG1 THR A 149      39.980  44.620  28.610  1.00  0.00           H  
ATOM   1868  C   THR A 149      36.630  46.530  28.360  1.00  0.00           C  
ATOM   1869  O   THR A 149      35.820  46.660  27.420  1.00  0.00           O  
ATOM   1870  N   SER A 150      37.490  47.590  28.630  1.00  0.00           N  
ATOM   1871  H   SER A 150      38.080  47.550  29.450  1.00  0.00           H  
ATOM   1872  CA  SER A 150      37.530  48.880  27.930  1.00  0.00           C  
ATOM   1873  HA  SER A 150      37.000  48.710  26.990  1.00  0.00           H  
ATOM   1874  CB  SER A 150      36.750  49.940  28.660  1.00  0.00           C  
ATOM   1875  HB3 SER A 150      35.730  49.570  28.830  1.00  0.00           H  
ATOM   1876  HB2 SER A 150      36.740  50.830  28.020  1.00  0.00           H  
ATOM   1877  OG  SER A 150      37.380  50.240  29.920  1.00  0.00           O  
ATOM   1878  HG  SER A 150      37.880  51.050  29.830  1.00  0.00           H  
ATOM   1879  C   SER A 150      38.980  49.340  27.540  1.00  0.00           C  
ATOM   1880  O   SER A 150      39.140  50.560  27.350  1.00  0.00           O  
ATOM   1881  N   TYR A 151      39.990  48.390  27.360  1.00  0.00           N  
ATOM   1882  H   TYR A 151      39.810  47.390  27.450  1.00  0.00           H  
ATOM   1883  CA  TYR A 151      41.420  48.830  27.120  1.00  0.00           C  
ATOM   1884  HA  TYR A 151      41.410  49.490  26.240  1.00  0.00           H  
ATOM   1885  CB  TYR A 151      42.220  47.710  26.590  1.00  0.00           C  
ATOM   1886  HB3 TYR A 151      42.430  47.030  27.410  1.00  0.00           H  
ATOM   1887  HB2 TYR A 151      43.100  48.200  26.140  1.00  0.00           H  
ATOM   1888  CG  TYR A 151      41.570  46.890  25.470  1.00  0.00           C  
ATOM   1889  CD1 TYR A 151      41.170  47.490  24.250  1.00  0.00           C  
ATOM   1890  HD1 TYR A 151      41.440  48.520  24.080  1.00  0.00           H  
ATOM   1891  CE1 TYR A 151      40.620  46.750  23.180  1.00  0.00           C  
ATOM   1892  HE1 TYR A 151      40.400  47.100  22.170  1.00  0.00           H  
ATOM   1893  CZ  TYR A 151      40.360  45.410  23.400  1.00  0.00           C  
ATOM   1894  OH  TYR A 151      39.640  44.770  22.500  1.00  0.00           O  
ATOM   1895  HH  TYR A 151      39.510  45.420  21.790  1.00  0.00           H  
ATOM   1896  CE2 TYR A 151      40.610  44.790  24.600  1.00  0.00           C  
ATOM   1897  HE2 TYR A 151      40.340  43.750  24.760  1.00  0.00           H  
ATOM   1898  CD2 TYR A 151      41.160  45.580  25.690  1.00  0.00           C  
ATOM   1899  HD2 TYR A 151      41.390  45.160  26.660  1.00  0.00           H  
ATOM   1900  C   TYR A 151      42.120  49.630  28.220  1.00  0.00           C  
ATOM   1901  O   TYR A 151      43.000  50.390  27.870  1.00  0.00           O  
ATOM   1902  N   PRO A 152      41.790  49.460  29.550  1.00  0.00           N  
ATOM   1903  CD  PRO A 152      40.950  48.410  30.160  1.00  0.00           C  
ATOM   1904  HD3 PRO A 152      41.080  47.470  29.640  1.00  0.00           H  
ATOM   1905  HD2 PRO A 152      39.940  48.780  30.360  1.00  0.00           H  
ATOM   1906  CG  PRO A 152      41.430  48.240  31.600  1.00  0.00           C  
ATOM   1907  HG3 PRO A 152      42.360  47.660  31.580  1.00  0.00           H  
ATOM   1908  HG2 PRO A 152      40.670  47.820  32.260  1.00  0.00           H  
ATOM   1909  CB  PRO A 152      41.650  49.710  31.940  1.00  0.00           C  
ATOM   1910  HB3 PRO A 152      42.300  49.850  32.800  1.00  0.00           H  
ATOM   1911  HB2 PRO A 152      40.740  50.270  32.130  1.00  0.00           H  
ATOM   1912  CA  PRO A 152      42.240  50.280  30.610  1.00  0.00           C  
ATOM   1913  HA  PRO A 152      41.840  51.270  30.410  1.00  0.00           H  
ATOM   1914  C   PRO A 152      43.780  50.330  30.650  1.00  0.00           C  
ATOM   1915  O   PRO A 152      44.540  49.370  30.760  1.00  0.00           O  
ATOM   1916  N   ASP A 153      44.190  51.600  30.660  1.00  0.00           N  
ATOM   1917  H   ASP A 153      43.460  52.290  30.610  1.00  0.00           H  
ATOM   1918  CA  ASP A 153      45.510  52.090  31.130  1.00  0.00           C  
ATOM   1919  HA  ASP A 153      45.870  51.500  31.980  1.00  0.00           H  
ATOM   1920  CB  ASP A 153      46.610  51.730  30.090  1.00  0.00           C  
ATOM   1921  HB3 ASP A 153      46.530  50.640  29.950  1.00  0.00           H  
ATOM   1922  HB2 ASP A 153      47.600  51.970  30.470  1.00  0.00           H  
ATOM   1923  CG  ASP A 153      46.410  52.250  28.630  1.00  0.00           C  
ATOM   1924  OD1 ASP A 153      45.570  53.130  28.400  1.00  0.00           O  
ATOM   1925  OD2 ASP A 153      47.010  51.730  27.650  1.00  0.00           O  
ATOM   1926  C   ASP A 153      45.640  53.510  31.560  1.00  0.00           C  
ATOM   1927  O   ASP A 153      46.710  53.830  32.120  1.00  0.00           O  
ATOM   1928  N   VAL A 154      44.650  54.410  31.350  1.00  0.00           N  
ATOM   1929  H   VAL A 154      43.890  54.100  30.760  1.00  0.00           H  
ATOM   1930  CA  VAL A 154      44.690  55.830  31.780  1.00  0.00           C  
ATOM   1931  HA  VAL A 154      45.750  56.040  31.850  1.00  0.00           H  
ATOM   1932  CB  VAL A 154      44.160  56.730  30.660  1.00  0.00           C  
ATOM   1933  HB  VAL A 154      44.580  56.400  29.710  1.00  0.00           H  
ATOM   1934  CG1 VAL A 154      42.610  56.790  30.400  1.00  0.00           C  
ATOM   1935 HG11 VAL A 154      42.250  55.770  30.260  1.00  0.00           H  
ATOM   1936 HG12 VAL A 154      42.120  57.310  31.220  1.00  0.00           H  
ATOM   1937 HG13 VAL A 154      42.470  57.370  29.490  1.00  0.00           H  
ATOM   1938  CG2 VAL A 154      44.750  58.110  30.900  1.00  0.00           C  
ATOM   1939 HG21 VAL A 154      45.810  58.070  31.120  1.00  0.00           H  
ATOM   1940 HG22 VAL A 154      44.640  58.700  29.990  1.00  0.00           H  
ATOM   1941 HG23 VAL A 154      44.250  58.550  31.770  1.00  0.00           H  
ATOM   1942  C   VAL A 154      44.070  56.040  33.140  1.00  0.00           C  
ATOM   1943  O   VAL A 154      43.040  55.470  33.530  1.00  0.00           O  
ATOM   1944  N   LEU A 155      44.650  57.010  33.790  1.00  0.00           N  
ATOM   1945  H   LEU A 155      45.550  57.340  33.480  1.00  0.00           H  
ATOM   1946  CA  LEU A 155      44.160  57.630  34.960  1.00  0.00           C  
ATOM   1947  HA  LEU A 155      43.910  56.780  35.590  1.00  0.00           H  
ATOM   1948  CB  LEU A 155      45.260  58.480  35.710  1.00  0.00           C  
ATOM   1949  HB3 LEU A 155      45.570  59.300  35.060  1.00  0.00           H  
ATOM   1950  HB2 LEU A 155      46.140  57.830  35.730  1.00  0.00           H  
ATOM   1951  CG  LEU A 155      45.060  58.950  37.140  1.00  0.00           C  
ATOM   1952  HG  LEU A 155      44.430  59.840  37.060  1.00  0.00           H  
ATOM   1953  CD1 LEU A 155      44.530  57.830  38.110  1.00  0.00           C  
ATOM   1954 HD11 LEU A 155      44.560  58.030  39.180  1.00  0.00           H  
ATOM   1955 HD12 LEU A 155      43.510  57.590  37.830  1.00  0.00           H  
ATOM   1956 HD13 LEU A 155      45.150  56.950  37.910  1.00  0.00           H  
ATOM   1957  CD2 LEU A 155      46.370  59.500  37.710  1.00  0.00           C  
ATOM   1958 HD21 LEU A 155      47.050  58.650  37.740  1.00  0.00           H  
ATOM   1959 HD22 LEU A 155      46.630  60.350  37.070  1.00  0.00           H  
ATOM   1960 HD23 LEU A 155      46.210  59.880  38.730  1.00  0.00           H  
ATOM   1961  C   LEU A 155      42.870  58.450  34.630  1.00  0.00           C  
ATOM   1962  O   LEU A 155      42.900  59.600  34.140  1.00  0.00           O  
ATOM   1963  N   LYS A 156      41.790  57.900  35.060  1.00  0.00           N  
ATOM   1964  H   LYS A 156      41.840  56.950  35.390  1.00  0.00           H  
ATOM   1965  CA  LYS A 156      40.440  58.560  35.170  1.00  0.00           C  
ATOM   1966  HA  LYS A 156      40.400  59.550  34.720  1.00  0.00           H  
ATOM   1967  CB  LYS A 156      39.340  57.810  34.360  1.00  0.00           C  
ATOM   1968  HB3 LYS A 156      38.480  58.490  34.340  1.00  0.00           H  
ATOM   1969  HB2 LYS A 156      39.040  56.870  34.790  1.00  0.00           H  
ATOM   1970  CG  LYS A 156      39.770  57.700  32.880  1.00  0.00           C  
ATOM   1971  HG3 LYS A 156      40.280  56.730  32.840  1.00  0.00           H  
ATOM   1972  HG2 LYS A 156      40.510  58.480  32.670  1.00  0.00           H  
ATOM   1973  CD  LYS A 156      38.580  57.650  31.880  1.00  0.00           C  
ATOM   1974  HD3 LYS A 156      38.120  58.620  31.700  1.00  0.00           H  
ATOM   1975  HD2 LYS A 156      37.810  57.080  32.380  1.00  0.00           H  
ATOM   1976  CE  LYS A 156      38.820  56.930  30.550  1.00  0.00           C  
ATOM   1977  HE3 LYS A 156      39.070  55.890  30.770  1.00  0.00           H  
ATOM   1978  HE2 LYS A 156      39.640  57.410  30.020  1.00  0.00           H  
ATOM   1979  NZ  LYS A 156      37.620  57.000  29.680  1.00  0.00           N  
ATOM   1980  HZ1 LYS A 156      36.880  56.380  29.980  1.00  0.00           H  
ATOM   1981  HZ2 LYS A 156      37.310  57.950  29.560  1.00  0.00           H  
ATOM   1982  HZ3 LYS A 156      37.720  56.680  28.730  1.00  0.00           H  
ATOM   1983  C   LYS A 156      39.930  58.780  36.570  1.00  0.00           C  
ATOM   1984  O   LYS A 156      40.420  58.260  37.510  1.00  0.00           O  
ATOM   1985  N   CYS A 157      38.990  59.650  36.700  1.00  0.00           N  
ATOM   1986  H   CYS A 157      38.660  60.030  35.830  1.00  0.00           H  
ATOM   1987  CA  CYS A 157      38.420  60.340  37.890  1.00  0.00           C  
ATOM   1988  HA  CYS A 157      38.860  59.840  38.750  1.00  0.00           H  
ATOM   1989  CB  CYS A 157      39.000  61.760  37.900  1.00  0.00           C  
ATOM   1990  HB3 CYS A 157      38.460  62.360  38.640  1.00  0.00           H  
ATOM   1991  HB2 CYS A 157      38.870  62.140  36.880  1.00  0.00           H  
ATOM   1992  SG  CYS A 157      40.800  62.100  38.350  1.00  0.00           S  
ATOM   1993  C   CYS A 157      36.910  60.310  37.870  1.00  0.00           C  
ATOM   1994  O   CYS A 157      36.280  60.280  36.810  1.00  0.00           O  
ATOM   1995  N   LEU A 158      36.380  60.240  39.100  1.00  0.00           N  
ATOM   1996  H   LEU A 158      37.040  60.410  39.850  1.00  0.00           H  
ATOM   1997  CA  LEU A 158      34.980  60.300  39.470  1.00  0.00           C  
ATOM   1998  HA  LEU A 158      34.480  60.830  38.660  1.00  0.00           H  
ATOM   1999  CB  LEU A 158      34.460  58.870  39.470  1.00  0.00           C  
ATOM   2000  HB3 LEU A 158      35.160  58.180  39.950  1.00  0.00           H  
ATOM   2001  HB2 LEU A 158      34.400  58.460  38.460  1.00  0.00           H  
ATOM   2002  CG  LEU A 158      33.050  58.610  40.040  1.00  0.00           C  
ATOM   2003  HG  LEU A 158      33.140  59.000  41.040  1.00  0.00           H  
ATOM   2004  CD1 LEU A 158      31.930  59.260  39.140  1.00  0.00           C  
ATOM   2005 HD11 LEU A 158      30.990  59.060  39.670  1.00  0.00           H  
ATOM   2006 HD12 LEU A 158      32.140  60.320  38.990  1.00  0.00           H  
ATOM   2007 HD13 LEU A 158      31.920  58.800  38.160  1.00  0.00           H  
ATOM   2008  CD2 LEU A 158      32.710  57.110  40.120  1.00  0.00           C  
ATOM   2009 HD21 LEU A 158      32.770  56.630  39.140  1.00  0.00           H  
ATOM   2010 HD22 LEU A 158      33.360  56.480  40.720  1.00  0.00           H  
ATOM   2011 HD23 LEU A 158      31.740  56.960  40.570  1.00  0.00           H  
ATOM   2012  C   LEU A 158      34.670  60.940  40.830  1.00  0.00           C  
ATOM   2013  O   LEU A 158      35.250  60.530  41.790  1.00  0.00           O  
ATOM   2014  N   LYS A 159      33.730  61.830  40.820  1.00  0.00           N  
ATOM   2015  H   LYS A 159      33.290  61.970  39.920  1.00  0.00           H  
ATOM   2016  CA  LYS A 159      33.090  62.460  42.050  1.00  0.00           C  
ATOM   2017  HA  LYS A 159      33.830  62.700  42.810  1.00  0.00           H  
ATOM   2018  CB  LYS A 159      32.470  63.820  41.700  1.00  0.00           C  
ATOM   2019  HB3 LYS A 159      31.420  63.670  41.440  1.00  0.00           H  
ATOM   2020  HB2 LYS A 159      33.020  64.360  40.920  1.00  0.00           H  
ATOM   2021  CG  LYS A 159      32.450  64.820  42.890  1.00  0.00           C  
ATOM   2022  HG3 LYS A 159      33.470  64.990  43.230  1.00  0.00           H  
ATOM   2023  HG2 LYS A 159      31.910  64.270  43.670  1.00  0.00           H  
ATOM   2024  CD  LYS A 159      31.800  66.180  42.620  1.00  0.00           C  
ATOM   2025  HD3 LYS A 159      32.430  66.630  41.850  1.00  0.00           H  
ATOM   2026  HD2 LYS A 159      31.830  66.810  43.510  1.00  0.00           H  
ATOM   2027  CE  LYS A 159      30.370  66.110  42.100  1.00  0.00           C  
ATOM   2028  HE3 LYS A 159      29.640  66.020  42.910  1.00  0.00           H  
ATOM   2029  HE2 LYS A 159      30.390  65.190  41.520  1.00  0.00           H  
ATOM   2030  NZ  LYS A 159      29.890  67.290  41.380  1.00  0.00           N  
ATOM   2031  HZ1 LYS A 159      30.570  67.660  40.730  1.00  0.00           H  
ATOM   2032  HZ2 LYS A 159      29.000  67.140  40.920  1.00  0.00           H  
ATOM   2033  HZ3 LYS A 159      29.650  68.010  42.030  1.00  0.00           H  
ATOM   2034  C   LYS A 159      32.020  61.540  42.670  1.00  0.00           C  
ATOM   2035  O   LYS A 159      31.300  60.910  41.900  1.00  0.00           O  
ATOM   2036  N   ALA A 160      31.900  61.450  44.010  1.00  0.00           N  
ATOM   2037  H   ALA A 160      32.460  62.040  44.610  1.00  0.00           H  
ATOM   2038  CA  ALA A 160      30.920  60.450  44.570  1.00  0.00           C  
ATOM   2039  HA  ALA A 160      30.020  60.440  43.950  1.00  0.00           H  
ATOM   2040  CB  ALA A 160      31.590  59.100  44.510  1.00  0.00           C  
ATOM   2041  HB1 ALA A 160      32.460  59.250  45.150  1.00  0.00           H  
ATOM   2042  HB2 ALA A 160      30.980  58.260  44.860  1.00  0.00           H  
ATOM   2043  HB3 ALA A 160      31.920  58.850  43.490  1.00  0.00           H  
ATOM   2044  C   ALA A 160      30.700  60.760  46.110  1.00  0.00           C  
ATOM   2045  O   ALA A 160      31.650  61.010  46.890  1.00  0.00           O  
ATOM   2046  N   PRO A 161      29.410  60.710  46.580  1.00  0.00           N  
ATOM   2047  CD  PRO A 161      28.190  60.690  45.820  1.00  0.00           C  
ATOM   2048  HD3 PRO A 161      28.110  59.790  45.210  1.00  0.00           H  
ATOM   2049  HD2 PRO A 161      28.180  61.530  45.120  1.00  0.00           H  
ATOM   2050  CG  PRO A 161      27.040  60.880  46.780  1.00  0.00           C  
ATOM   2051  HG3 PRO A 161      26.510  59.940  46.970  1.00  0.00           H  
ATOM   2052  HG2 PRO A 161      26.390  61.700  46.480  1.00  0.00           H  
ATOM   2053  CB  PRO A 161      27.690  61.450  48.090  1.00  0.00           C  
ATOM   2054  HB3 PRO A 161      27.300  61.150  49.060  1.00  0.00           H  
ATOM   2055  HB2 PRO A 161      27.690  62.530  48.110  1.00  0.00           H  
ATOM   2056  CA  PRO A 161      29.110  60.900  47.980  1.00  0.00           C  
ATOM   2057  HA  PRO A 161      29.800  61.700  48.300  1.00  0.00           H  
ATOM   2058  C   PRO A 161      29.260  59.650  48.800  1.00  0.00           C  
ATOM   2059  O   PRO A 161      28.830  58.580  48.450  1.00  0.00           O  
ATOM   2060  N   ILE A 162      29.840  59.800  50.000  1.00  0.00           N  
ATOM   2061  H   ILE A 162      29.940  60.750  50.320  1.00  0.00           H  
ATOM   2062  CA  ILE A 162      29.760  58.760  51.060  1.00  0.00           C  
ATOM   2063  HA  ILE A 162      30.180  57.790  50.790  1.00  0.00           H  
ATOM   2064  CB  ILE A 162      30.530  59.330  52.320  1.00  0.00           C  
ATOM   2065  HB  ILE A 162      30.110  60.290  52.600  1.00  0.00           H  
ATOM   2066  CG2 ILE A 162      30.450  58.520  53.590  1.00  0.00           C  
ATOM   2067 HG21 ILE A 162      30.820  57.490  53.480  1.00  0.00           H  
ATOM   2068 HG22 ILE A 162      31.100  58.810  54.410  1.00  0.00           H  
ATOM   2069 HG23 ILE A 162      29.450  58.470  54.000  1.00  0.00           H  
ATOM   2070  CG1 ILE A 162      32.030  59.510  51.900  1.00  0.00           C  
ATOM   2071 HG13 ILE A 162      32.120  60.300  51.150  1.00  0.00           H  
ATOM   2072 HG12 ILE A 162      32.340  58.610  51.360  1.00  0.00           H  
ATOM   2073  CD1 ILE A 162      33.060  59.860  52.940  1.00  0.00           C  
ATOM   2074 HD11 ILE A 162      32.570  60.680  53.460  1.00  0.00           H  
ATOM   2075 HD12 ILE A 162      33.270  59.020  53.600  1.00  0.00           H  
ATOM   2076 HD13 ILE A 162      33.990  60.270  52.560  1.00  0.00           H  
ATOM   2077  C   ILE A 162      28.350  58.440  51.570  1.00  0.00           C  
ATOM   2078  O   ILE A 162      27.430  59.290  51.620  1.00  0.00           O  
ATOM   2079  N   LEU A 163      28.010  57.150  51.710  1.00  0.00           N  
ATOM   2080  H   LEU A 163      28.610  56.390  51.440  1.00  0.00           H  
ATOM   2081  CA  LEU A 163      26.680  56.730  52.100  1.00  0.00           C  
ATOM   2082  HA  LEU A 163      25.880  57.360  51.730  1.00  0.00           H  
ATOM   2083  CB  LEU A 163      26.600  55.260  51.630  1.00  0.00           C  
ATOM   2084  HB3 LEU A 163      27.140  54.660  52.360  1.00  0.00           H  
ATOM   2085  HB2 LEU A 163      27.120  55.040  50.700  1.00  0.00           H  
ATOM   2086  CG  LEU A 163      25.170  54.660  51.480  1.00  0.00           C  
ATOM   2087  HG  LEU A 163      24.680  54.670  52.460  1.00  0.00           H  
ATOM   2088  CD1 LEU A 163      24.240  55.310  50.430  1.00  0.00           C  
ATOM   2089 HD11 LEU A 163      23.230  54.960  50.630  1.00  0.00           H  
ATOM   2090 HD12 LEU A 163      24.270  56.390  50.510  1.00  0.00           H  
ATOM   2091 HD13 LEU A 163      24.460  55.050  49.390  1.00  0.00           H  
ATOM   2092  CD2 LEU A 163      25.270  53.200  51.340  1.00  0.00           C  
ATOM   2093 HD21 LEU A 163      25.560  52.730  52.290  1.00  0.00           H  
ATOM   2094 HD22 LEU A 163      24.310  52.780  51.060  1.00  0.00           H  
ATOM   2095 HD23 LEU A 163      26.010  52.880  50.600  1.00  0.00           H  
ATOM   2096  C   LEU A 163      26.630  56.730  53.640  1.00  0.00           C  
ATOM   2097  O   LEU A 163      27.670  56.710  54.350  1.00  0.00           O  
ATOM   2098  N   SER A 164      25.450  56.680  54.260  1.00  0.00           N  
ATOM   2099  H   SER A 164      24.680  56.880  53.630  1.00  0.00           H  
ATOM   2100  CA  SER A 164      25.040  56.180  55.600  1.00  0.00           C  
ATOM   2101  HA  SER A 164      25.480  56.790  56.390  1.00  0.00           H  
ATOM   2102  CB  SER A 164      23.550  56.230  55.790  1.00  0.00           C  
ATOM   2103  HB3 SER A 164      23.150  55.700  54.930  1.00  0.00           H  
ATOM   2104  HB2 SER A 164      23.170  57.250  55.810  1.00  0.00           H  
ATOM   2105  OG  SER A 164      23.210  55.630  57.010  1.00  0.00           O  
ATOM   2106  HG  SER A 164      23.320  56.230  57.740  1.00  0.00           H  
ATOM   2107  C   SER A 164      25.600  54.820  55.830  1.00  0.00           C  
ATOM   2108  O   SER A 164      25.430  54.030  54.950  1.00  0.00           O  
ATOM   2109  N   ASP A 165      26.240  54.620  57.000  1.00  0.00           N  
ATOM   2110  H   ASP A 165      26.250  55.350  57.700  1.00  0.00           H  
ATOM   2111  CA  ASP A 165      26.870  53.360  57.260  1.00  0.00           C  
ATOM   2112  HA  ASP A 165      27.440  53.230  56.350  1.00  0.00           H  
ATOM   2113  CB  ASP A 165      27.820  53.560  58.470  1.00  0.00           C  
ATOM   2114  HB3 ASP A 165      28.420  52.660  58.590  1.00  0.00           H  
ATOM   2115  HB2 ASP A 165      27.280  53.630  59.410  1.00  0.00           H  
ATOM   2116  CG  ASP A 165      28.830  54.710  58.380  1.00  0.00           C  
ATOM   2117  OD1 ASP A 165      29.130  55.380  59.420  1.00  0.00           O  
ATOM   2118  OD2 ASP A 165      29.310  55.030  57.270  1.00  0.00           O  
ATOM   2119  C   ASP A 165      25.880  52.200  57.470  1.00  0.00           C  
ATOM   2120  O   ASP A 165      26.040  51.080  56.970  1.00  0.00           O  
ATOM   2121  N   SER A 166      24.640  52.470  57.980  1.00  0.00           N  
ATOM   2122  H   SER A 166      24.430  53.390  58.330  1.00  0.00           H  
ATOM   2123  CA  SER A 166      23.580  51.460  58.180  1.00  0.00           C  
ATOM   2124  HA  SER A 166      23.870  50.690  58.890  1.00  0.00           H  
ATOM   2125  CB  SER A 166      22.410  52.170  58.790  1.00  0.00           C  
ATOM   2126  HB3 SER A 166      22.120  52.890  58.030  1.00  0.00           H  
ATOM   2127  HB2 SER A 166      22.600  52.760  59.680  1.00  0.00           H  
ATOM   2128  OG  SER A 166      21.390  51.250  59.050  1.00  0.00           O  
ATOM   2129  HG  SER A 166      21.780  50.470  59.450  1.00  0.00           H  
ATOM   2130  C   SER A 166      23.190  50.880  56.820  1.00  0.00           C  
ATOM   2131  O   SER A 166      23.010  49.670  56.700  1.00  0.00           O  
ATOM   2132  N   SER A 167      23.210  51.740  55.750  1.00  0.00           N  
ATOM   2133  H   SER A 167      23.150  52.740  55.870  1.00  0.00           H  
ATOM   2134  CA  SER A 167      23.010  51.310  54.400  1.00  0.00           C  
ATOM   2135  HA  SER A 167      22.150  50.640  54.320  1.00  0.00           H  
ATOM   2136  CB  SER A 167      22.680  52.540  53.480  1.00  0.00           C  
ATOM   2137  HB3 SER A 167      22.540  52.180  52.450  1.00  0.00           H  
ATOM   2138  HB2 SER A 167      23.650  53.020  53.590  1.00  0.00           H  
ATOM   2139  OG  SER A 167      21.460  53.170  53.870  1.00  0.00           O  
ATOM   2140  HG  SER A 167      21.410  54.060  53.520  1.00  0.00           H  
ATOM   2141  C   SER A 167      24.170  50.540  53.740  1.00  0.00           C  
ATOM   2142  O   SER A 167      24.030  49.520  53.070  1.00  0.00           O  
ATOM   2143  N   CYS A 168      25.410  50.900  54.070  1.00  0.00           N  
ATOM   2144  H   CYS A 168      25.540  51.770  54.590  1.00  0.00           H  
ATOM   2145  CA  CYS A 168      26.630  50.160  53.790  1.00  0.00           C  
ATOM   2146  HA  CYS A 168      26.710  50.040  52.710  1.00  0.00           H  
ATOM   2147  CB  CYS A 168      27.810  51.070  54.110  1.00  0.00           C  
ATOM   2148  HB3 CYS A 168      27.930  51.160  55.190  1.00  0.00           H  
ATOM   2149  HB2 CYS A 168      27.800  52.000  53.530  1.00  0.00           H  
ATOM   2150  SG  CYS A 168      29.380  50.370  53.580  1.00  0.00           S  
ATOM   2151  C   CYS A 168      26.740  48.770  54.480  1.00  0.00           C  
ATOM   2152  O   CYS A 168      26.930  47.770  53.770  1.00  0.00           O  
ATOM   2153  N   LYS A 169      26.400  48.660  55.730  1.00  0.00           N  
ATOM   2154  H   LYS A 169      26.320  49.540  56.220  1.00  0.00           H  
ATOM   2155  CA  LYS A 169      26.280  47.470  56.590  1.00  0.00           C  
ATOM   2156  HA  LYS A 169      27.180  46.870  56.440  1.00  0.00           H  
ATOM   2157  CB  LYS A 169      26.010  47.860  58.000  1.00  0.00           C  
ATOM   2158  HB3 LYS A 169      25.740  47.070  58.700  1.00  0.00           H  
ATOM   2159  HB2 LYS A 169      25.120  48.490  57.970  1.00  0.00           H  
ATOM   2160  CG  LYS A 169      27.170  48.610  58.590  1.00  0.00           C  
ATOM   2161  HG3 LYS A 169      27.610  49.270  57.850  1.00  0.00           H  
ATOM   2162  HG2 LYS A 169      27.940  47.860  58.760  1.00  0.00           H  
ATOM   2163  CD  LYS A 169      26.750  49.340  59.880  1.00  0.00           C  
ATOM   2164  HD3 LYS A 169      26.440  48.670  60.680  1.00  0.00           H  
ATOM   2165  HD2 LYS A 169      26.000  50.100  59.680  1.00  0.00           H  
ATOM   2166  CE  LYS A 169      27.990  50.060  60.340  1.00  0.00           C  
ATOM   2167  HE3 LYS A 169      28.120  51.000  59.800  1.00  0.00           H  
ATOM   2168  HE2 LYS A 169      28.890  49.440  60.410  1.00  0.00           H  
ATOM   2169  NZ  LYS A 169      27.700  50.620  61.660  1.00  0.00           N  
ATOM   2170  HZ1 LYS A 169      26.870  51.200  61.710  1.00  0.00           H  
ATOM   2171  HZ2 LYS A 169      27.630  49.980  62.440  1.00  0.00           H  
ATOM   2172  HZ3 LYS A 169      28.420  51.270  61.940  1.00  0.00           H  
ATOM   2173  C   LYS A 169      25.100  46.560  56.070  1.00  0.00           C  
ATOM   2174  O   LYS A 169      25.180  45.400  56.080  1.00  0.00           O  
ATOM   2175  N   SER A 170      24.010  47.240  55.670  1.00  0.00           N  
ATOM   2176  H   SER A 170      24.010  48.230  55.900  1.00  0.00           H  
ATOM   2177  CA  SER A 170      22.740  46.770  55.080  1.00  0.00           C  
ATOM   2178  HA  SER A 170      22.100  47.620  54.890  1.00  0.00           H  
ATOM   2179  CB  SER A 170      21.970  45.930  56.090  1.00  0.00           C  
ATOM   2180  HB3 SER A 170      21.740  46.600  56.930  1.00  0.00           H  
ATOM   2181  HB2 SER A 170      22.470  45.020  56.400  1.00  0.00           H  
ATOM   2182  OG  SER A 170      20.760  45.560  55.470  1.00  0.00           O  
ATOM   2183  HG  SER A 170      21.040  45.020  54.730  1.00  0.00           H  
ATOM   2184  C   SER A 170      23.000  45.980  53.780  1.00  0.00           C  
ATOM   2185  O   SER A 170      22.570  44.850  53.570  1.00  0.00           O  
ATOM   2186  N   ALA A 171      23.820  46.640  52.890  1.00  0.00           N  
ATOM   2187  H   ALA A 171      24.070  47.600  53.100  1.00  0.00           H  
ATOM   2188  CA  ALA A 171      24.230  46.040  51.570  1.00  0.00           C  
ATOM   2189  HA  ALA A 171      23.370  45.530  51.140  1.00  0.00           H  
ATOM   2190  CB  ALA A 171      24.850  47.100  50.570  1.00  0.00           C  
ATOM   2191  HB1 ALA A 171      24.230  47.990  50.480  1.00  0.00           H  
ATOM   2192  HB2 ALA A 171      25.860  47.300  50.900  1.00  0.00           H  
ATOM   2193  HB3 ALA A 171      24.860  46.620  49.590  1.00  0.00           H  
ATOM   2194  C   ALA A 171      25.290  44.950  51.780  1.00  0.00           C  
ATOM   2195  O   ALA A 171      25.320  44.090  50.920  1.00  0.00           O  
ATOM   2196  N   TYR A 172      26.190  44.880  52.800  1.00  0.00           N  
ATOM   2197  H   TYR A 172      26.170  45.640  53.470  1.00  0.00           H  
ATOM   2198  CA  TYR A 172      27.110  43.740  52.910  1.00  0.00           C  
ATOM   2199  HA  TYR A 172      26.920  42.970  52.170  1.00  0.00           H  
ATOM   2200  CB  TYR A 172      28.540  44.130  52.680  1.00  0.00           C  
ATOM   2201  HB3 TYR A 172      29.290  43.420  52.990  1.00  0.00           H  
ATOM   2202  HB2 TYR A 172      28.720  45.010  53.320  1.00  0.00           H  
ATOM   2203  CG  TYR A 172      28.750  44.770  51.320  1.00  0.00           C  
ATOM   2204  CD1 TYR A 172      29.200  43.910  50.350  1.00  0.00           C  
ATOM   2205  HD1 TYR A 172      29.230  42.850  50.600  1.00  0.00           H  
ATOM   2206  CE1 TYR A 172      29.530  44.370  49.050  1.00  0.00           C  
ATOM   2207  HE1 TYR A 172      29.990  43.730  48.300  1.00  0.00           H  
ATOM   2208  CZ  TYR A 172      29.290  45.710  48.700  1.00  0.00           C  
ATOM   2209  OH  TYR A 172      29.580  46.160  47.410  1.00  0.00           O  
ATOM   2210  HH  TYR A 172      29.640  47.120  47.350  1.00  0.00           H  
ATOM   2211  CE2 TYR A 172      28.820  46.590  49.740  1.00  0.00           C  
ATOM   2212  HE2 TYR A 172      28.510  47.600  49.500  1.00  0.00           H  
ATOM   2213  CD2 TYR A 172      28.450  46.120  51.010  1.00  0.00           C  
ATOM   2214  HD2 TYR A 172      27.980  46.780  51.730  1.00  0.00           H  
ATOM   2215  C   TYR A 172      27.000  43.110  54.270  1.00  0.00           C  
ATOM   2216  O   TYR A 172      27.770  43.480  55.210  1.00  0.00           O  
ATOM   2217  N   PRO A 173      26.170  42.030  54.450  1.00  0.00           N  
ATOM   2218  CD  PRO A 173      25.310  41.480  53.440  1.00  0.00           C  
ATOM   2219  HD3 PRO A 173      25.870  40.800  52.820  1.00  0.00           H  
ATOM   2220  HD2 PRO A 173      24.920  42.240  52.760  1.00  0.00           H  
ATOM   2221  CG  PRO A 173      24.200  40.730  54.200  1.00  0.00           C  
ATOM   2222  HG3 PRO A 173      23.790  39.900  53.620  1.00  0.00           H  
ATOM   2223  HG2 PRO A 173      23.340  41.370  54.340  1.00  0.00           H  
ATOM   2224  CB  PRO A 173      24.780  40.380  55.560  1.00  0.00           C  
ATOM   2225  HB3 PRO A 173      25.260  39.410  55.430  1.00  0.00           H  
ATOM   2226  HB2 PRO A 173      24.030  40.330  56.340  1.00  0.00           H  
ATOM   2227  CA  PRO A 173      25.820  41.490  55.760  1.00  0.00           C  
ATOM   2228  HA  PRO A 173      25.330  42.300  56.310  1.00  0.00           H  
ATOM   2229  C   PRO A 173      27.060  41.080  56.570  1.00  0.00           C  
ATOM   2230  O   PRO A 173      27.820  40.240  56.030  1.00  0.00           O  
ATOM   2231  N   GLY A 174      27.240  41.420  57.860  1.00  0.00           N  
ATOM   2232  H   GLY A 174      26.570  42.020  58.340  1.00  0.00           H  
ATOM   2233  CA  GLY A 174      28.310  40.910  58.740  1.00  0.00           C  
ATOM   2234  HA3 GLY A 174      28.090  39.840  58.650  1.00  0.00           H  
ATOM   2235  HA2 GLY A 174      28.230  41.210  59.790  1.00  0.00           H  
ATOM   2236  C   GLY A 174      29.770  41.290  58.230  1.00  0.00           C  
ATOM   2237  O   GLY A 174      30.800  40.990  58.870  1.00  0.00           O  
ATOM   2238  N   GLN A 175      29.980  41.820  57.000  1.00  0.00           N  
ATOM   2239  H   GLN A 175      29.120  42.050  56.490  1.00  0.00           H  
ATOM   2240  CA  GLN A 175      31.280  42.040  56.290  1.00  0.00           C  
ATOM   2241  HA  GLN A 175      31.980  41.280  56.600  1.00  0.00           H  
ATOM   2242  CB  GLN A 175      31.200  42.050  54.790  1.00  0.00           C  
ATOM   2243  HB3 GLN A 175      32.240  42.130  54.480  1.00  0.00           H  
ATOM   2244  HB2 GLN A 175      30.640  42.970  54.560  1.00  0.00           H  
ATOM   2245  CG  GLN A 175      30.660  40.770  54.180  1.00  0.00           C  
ATOM   2246  HG3 GLN A 175      29.740  40.400  54.620  1.00  0.00           H  
ATOM   2247  HG2 GLN A 175      31.380  40.000  54.470  1.00  0.00           H  
ATOM   2248  CD  GLN A 175      30.320  40.880  52.670  1.00  0.00           C  
ATOM   2249  OE1 GLN A 175      31.150  41.240  51.850  1.00  0.00           O  
ATOM   2250  NE2 GLN A 175      29.180  40.350  52.290  1.00  0.00           N  
ATOM   2251 HE21 GLN A 175      28.590  39.720  52.830  1.00  0.00           H  
ATOM   2252 HE22 GLN A 175      29.070  40.290  51.290  1.00  0.00           H  
ATOM   2253  C   GLN A 175      32.020  43.400  56.780  1.00  0.00           C  
ATOM   2254  O   GLN A 175      33.210  43.370  56.780  1.00  0.00           O  
ATOM   2255  N   ILE A 176      31.250  44.450  57.160  1.00  0.00           N  
ATOM   2256  H   ILE A 176      30.240  44.380  57.200  1.00  0.00           H  
ATOM   2257  CA  ILE A 176      31.730  45.920  57.200  1.00  0.00           C  
ATOM   2258  HA  ILE A 176      32.630  46.050  56.600  1.00  0.00           H  
ATOM   2259  CB  ILE A 176      30.630  46.800  56.600  1.00  0.00           C  
ATOM   2260  HB  ILE A 176      29.780  46.720  57.280  1.00  0.00           H  
ATOM   2261  CG2 ILE A 176      31.010  48.270  56.710  1.00  0.00           C  
ATOM   2262 HG21 ILE A 176      30.210  48.890  56.310  1.00  0.00           H  
ATOM   2263 HG22 ILE A 176      31.270  48.500  57.750  1.00  0.00           H  
ATOM   2264 HG23 ILE A 176      31.860  48.540  56.090  1.00  0.00           H  
ATOM   2265  CG1 ILE A 176      30.100  46.400  55.160  1.00  0.00           C  
ATOM   2266 HG13 ILE A 176      29.290  47.010  54.740  1.00  0.00           H  
ATOM   2267 HG12 ILE A 176      29.810  45.350  55.220  1.00  0.00           H  
ATOM   2268  CD1 ILE A 176      31.240  46.400  54.090  1.00  0.00           C  
ATOM   2269 HD11 ILE A 176      31.420  47.430  53.810  1.00  0.00           H  
ATOM   2270 HD12 ILE A 176      32.080  45.810  54.470  1.00  0.00           H  
ATOM   2271 HD13 ILE A 176      30.960  45.940  53.140  1.00  0.00           H  
ATOM   2272  C   ILE A 176      32.150  46.300  58.670  1.00  0.00           C  
ATOM   2273  O   ILE A 176      31.220  46.600  59.480  1.00  0.00           O  
ATOM   2274  N   THR A 177      33.410  46.330  58.950  1.00  0.00           N  
ATOM   2275  H   THR A 177      34.080  46.080  58.230  1.00  0.00           H  
ATOM   2276  CA  THR A 177      34.050  46.600  60.260  1.00  0.00           C  
ATOM   2277  HA  THR A 177      33.370  46.170  61.020  1.00  0.00           H  
ATOM   2278  CB  THR A 177      35.540  46.150  60.400  1.00  0.00           C  
ATOM   2279  HB  THR A 177      35.890  46.130  61.420  1.00  0.00           H  
ATOM   2280  CG2 THR A 177      35.690  44.670  59.810  1.00  0.00           C  
ATOM   2281 HG21 THR A 177      36.550  44.180  60.260  1.00  0.00           H  
ATOM   2282 HG22 THR A 177      34.900  44.000  60.160  1.00  0.00           H  
ATOM   2283 HG23 THR A 177      35.580  44.610  58.730  1.00  0.00           H  
ATOM   2284  OG1 THR A 177      36.390  47.010  59.680  1.00  0.00           O  
ATOM   2285  HG1 THR A 177      37.290  46.690  59.560  1.00  0.00           H  
ATOM   2286  C   THR A 177      33.990  48.100  60.660  1.00  0.00           C  
ATOM   2287  O   THR A 177      33.540  48.910  59.870  1.00  0.00           O  
ATOM   2288  N   SER A 178      34.490  48.490  61.840  1.00  0.00           N  
ATOM   2289  H   SER A 178      35.100  47.860  62.360  1.00  0.00           H  
ATOM   2290  CA  SER A 178      34.630  49.910  62.120  1.00  0.00           C  
ATOM   2291  HA  SER A 178      33.620  50.320  61.950  1.00  0.00           H  
ATOM   2292  CB  SER A 178      35.000  50.090  63.610  1.00  0.00           C  
ATOM   2293  HB3 SER A 178      36.060  49.930  63.720  1.00  0.00           H  
ATOM   2294  HB2 SER A 178      34.420  49.370  64.190  1.00  0.00           H  
ATOM   2295  OG  SER A 178      34.700  51.400  64.100  1.00  0.00           O  
ATOM   2296  HG  SER A 178      34.570  51.270  65.050  1.00  0.00           H  
ATOM   2297  C   SER A 178      35.690  50.690  61.290  1.00  0.00           C  
ATOM   2298  O   SER A 178      35.750  51.910  61.240  1.00  0.00           O  
ATOM   2299  N   ASN A 179      36.410  50.000  60.420  1.00  0.00           N  
ATOM   2300  H   ASN A 179      36.400  49.000  60.510  1.00  0.00           H  
ATOM   2301  CA  ASN A 179      37.550  50.610  59.620  1.00  0.00           C  
ATOM   2302  HA  ASN A 179      37.800  51.550  60.110  1.00  0.00           H  
ATOM   2303  CB  ASN A 179      38.880  49.750  59.660  1.00  0.00           C  
ATOM   2304  HB3 ASN A 179      39.750  50.160  59.150  1.00  0.00           H  
ATOM   2305  HB2 ASN A 179      38.650  48.770  59.220  1.00  0.00           H  
ATOM   2306  CG  ASN A 179      39.310  49.480  61.110  1.00  0.00           C  
ATOM   2307  OD1 ASN A 179      39.710  50.430  61.820  1.00  0.00           O  
ATOM   2308  ND2 ASN A 179      38.950  48.370  61.720  1.00  0.00           N  
ATOM   2309 HD21 ASN A 179      38.710  47.550  61.180  1.00  0.00           H  
ATOM   2310 HD22 ASN A 179      39.190  48.270  62.700  1.00  0.00           H  
ATOM   2311  C   ASN A 179      37.210  50.980  58.140  1.00  0.00           C  
ATOM   2312  O   ASN A 179      38.010  51.460  57.330  1.00  0.00           O  
ATOM   2313  N   MET A 180      35.900  51.010  57.810  1.00  0.00           N  
ATOM   2314  H   MET A 180      35.180  50.710  58.450  1.00  0.00           H  
ATOM   2315  CA  MET A 180      35.370  51.160  56.410  1.00  0.00           C  
ATOM   2316  HA  MET A 180      36.190  51.550  55.820  1.00  0.00           H  
ATOM   2317  CB  MET A 180      35.220  49.790  55.750  1.00  0.00           C  
ATOM   2318  HB3 MET A 180      36.090  49.510  55.160  1.00  0.00           H  
ATOM   2319  HB2 MET A 180      34.490  49.910  54.940  1.00  0.00           H  
ATOM   2320  CG  MET A 180      34.820  48.640  56.680  1.00  0.00           C  
ATOM   2321  HG3 MET A 180      33.790  48.800  57.000  1.00  0.00           H  
ATOM   2322  HG2 MET A 180      35.420  48.560  57.590  1.00  0.00           H  
ATOM   2323  SD  MET A 180      34.850  46.960  55.990  1.00  0.00           S  
ATOM   2324  CE  MET A 180      36.590  46.950  55.470  1.00  0.00           C  
ATOM   2325  HE1 MET A 180      36.690  47.660  54.660  1.00  0.00           H  
ATOM   2326  HE2 MET A 180      37.190  47.200  56.340  1.00  0.00           H  
ATOM   2327  HE3 MET A 180      36.900  45.970  55.130  1.00  0.00           H  
ATOM   2328  C   MET A 180      34.100  52.010  56.260  1.00  0.00           C  
ATOM   2329  O   MET A 180      33.470  52.200  57.330  1.00  0.00           O  
ATOM   2330  N   PHE A 181      33.790  52.540  55.060  1.00  0.00           N  
ATOM   2331  H   PHE A 181      34.420  52.340  54.310  1.00  0.00           H  
ATOM   2332  CA  PHE A 181      32.600  53.380  54.690  1.00  0.00           C  
ATOM   2333  HA  PHE A 181      31.690  53.320  55.290  1.00  0.00           H  
ATOM   2334  CB  PHE A 181      32.970  54.910  54.810  1.00  0.00           C  
ATOM   2335  HB3 PHE A 181      33.380  55.060  55.810  1.00  0.00           H  
ATOM   2336  HB2 PHE A 181      32.040  55.480  54.840  1.00  0.00           H  
ATOM   2337  CG  PHE A 181      34.010  55.460  53.850  1.00  0.00           C  
ATOM   2338  CD1 PHE A 181      35.360  55.310  54.160  1.00  0.00           C  
ATOM   2339  HD1 PHE A 181      35.630  54.760  55.050  1.00  0.00           H  
ATOM   2340  CE1 PHE A 181      36.390  55.770  53.330  1.00  0.00           C  
ATOM   2341  HE1 PHE A 181      37.440  55.740  53.530  1.00  0.00           H  
ATOM   2342  CZ  PHE A 181      36.010  56.550  52.220  1.00  0.00           C  
ATOM   2343  HZ  PHE A 181      36.750  56.910  51.520  1.00  0.00           H  
ATOM   2344  CE2 PHE A 181      34.670  56.730  51.820  1.00  0.00           C  
ATOM   2345  HE2 PHE A 181      34.560  57.320  50.930  1.00  0.00           H  
ATOM   2346  CD2 PHE A 181      33.700  56.140  52.620  1.00  0.00           C  
ATOM   2347  HD2 PHE A 181      32.660  56.380  52.440  1.00  0.00           H  
ATOM   2348  C   PHE A 181      32.280  52.990  53.190  1.00  0.00           C  
ATOM   2349  O   PHE A 181      33.140  52.460  52.460  1.00  0.00           O  
ATOM   2350  N   CYS A 182      31.020  53.230  52.700  1.00  0.00           N  
ATOM   2351  H   CYS A 182      30.410  53.890  53.180  1.00  0.00           H  
ATOM   2352  CA  CYS A 182      30.630  53.090  51.310  1.00  0.00           C  
ATOM   2353  HA  CYS A 182      31.350  52.430  50.830  1.00  0.00           H  
ATOM   2354  CB  CYS A 182      29.280  52.390  51.110  1.00  0.00           C  
ATOM   2355  HB3 CYS A 182      28.990  52.500  50.070  1.00  0.00           H  
ATOM   2356  HB2 CYS A 182      28.570  52.900  51.770  1.00  0.00           H  
ATOM   2357  SG  CYS A 182      29.200  50.610  51.540  1.00  0.00           S  
ATOM   2358  C   CYS A 182      30.610  54.450  50.640  1.00  0.00           C  
ATOM   2359  O   CYS A 182      30.130  55.410  51.170  1.00  0.00           O  
ATOM   2360  N   ALA A 183      30.950  54.590  49.360  1.00  0.00           N  
ATOM   2361  H   ALA A 183      31.230  53.730  48.900  1.00  0.00           H  
ATOM   2362  CA  ALA A 183      30.690  55.810  48.540  1.00  0.00           C  
ATOM   2363  HA  ALA A 183      30.000  56.450  49.090  1.00  0.00           H  
ATOM   2364  CB  ALA A 183      31.990  56.600  48.290  1.00  0.00           C  
ATOM   2365  HB1 ALA A 183      32.650  56.140  47.560  1.00  0.00           H  
ATOM   2366  HB2 ALA A 183      31.770  57.580  47.860  1.00  0.00           H  
ATOM   2367  HB3 ALA A 183      32.500  56.550  49.260  1.00  0.00           H  
ATOM   2368  C   ALA A 183      29.840  55.450  47.300  1.00  0.00           C  
ATOM   2369  O   ALA A 183      29.760  54.290  46.830  1.00  0.00           O  
ATOM   2370  N   GLY A 184      29.270  56.530  46.720  1.00  0.00           N  
ATOM   2371  H   GLY A 184      29.300  57.450  47.160  1.00  0.00           H  
ATOM   2372  CA  GLY A 184      28.300  56.360  45.640  1.00  0.00           C  
ATOM   2373  HA3 GLY A 184      28.470  55.400  45.150  1.00  0.00           H  
ATOM   2374  HA2 GLY A 184      28.460  57.220  44.980  1.00  0.00           H  
ATOM   2375  C   GLY A 184      26.850  56.410  46.080  1.00  0.00           C  
ATOM   2376  O   GLY A 184      26.510  57.170  46.950  1.00  0.00           O  
ATOM   2377  N   TYR A 185      26.100  55.470  45.580  1.00  0.00           N  
ATOM   2378  H   TYR A 185      26.490  54.930  44.820  1.00  0.00           H  
ATOM   2379  CA  TYR A 185      24.640  55.180  45.920  1.00  0.00           C  
ATOM   2380  HA  TYR A 185      24.350  55.700  46.840  1.00  0.00           H  
ATOM   2381  CB  TYR A 185      23.790  55.840  44.820  1.00  0.00           C  
ATOM   2382  HB3 TYR A 185      22.800  55.890  45.300  1.00  0.00           H  
ATOM   2383  HB2 TYR A 185      23.870  55.160  43.970  1.00  0.00           H  
ATOM   2384  CG  TYR A 185      24.230  57.280  44.550  1.00  0.00           C  
ATOM   2385  CD1 TYR A 185      25.310  57.600  43.630  1.00  0.00           C  
ATOM   2386  HD1 TYR A 185      25.780  56.810  43.050  1.00  0.00           H  
ATOM   2387  CE1 TYR A 185      25.670  58.930  43.470  1.00  0.00           C  
ATOM   2388  HE1 TYR A 185      26.360  59.170  42.660  1.00  0.00           H  
ATOM   2389  CZ  TYR A 185      25.010  59.920  44.130  1.00  0.00           C  
ATOM   2390  OH  TYR A 185      25.370  61.210  43.970  1.00  0.00           O  
ATOM   2391  HH  TYR A 185      24.690  61.850  44.200  1.00  0.00           H  
ATOM   2392  CE2 TYR A 185      23.820  59.700  44.960  1.00  0.00           C  
ATOM   2393  HE2 TYR A 185      23.320  60.500  45.480  1.00  0.00           H  
ATOM   2394  CD2 TYR A 185      23.540  58.310  45.240  1.00  0.00           C  
ATOM   2395  HD2 TYR A 185      22.780  58.150  46.000  1.00  0.00           H  
ATOM   2396  C   TYR A 185      24.140  53.750  46.070  1.00  0.00           C  
ATOM   2397  O   TYR A 185      24.590  52.790  45.430  1.00  0.00           O  
ATOM   2398  N   LEU A 186      23.060  53.640  46.890  1.00  0.00           N  
ATOM   2399  H   LEU A 186      22.790  54.460  47.430  1.00  0.00           H  
ATOM   2400  CA  LEU A 186      22.620  52.290  47.370  1.00  0.00           C  
ATOM   2401  HA  LEU A 186      23.500  51.760  47.720  1.00  0.00           H  
ATOM   2402  CB  LEU A 186      21.670  52.360  48.610  1.00  0.00           C  
ATOM   2403  HB3 LEU A 186      20.720  52.780  48.270  1.00  0.00           H  
ATOM   2404  HB2 LEU A 186      22.060  53.060  49.340  1.00  0.00           H  
ATOM   2405  CG  LEU A 186      21.250  51.010  49.270  1.00  0.00           C  
ATOM   2406  HG  LEU A 186      20.850  50.310  48.540  1.00  0.00           H  
ATOM   2407  CD1 LEU A 186      22.380  50.250  49.980  1.00  0.00           C  
ATOM   2408 HD11 LEU A 186      22.040  49.280  50.340  1.00  0.00           H  
ATOM   2409 HD12 LEU A 186      23.070  49.860  49.220  1.00  0.00           H  
ATOM   2410 HD13 LEU A 186      22.920  50.820  50.730  1.00  0.00           H  
ATOM   2411  CD2 LEU A 186      20.230  51.310  50.420  1.00  0.00           C  
ATOM   2412 HD21 LEU A 186      20.790  51.710  51.270  1.00  0.00           H  
ATOM   2413 HD22 LEU A 186      19.490  52.050  50.140  1.00  0.00           H  
ATOM   2414 HD23 LEU A 186      19.620  50.470  50.750  1.00  0.00           H  
ATOM   2415  C   LEU A 186      22.010  51.520  46.240  1.00  0.00           C  
ATOM   2416  O   LEU A 186      22.340  50.370  46.030  1.00  0.00           O  
ATOM   2417  N   GLU A 187      21.120  52.180  45.500  1.00  0.00           N  
ATOM   2418  H   GLU A 187      20.900  53.080  45.890  1.00  0.00           H  
ATOM   2419  CA  GLU A 187      20.550  51.940  44.140  1.00  0.00           C  
ATOM   2420  HA  GLU A 187      20.220  52.920  43.810  1.00  0.00           H  
ATOM   2421  CB  GLU A 187      19.260  51.060  44.260  1.00  0.00           C  
ATOM   2422  HB3 GLU A 187      19.570  50.310  44.980  1.00  0.00           H  
ATOM   2423  HB2 GLU A 187      18.980  50.600  43.320  1.00  0.00           H  
ATOM   2424  CG  GLU A 187      18.050  51.850  44.870  1.00  0.00           C  
ATOM   2425  HG3 GLU A 187      18.330  52.310  45.810  1.00  0.00           H  
ATOM   2426  HG2 GLU A 187      17.270  51.170  45.210  1.00  0.00           H  
ATOM   2427  CD  GLU A 187      17.520  53.010  43.970  1.00  0.00           C  
ATOM   2428  OE1 GLU A 187      17.700  52.990  42.720  1.00  0.00           O  
ATOM   2429  OE2 GLU A 187      16.920  53.990  44.480  1.00  0.00           O  
ATOM   2430  C   GLU A 187      21.600  51.560  43.090  1.00  0.00           C  
ATOM   2431  O   GLU A 187      21.280  51.090  41.990  1.00  0.00           O  
ATOM   2432  N   GLY A 188      22.930  51.820  43.250  1.00  0.00           N  
ATOM   2433  H   GLY A 188      23.260  52.090  44.170  1.00  0.00           H  
ATOM   2434  CA  GLY A 188      23.890  51.690  42.170  1.00  0.00           C  
ATOM   2435  HA3 GLY A 188      23.870  50.690  41.730  1.00  0.00           H  
ATOM   2436  HA2 GLY A 188      24.800  51.540  42.740  1.00  0.00           H  
ATOM   2437  C   GLY A 188      23.990  52.850  41.280  1.00  0.00           C  
ATOM   2438  O   GLY A 188      23.080  53.680  41.050  1.00  0.00           O  
ATOM   2439  N   GLY A 189      25.180  52.870  40.600  1.00  0.00           N  
ATOM   2440  H   GLY A 189      25.840  52.130  40.780  1.00  0.00           H  
ATOM   2441  CA  GLY A 189      25.520  53.980  39.580  1.00  0.00           C  
ATOM   2442  HA3 GLY A 189      25.340  54.960  39.990  1.00  0.00           H  
ATOM   2443  HA2 GLY A 189      24.830  53.850  38.760  1.00  0.00           H  
ATOM   2444  C   GLY A 189      26.940  53.750  39.160  1.00  0.00           C  
ATOM   2445  O   GLY A 189      27.080  52.700  38.510  1.00  0.00           O  
ATOM   2446  N   LYS A 190      27.940  54.580  39.560  1.00  0.00           N  
ATOM   2447  H   LYS A 190      27.680  55.220  40.300  1.00  0.00           H  
ATOM   2448  CA  LYS A 190      29.400  54.430  39.210  1.00  0.00           C  
ATOM   2449  HA  LYS A 190      29.560  53.610  38.510  1.00  0.00           H  
ATOM   2450  CB  LYS A 190      29.910  55.740  38.710  1.00  0.00           C  
ATOM   2451  HB3 LYS A 190      30.980  55.590  38.530  1.00  0.00           H  
ATOM   2452  HB2 LYS A 190      29.800  56.540  39.430  1.00  0.00           H  
ATOM   2453  CG  LYS A 190      29.440  56.200  37.310  1.00  0.00           C  
ATOM   2454  HG3 LYS A 190      28.350  56.230  37.310  1.00  0.00           H  
ATOM   2455  HG2 LYS A 190      29.750  55.420  36.610  1.00  0.00           H  
ATOM   2456  CD  LYS A 190      29.910  57.530  36.840  1.00  0.00           C  
ATOM   2457  HD3 LYS A 190      30.980  57.480  36.660  1.00  0.00           H  
ATOM   2458  HD2 LYS A 190      29.600  58.260  37.600  1.00  0.00           H  
ATOM   2459  CE  LYS A 190      29.140  57.910  35.590  1.00  0.00           C  
ATOM   2460  HE3 LYS A 190      28.120  57.540  35.600  1.00  0.00           H  
ATOM   2461  HE2 LYS A 190      29.650  57.570  34.670  1.00  0.00           H  
ATOM   2462  NZ  LYS A 190      29.120  59.390  35.510  1.00  0.00           N  
ATOM   2463  HZ1 LYS A 190      30.040  59.760  35.280  1.00  0.00           H  
ATOM   2464  HZ2 LYS A 190      28.560  59.560  34.690  1.00  0.00           H  
ATOM   2465  HZ3 LYS A 190      28.770  59.760  36.380  1.00  0.00           H  
ATOM   2466  C   LYS A 190      30.250  54.050  40.480  1.00  0.00           C  
ATOM   2467  O   LYS A 190      29.870  54.440  41.580  1.00  0.00           O  
ATOM   2468  N   ASP A 191      31.410  53.450  40.310  1.00  0.00           N  
ATOM   2469  H   ASP A 191      31.640  53.180  39.370  1.00  0.00           H  
ATOM   2470  CA  ASP A 191      32.310  52.990  41.380  1.00  0.00           C  
ATOM   2471  HA  ASP A 191      32.190  53.600  42.270  1.00  0.00           H  
ATOM   2472  CB  ASP A 191      31.920  51.480  41.700  1.00  0.00           C  
ATOM   2473  HB3 ASP A 191      32.220  50.800  40.910  1.00  0.00           H  
ATOM   2474  HB2 ASP A 191      30.850  51.400  41.580  1.00  0.00           H  
ATOM   2475  CG  ASP A 191      32.310  51.090  43.130  1.00  0.00           C  
ATOM   2476  OD1 ASP A 191      32.530  51.910  44.040  1.00  0.00           O  
ATOM   2477  OD2 ASP A 191      32.320  49.860  43.470  1.00  0.00           O  
ATOM   2478  C   ASP A 191      33.770  53.010  40.960  1.00  0.00           C  
ATOM   2479  O   ASP A 191      34.070  53.260  39.790  1.00  0.00           O  
ATOM   2480  N   SER A 192      34.670  52.600  41.820  1.00  0.00           N  
ATOM   2481  H   SER A 192      34.300  52.220  42.670  1.00  0.00           H  
ATOM   2482  CA  SER A 192      35.980  52.200  41.490  1.00  0.00           C  
ATOM   2483  HA  SER A 192      36.350  52.890  40.720  1.00  0.00           H  
ATOM   2484  CB  SER A 192      37.000  52.400  42.630  1.00  0.00           C  
ATOM   2485  HB3 SER A 192      38.020  52.310  42.260  1.00  0.00           H  
ATOM   2486  HB2 SER A 192      36.790  51.530  43.250  1.00  0.00           H  
ATOM   2487  OG  SER A 192      37.110  53.620  43.330  1.00  0.00           O  
ATOM   2488  HG  SER A 192      36.480  53.480  44.050  1.00  0.00           H  
ATOM   2489  C   SER A 192      35.920  50.750  40.950  1.00  0.00           C  
ATOM   2490  O   SER A 192      35.250  49.880  41.550  1.00  0.00           O  
ATOM   2491  N   CYS A 193      36.540  50.370  39.830  1.00  0.00           N  
ATOM   2492  H   CYS A 193      37.160  51.020  39.380  1.00  0.00           H  
ATOM   2493  CA  CYS A 193      36.330  49.090  39.190  1.00  0.00           C  
ATOM   2494  HA  CYS A 193      36.130  48.330  39.950  1.00  0.00           H  
ATOM   2495  CB  CYS A 193      35.100  49.100  38.210  1.00  0.00           C  
ATOM   2496  HB3 CYS A 193      35.310  49.770  37.380  1.00  0.00           H  
ATOM   2497  HB2 CYS A 193      34.340  49.710  38.710  1.00  0.00           H  
ATOM   2498  SG  CYS A 193      34.390  47.490  37.640  1.00  0.00           S  
ATOM   2499  C   CYS A 193      37.570  48.660  38.420  1.00  0.00           C  
ATOM   2500  O   CYS A 193      37.950  49.320  37.450  1.00  0.00           O  
ATOM   2501  N   GLN A 194      38.100  47.500  38.830  1.00  0.00           N  
ATOM   2502  H   GLN A 194      37.710  47.090  39.650  1.00  0.00           H  
ATOM   2503  CA  GLN A 194      39.060  46.770  38.020  1.00  0.00           C  
ATOM   2504  HA  GLN A 194      39.540  46.070  38.710  1.00  0.00           H  
ATOM   2505  CB  GLN A 194      38.420  45.850  37.010  1.00  0.00           C  
ATOM   2506  HB3 GLN A 194      38.720  46.040  35.970  1.00  0.00           H  
ATOM   2507  HB2 GLN A 194      37.360  46.060  37.030  1.00  0.00           H  
ATOM   2508  CG  GLN A 194      38.720  44.340  37.080  1.00  0.00           C  
ATOM   2509  HG3 GLN A 194      39.800  44.200  37.030  1.00  0.00           H  
ATOM   2510  HG2 GLN A 194      38.420  43.830  36.170  1.00  0.00           H  
ATOM   2511  CD  GLN A 194      38.060  43.720  38.320  1.00  0.00           C  
ATOM   2512  OE1 GLN A 194      36.830  43.510  38.450  1.00  0.00           O  
ATOM   2513  NE2 GLN A 194      38.880  43.170  39.220  1.00  0.00           N  
ATOM   2514 HE21 GLN A 194      39.880  43.340  39.260  1.00  0.00           H  
ATOM   2515 HE22 GLN A 194      38.450  42.700  40.000  1.00  0.00           H  
ATOM   2516  C   GLN A 194      40.270  47.610  37.400  1.00  0.00           C  
ATOM   2517  O   GLN A 194      40.450  47.640  36.210  1.00  0.00           O  
ATOM   2518  N   GLY A 195      41.020  48.170  38.290  1.00  0.00           N  
ATOM   2519  H   GLY A 195      40.650  48.060  39.230  1.00  0.00           H  
ATOM   2520  CA  GLY A 195      42.390  48.700  38.220  1.00  0.00           C  
ATOM   2521  HA3 GLY A 195      42.600  49.010  37.190  1.00  0.00           H  
ATOM   2522  HA2 GLY A 195      43.140  47.970  38.520  1.00  0.00           H  
ATOM   2523  C   GLY A 195      42.690  49.960  39.140  1.00  0.00           C  
ATOM   2524  O   GLY A 195      43.550  50.740  38.820  1.00  0.00           O  
ATOM   2525  N   ASP A 196      41.890  50.110  40.210  1.00  0.00           N  
ATOM   2526  H   ASP A 196      41.270  49.330  40.330  1.00  0.00           H  
ATOM   2527  CA  ASP A 196      41.820  51.310  40.990  1.00  0.00           C  
ATOM   2528  HA  ASP A 196      42.520  52.060  40.610  1.00  0.00           H  
ATOM   2529  CB  ASP A 196      40.470  51.950  40.920  1.00  0.00           C  
ATOM   2530  HB3 ASP A 196      40.490  52.910  41.440  1.00  0.00           H  
ATOM   2531  HB2 ASP A 196      39.760  51.380  41.530  1.00  0.00           H  
ATOM   2532  CG  ASP A 196      39.870  52.210  39.570  1.00  0.00           C  
ATOM   2533  OD1 ASP A 196      40.530  52.460  38.590  1.00  0.00           O  
ATOM   2534  OD2 ASP A 196      38.590  52.200  39.440  1.00  0.00           O  
ATOM   2535  C   ASP A 196      42.300  51.080  42.440  1.00  0.00           C  
ATOM   2536  O   ASP A 196      42.200  51.950  43.250  1.00  0.00           O  
ATOM   2537  N   SER A 197      42.600  49.860  42.820  1.00  0.00           N  
ATOM   2538  H   SER A 197      42.700  49.130  42.130  1.00  0.00           H  
ATOM   2539  CA  SER A 197      42.860  49.370  44.220  1.00  0.00           C  
ATOM   2540  HA  SER A 197      41.920  49.620  44.710  1.00  0.00           H  
ATOM   2541  CB  SER A 197      43.120  47.820  44.280  1.00  0.00           C  
ATOM   2542  HB3 SER A 197      44.190  47.710  44.440  1.00  0.00           H  
ATOM   2543  HB2 SER A 197      42.850  47.340  43.350  1.00  0.00           H  
ATOM   2544  OG  SER A 197      42.440  47.260  45.350  1.00  0.00           O  
ATOM   2545  HG  SER A 197      41.530  47.570  45.300  1.00  0.00           H  
ATOM   2546  C   SER A 197      43.960  50.240  44.860  1.00  0.00           C  
ATOM   2547  O   SER A 197      44.870  50.690  44.150  1.00  0.00           O  
ATOM   2548  N   GLY A 198      43.860  50.410  46.190  1.00  0.00           N  
ATOM   2549  H   GLY A 198      42.960  50.220  46.610  1.00  0.00           H  
ATOM   2550  CA  GLY A 198      44.850  50.990  47.090  1.00  0.00           C  
ATOM   2551  HA3 GLY A 198      45.780  50.410  46.990  1.00  0.00           H  
ATOM   2552  HA2 GLY A 198      44.540  50.920  48.120  1.00  0.00           H  
ATOM   2553  C   GLY A 198      45.220  52.430  46.820  1.00  0.00           C  
ATOM   2554  O   GLY A 198      46.010  53.010  47.570  1.00  0.00           O  
ATOM   2555  N   GLY A 199      44.630  53.090  45.760  1.00  0.00           N  
ATOM   2556  H   GLY A 199      44.050  52.540  45.140  1.00  0.00           H  
ATOM   2557  CA  GLY A 199      44.670  54.560  45.590  1.00  0.00           C  
ATOM   2558  HA3 GLY A 199      44.500  54.860  44.550  1.00  0.00           H  
ATOM   2559  HA2 GLY A 199      45.700  54.870  45.780  1.00  0.00           H  
ATOM   2560  C   GLY A 199      43.680  55.380  46.430  1.00  0.00           C  
ATOM   2561  O   GLY A 199      42.930  54.720  47.210  1.00  0.00           O  
ATOM   2562  N   PRO A 200      43.790  56.750  46.570  1.00  0.00           N  
ATOM   2563  CD  PRO A 200      44.830  57.550  45.910  1.00  0.00           C  
ATOM   2564  HD3 PRO A 200      44.540  57.710  44.880  1.00  0.00           H  
ATOM   2565  HD2 PRO A 200      45.810  57.100  45.990  1.00  0.00           H  
ATOM   2566  CG  PRO A 200      44.810  58.900  46.650  1.00  0.00           C  
ATOM   2567  HG3 PRO A 200      44.100  59.480  46.070  1.00  0.00           H  
ATOM   2568  HG2 PRO A 200      45.850  59.210  46.750  1.00  0.00           H  
ATOM   2569  CB  PRO A 200      44.130  58.630  47.970  1.00  0.00           C  
ATOM   2570  HB3 PRO A 200      43.570  59.490  48.320  1.00  0.00           H  
ATOM   2571  HB2 PRO A 200      44.820  58.280  48.740  1.00  0.00           H  
ATOM   2572  CA  PRO A 200      43.160  57.470  47.720  1.00  0.00           C  
ATOM   2573  HA  PRO A 200      43.080  56.790  48.570  1.00  0.00           H  
ATOM   2574  C   PRO A 200      41.810  58.060  47.400  1.00  0.00           C  
ATOM   2575  O   PRO A 200      41.530  58.170  46.160  1.00  0.00           O  
ATOM   2576  N   VAL A 201      41.080  58.430  48.460  1.00  0.00           N  
ATOM   2577  H   VAL A 201      41.580  58.200  49.310  1.00  0.00           H  
ATOM   2578  CA  VAL A 201      39.700  58.990  48.400  1.00  0.00           C  
ATOM   2579  HA  VAL A 201      39.420  59.290  47.380  1.00  0.00           H  
ATOM   2580  CB  VAL A 201      38.660  57.900  48.880  1.00  0.00           C  
ATOM   2581  HB  VAL A 201      38.790  57.630  49.930  1.00  0.00           H  
ATOM   2582  CG1 VAL A 201      37.180  58.480  48.690  1.00  0.00           C  
ATOM   2583 HG11 VAL A 201      37.080  58.810  47.650  1.00  0.00           H  
ATOM   2584 HG12 VAL A 201      36.400  57.760  48.930  1.00  0.00           H  
ATOM   2585 HG13 VAL A 201      37.110  59.300  49.400  1.00  0.00           H  
ATOM   2586  CG2 VAL A 201      38.740  56.590  48.130  1.00  0.00           C  
ATOM   2587 HG21 VAL A 201      39.720  56.130  48.330  1.00  0.00           H  
ATOM   2588 HG22 VAL A 201      37.990  55.980  48.630  1.00  0.00           H  
ATOM   2589 HG23 VAL A 201      38.470  56.580  47.070  1.00  0.00           H  
ATOM   2590  C   VAL A 201      39.630  60.270  49.270  1.00  0.00           C  
ATOM   2591  O   VAL A 201      39.850  60.240  50.540  1.00  0.00           O  
ATOM   2592  N   VAL A 202      39.770  61.460  48.610  1.00  0.00           N  
ATOM   2593  H   VAL A 202      39.670  61.480  47.610  1.00  0.00           H  
ATOM   2594  CA  VAL A 202      39.840  62.840  49.150  1.00  0.00           C  
ATOM   2595  HA  VAL A 202      40.230  62.710  50.160  1.00  0.00           H  
ATOM   2596  CB  VAL A 202      40.970  63.680  48.520  1.00  0.00           C  
ATOM   2597  HB  VAL A 202      40.650  64.020  47.530  1.00  0.00           H  
ATOM   2598  CG1 VAL A 202      41.350  64.950  49.300  1.00  0.00           C  
ATOM   2599 HG11 VAL A 202      41.670  64.710  50.330  1.00  0.00           H  
ATOM   2600 HG12 VAL A 202      42.220  65.440  48.860  1.00  0.00           H  
ATOM   2601 HG13 VAL A 202      40.580  65.710  49.320  1.00  0.00           H  
ATOM   2602  CG2 VAL A 202      42.240  62.870  48.380  1.00  0.00           C  
ATOM   2603 HG21 VAL A 202      42.380  62.250  49.270  1.00  0.00           H  
ATOM   2604 HG22 VAL A 202      42.320  62.150  47.560  1.00  0.00           H  
ATOM   2605 HG23 VAL A 202      43.110  63.520  48.390  1.00  0.00           H  
ATOM   2606  C   VAL A 202      38.520  63.620  49.300  1.00  0.00           C  
ATOM   2607  O   VAL A 202      37.710  63.660  48.400  1.00  0.00           O  
ATOM   2608  N   CYS A 203      38.380  64.260  50.430  1.00  0.00           N  
ATOM   2609  H   CYS A 203      39.190  64.410  51.030  1.00  0.00           H  
ATOM   2610  CA  CYS A 203      37.100  64.980  50.730  1.00  0.00           C  
ATOM   2611  HA  CYS A 203      36.530  65.280  49.850  1.00  0.00           H  
ATOM   2612  CB  CYS A 203      36.120  63.910  51.390  1.00  0.00           C  
ATOM   2613  HB3 CYS A 203      35.100  64.200  51.150  1.00  0.00           H  
ATOM   2614  HB2 CYS A 203      36.270  63.930  52.480  1.00  0.00           H  
ATOM   2615  SG  CYS A 203      36.150  62.210  50.810  1.00  0.00           S  
ATOM   2616  C   CYS A 203      37.280  66.300  51.510  1.00  0.00           C  
ATOM   2617  O   CYS A 203      38.350  66.830  51.660  1.00  0.00           O  
ATOM   2618  N   SER A 204      36.180  66.790  52.110  1.00  0.00           N  
ATOM   2619  H   SER A 204      35.340  66.330  51.800  1.00  0.00           H  
ATOM   2620  CA  SER A 204      36.270  68.010  53.030  1.00  0.00           C  
ATOM   2621  HA  SER A 204      36.640  68.800  52.400  1.00  0.00           H  
ATOM   2622  CB  SER A 204      34.890  68.460  53.630  1.00  0.00           C  
ATOM   2623  HB3 SER A 204      34.510  67.610  54.210  1.00  0.00           H  
ATOM   2624  HB2 SER A 204      34.090  68.680  52.930  1.00  0.00           H  
ATOM   2625  OG  SER A 204      35.130  69.500  54.580  1.00  0.00           O  
ATOM   2626  HG  SER A 204      35.830  70.060  54.260  1.00  0.00           H  
ATOM   2627  C   SER A 204      37.130  67.580  54.170  1.00  0.00           C  
ATOM   2628  O   SER A 204      37.000  66.500  54.800  1.00  0.00           O  
ATOM   2629  N   GLY A 205      38.090  68.390  54.520  1.00  0.00           N  
ATOM   2630  H   GLY A 205      38.370  69.120  53.890  1.00  0.00           H  
ATOM   2631  CA  GLY A 205      39.030  68.030  55.620  1.00  0.00           C  
ATOM   2632  HA3 GLY A 205      38.630  67.470  56.470  1.00  0.00           H  
ATOM   2633  HA2 GLY A 205      39.370  68.990  56.020  1.00  0.00           H  
ATOM   2634  C   GLY A 205      40.310  67.310  55.160  1.00  0.00           C  
ATOM   2635  O   GLY A 205      41.190  67.010  55.980  1.00  0.00           O  
ATOM   2636  N   LYS A 206      40.520  66.930  53.900  1.00  0.00           N  
ATOM   2637  H   LYS A 206      39.790  67.170  53.240  1.00  0.00           H  
ATOM   2638  CA  LYS A 206      41.700  66.320  53.320  1.00  0.00           C  
ATOM   2639  HA  LYS A 206      42.410  66.300  54.160  1.00  0.00           H  
ATOM   2640  CB  LYS A 206      42.150  67.240  52.220  1.00  0.00           C  
ATOM   2641  HB3 LYS A 206      41.380  67.240  51.440  1.00  0.00           H  
ATOM   2642  HB2 LYS A 206      43.020  66.780  51.750  1.00  0.00           H  
ATOM   2643  CG  LYS A 206      42.550  68.660  52.590  1.00  0.00           C  
ATOM   2644  HG3 LYS A 206      43.270  68.520  53.410  1.00  0.00           H  
ATOM   2645  HG2 LYS A 206      41.690  69.170  52.980  1.00  0.00           H  
ATOM   2646  CD  LYS A 206      43.080  69.560  51.440  1.00  0.00           C  
ATOM   2647  HD3 LYS A 206      42.600  69.280  50.510  1.00  0.00           H  
ATOM   2648  HD2 LYS A 206      44.110  69.240  51.330  1.00  0.00           H  
ATOM   2649  CE  LYS A 206      43.090  71.100  51.650  1.00  0.00           C  
ATOM   2650  HE3 LYS A 206      43.720  71.400  52.490  1.00  0.00           H  
ATOM   2651  HE2 LYS A 206      42.080  71.450  51.880  1.00  0.00           H  
ATOM   2652  NZ  LYS A 206      43.720  71.710  50.440  1.00  0.00           N  
ATOM   2653  HZ1 LYS A 206      43.900  72.690  50.620  1.00  0.00           H  
ATOM   2654  HZ2 LYS A 206      44.530  71.290  50.010  1.00  0.00           H  
ATOM   2655  HZ3 LYS A 206      43.080  71.770  49.670  1.00  0.00           H  
ATOM   2656  C   LYS A 206      41.560  64.850  53.010  1.00  0.00           C  
ATOM   2657  O   LYS A 206      40.510  64.410  52.560  1.00  0.00           O  
ATOM   2658  N   LEU A 207      42.630  64.080  53.020  1.00  0.00           N  
ATOM   2659  H   LEU A 207      43.530  64.500  53.230  1.00  0.00           H  
ATOM   2660  CA  LEU A 207      42.590  62.620  52.660  1.00  0.00           C  
ATOM   2661  HA  LEU A 207      42.200  62.580  51.650  1.00  0.00           H  
ATOM   2662  CB  LEU A 207      44.000  62.050  52.760  1.00  0.00           C  
ATOM   2663  HB3 LEU A 207      44.520  62.320  53.690  1.00  0.00           H  
ATOM   2664  HB2 LEU A 207      44.560  62.570  51.980  1.00  0.00           H  
ATOM   2665  CG  LEU A 207      44.210  60.490  52.640  1.00  0.00           C  
ATOM   2666  HG  LEU A 207      43.900  60.030  53.580  1.00  0.00           H  
ATOM   2667  CD1 LEU A 207      43.500  59.930  51.440  1.00  0.00           C  
ATOM   2668 HD11 LEU A 207      43.790  60.400  50.500  1.00  0.00           H  
ATOM   2669 HD12 LEU A 207      43.810  58.880  51.440  1.00  0.00           H  
ATOM   2670 HD13 LEU A 207      42.430  59.950  51.610  1.00  0.00           H  
ATOM   2671  CD2 LEU A 207      45.720  60.190  52.380  1.00  0.00           C  
ATOM   2672 HD21 LEU A 207      46.360  60.480  53.210  1.00  0.00           H  
ATOM   2673 HD22 LEU A 207      45.850  59.100  52.350  1.00  0.00           H  
ATOM   2674 HD23 LEU A 207      46.110  60.650  51.460  1.00  0.00           H  
ATOM   2675  C   LEU A 207      41.640  61.890  53.600  1.00  0.00           C  
ATOM   2676  O   LEU A 207      41.980  61.890  54.750  1.00  0.00           O  
ATOM   2677  N   GLN A 208      40.670  61.090  53.120  1.00  0.00           N  
ATOM   2678  H   GLN A 208      40.410  61.170  52.140  1.00  0.00           H  
ATOM   2679  CA  GLN A 208      39.740  60.360  54.000  1.00  0.00           C  
ATOM   2680  HA  GLN A 208      40.000  60.560  55.040  1.00  0.00           H  
ATOM   2681  CB  GLN A 208      38.310  60.780  53.750  1.00  0.00           C  
ATOM   2682  HB3 GLN A 208      37.610  60.150  54.290  1.00  0.00           H  
ATOM   2683  HB2 GLN A 208      38.170  60.680  52.680  1.00  0.00           H  
ATOM   2684  CG  GLN A 208      37.960  62.250  54.110  1.00  0.00           C  
ATOM   2685  HG3 GLN A 208      36.940  62.420  53.780  1.00  0.00           H  
ATOM   2686  HG2 GLN A 208      38.620  62.880  53.530  1.00  0.00           H  
ATOM   2687  CD  GLN A 208      38.150  62.560  55.590  1.00  0.00           C  
ATOM   2688  OE1 GLN A 208      38.170  61.600  56.390  1.00  0.00           O  
ATOM   2689  NE2 GLN A 208      38.250  63.810  56.000  1.00  0.00           N  
ATOM   2690 HE21 GLN A 208      37.990  64.580  55.390  1.00  0.00           H  
ATOM   2691 HE22 GLN A 208      38.320  63.870  57.000  1.00  0.00           H  
ATOM   2692  C   GLN A 208      39.820  58.860  53.830  1.00  0.00           C  
ATOM   2693  O   GLN A 208      39.570  58.230  54.840  1.00  0.00           O  
ATOM   2694  N   GLY A 209      39.960  58.340  52.650  1.00  0.00           N  
ATOM   2695  H   GLY A 209      39.970  59.020  51.890  1.00  0.00           H  
ATOM   2696  CA  GLY A 209      39.850  56.910  52.400  1.00  0.00           C  
ATOM   2697  HA3 GLY A 209      38.840  56.740  52.030  1.00  0.00           H  
ATOM   2698  HA2 GLY A 209      40.000  56.340  53.320  1.00  0.00           H  
ATOM   2699  C   GLY A 209      40.810  56.320  51.400  1.00  0.00           C  
ATOM   2700  O   GLY A 209      41.660  56.940  50.800  1.00  0.00           O  
ATOM   2701  N   ILE A 210      40.730  55.030  51.240  1.00  0.00           N  
ATOM   2702  H   ILE A 210      40.080  54.490  51.800  1.00  0.00           H  
ATOM   2703  CA  ILE A 210      41.580  54.120  50.480  1.00  0.00           C  
ATOM   2704  HA  ILE A 210      42.230  54.660  49.790  1.00  0.00           H  
ATOM   2705  CB  ILE A 210      42.460  53.260  51.450  1.00  0.00           C  
ATOM   2706  HB  ILE A 210      41.770  53.080  52.280  1.00  0.00           H  
ATOM   2707  CG2 ILE A 210      42.940  51.880  51.040  1.00  0.00           C  
ATOM   2708 HG21 ILE A 210      43.690  52.120  50.280  1.00  0.00           H  
ATOM   2709 HG22 ILE A 210      43.180  51.220  51.870  1.00  0.00           H  
ATOM   2710 HG23 ILE A 210      42.110  51.350  50.580  1.00  0.00           H  
ATOM   2711  CG1 ILE A 210      43.610  54.060  52.120  1.00  0.00           C  
ATOM   2712 HG13 ILE A 210      43.290  55.100  52.190  1.00  0.00           H  
ATOM   2713 HG12 ILE A 210      44.500  54.090  51.490  1.00  0.00           H  
ATOM   2714  CD1 ILE A 210      44.040  53.500  53.450  1.00  0.00           C  
ATOM   2715 HD11 ILE A 210      44.770  54.090  54.010  1.00  0.00           H  
ATOM   2716 HD12 ILE A 210      43.200  53.270  54.100  1.00  0.00           H  
ATOM   2717 HD13 ILE A 210      44.500  52.520  53.270  1.00  0.00           H  
ATOM   2718  C   ILE A 210      40.710  53.240  49.560  1.00  0.00           C  
ATOM   2719  O   ILE A 210      39.880  52.520  50.190  1.00  0.00           O  
ATOM   2720  N   VAL A 211      40.910  53.210  48.220  1.00  0.00           N  
ATOM   2721  H   VAL A 211      41.600  53.830  47.820  1.00  0.00           H  
ATOM   2722  CA  VAL A 211      40.130  52.320  47.320  1.00  0.00           C  
ATOM   2723  HA  VAL A 211      39.060  52.540  47.460  1.00  0.00           H  
ATOM   2724  CB  VAL A 211      40.380  52.670  45.790  1.00  0.00           C  
ATOM   2725  HB  VAL A 211      41.420  52.470  45.510  1.00  0.00           H  
ATOM   2726  CG1 VAL A 211      39.510  51.730  44.880  1.00  0.00           C  
ATOM   2727 HG11 VAL A 211      38.480  51.700  45.220  1.00  0.00           H  
ATOM   2728 HG12 VAL A 211      39.500  52.110  43.860  1.00  0.00           H  
ATOM   2729 HG13 VAL A 211      40.000  50.770  44.730  1.00  0.00           H  
ATOM   2730  CG2 VAL A 211      40.010  54.090  45.450  1.00  0.00           C  
ATOM   2731 HG21 VAL A 211      38.930  54.260  45.460  1.00  0.00           H  
ATOM   2732 HG22 VAL A 211      40.360  54.780  46.210  1.00  0.00           H  
ATOM   2733 HG23 VAL A 211      40.430  54.430  44.510  1.00  0.00           H  
ATOM   2734  C   VAL A 211      40.460  50.800  47.520  1.00  0.00           C  
ATOM   2735  O   VAL A 211      41.620  50.460  47.740  1.00  0.00           O  
ATOM   2736  N   SER A 212      39.490  49.870  47.480  1.00  0.00           N  
ATOM   2737  H   SER A 212      38.620  50.150  47.050  1.00  0.00           H  
ATOM   2738  CA  SER A 212      39.750  48.480  47.940  1.00  0.00           C  
ATOM   2739  HA  SER A 212      40.800  48.300  47.690  1.00  0.00           H  
ATOM   2740  CB  SER A 212      39.610  48.480  49.500  1.00  0.00           C  
ATOM   2741  HB3 SER A 212      38.560  48.420  49.770  1.00  0.00           H  
ATOM   2742  HB2 SER A 212      40.110  49.300  50.000  1.00  0.00           H  
ATOM   2743  OG  SER A 212      40.190  47.230  49.890  1.00  0.00           O  
ATOM   2744  HG  SER A 212      40.030  47.080  50.830  1.00  0.00           H  
ATOM   2745  C   SER A 212      38.810  47.450  47.300  1.00  0.00           C  
ATOM   2746  O   SER A 212      39.320  46.750  46.460  1.00  0.00           O  
ATOM   2747  N   TRP A 213      37.490  47.370  47.590  1.00  0.00           N  
ATOM   2748  H   TRP A 213      36.950  48.010  48.170  1.00  0.00           H  
ATOM   2749  CA  TRP A 213      36.640  46.330  46.970  1.00  0.00           C  
ATOM   2750  HA  TRP A 213      36.920  46.170  45.930  1.00  0.00           H  
ATOM   2751  CB  TRP A 213      36.830  45.090  47.760  1.00  0.00           C  
ATOM   2752  HB3 TRP A 213      37.870  44.770  47.730  1.00  0.00           H  
ATOM   2753  HB2 TRP A 213      36.230  44.300  47.310  1.00  0.00           H  
ATOM   2754  CG  TRP A 213      36.490  45.100  49.240  1.00  0.00           C  
ATOM   2755  CD1 TRP A 213      37.350  45.460  50.210  1.00  0.00           C  
ATOM   2756  HD1 TRP A 213      38.390  45.700  50.020  1.00  0.00           H  
ATOM   2757  NE1 TRP A 213      36.820  45.270  51.480  1.00  0.00           N  
ATOM   2758  HE1 TRP A 213      37.360  45.390  52.320  1.00  0.00           H  
ATOM   2759  CE2 TRP A 213      35.540  44.740  51.400  1.00  0.00           C  
ATOM   2760  CZ2 TRP A 213      34.590  44.290  52.360  1.00  0.00           C  
ATOM   2761  HZ2 TRP A 213      34.700  44.390  53.420  1.00  0.00           H  
ATOM   2762  CH2 TRP A 213      33.340  43.910  51.970  1.00  0.00           C  
ATOM   2763  HH2 TRP A 213      32.730  43.450  52.750  1.00  0.00           H  
ATOM   2764  CZ3 TRP A 213      33.010  43.840  50.610  1.00  0.00           C  
ATOM   2765  HZ3 TRP A 213      32.020  43.570  50.260  1.00  0.00           H  
ATOM   2766  CE3 TRP A 213      33.950  44.190  49.620  1.00  0.00           C  
ATOM   2767  HE3 TRP A 213      33.720  44.160  48.560  1.00  0.00           H  
ATOM   2768  CD2 TRP A 213      35.290  44.660  49.940  1.00  0.00           C  
ATOM   2769  C   TRP A 213      35.210  46.800  46.870  1.00  0.00           C  
ATOM   2770  O   TRP A 213      34.810  47.870  47.380  1.00  0.00           O  
ATOM   2771  N   GLY A 214      34.410  45.980  46.130  1.00  0.00           N  
ATOM   2772  H   GLY A 214      34.840  45.190  45.680  1.00  0.00           H  
ATOM   2773  CA  GLY A 214      32.940  46.000  46.260  1.00  0.00           C  
ATOM   2774  HA3 GLY A 214      32.650  46.970  45.860  1.00  0.00           H  
ATOM   2775  HA2 GLY A 214      32.620  46.020  47.310  1.00  0.00           H  
ATOM   2776  C   GLY A 214      32.280  44.800  45.520  1.00  0.00           C  
ATOM   2777  O   GLY A 214      32.810  43.650  45.520  1.00  0.00           O  
ATOM   2778  N   SER A 215      31.130  45.040  44.910  1.00  0.00           N  
ATOM   2779  H   SER A 215      30.890  46.020  44.810  1.00  0.00           H  
ATOM   2780  CA  SER A 215      30.200  44.020  44.410  1.00  0.00           C  
ATOM   2781  HA  SER A 215      30.730  43.070  44.310  1.00  0.00           H  
ATOM   2782  CB  SER A 215      29.120  43.750  45.430  1.00  0.00           C  
ATOM   2783  HB3 SER A 215      28.480  44.620  45.600  1.00  0.00           H  
ATOM   2784  HB2 SER A 215      29.620  43.480  46.350  1.00  0.00           H  
ATOM   2785  OG  SER A 215      28.240  42.720  45.130  1.00  0.00           O  
ATOM   2786  HG  SER A 215      28.130  42.130  45.870  1.00  0.00           H  
ATOM   2787  C   SER A 215      29.590  44.410  43.130  1.00  0.00           C  
ATOM   2788  O   SER A 215      28.660  45.270  43.080  1.00  0.00           O  
ATOM   2789  N   GLY A 216      29.960  43.820  42.010  1.00  0.00           N  
ATOM   2790  H   GLY A 216      30.730  43.180  42.140  1.00  0.00           H  
ATOM   2791  CA  GLY A 216      29.530  44.110  40.650  1.00  0.00           C  
ATOM   2792  HA3 GLY A 216      28.460  43.910  40.630  1.00  0.00           H  
ATOM   2793  HA2 GLY A 216      30.140  43.410  40.070  1.00  0.00           H  
ATOM   2794  C   GLY A 216      29.840  45.550  40.090  1.00  0.00           C  
ATOM   2795  O   GLY A 216      29.360  45.850  39.010  1.00  0.00           O  
ATOM   2796  N   CYS A 217      30.690  46.320  40.700  1.00  0.00           N  
ATOM   2797  H   CYS A 217      31.140  45.950  41.520  1.00  0.00           H  
ATOM   2798  CA  CYS A 217      31.000  47.680  40.400  1.00  0.00           C  
ATOM   2799  HA  CYS A 217      31.570  48.100  41.240  1.00  0.00           H  
ATOM   2800  CB  CYS A 217      31.880  47.840  39.180  1.00  0.00           C  
ATOM   2801  HB3 CYS A 217      32.140  48.880  38.960  1.00  0.00           H  
ATOM   2802  HB2 CYS A 217      31.360  47.560  38.260  1.00  0.00           H  
ATOM   2803  SG  CYS A 217      33.430  46.870  39.280  1.00  0.00           S  
ATOM   2804  C   CYS A 217      29.780  48.630  40.360  1.00  0.00           C  
ATOM   2805  O   CYS A 217      29.700  49.510  39.530  1.00  0.00           O  
ATOM   2806  N   ALA A 218      28.880  48.580  41.340  1.00  0.00           N  
ATOM   2807  H   ALA A 218      29.060  47.970  42.120  1.00  0.00           H  
ATOM   2808  CA  ALA A 218      27.670  49.350  41.420  1.00  0.00           C  
ATOM   2809  HA  ALA A 218      27.160  48.980  42.310  1.00  0.00           H  
ATOM   2810  CB  ALA A 218      27.970  50.850  41.750  1.00  0.00           C  
ATOM   2811  HB1 ALA A 218      28.730  50.880  42.530  1.00  0.00           H  
ATOM   2812  HB2 ALA A 218      28.330  51.340  40.860  1.00  0.00           H  
ATOM   2813  HB3 ALA A 218      27.010  51.320  41.960  1.00  0.00           H  
ATOM   2814  C   ALA A 218      26.790  49.290  40.120  1.00  0.00           C  
ATOM   2815  O   ALA A 218      26.020  50.160  39.710  1.00  0.00           O  
ATOM   2816  N   GLN A 219      26.770  48.190  39.410  1.00  0.00           N  
ATOM   2817  H   GLN A 219      27.290  47.420  39.800  1.00  0.00           H  
ATOM   2818  CA  GLN A 219      25.990  47.880  38.210  1.00  0.00           C  
ATOM   2819  HA  GLN A 219      25.920  48.780  37.600  1.00  0.00           H  
ATOM   2820  CB  GLN A 219      26.670  46.710  37.410  1.00  0.00           C  
ATOM   2821  HB3 GLN A 219      26.520  45.810  38.000  1.00  0.00           H  
ATOM   2822  HB2 GLN A 219      27.730  46.980  37.280  1.00  0.00           H  
ATOM   2823  CG  GLN A 219      26.140  46.570  35.980  1.00  0.00           C  
ATOM   2824  HG3 GLN A 219      26.370  47.510  35.470  1.00  0.00           H  
ATOM   2825  HG2 GLN A 219      25.060  46.470  36.020  1.00  0.00           H  
ATOM   2826  CD  GLN A 219      26.810  45.500  35.070  1.00  0.00           C  
ATOM   2827  OE1 GLN A 219      28.020  45.530  34.820  1.00  0.00           O  
ATOM   2828  NE2 GLN A 219      26.080  44.570  34.470  1.00  0.00           N  
ATOM   2829 HE21 GLN A 219      25.120  44.450  34.760  1.00  0.00           H  
ATOM   2830 HE22 GLN A 219      26.490  43.990  33.760  1.00  0.00           H  
ATOM   2831  C   GLN A 219      24.550  47.510  38.610  1.00  0.00           C  
ATOM   2832  O   GLN A 219      24.210  46.310  38.690  1.00  0.00           O  
ATOM   2833  N   LYS A 220      23.690  48.510  38.940  1.00  0.00           N  
ATOM   2834  H   LYS A 220      24.100  49.380  38.610  1.00  0.00           H  
ATOM   2835  CA  LYS A 220      22.420  48.460  39.570  1.00  0.00           C  
ATOM   2836  HA  LYS A 220      22.090  49.470  39.780  1.00  0.00           H  
ATOM   2837  CB  LYS A 220      21.410  47.900  38.570  1.00  0.00           C  
ATOM   2838  HB3 LYS A 220      21.690  46.880  38.330  1.00  0.00           H  
ATOM   2839  HB2 LYS A 220      21.510  48.620  37.750  1.00  0.00           H  
ATOM   2840  CG  LYS A 220      19.930  47.950  39.040  1.00  0.00           C  
ATOM   2841  HG3 LYS A 220      19.730  48.960  39.420  1.00  0.00           H  
ATOM   2842  HG2 LYS A 220      19.650  47.310  39.890  1.00  0.00           H  
ATOM   2843  CD  LYS A 220      18.920  47.720  37.910  1.00  0.00           C  
ATOM   2844  HD3 LYS A 220      19.370  48.060  36.980  1.00  0.00           H  
ATOM   2845  HD2 LYS A 220      18.040  48.330  38.100  1.00  0.00           H  
ATOM   2846  CE  LYS A 220      18.510  46.240  37.760  1.00  0.00           C  
ATOM   2847  HE3 LYS A 220      17.800  46.220  36.930  1.00  0.00           H  
ATOM   2848  HE2 LYS A 220      18.090  45.890  38.700  1.00  0.00           H  
ATOM   2849  NZ  LYS A 220      19.570  45.260  37.500  1.00  0.00           N  
ATOM   2850  HZ1 LYS A 220      20.030  45.500  36.640  1.00  0.00           H  
ATOM   2851  HZ2 LYS A 220      20.140  45.130  38.320  1.00  0.00           H  
ATOM   2852  HZ3 LYS A 220      19.050  44.400  37.350  1.00  0.00           H  
ATOM   2853  C   LYS A 220      22.410  47.640  40.890  1.00  0.00           C  
ATOM   2854  O   LYS A 220      22.660  46.410  40.990  1.00  0.00           O  
ATOM   2855  N   ASN A 221      22.250  48.350  42.010  1.00  0.00           N  
ATOM   2856  H   ASN A 221      21.820  49.260  41.880  1.00  0.00           H  
ATOM   2857  CA  ASN A 221      22.720  48.070  43.400  1.00  0.00           C  
ATOM   2858  HA  ASN A 221      22.470  48.860  44.110  1.00  0.00           H  
ATOM   2859  CB  ASN A 221      22.030  46.850  43.920  1.00  0.00           C  
ATOM   2860  HB3 ASN A 221      22.230  46.740  44.980  1.00  0.00           H  
ATOM   2861  HB2 ASN A 221      22.290  46.020  43.270  1.00  0.00           H  
ATOM   2862  CG  ASN A 221      20.490  47.010  43.880  1.00  0.00           C  
ATOM   2863  OD1 ASN A 221      19.760  46.540  43.030  1.00  0.00           O  
ATOM   2864  ND2 ASN A 221      19.930  47.800  44.770  1.00  0.00           N  
ATOM   2865 HD21 ASN A 221      20.470  48.240  45.500  1.00  0.00           H  
ATOM   2866 HD22 ASN A 221      18.930  47.710  44.780  1.00  0.00           H  
ATOM   2867  C   ASN A 221      24.220  47.850  43.510  1.00  0.00           C  
ATOM   2868  O   ASN A 221      24.950  47.790  42.510  1.00  0.00           O  
ATOM   2869  N   LYS A 222      24.790  47.640  44.680  1.00  0.00           N  
ATOM   2870  H   LYS A 222      24.240  47.670  45.520  1.00  0.00           H  
ATOM   2871  CA  LYS A 222      26.170  47.170  44.910  1.00  0.00           C  
ATOM   2872  HA  LYS A 222      26.440  46.390  44.200  1.00  0.00           H  
ATOM   2873  CB  LYS A 222      26.290  46.410  46.250  1.00  0.00           C  
ATOM   2874  HB3 LYS A 222      25.870  46.950  47.100  1.00  0.00           H  
ATOM   2875  HB2 LYS A 222      27.350  46.330  46.450  1.00  0.00           H  
ATOM   2876  CG  LYS A 222      25.590  45.010  46.180  1.00  0.00           C  
ATOM   2877  HG3 LYS A 222      25.970  44.440  45.340  1.00  0.00           H  
ATOM   2878  HG2 LYS A 222      24.550  45.220  45.960  1.00  0.00           H  
ATOM   2879  CD  LYS A 222      25.710  44.340  47.580  1.00  0.00           C  
ATOM   2880  HD3 LYS A 222      25.280  44.940  48.390  1.00  0.00           H  
ATOM   2881  HD2 LYS A 222      26.760  44.190  47.820  1.00  0.00           H  
ATOM   2882  CE  LYS A 222      24.960  42.980  47.470  1.00  0.00           C  
ATOM   2883  HE3 LYS A 222      25.470  42.350  46.750  1.00  0.00           H  
ATOM   2884  HE2 LYS A 222      23.910  43.030  47.160  1.00  0.00           H  
ATOM   2885  NZ  LYS A 222      25.020  42.320  48.800  1.00  0.00           N  
ATOM   2886  HZ1 LYS A 222      25.870  41.800  48.990  1.00  0.00           H  
ATOM   2887  HZ2 LYS A 222      24.940  42.950  49.590  1.00  0.00           H  
ATOM   2888  HZ3 LYS A 222      24.190  41.750  48.850  1.00  0.00           H  
ATOM   2889  C   LYS A 222      27.260  48.310  44.840  1.00  0.00           C  
ATOM   2890  O   LYS A 222      28.360  47.940  44.310  1.00  0.00           O  
ATOM   2891  N   PRO A 223      27.170  49.490  45.420  1.00  0.00           N  
ATOM   2892  CD  PRO A 223      26.100  49.910  46.320  1.00  0.00           C  
ATOM   2893  HD3 PRO A 223      25.650  49.170  46.980  1.00  0.00           H  
ATOM   2894  HD2 PRO A 223      25.300  50.390  45.730  1.00  0.00           H  
ATOM   2895  CG  PRO A 223      26.630  51.060  47.120  1.00  0.00           C  
ATOM   2896  HG3 PRO A 223      27.010  50.640  48.050  1.00  0.00           H  
ATOM   2897  HG2 PRO A 223      25.850  51.750  47.400  1.00  0.00           H  
ATOM   2898  CB  PRO A 223      27.780  51.620  46.290  1.00  0.00           C  
ATOM   2899  HB3 PRO A 223      28.470  52.220  46.880  1.00  0.00           H  
ATOM   2900  HB2 PRO A 223      27.380  52.390  45.640  1.00  0.00           H  
ATOM   2901  CA  PRO A 223      28.340  50.380  45.600  1.00  0.00           C  
ATOM   2902  HA  PRO A 223      28.690  50.840  44.680  1.00  0.00           H  
ATOM   2903  C   PRO A 223      29.500  49.780  46.400  1.00  0.00           C  
ATOM   2904  O   PRO A 223      29.340  48.810  47.150  1.00  0.00           O  
ATOM   2905  N   GLY A 224      30.650  50.370  46.180  1.00  0.00           N  
ATOM   2906  H   GLY A 224      30.630  51.080  45.470  1.00  0.00           H  
ATOM   2907  CA  GLY A 224      31.980  49.960  46.610  1.00  0.00           C  
ATOM   2908  HA3 GLY A 224      32.720  50.430  45.960  1.00  0.00           H  
ATOM   2909  HA2 GLY A 224      32.080  48.890  46.470  1.00  0.00           H  
ATOM   2910  C   GLY A 224      32.320  50.290  48.080  1.00  0.00           C  
ATOM   2911  O   GLY A 224      31.740  51.200  48.740  1.00  0.00           O  
ATOM   2912  N   VAL A 225      33.040  49.420  48.790  1.00  0.00           N  
ATOM   2913  H   VAL A 225      33.500  48.660  48.320  1.00  0.00           H  
ATOM   2914  CA  VAL A 225      33.580  49.500  50.170  1.00  0.00           C  
ATOM   2915  HA  VAL A 225      32.990  50.230  50.720  1.00  0.00           H  
ATOM   2916  CB  VAL A 225      33.640  48.120  50.890  1.00  0.00           C  
ATOM   2917  HB  VAL A 225      34.510  47.560  50.550  1.00  0.00           H  
ATOM   2918  CG1 VAL A 225      33.740  48.430  52.410  1.00  0.00           C  
ATOM   2919 HG11 VAL A 225      33.690  47.460  52.920  1.00  0.00           H  
ATOM   2920 HG12 VAL A 225      34.580  49.080  52.640  1.00  0.00           H  
ATOM   2921 HG13 VAL A 225      32.880  49.000  52.750  1.00  0.00           H  
ATOM   2922  CG2 VAL A 225      32.350  47.270  50.850  1.00  0.00           C  
ATOM   2923 HG21 VAL A 225      32.590  46.380  51.420  1.00  0.00           H  
ATOM   2924 HG22 VAL A 225      31.400  47.640  51.230  1.00  0.00           H  
ATOM   2925 HG23 VAL A 225      32.160  47.000  49.820  1.00  0.00           H  
ATOM   2926  C   VAL A 225      34.990  50.020  50.230  1.00  0.00           C  
ATOM   2927  O   VAL A 225      35.870  49.610  49.460  1.00  0.00           O  
ATOM   2928  N   TYR A 226      35.250  51.040  51.050  1.00  0.00           N  
ATOM   2929  H   TYR A 226      34.470  51.280  51.630  1.00  0.00           H  
ATOM   2930  CA  TYR A 226      36.460  51.920  51.100  1.00  0.00           C  
ATOM   2931  HA  TYR A 226      37.160  51.430  50.420  1.00  0.00           H  
ATOM   2932  CB  TYR A 226      36.090  53.320  50.590  1.00  0.00           C  
ATOM   2933  HB3 TYR A 226      36.860  54.060  50.810  1.00  0.00           H  
ATOM   2934  HB2 TYR A 226      35.300  53.610  51.280  1.00  0.00           H  
ATOM   2935  CG  TYR A 226      35.690  53.430  49.160  1.00  0.00           C  
ATOM   2936  CD1 TYR A 226      36.680  53.640  48.140  1.00  0.00           C  
ATOM   2937  HD1 TYR A 226      37.700  53.720  48.510  1.00  0.00           H  
ATOM   2938  CE1 TYR A 226      36.300  53.850  46.800  1.00  0.00           C  
ATOM   2939  HE1 TYR A 226      36.980  54.030  45.990  1.00  0.00           H  
ATOM   2940  CZ  TYR A 226      34.980  53.590  46.410  1.00  0.00           C  
ATOM   2941  OH  TYR A 226      34.540  53.720  45.140  1.00  0.00           O  
ATOM   2942  HH  TYR A 226      33.900  53.020  44.960  1.00  0.00           H  
ATOM   2943  CE2 TYR A 226      34.000  53.330  47.400  1.00  0.00           C  
ATOM   2944  HE2 TYR A 226      32.990  53.190  47.060  1.00  0.00           H  
ATOM   2945  CD2 TYR A 226      34.340  53.300  48.750  1.00  0.00           C  
ATOM   2946  HD2 TYR A 226      33.610  53.160  49.520  1.00  0.00           H  
ATOM   2947  C   TYR A 226      37.010  51.850  52.530  1.00  0.00           C  
ATOM   2948  O   TYR A 226      36.240  52.010  53.480  1.00  0.00           O  
ATOM   2949  N   THR A 227      38.360  51.830  52.720  1.00  0.00           N  
ATOM   2950  H   THR A 227      38.940  51.760  51.890  1.00  0.00           H  
ATOM   2951  CA  THR A 227      38.970  51.840  54.050  1.00  0.00           C  
ATOM   2952  HA  THR A 227      38.270  51.340  54.720  1.00  0.00           H  
ATOM   2953  CB  THR A 227      40.310  51.020  54.230  1.00  0.00           C  
ATOM   2954  HB  THR A 227      41.050  51.200  53.450  1.00  0.00           H  
ATOM   2955  CG2 THR A 227      41.060  51.150  55.530  1.00  0.00           C  
ATOM   2956 HG21 THR A 227      41.370  52.190  55.530  1.00  0.00           H  
ATOM   2957 HG22 THR A 227      40.320  51.060  56.330  1.00  0.00           H  
ATOM   2958 HG23 THR A 227      41.900  50.480  55.670  1.00  0.00           H  
ATOM   2959  OG1 THR A 227      39.930  49.700  54.040  1.00  0.00           O  
ATOM   2960  HG1 THR A 227      40.420  49.400  53.270  1.00  0.00           H  
ATOM   2961  C   THR A 227      39.110  53.350  54.430  1.00  0.00           C  
ATOM   2962  O   THR A 227      39.370  54.200  53.600  1.00  0.00           O  
ATOM   2963  N   LYS A 228      39.060  53.680  55.720  1.00  0.00           N  
ATOM   2964  H   LYS A 228      38.750  52.920  56.330  1.00  0.00           H  
ATOM   2965  CA  LYS A 228      39.300  55.010  56.370  1.00  0.00           C  
ATOM   2966  HA  LYS A 228      39.030  55.830  55.700  1.00  0.00           H  
ATOM   2967  CB  LYS A 228      38.540  55.110  57.680  1.00  0.00           C  
ATOM   2968  HB3 LYS A 228      38.920  56.020  58.120  1.00  0.00           H  
ATOM   2969  HB2 LYS A 228      38.710  54.230  58.300  1.00  0.00           H  
ATOM   2970  CG  LYS A 228      37.090  55.280  57.330  1.00  0.00           C  
ATOM   2971  HG3 LYS A 228      36.690  54.380  56.860  1.00  0.00           H  
ATOM   2972  HG2 LYS A 228      36.960  56.010  56.540  1.00  0.00           H  
ATOM   2973  CD  LYS A 228      36.180  55.590  58.520  1.00  0.00           C  
ATOM   2974  HD3 LYS A 228      35.170  55.860  58.230  1.00  0.00           H  
ATOM   2975  HD2 LYS A 228      36.590  56.460  59.020  1.00  0.00           H  
ATOM   2976  CE  LYS A 228      35.990  54.400  59.430  1.00  0.00           C  
ATOM   2977  HE3 LYS A 228      36.970  54.090  59.800  1.00  0.00           H  
ATOM   2978  HE2 LYS A 228      35.560  53.570  58.870  1.00  0.00           H  
ATOM   2979  NZ  LYS A 228      34.970  54.610  60.550  1.00  0.00           N  
ATOM   2980  HZ1 LYS A 228      34.010  54.790  60.270  1.00  0.00           H  
ATOM   2981  HZ2 LYS A 228      34.920  53.790  61.140  1.00  0.00           H  
ATOM   2982  HZ3 LYS A 228      35.180  55.370  61.160  1.00  0.00           H  
ATOM   2983  C   LYS A 228      40.800  55.290  56.710  1.00  0.00           C  
ATOM   2984  O   LYS A 228      41.610  54.310  56.820  1.00  0.00           O  
ATOM   2985  N   VAL A 229      41.090  56.530  56.950  1.00  0.00           N  
ATOM   2986  H   VAL A 229      40.330  57.200  56.840  1.00  0.00           H  
ATOM   2987  CA  VAL A 229      42.430  56.990  57.260  1.00  0.00           C  
ATOM   2988  HA  VAL A 229      43.090  56.120  57.360  1.00  0.00           H  
ATOM   2989  CB  VAL A 229      43.000  57.860  56.170  1.00  0.00           C  
ATOM   2990  HB  VAL A 229      42.530  58.810  55.910  1.00  0.00           H  
ATOM   2991  CG1 VAL A 229      44.420  58.290  56.590  1.00  0.00           C  
ATOM   2992 HG11 VAL A 229      44.990  57.400  56.890  1.00  0.00           H  
ATOM   2993 HG12 VAL A 229      44.920  58.810  55.770  1.00  0.00           H  
ATOM   2994 HG13 VAL A 229      44.300  59.010  57.410  1.00  0.00           H  
ATOM   2995  CG2 VAL A 229      43.150  57.100  54.820  1.00  0.00           C  
ATOM   2996 HG21 VAL A 229      43.600  56.110  54.910  1.00  0.00           H  
ATOM   2997 HG22 VAL A 229      42.170  56.860  54.430  1.00  0.00           H  
ATOM   2998 HG23 VAL A 229      43.560  57.670  53.990  1.00  0.00           H  
ATOM   2999  C   VAL A 229      42.480  57.670  58.660  1.00  0.00           C  
ATOM   3000  O   VAL A 229      43.420  57.480  59.400  1.00  0.00           O  
ATOM   3001  N   CYS A 230      41.450  58.400  59.150  1.00  0.00           N  
ATOM   3002  H   CYS A 230      40.730  58.730  58.520  1.00  0.00           H  
ATOM   3003  CA  CYS A 230      41.440  58.960  60.500  1.00  0.00           C  
ATOM   3004  HA  CYS A 230      42.220  59.710  60.470  1.00  0.00           H  
ATOM   3005  CB  CYS A 230      40.100  59.760  60.700  1.00  0.00           C  
ATOM   3006  HB3 CYS A 230      39.870  60.600  60.040  1.00  0.00           H  
ATOM   3007  HB2 CYS A 230      40.110  60.180  61.700  1.00  0.00           H  
ATOM   3008  SG  CYS A 230      38.630  58.730  60.700  1.00  0.00           S  
ATOM   3009  C   CYS A 230      41.740  57.870  61.610  1.00  0.00           C  
ATOM   3010  O   CYS A 230      42.330  58.230  62.670  1.00  0.00           O  
ATOM   3011  N   ASN A 231      41.450  56.610  61.300  1.00  0.00           N  
ATOM   3012  H   ASN A 231      40.930  56.540  60.440  1.00  0.00           H  
ATOM   3013  CA  ASN A 231      41.650  55.480  62.090  1.00  0.00           C  
ATOM   3014  HA  ASN A 231      41.080  55.530  63.020  1.00  0.00           H  
ATOM   3015  CB  ASN A 231      41.120  54.280  61.280  1.00  0.00           C  
ATOM   3016  HB3 ASN A 231      41.520  53.340  61.650  1.00  0.00           H  
ATOM   3017  HB2 ASN A 231      41.420  54.320  60.240  1.00  0.00           H  
ATOM   3018  CG  ASN A 231      39.560  54.210  61.300  1.00  0.00           C  
ATOM   3019  OD1 ASN A 231      38.900  55.070  60.730  1.00  0.00           O  
ATOM   3020  ND2 ASN A 231      38.990  53.120  61.830  1.00  0.00           N  
ATOM   3021 HD21 ASN A 231      39.540  52.310  62.070  1.00  0.00           H  
ATOM   3022 HD22 ASN A 231      37.980  53.070  61.780  1.00  0.00           H  
ATOM   3023  C   ASN A 231      43.130  55.130  62.410  1.00  0.00           C  
ATOM   3024  O   ASN A 231      43.330  54.210  63.250  1.00  0.00           O  
ATOM   3025  N   TYR A 232      44.040  55.870  61.800  1.00  0.00           N  
ATOM   3026  H   TYR A 232      43.730  56.620  61.210  1.00  0.00           H  
ATOM   3027  CA  TYR A 232      45.460  55.500  61.760  1.00  0.00           C  
ATOM   3028  HA  TYR A 232      45.740  54.970  62.670  1.00  0.00           H  
ATOM   3029  CB  TYR A 232      45.770  54.540  60.630  1.00  0.00           C  
ATOM   3030  HB3 TYR A 232      46.750  54.130  60.860  1.00  0.00           H  
ATOM   3031  HB2 TYR A 232      45.900  55.040  59.670  1.00  0.00           H  
ATOM   3032  CG  TYR A 232      44.900  53.360  60.330  1.00  0.00           C  
ATOM   3033  CD1 TYR A 232      44.720  52.510  61.460  1.00  0.00           C  
ATOM   3034  HD1 TYR A 232      45.290  52.720  62.350  1.00  0.00           H  
ATOM   3035  CE1 TYR A 232      43.810  51.410  61.350  1.00  0.00           C  
ATOM   3036  HE1 TYR A 232      43.720  50.810  62.250  1.00  0.00           H  
ATOM   3037  CZ  TYR A 232      43.060  51.210  60.220  1.00  0.00           C  
ATOM   3038  OH  TYR A 232      42.290  50.070  60.120  1.00  0.00           O  
ATOM   3039  HH  TYR A 232      42.470  49.370  60.760  1.00  0.00           H  
ATOM   3040  CE2 TYR A 232      43.210  52.060  59.080  1.00  0.00           C  
ATOM   3041  HE2 TYR A 232      42.620  51.960  58.180  1.00  0.00           H  
ATOM   3042  CD2 TYR A 232      44.100  53.180  59.180  1.00  0.00           C  
ATOM   3043  HD2 TYR A 232      44.180  53.890  58.360  1.00  0.00           H  
ATOM   3044  C   TYR A 232      46.450  56.630  61.640  1.00  0.00           C  
ATOM   3045  O   TYR A 232      47.620  56.340  61.420  1.00  0.00           O  
ATOM   3046  N   VAL A 233      46.090  57.900  61.790  1.00  0.00           N  
ATOM   3047  H   VAL A 233      45.130  58.120  62.040  1.00  0.00           H  
ATOM   3048  CA  VAL A 233      47.040  59.060  61.650  1.00  0.00           C  
ATOM   3049  HA  VAL A 233      47.550  58.980  60.700  1.00  0.00           H  
ATOM   3050  CB  VAL A 233      46.360  60.420  61.630  1.00  0.00           C  
ATOM   3051  HB  VAL A 233      45.960  60.670  62.610  1.00  0.00           H  
ATOM   3052  CG1 VAL A 233      47.330  61.500  61.050  1.00  0.00           C  
ATOM   3053 HG11 VAL A 233      48.300  61.590  61.520  1.00  0.00           H  
ATOM   3054 HG12 VAL A 233      47.700  61.150  60.090  1.00  0.00           H  
ATOM   3055 HG13 VAL A 233      46.660  62.350  60.880  1.00  0.00           H  
ATOM   3056  CG2 VAL A 233      45.150  60.280  60.730  1.00  0.00           C  
ATOM   3057 HG21 VAL A 233      44.380  59.590  61.100  1.00  0.00           H  
ATOM   3058 HG22 VAL A 233      44.590  61.190  60.540  1.00  0.00           H  
ATOM   3059 HG23 VAL A 233      45.420  59.660  59.870  1.00  0.00           H  
ATOM   3060  C   VAL A 233      48.190  59.010  62.690  1.00  0.00           C  
ATOM   3061  O   VAL A 233      49.320  59.330  62.320  1.00  0.00           O  
ATOM   3062  N   SER A 234      47.900  58.560  63.920  1.00  0.00           N  
ATOM   3063  H   SER A 234      46.930  58.280  64.110  1.00  0.00           H  
ATOM   3064  CA  SER A 234      48.930  58.400  64.980  1.00  0.00           C  
ATOM   3065  HA  SER A 234      49.380  59.370  65.210  1.00  0.00           H  
ATOM   3066  CB  SER A 234      48.250  58.000  66.330  1.00  0.00           C  
ATOM   3067  HB3 SER A 234      47.530  57.190  66.190  1.00  0.00           H  
ATOM   3068  HB2 SER A 234      47.740  58.910  66.620  1.00  0.00           H  
ATOM   3069  OG  SER A 234      49.230  57.690  67.210  1.00  0.00           O  
ATOM   3070  HG  SER A 234      49.200  56.740  67.200  1.00  0.00           H  
ATOM   3071  C   SER A 234      49.970  57.350  64.460  1.00  0.00           C  
ATOM   3072  O   SER A 234      51.170  57.610  64.440  1.00  0.00           O  
ATOM   3073  N   TRP A 235      49.520  56.160  64.020  1.00  0.00           N  
ATOM   3074  H   TRP A 235      48.540  56.000  63.870  1.00  0.00           H  
ATOM   3075  CA  TRP A 235      50.460  55.140  63.510  1.00  0.00           C  
ATOM   3076  HA  TRP A 235      51.070  54.770  64.330  1.00  0.00           H  
ATOM   3077  CB  TRP A 235      49.620  53.940  63.030  1.00  0.00           C  
ATOM   3078  HB3 TRP A 235      48.900  54.260  62.270  1.00  0.00           H  
ATOM   3079  HB2 TRP A 235      49.040  53.520  63.860  1.00  0.00           H  
ATOM   3080  CG  TRP A 235      50.450  52.900  62.440  1.00  0.00           C  
ATOM   3081  CD1 TRP A 235      51.070  51.950  63.190  1.00  0.00           C  
ATOM   3082  HD1 TRP A 235      50.980  51.920  64.270  1.00  0.00           H  
ATOM   3083  NE1 TRP A 235      51.860  51.090  62.410  1.00  0.00           N  
ATOM   3084  HE1 TRP A 235      52.310  50.240  62.720  1.00  0.00           H  
ATOM   3085  CE2 TRP A 235      51.580  51.390  61.070  1.00  0.00           C  
ATOM   3086  CZ2 TRP A 235      52.030  50.760  59.880  1.00  0.00           C  
ATOM   3087  HZ2 TRP A 235      52.670  49.880  59.930  1.00  0.00           H  
ATOM   3088  CH2 TRP A 235      51.670  51.350  58.630  1.00  0.00           C  
ATOM   3089  HH2 TRP A 235      52.040  50.870  57.740  1.00  0.00           H  
ATOM   3090  CZ3 TRP A 235      50.770  52.390  58.580  1.00  0.00           C  
ATOM   3091  HZ3 TRP A 235      50.360  52.710  57.630  1.00  0.00           H  
ATOM   3092  CE3 TRP A 235      50.320  52.980  59.790  1.00  0.00           C  
ATOM   3093  HE3 TRP A 235      49.610  53.790  59.650  1.00  0.00           H  
ATOM   3094  CD2 TRP A 235      50.720  52.530  61.060  1.00  0.00           C  
ATOM   3095  C   TRP A 235      51.280  55.680  62.320  1.00  0.00           C  
ATOM   3096  O   TRP A 235      52.480  55.430  62.220  1.00  0.00           O  
ATOM   3097  N   ILE A 236      50.700  56.480  61.390  1.00  0.00           N  
ATOM   3098  H   ILE A 236      49.760  56.820  61.560  1.00  0.00           H  
ATOM   3099  CA  ILE A 236      51.420  57.070  60.270  1.00  0.00           C  
ATOM   3100  HA  ILE A 236      51.780  56.150  59.790  1.00  0.00           H  
ATOM   3101  CB  ILE A 236      50.550  57.680  59.210  1.00  0.00           C  
ATOM   3102  HB  ILE A 236      49.800  58.270  59.740  1.00  0.00           H  
ATOM   3103  CG2 ILE A 236      51.430  58.500  58.220  1.00  0.00           C  
ATOM   3104 HG21 ILE A 236      52.300  59.040  58.610  1.00  0.00           H  
ATOM   3105 HG22 ILE A 236      51.770  57.780  57.480  1.00  0.00           H  
ATOM   3106 HG23 ILE A 236      50.790  59.290  57.810  1.00  0.00           H  
ATOM   3107  CG1 ILE A 236      49.760  56.580  58.500  1.00  0.00           C  
ATOM   3108 HG13 ILE A 236      49.100  56.000  59.160  1.00  0.00           H  
ATOM   3109 HG12 ILE A 236      50.500  55.900  58.080  1.00  0.00           H  
ATOM   3110  CD1 ILE A 236      48.890  57.240  57.410  1.00  0.00           C  
ATOM   3111 HD11 ILE A 236      48.370  56.390  56.950  1.00  0.00           H  
ATOM   3112 HD12 ILE A 236      48.200  57.900  57.950  1.00  0.00           H  
ATOM   3113 HD13 ILE A 236      49.520  57.790  56.710  1.00  0.00           H  
ATOM   3114  C   ILE A 236      52.520  58.040  60.790  1.00  0.00           C  
ATOM   3115  O   ILE A 236      53.680  57.880  60.460  1.00  0.00           O  
ATOM   3116  N   LYS A 237      52.160  58.880  61.800  1.00  0.00           N  
ATOM   3117  H   LYS A 237      51.160  58.990  61.980  1.00  0.00           H  
ATOM   3118  CA  LYS A 237      53.080  59.930  62.330  1.00  0.00           C  
ATOM   3119  HA  LYS A 237      53.640  60.380  61.510  1.00  0.00           H  
ATOM   3120  CB  LYS A 237      52.390  61.070  63.080  1.00  0.00           C  
ATOM   3121  HB3 LYS A 237      53.110  61.700  63.610  1.00  0.00           H  
ATOM   3122  HB2 LYS A 237      51.700  60.570  63.780  1.00  0.00           H  
ATOM   3123  CG  LYS A 237      51.560  62.090  62.210  1.00  0.00           C  
ATOM   3124  HG3 LYS A 237      50.710  61.600  61.710  1.00  0.00           H  
ATOM   3125  HG2 LYS A 237      52.210  62.530  61.460  1.00  0.00           H  
ATOM   3126  CD  LYS A 237      51.070  63.200  63.090  1.00  0.00           C  
ATOM   3127  HD3 LYS A 237      51.860  63.940  63.230  1.00  0.00           H  
ATOM   3128  HD2 LYS A 237      50.800  62.780  64.050  1.00  0.00           H  
ATOM   3129  CE  LYS A 237      49.970  63.960  62.310  1.00  0.00           C  
ATOM   3130  HE3 LYS A 237      49.150  63.290  62.060  1.00  0.00           H  
ATOM   3131  HE2 LYS A 237      50.430  64.320  61.390  1.00  0.00           H  
ATOM   3132  NZ  LYS A 237      49.520  65.080  63.120  1.00  0.00           N  
ATOM   3133  HZ1 LYS A 237      48.920  65.610  62.500  1.00  0.00           H  
ATOM   3134  HZ2 LYS A 237      48.990  64.770  63.920  1.00  0.00           H  
ATOM   3135  HZ3 LYS A 237      50.270  65.720  63.320  1.00  0.00           H  
ATOM   3136  C   LYS A 237      54.170  59.300  63.260  1.00  0.00           C  
ATOM   3137  O   LYS A 237      55.240  59.890  63.450  1.00  0.00           O  
ATOM   3138  N   GLN A 238      53.930  58.100  63.800  1.00  0.00           N  
ATOM   3139  H   GLN A 238      52.990  57.760  63.670  1.00  0.00           H  
ATOM   3140  CA  GLN A 238      54.910  57.280  64.540  1.00  0.00           C  
ATOM   3141  HA  GLN A 238      55.510  57.920  65.180  1.00  0.00           H  
ATOM   3142  CB  GLN A 238      54.140  56.270  65.350  1.00  0.00           C  
ATOM   3143  HB3 GLN A 238      54.860  55.500  65.620  1.00  0.00           H  
ATOM   3144  HB2 GLN A 238      53.470  55.710  64.700  1.00  0.00           H  
ATOM   3145  CG  GLN A 238      53.480  56.780  66.640  1.00  0.00           C  
ATOM   3146  HG3 GLN A 238      53.050  57.790  66.570  1.00  0.00           H  
ATOM   3147  HG2 GLN A 238      54.310  56.860  67.340  1.00  0.00           H  
ATOM   3148  CD  GLN A 238      52.420  55.850  67.290  1.00  0.00           C  
ATOM   3149  OE1 GLN A 238      52.110  54.820  66.700  1.00  0.00           O  
ATOM   3150  NE2 GLN A 238      52.070  56.190  68.530  1.00  0.00           N  
ATOM   3151 HE21 GLN A 238      52.410  57.020  68.990  1.00  0.00           H  
ATOM   3152 HE22 GLN A 238      51.410  55.580  68.990  1.00  0.00           H  
ATOM   3153  C   GLN A 238      55.780  56.580  63.490  1.00  0.00           C  
ATOM   3154  O   GLN A 238      57.000  56.620  63.560  1.00  0.00           O  
ATOM   3155  N   THR A 239      55.240  55.830  62.510  1.00  0.00           N  
ATOM   3156  H   THR A 239      54.230  55.770  62.500  1.00  0.00           H  
ATOM   3157  CA  THR A 239      55.890  55.010  61.530  1.00  0.00           C  
ATOM   3158  HA  THR A 239      56.620  54.320  61.970  1.00  0.00           H  
ATOM   3159  CB  THR A 239      54.870  54.210  60.680  1.00  0.00           C  
ATOM   3160  HB  THR A 239      54.180  54.920  60.230  1.00  0.00           H  
ATOM   3161  CG2 THR A 239      55.580  53.390  59.630  1.00  0.00           C  
ATOM   3162 HG21 THR A 239      56.590  53.070  59.910  1.00  0.00           H  
ATOM   3163 HG22 THR A 239      55.060  52.460  59.420  1.00  0.00           H  
ATOM   3164 HG23 THR A 239      55.740  54.010  58.740  1.00  0.00           H  
ATOM   3165  OG1 THR A 239      54.110  53.390  61.540  1.00  0.00           O  
ATOM   3166  HG1 THR A 239      53.340  53.910  61.790  1.00  0.00           H  
ATOM   3167  C   THR A 239      56.820  55.910  60.600  1.00  0.00           C  
ATOM   3168  O   THR A 239      57.960  55.550  60.240  1.00  0.00           O  
ATOM   3169  N   ILE A 240      56.420  57.100  60.180  1.00  0.00           N  
ATOM   3170  H   ILE A 240      55.510  57.430  60.480  1.00  0.00           H  
ATOM   3171  CA  ILE A 240      57.280  58.070  59.370  1.00  0.00           C  
ATOM   3172  HA  ILE A 240      57.820  57.600  58.560  1.00  0.00           H  
ATOM   3173  CB  ILE A 240      56.470  59.230  58.850  1.00  0.00           C  
ATOM   3174  HB  ILE A 240      55.800  59.600  59.640  1.00  0.00           H  
ATOM   3175  CG2 ILE A 240      57.350  60.400  58.310  1.00  0.00           C  
ATOM   3176 HG21 ILE A 240      58.090  60.150  57.550  1.00  0.00           H  
ATOM   3177 HG22 ILE A 240      56.720  61.090  57.760  1.00  0.00           H  
ATOM   3178 HG23 ILE A 240      57.790  60.940  59.150  1.00  0.00           H  
ATOM   3179  CG1 ILE A 240      55.620  58.710  57.630  1.00  0.00           C  
ATOM   3180 HG13 ILE A 240      55.080  57.830  57.990  1.00  0.00           H  
ATOM   3181 HG12 ILE A 240      56.350  58.320  56.920  1.00  0.00           H  
ATOM   3182  CD1 ILE A 240      54.670  59.690  56.850  1.00  0.00           C  
ATOM   3183 HD11 ILE A 240      55.340  60.050  56.060  1.00  0.00           H  
ATOM   3184 HD12 ILE A 240      53.770  59.250  56.430  1.00  0.00           H  
ATOM   3185 HD13 ILE A 240      54.430  60.520  57.520  1.00  0.00           H  
ATOM   3186  C   ILE A 240      58.380  58.600  60.250  1.00  0.00           C  
ATOM   3187  O   ILE A 240      59.510  58.640  59.760  1.00  0.00           O  
ATOM   3188  N   ALA A 241      58.180  58.840  61.530  1.00  0.00           N  
ATOM   3189  H   ALA A 241      57.280  58.570  61.910  1.00  0.00           H  
ATOM   3190  CA  ALA A 241      59.220  59.190  62.510  1.00  0.00           C  
ATOM   3191  HA  ALA A 241      59.890  59.910  62.040  1.00  0.00           H  
ATOM   3192  CB  ALA A 241      58.680  60.000  63.710  1.00  0.00           C  
ATOM   3193  HB1 ALA A 241      59.540  60.220  64.340  1.00  0.00           H  
ATOM   3194  HB2 ALA A 241      58.350  60.980  63.360  1.00  0.00           H  
ATOM   3195  HB3 ALA A 241      57.920  59.420  64.240  1.00  0.00           H  
ATOM   3196  C   ALA A 241      60.140  57.960  62.830  1.00  0.00           C  
ATOM   3197  O   ALA A 241      61.090  58.220  63.550  1.00  0.00           O  
ATOM   3198  N   SER A 242      59.920  56.780  62.280  1.00  0.00           N  
ATOM   3199  H   SER A 242      59.200  56.710  61.590  1.00  0.00           H  
ATOM   3200  CA  SER A 242      60.700  55.580  62.640  1.00  0.00           C  
ATOM   3201  HA  SER A 242      61.770  55.770  62.530  1.00  0.00           H  
ATOM   3202  CB  SER A 242      60.320  54.460  61.730  1.00  0.00           C  
ATOM   3203  HB3 SER A 242      59.280  54.210  61.930  1.00  0.00           H  
ATOM   3204  HB2 SER A 242      60.920  53.560  61.890  1.00  0.00           H  
ATOM   3205  OG  SER A 242      60.480  54.830  60.330  1.00  0.00           O  
ATOM   3206  HG  SER A 242      59.630  55.150  60.020  1.00  0.00           H  
ATOM   3207  C   SER A 242      60.460  55.150  64.080  1.00  0.00           C  
ATOM   3208  O   SER A 242      61.310  54.460  64.660  1.00  0.00           O  
ATOM   3209  N   ASN A 243      59.390  55.620  64.700  1.00  0.00           N  
ATOM   3210  H   ASN A 243      58.710  56.030  64.070  1.00  0.00           H  
ATOM   3211  CA  ASN A 243      58.930  55.210  66.050  1.00  0.00           C  
ATOM   3212  HA  ASN A 243      59.830  55.250  66.690  1.00  0.00           H  
ATOM   3213  CB  ASN A 243      57.920  56.220  66.570  1.00  0.00           C  
ATOM   3214  HB3 ASN A 243      56.960  56.010  66.080  1.00  0.00           H  
ATOM   3215  HB2 ASN A 243      58.160  57.240  66.290  1.00  0.00           H  
ATOM   3216  CG  ASN A 243      57.610  56.290  68.060  1.00  0.00           C  
ATOM   3217  OD1 ASN A 243      56.930  57.240  68.360  1.00  0.00           O  
ATOM   3218  ND2 ASN A 243      58.050  55.400  68.910  1.00  0.00           N  
ATOM   3219 HD21 ASN A 243      58.590  54.630  68.530  1.00  0.00           H  
ATOM   3220 HD22 ASN A 243      57.910  55.470  69.890  1.00  0.00           H  
ATOM   3221  C   ASN A 243      58.490  53.750  66.110  1.00  0.00           C  
ATOM   3222  O   ASN A 243      58.950  53.090  66.990  1.00  0.00           O  
ATOM   3223  OXT ASN A 243      57.640  53.350  65.320  1.00  0.00           O  
TER    3224      ASN A 243
ATOM   3224  N   ARG B   1      47.130  15.940  40.560  1.00  0.00           N  
ATOM   3225  H   ARG B   1      47.560  15.600  39.710  1.00  0.00           H  
ATOM   3226  H2  ARG B   1      47.680  16.760  40.820  1.00  0.00           H  
ATOM   3227  H3  ARG B   1      47.120  15.240  41.280  1.00  0.00           H  
ATOM   3228  CA  ARG B   1      45.740  16.200  40.150  1.00  0.00           C  
ATOM   3229  HA  ARG B   1      45.380  15.280  39.690  1.00  0.00           H  
ATOM   3230  CB  ARG B   1      45.560  17.350  39.110  1.00  0.00           C  
ATOM   3231  HB3 ARG B   1      46.400  17.330  38.410  1.00  0.00           H  
ATOM   3232  HB2 ARG B   1      45.520  18.310  39.610  1.00  0.00           H  
ATOM   3233  CG  ARG B   1      44.260  17.240  38.310  1.00  0.00           C  
ATOM   3234  HG3 ARG B   1      43.500  17.710  38.940  1.00  0.00           H  
ATOM   3235  HG2 ARG B   1      44.010  16.200  38.060  1.00  0.00           H  
ATOM   3236  CD  ARG B   1      44.360  18.070  37.010  1.00  0.00           C  
ATOM   3237  HD3 ARG B   1      44.430  19.100  37.370  1.00  0.00           H  
ATOM   3238  HD2 ARG B   1      43.460  18.020  36.390  1.00  0.00           H  
ATOM   3239  NE  ARG B   1      45.540  17.750  36.210  1.00  0.00           N  
ATOM   3240  HE  ARG B   1      46.240  18.480  36.270  1.00  0.00           H  
ATOM   3241  CZ  ARG B   1      45.860  16.710  35.540  1.00  0.00           C  
ATOM   3242  NH1 ARG B   1      44.990  15.740  35.240  1.00  0.00           N  
ATOM   3243 HH11 ARG B   1      44.000  15.930  35.360  1.00  0.00           H  
ATOM   3244 HH12 ARG B   1      45.170  15.020  34.550  1.00  0.00           H  
ATOM   3245  NH2 ARG B   1      47.070  16.490  35.290  1.00  0.00           N  
ATOM   3246 HH21 ARG B   1      47.700  17.170  35.690  1.00  0.00           H  
ATOM   3247 HH22 ARG B   1      47.370  15.620  34.840  1.00  0.00           H  
ATOM   3248  C   ARG B   1      44.710  16.300  41.320  1.00  0.00           C  
ATOM   3249  O   ARG B   1      43.690  15.650  41.170  1.00  0.00           O  
ATOM   3250  N   PRO B   2      44.850  17.240  42.310  1.00  0.00           N  
ATOM   3251  CD  PRO B   2      45.990  18.000  42.550  1.00  0.00           C  
ATOM   3252  HD3 PRO B   2      46.470  18.460  41.690  1.00  0.00           H  
ATOM   3253  HD2 PRO B   2      46.630  17.330  43.140  1.00  0.00           H  
ATOM   3254  CG  PRO B   2      45.580  19.100  43.480  1.00  0.00           C  
ATOM   3255  HG3 PRO B   2      45.170  19.970  42.960  1.00  0.00           H  
ATOM   3256  HG2 PRO B   2      46.410  19.330  44.140  1.00  0.00           H  
ATOM   3257  CB  PRO B   2      44.460  18.410  44.300  1.00  0.00           C  
ATOM   3258  HB3 PRO B   2      43.820  19.060  44.900  1.00  0.00           H  
ATOM   3259  HB2 PRO B   2      44.980  17.770  45.010  1.00  0.00           H  
ATOM   3260  CA  PRO B   2      43.760  17.610  43.270  1.00  0.00           C  
ATOM   3261  HA  PRO B   2      43.390  16.650  43.620  1.00  0.00           H  
ATOM   3262  C   PRO B   2      42.630  18.360  42.590  1.00  0.00           C  
ATOM   3263  O   PRO B   2      42.810  19.060  41.590  1.00  0.00           O  
ATOM   3264  N   ASP B   3      41.370  18.110  43.030  1.00  0.00           N  
ATOM   3265  H   ASP B   3      41.240  17.600  43.900  1.00  0.00           H  
ATOM   3266  CA  ASP B   3      40.230  18.510  42.140  1.00  0.00           C  
ATOM   3267  HA  ASP B   3      40.530  18.180  41.150  1.00  0.00           H  
ATOM   3268  CB  ASP B   3      38.940  17.860  42.540  1.00  0.00           C  
ATOM   3269  HB3 ASP B   3      39.100  16.800  42.710  1.00  0.00           H  
ATOM   3270  HB2 ASP B   3      38.340  17.880  41.630  1.00  0.00           H  
ATOM   3271  CG  ASP B   3      38.150  18.390  43.790  1.00  0.00           C  
ATOM   3272  OD1 ASP B   3      37.120  17.750  44.060  1.00  0.00           O  
ATOM   3273  OD2 ASP B   3      38.520  19.420  44.370  1.00  0.00           O  
ATOM   3274  C   ASP B   3      39.970  20.050  42.150  1.00  0.00           C  
ATOM   3275  O   ASP B   3      39.250  20.570  41.310  1.00  0.00           O  
ATOM   3276  N   PHE B   4      40.660  20.820  42.990  1.00  0.00           N  
ATOM   3277  H   PHE B   4      41.350  20.330  43.550  1.00  0.00           H  
ATOM   3278  CA  PHE B   4      40.490  22.230  43.140  1.00  0.00           C  
ATOM   3279  HA  PHE B   4      39.430  22.510  43.180  1.00  0.00           H  
ATOM   3280  CB  PHE B   4      41.150  22.850  44.350  1.00  0.00           C  
ATOM   3281  HB3 PHE B   4      40.700  22.420  45.230  1.00  0.00           H  
ATOM   3282  HB2 PHE B   4      40.850  23.900  44.460  1.00  0.00           H  
ATOM   3283  CG  PHE B   4      42.630  22.680  44.580  1.00  0.00           C  
ATOM   3284  CD1 PHE B   4      43.540  23.270  43.740  1.00  0.00           C  
ATOM   3285  HD1 PHE B   4      43.250  23.990  42.990  1.00  0.00           H  
ATOM   3286  CE1 PHE B   4      44.900  22.940  43.780  1.00  0.00           C  
ATOM   3287  HE1 PHE B   4      45.560  23.400  43.070  1.00  0.00           H  
ATOM   3288  CZ  PHE B   4      45.340  22.050  44.740  1.00  0.00           C  
ATOM   3289  HZ  PHE B   4      46.420  22.000  44.740  1.00  0.00           H  
ATOM   3290  CE2 PHE B   4      44.460  21.440  45.670  1.00  0.00           C  
ATOM   3291  HE2 PHE B   4      44.830  20.810  46.470  1.00  0.00           H  
ATOM   3292  CD2 PHE B   4      43.100  21.820  45.560  1.00  0.00           C  
ATOM   3293  HD2 PHE B   4      42.460  21.320  46.280  1.00  0.00           H  
ATOM   3294  C   PHE B   4      41.130  22.910  41.860  1.00  0.00           C  
ATOM   3295  O   PHE B   4      40.690  23.980  41.520  1.00  0.00           O  
ATOM   3296  N   CYS B   5      42.000  22.260  41.080  1.00  0.00           N  
ATOM   3297  H   CYS B   5      42.260  21.350  41.450  1.00  0.00           H  
ATOM   3298  CA  CYS B   5      42.460  22.720  39.780  1.00  0.00           C  
ATOM   3299  HA  CYS B   5      42.810  23.750  39.810  1.00  0.00           H  
ATOM   3300  CB  CYS B   5      43.640  21.870  39.410  1.00  0.00           C  
ATOM   3301  HB3 CYS B   5      44.010  22.110  38.410  1.00  0.00           H  
ATOM   3302  HB2 CYS B   5      43.310  20.830  39.450  1.00  0.00           H  
ATOM   3303  SG  CYS B   5      45.010  21.880  40.560  1.00  0.00           S  
ATOM   3304  C   CYS B   5      41.400  22.730  38.600  1.00  0.00           C  
ATOM   3305  O   CYS B   5      41.580  23.480  37.590  1.00  0.00           O  
ATOM   3306  N   LEU B   6      40.340  21.910  38.690  1.00  0.00           N  
ATOM   3307  H   LEU B   6      40.220  21.320  39.500  1.00  0.00           H  
ATOM   3308  CA  LEU B   6      39.220  21.800  37.720  1.00  0.00           C  
ATOM   3309  HA  LEU B   6      39.590  21.680  36.710  1.00  0.00           H  
ATOM   3310  CB  LEU B   6      38.390  20.470  37.950  1.00  0.00           C  
ATOM   3311  HB3 LEU B   6      37.690  20.400  37.120  1.00  0.00           H  
ATOM   3312  HB2 LEU B   6      37.760  20.650  38.820  1.00  0.00           H  
ATOM   3313  CG  LEU B   6      39.290  19.280  38.080  1.00  0.00           C  
ATOM   3314  HG  LEU B   6      39.810  19.470  39.010  1.00  0.00           H  
ATOM   3315  CD1 LEU B   6      38.430  18.020  38.340  1.00  0.00           C  
ATOM   3316 HD11 LEU B   6      37.950  17.620  37.440  1.00  0.00           H  
ATOM   3317 HD12 LEU B   6      39.070  17.240  38.760  1.00  0.00           H  
ATOM   3318 HD13 LEU B   6      37.660  18.310  39.060  1.00  0.00           H  
ATOM   3319  CD2 LEU B   6      40.290  18.980  37.010  1.00  0.00           C  
ATOM   3320 HD21 LEU B   6      41.030  19.780  36.960  1.00  0.00           H  
ATOM   3321 HD22 LEU B   6      40.790  18.060  37.330  1.00  0.00           H  
ATOM   3322 HD23 LEU B   6      39.800  18.920  36.030  1.00  0.00           H  
ATOM   3323  C   LEU B   6      38.290  23.030  37.790  1.00  0.00           C  
ATOM   3324  O   LEU B   6      37.550  23.140  36.850  1.00  0.00           O  
ATOM   3325  N   GLU B   7      38.300  23.840  38.840  1.00  0.00           N  
ATOM   3326  H   GLU B   7      38.960  23.640  39.580  1.00  0.00           H  
ATOM   3327  CA  GLU B   7      37.330  24.890  39.140  1.00  0.00           C  
ATOM   3328  HA  GLU B   7      36.390  24.440  38.810  1.00  0.00           H  
ATOM   3329  CB  GLU B   7      37.290  25.120  40.700  1.00  0.00           C  
ATOM   3330  HB3 GLU B   7      36.640  25.950  40.980  1.00  0.00           H  
ATOM   3331  HB2 GLU B   7      38.320  25.280  41.010  1.00  0.00           H  
ATOM   3332  CG  GLU B   7      36.930  23.930  41.560  1.00  0.00           C  
ATOM   3333  HG3 GLU B   7      37.060  24.180  42.610  1.00  0.00           H  
ATOM   3334  HG2 GLU B   7      37.630  23.180  41.200  1.00  0.00           H  
ATOM   3335  CD  GLU B   7      35.430  23.530  41.470  1.00  0.00           C  
ATOM   3336  OE1 GLU B   7      34.920  23.130  40.390  1.00  0.00           O  
ATOM   3337  OE2 GLU B   7      34.750  23.470  42.530  1.00  0.00           O  
ATOM   3338  C   GLU B   7      37.600  26.170  38.360  1.00  0.00           C  
ATOM   3339  O   GLU B   7      38.810  26.520  38.110  1.00  0.00           O  
ATOM   3340  N   PRO B   8      36.540  27.030  38.030  1.00  0.00           N  
ATOM   3341  CD  PRO B   8      35.120  26.840  38.340  1.00  0.00           C  
ATOM   3342  HD3 PRO B   8      35.020  27.050  39.410  1.00  0.00           H  
ATOM   3343  HD2 PRO B   8      34.770  25.830  38.130  1.00  0.00           H  
ATOM   3344  CG  PRO B   8      34.430  27.830  37.460  1.00  0.00           C  
ATOM   3345  HG3 PRO B   8      33.490  28.160  37.910  1.00  0.00           H  
ATOM   3346  HG2 PRO B   8      34.170  27.390  36.500  1.00  0.00           H  
ATOM   3347  CB  PRO B   8      35.430  28.970  37.220  1.00  0.00           C  
ATOM   3348  HB3 PRO B   8      35.310  29.790  37.940  1.00  0.00           H  
ATOM   3349  HB2 PRO B   8      35.370  29.320  36.190  1.00  0.00           H  
ATOM   3350  CA  PRO B   8      36.810  28.290  37.330  1.00  0.00           C  
ATOM   3351  HA  PRO B   8      37.190  28.080  36.340  1.00  0.00           H  
ATOM   3352  C   PRO B   8      37.820  29.130  38.180  1.00  0.00           C  
ATOM   3353  O   PRO B   8      37.640  29.130  39.410  1.00  0.00           O  
ATOM   3354  N   PRO B   9      38.610  30.030  37.550  1.00  0.00           N  
ATOM   3355  CD  PRO B   9      38.920  30.070  36.180  1.00  0.00           C  
ATOM   3356  HD3 PRO B   9      38.080  29.870  35.520  1.00  0.00           H  
ATOM   3357  HD2 PRO B   9      39.700  29.340  35.970  1.00  0.00           H  
ATOM   3358  CG  PRO B   9      39.480  31.450  35.960  1.00  0.00           C  
ATOM   3359  HG3 PRO B   9      38.670  32.170  35.850  1.00  0.00           H  
ATOM   3360  HG2 PRO B   9      40.270  31.490  35.190  1.00  0.00           H  
ATOM   3361  CB  PRO B   9      40.210  31.770  37.290  1.00  0.00           C  
ATOM   3362  HB3 PRO B   9      40.210  32.820  37.580  1.00  0.00           H  
ATOM   3363  HB2 PRO B   9      41.230  31.370  37.300  1.00  0.00           H  
ATOM   3364  CA  PRO B   9      39.330  31.080  38.330  1.00  0.00           C  
ATOM   3365  HA  PRO B   9      39.950  30.610  39.080  1.00  0.00           H  
ATOM   3366  C   PRO B   9      38.270  32.060  38.960  1.00  0.00           C  
ATOM   3367  O   PRO B   9      37.080  32.130  38.550  1.00  0.00           O  
ATOM   3368  N   TYR B  10      38.700  32.770  40.000  1.00  0.00           N  
ATOM   3369  H   TYR B  10      39.680  32.890  40.230  1.00  0.00           H  
ATOM   3370  CA  TYR B  10      37.880  33.520  40.930  1.00  0.00           C  
ATOM   3371  HA  TYR B  10      36.870  33.550  40.510  1.00  0.00           H  
ATOM   3372  CB  TYR B  10      37.880  32.720  42.240  1.00  0.00           C  
ATOM   3373  HB3 TYR B  10      38.800  32.990  42.770  1.00  0.00           H  
ATOM   3374  HB2 TYR B  10      37.840  31.670  41.970  1.00  0.00           H  
ATOM   3375  CG  TYR B  10      36.730  32.910  43.120  1.00  0.00           C  
ATOM   3376  CD1 TYR B  10      35.510  32.160  43.060  1.00  0.00           C  
ATOM   3377  HD1 TYR B  10      35.500  31.370  42.320  1.00  0.00           H  
ATOM   3378  CE1 TYR B  10      34.450  32.480  43.950  1.00  0.00           C  
ATOM   3379  HE1 TYR B  10      33.460  32.050  43.890  1.00  0.00           H  
ATOM   3380  CZ  TYR B  10      34.640  33.420  44.980  1.00  0.00           C  
ATOM   3381  OH  TYR B  10      33.720  33.530  45.960  1.00  0.00           O  
ATOM   3382  HH  TYR B  10      32.900  33.070  45.780  1.00  0.00           H  
ATOM   3383  CE2 TYR B  10      35.840  34.100  45.080  1.00  0.00           C  
ATOM   3384  HE2 TYR B  10      36.000  34.840  45.860  1.00  0.00           H  
ATOM   3385  CD2 TYR B  10      36.810  33.930  44.090  1.00  0.00           C  
ATOM   3386  HD2 TYR B  10      37.640  34.620  44.130  1.00  0.00           H  
ATOM   3387  C   TYR B  10      38.530  34.930  40.920  1.00  0.00           C  
ATOM   3388  O   TYR B  10      39.660  35.100  41.390  1.00  0.00           O  
ATOM   3389  N   THR B  11      37.910  35.940  40.370  1.00  0.00           N  
ATOM   3390  H   THR B  11      37.050  35.760  39.900  1.00  0.00           H  
ATOM   3391  CA  THR B  11      38.420  37.350  40.340  1.00  0.00           C  
ATOM   3392  HA  THR B  11      39.360  37.430  39.780  1.00  0.00           H  
ATOM   3393  CB  THR B  11      37.390  38.360  39.680  1.00  0.00           C  
ATOM   3394  HB  THR B  11      36.450  38.430  40.220  1.00  0.00           H  
ATOM   3395  CG2 THR B  11      37.880  39.800  39.480  1.00  0.00           C  
ATOM   3396 HG21 THR B  11      37.280  40.260  38.700  1.00  0.00           H  
ATOM   3397 HG22 THR B  11      37.710  40.330  40.420  1.00  0.00           H  
ATOM   3398 HG23 THR B  11      38.930  39.830  39.240  1.00  0.00           H  
ATOM   3399  OG1 THR B  11      37.130  37.830  38.330  1.00  0.00           O  
ATOM   3400  HG1 THR B  11      36.820  36.930  38.390  1.00  0.00           H  
ATOM   3401  C   THR B  11      38.690  37.910  41.770  1.00  0.00           C  
ATOM   3402  O   THR B  11      39.560  38.750  41.960  1.00  0.00           O  
ATOM   3403  N   GLY B  12      37.930  37.400  42.680  1.00  0.00           N  
ATOM   3404  H   GLY B  12      37.400  36.620  42.340  1.00  0.00           H  
ATOM   3405  CA  GLY B  12      37.650  37.930  44.010  1.00  0.00           C  
ATOM   3406  HA3 GLY B  12      38.490  37.810  44.690  1.00  0.00           H  
ATOM   3407  HA2 GLY B  12      36.890  37.300  44.470  1.00  0.00           H  
ATOM   3408  C   GLY B  12      37.010  39.330  44.070  1.00  0.00           C  
ATOM   3409  O   GLY B  12      36.530  39.770  43.010  1.00  0.00           O  
ATOM   3410  N   PRO B  13      36.920  40.020  45.240  1.00  0.00           N  
ATOM   3411  CD  PRO B  13      37.210  39.580  46.610  1.00  0.00           C  
ATOM   3412  HD3 PRO B  13      38.280  39.630  46.840  1.00  0.00           H  
ATOM   3413  HD2 PRO B  13      36.850  38.570  46.800  1.00  0.00           H  
ATOM   3414  CG  PRO B  13      36.460  40.540  47.480  1.00  0.00           C  
ATOM   3415  HG3 PRO B  13      37.180  41.170  48.000  1.00  0.00           H  
ATOM   3416  HG2 PRO B  13      35.960  39.970  48.260  1.00  0.00           H  
ATOM   3417  CB  PRO B  13      35.500  41.260  46.640  1.00  0.00           C  
ATOM   3418  HB3 PRO B  13      35.250  42.230  47.060  1.00  0.00           H  
ATOM   3419  HB2 PRO B  13      34.580  40.690  46.530  1.00  0.00           H  
ATOM   3420  CA  PRO B  13      36.220  41.310  45.290  1.00  0.00           C  
ATOM   3421  HA  PRO B  13      35.380  41.350  44.590  1.00  0.00           H  
ATOM   3422  C   PRO B  13      37.110  42.510  45.100  1.00  0.00           C  
ATOM   3423  O   PRO B  13      36.690  43.670  44.960  1.00  0.00           O  
ATOM   3424  N   CYS B  14      38.410  42.400  45.080  1.00  0.00           N  
ATOM   3425  H   CYS B  14      38.820  41.490  45.200  1.00  0.00           H  
ATOM   3426  CA  CYS B  14      39.270  43.610  45.060  1.00  0.00           C  
ATOM   3427  HA  CYS B  14      38.830  44.390  45.690  1.00  0.00           H  
ATOM   3428  CB  CYS B  14      40.710  43.310  45.710  1.00  0.00           C  
ATOM   3429  HB3 CYS B  14      41.350  44.130  45.380  1.00  0.00           H  
ATOM   3430  HB2 CYS B  14      41.210  42.440  45.300  1.00  0.00           H  
ATOM   3431  SG  CYS B  14      40.770  43.260  47.460  1.00  0.00           S  
ATOM   3432  C   CYS B  14      39.420  44.100  43.660  1.00  0.00           C  
ATOM   3433  O   CYS B  14      39.300  43.410  42.660  1.00  0.00           O  
ATOM   3434  N   E1G B  15      39.660  45.450  43.600  1.00  0.00           N  
ATOM   3435  H   E1G B  15      39.620  46.020  44.420  1.00  0.00           H  
ATOM   3436  CA  E1G B  15      39.490  46.260  42.360  1.00  0.00           C  
ATOM   3437  HA  E1G B  15      38.920  45.650  41.660  1.00  0.00           H  
ATOM   3438  CB  E1G B  15      38.620  47.430  42.720  1.00  0.00           C  
ATOM   3439  HB1 E1G B  15      37.760  47.140  43.350  1.00  0.00           H  
ATOM   3440  HB2 E1G B  15      38.090  47.840  41.870  1.00  0.00           H  
ATOM   3441  CG  E1G B  15      39.230  48.620  43.510  1.00  0.00           C  
ATOM   3442  HG1 E1G B  15      39.660  49.300  42.780  1.00  0.00           H  
ATOM   3443  HG2 E1G B  15      38.500  49.190  44.090  1.00  0.00           H  
ATOM   3444  F   E1G B  15      40.250  48.280  44.350  1.00  0.00           F  
ATOM   3445  C   E1G B  15      40.730  46.600  41.580  1.00  0.00           C  
ATOM   3446  O   E1G B  15      40.900  47.760  41.170  1.00  0.00           O  
ATOM   3447  N   ALA B  16      41.710  45.640  41.520  1.00  0.00           N  
ATOM   3448  H   ALA B  16      41.510  44.780  42.000  1.00  0.00           H  
ATOM   3449  CA  ALA B  16      42.970  45.770  40.730  1.00  0.00           C  
ATOM   3450  HA  ALA B  16      43.090  46.830  40.500  1.00  0.00           H  
ATOM   3451  CB  ALA B  16      44.300  45.230  41.500  1.00  0.00           C  
ATOM   3452  HB1 ALA B  16      44.430  45.770  42.430  1.00  0.00           H  
ATOM   3453  HB2 ALA B  16      44.100  44.170  41.670  1.00  0.00           H  
ATOM   3454  HB3 ALA B  16      45.220  45.400  40.930  1.00  0.00           H  
ATOM   3455  C   ALA B  16      42.820  44.960  39.410  1.00  0.00           C  
ATOM   3456  O   ALA B  16      41.690  44.520  39.070  1.00  0.00           O  
ATOM   3457  N   ARG B  17      43.960  44.700  38.660  1.00  0.00           N  
ATOM   3458  H   ARG B  17      44.710  45.330  38.910  1.00  0.00           H  
ATOM   3459  CA  ARG B  17      44.010  44.130  37.320  1.00  0.00           C  
ATOM   3460  HA  ARG B  17      43.100  43.550  37.220  1.00  0.00           H  
ATOM   3461  CB  ARG B  17      43.960  45.340  36.370  1.00  0.00           C  
ATOM   3462  HB3 ARG B  17      44.980  45.730  36.310  1.00  0.00           H  
ATOM   3463  HB2 ARG B  17      43.260  46.090  36.760  1.00  0.00           H  
ATOM   3464  CG  ARG B  17      43.500  44.880  35.020  1.00  0.00           C  
ATOM   3465  HG3 ARG B  17      42.820  44.020  35.110  1.00  0.00           H  
ATOM   3466  HG2 ARG B  17      44.350  44.560  34.430  1.00  0.00           H  
ATOM   3467  CD  ARG B  17      42.740  45.880  34.170  1.00  0.00           C  
ATOM   3468  HD3 ARG B  17      43.480  46.480  33.640  1.00  0.00           H  
ATOM   3469  HD2 ARG B  17      42.130  46.550  34.770  1.00  0.00           H  
ATOM   3470  NE  ARG B  17      42.040  45.070  33.070  1.00  0.00           N  
ATOM   3471  HE  ARG B  17      42.610  44.660  32.350  1.00  0.00           H  
ATOM   3472  CZ  ARG B  17      40.700  44.870  32.890  1.00  0.00           C  
ATOM   3473  NH1 ARG B  17      39.800  45.310  33.710  1.00  0.00           N  
ATOM   3474 HH11 ARG B  17      40.100  45.900  34.470  1.00  0.00           H  
ATOM   3475 HH12 ARG B  17      38.850  44.980  33.620  1.00  0.00           H  
ATOM   3476  NH2 ARG B  17      40.370  44.220  31.840  1.00  0.00           N  
ATOM   3477 HH21 ARG B  17      41.090  43.870  31.230  1.00  0.00           H  
ATOM   3478 HH22 ARG B  17      39.400  44.010  31.710  1.00  0.00           H  
ATOM   3479  C   ARG B  17      45.260  43.250  37.110  1.00  0.00           C  
ATOM   3480  O   ARG B  17      46.040  43.400  36.120  1.00  0.00           O  
ATOM   3481  N   ILE B  18      45.430  42.340  38.080  1.00  0.00           N  
ATOM   3482  H   ILE B  18      44.720  42.130  38.760  1.00  0.00           H  
ATOM   3483  CA  ILE B  18      46.640  41.480  38.280  1.00  0.00           C  
ATOM   3484  HA  ILE B  18      47.510  42.010  37.900  1.00  0.00           H  
ATOM   3485  CB  ILE B  18      46.840  41.120  39.790  1.00  0.00           C  
ATOM   3486  HB  ILE B  18      46.110  40.370  40.080  1.00  0.00           H  
ATOM   3487  CG2 ILE B  18      48.210  40.490  40.020  1.00  0.00           C  
ATOM   3488 HG21 ILE B  18      48.370  39.680  39.310  1.00  0.00           H  
ATOM   3489 HG22 ILE B  18      49.080  41.140  39.930  1.00  0.00           H  
ATOM   3490 HG23 ILE B  18      48.220  39.940  40.960  1.00  0.00           H  
ATOM   3491  CG1 ILE B  18      46.690  42.220  40.810  1.00  0.00           C  
ATOM   3492 HG13 ILE B  18      46.860  41.870  41.840  1.00  0.00           H  
ATOM   3493 HG12 ILE B  18      45.680  42.620  40.920  1.00  0.00           H  
ATOM   3494  CD1 ILE B  18      47.570  43.510  40.600  1.00  0.00           C  
ATOM   3495 HD11 ILE B  18      47.410  44.140  41.470  1.00  0.00           H  
ATOM   3496 HD12 ILE B  18      48.610  43.200  40.540  1.00  0.00           H  
ATOM   3497 HD13 ILE B  18      47.250  43.950  39.650  1.00  0.00           H  
ATOM   3498  C   ILE B  18      46.520  40.200  37.360  1.00  0.00           C  
ATOM   3499  O   ILE B  18      45.600  39.360  37.430  1.00  0.00           O  
ATOM   3500  N   ILE B  19      47.540  40.080  36.440  1.00  0.00           N  
ATOM   3501  H   ILE B  19      48.320  40.720  36.470  1.00  0.00           H  
ATOM   3502  CA  ILE B  19      47.540  38.930  35.490  1.00  0.00           C  
ATOM   3503  HA  ILE B  19      46.510  38.730  35.220  1.00  0.00           H  
ATOM   3504  CB  ILE B  19      48.180  39.470  34.110  1.00  0.00           C  
ATOM   3505  HB  ILE B  19      49.150  39.910  34.360  1.00  0.00           H  
ATOM   3506  CG2 ILE B  19      48.600  38.320  33.170  1.00  0.00           C  
ATOM   3507 HG21 ILE B  19      49.080  38.800  32.330  1.00  0.00           H  
ATOM   3508 HG22 ILE B  19      49.320  37.660  33.660  1.00  0.00           H  
ATOM   3509 HG23 ILE B  19      47.740  37.760  32.820  1.00  0.00           H  
ATOM   3510  CG1 ILE B  19      47.370  40.580  33.470  1.00  0.00           C  
ATOM   3511 HG13 ILE B  19      47.810  40.920  32.530  1.00  0.00           H  
ATOM   3512 HG12 ILE B  19      47.250  41.490  34.080  1.00  0.00           H  
ATOM   3513  CD1 ILE B  19      45.970  40.120  33.020  1.00  0.00           C  
ATOM   3514 HD11 ILE B  19      45.340  39.860  33.860  1.00  0.00           H  
ATOM   3515 HD12 ILE B  19      45.400  40.930  32.550  1.00  0.00           H  
ATOM   3516 HD13 ILE B  19      45.940  39.350  32.240  1.00  0.00           H  
ATOM   3517  C   ILE B  19      48.140  37.670  36.170  1.00  0.00           C  
ATOM   3518  O   ILE B  19      49.310  37.560  36.540  1.00  0.00           O  
ATOM   3519  N   ARG B  20      47.290  36.630  36.320  1.00  0.00           N  
ATOM   3520  H   ARG B  20      46.340  36.810  36.010  1.00  0.00           H  
ATOM   3521  CA  ARG B  20      47.530  35.440  37.080  1.00  0.00           C  
ATOM   3522  HA  ARG B  20      48.600  35.330  37.290  1.00  0.00           H  
ATOM   3523  CB  ARG B  20      46.750  35.380  38.430  1.00  0.00           C  
ATOM   3524  HB3 ARG B  20      46.950  34.400  38.870  1.00  0.00           H  
ATOM   3525  HB2 ARG B  20      45.690  35.440  38.160  1.00  0.00           H  
ATOM   3526  CG  ARG B  20      47.120  36.430  39.430  1.00  0.00           C  
ATOM   3527  HG3 ARG B  20      46.320  36.590  40.160  1.00  0.00           H  
ATOM   3528  HG2 ARG B  20      47.020  37.360  38.870  1.00  0.00           H  
ATOM   3529  CD  ARG B  20      48.450  36.250  40.020  1.00  0.00           C  
ATOM   3530  HD3 ARG B  20      49.220  36.560  39.310  1.00  0.00           H  
ATOM   3531  HD2 ARG B  20      48.580  35.230  40.380  1.00  0.00           H  
ATOM   3532  NE  ARG B  20      48.770  37.110  41.130  1.00  0.00           N  
ATOM   3533  HE  ARG B  20      49.520  37.780  40.970  1.00  0.00           H  
ATOM   3534  CZ  ARG B  20      48.370  37.150  42.380  1.00  0.00           C  
ATOM   3535  NH1 ARG B  20      47.460  36.290  42.890  1.00  0.00           N  
ATOM   3536 HH11 ARG B  20      47.010  35.650  42.250  1.00  0.00           H  
ATOM   3537 HH12 ARG B  20      47.260  36.210  43.880  1.00  0.00           H  
ATOM   3538  NH2 ARG B  20      48.850  38.060  43.110  1.00  0.00           N  
ATOM   3539 HH21 ARG B  20      49.530  38.680  42.710  1.00  0.00           H  
ATOM   3540 HH22 ARG B  20      48.420  38.160  44.020  1.00  0.00           H  
ATOM   3541  C   ARG B  20      47.160  34.260  36.150  1.00  0.00           C  
ATOM   3542  O   ARG B  20      46.340  34.390  35.230  1.00  0.00           O  
ATOM   3543  N   TYR B  21      47.850  33.090  36.270  1.00  0.00           N  
ATOM   3544  H   TYR B  21      48.440  33.040  37.090  1.00  0.00           H  
ATOM   3545  CA  TYR B  21      47.620  31.830  35.590  1.00  0.00           C  
ATOM   3546  HA  TYR B  21      47.140  31.990  34.620  1.00  0.00           H  
ATOM   3547  CB  TYR B  21      49.000  31.220  35.210  1.00  0.00           C  
ATOM   3548  HB3 TYR B  21      48.870  30.140  35.110  1.00  0.00           H  
ATOM   3549  HB2 TYR B  21      49.660  31.440  36.040  1.00  0.00           H  
ATOM   3550  CG  TYR B  21      49.680  31.810  33.940  1.00  0.00           C  
ATOM   3551  CD1 TYR B  21      50.540  32.950  34.030  1.00  0.00           C  
ATOM   3552  HD1 TYR B  21      50.710  33.520  34.930  1.00  0.00           H  
ATOM   3553  CE1 TYR B  21      51.220  33.330  32.870  1.00  0.00           C  
ATOM   3554  HE1 TYR B  21      51.900  34.170  32.840  1.00  0.00           H  
ATOM   3555  CZ  TYR B  21      50.970  32.620  31.690  1.00  0.00           C  
ATOM   3556  OH  TYR B  21      51.610  33.000  30.580  1.00  0.00           O  
ATOM   3557  HH  TYR B  21      51.970  33.890  30.650  1.00  0.00           H  
ATOM   3558  CE2 TYR B  21      50.150  31.420  31.690  1.00  0.00           C  
ATOM   3559  HE2 TYR B  21      50.040  30.860  30.770  1.00  0.00           H  
ATOM   3560  CD2 TYR B  21      49.510  31.010  32.820  1.00  0.00           C  
ATOM   3561  HD2 TYR B  21      48.770  30.210  32.760  1.00  0.00           H  
ATOM   3562  C   TYR B  21      46.730  30.940  36.410  1.00  0.00           C  
ATOM   3563  O   TYR B  21      46.660  31.130  37.670  1.00  0.00           O  
ATOM   3564  N   PHE B  22      45.950  30.150  35.690  1.00  0.00           N  
ATOM   3565  H   PHE B  22      45.920  30.340  34.690  1.00  0.00           H  
ATOM   3566  CA  PHE B  22      45.060  29.140  36.210  1.00  0.00           C  
ATOM   3567  HA  PHE B  22      45.470  28.940  37.200  1.00  0.00           H  
ATOM   3568  CB  PHE B  22      43.630  29.700  36.480  1.00  0.00           C  
ATOM   3569  HB3 PHE B  22      43.820  30.660  36.940  1.00  0.00           H  
ATOM   3570  HB2 PHE B  22      43.140  28.960  37.110  1.00  0.00           H  
ATOM   3571  CG  PHE B  22      42.860  29.800  35.200  1.00  0.00           C  
ATOM   3572  CD1 PHE B  22      43.110  30.940  34.420  1.00  0.00           C  
ATOM   3573  HD1 PHE B  22      43.900  31.640  34.610  1.00  0.00           H  
ATOM   3574  CE1 PHE B  22      42.390  31.010  33.190  1.00  0.00           C  
ATOM   3575  HE1 PHE B  22      42.640  31.770  32.480  1.00  0.00           H  
ATOM   3576  CZ  PHE B  22      41.440  30.000  32.790  1.00  0.00           C  
ATOM   3577  HZ  PHE B  22      40.940  30.120  31.850  1.00  0.00           H  
ATOM   3578  CE2 PHE B  22      41.200  28.880  33.660  1.00  0.00           C  
ATOM   3579  HE2 PHE B  22      40.520  28.100  33.340  1.00  0.00           H  
ATOM   3580  CD2 PHE B  22      41.870  28.880  34.900  1.00  0.00           C  
ATOM   3581  HD2 PHE B  22      41.630  28.080  35.580  1.00  0.00           H  
ATOM   3582  C   PHE B  22      45.100  27.960  35.230  1.00  0.00           C  
ATOM   3583  O   PHE B  22      45.370  28.170  34.060  1.00  0.00           O  
ATOM   3584  N   TYR B  23      44.670  26.800  35.680  1.00  0.00           N  
ATOM   3585  H   TYR B  23      44.450  26.670  36.670  1.00  0.00           H  
ATOM   3586  CA  TYR B  23      44.570  25.630  34.810  1.00  0.00           C  
ATOM   3587  HA  TYR B  23      45.100  25.880  33.900  1.00  0.00           H  
ATOM   3588  CB  TYR B  23      45.100  24.400  35.590  1.00  0.00           C  
ATOM   3589  HB3 TYR B  23      44.410  24.290  36.430  1.00  0.00           H  
ATOM   3590  HB2 TYR B  23      46.100  24.700  35.930  1.00  0.00           H  
ATOM   3591  CG  TYR B  23      45.050  23.040  34.800  1.00  0.00           C  
ATOM   3592  CD1 TYR B  23      46.210  22.710  34.000  1.00  0.00           C  
ATOM   3593  HD1 TYR B  23      46.960  23.460  33.830  1.00  0.00           H  
ATOM   3594  CE1 TYR B  23      46.450  21.460  33.300  1.00  0.00           C  
ATOM   3595  HE1 TYR B  23      47.320  21.210  32.720  1.00  0.00           H  
ATOM   3596  CZ  TYR B  23      45.520  20.440  33.510  1.00  0.00           C  
ATOM   3597  OH  TYR B  23      45.660  19.220  32.940  1.00  0.00           O  
ATOM   3598  HH  TYR B  23      46.580  19.190  32.660  1.00  0.00           H  
ATOM   3599  CE2 TYR B  23      44.350  20.750  34.280  1.00  0.00           C  
ATOM   3600  HE2 TYR B  23      43.600  19.980  34.320  1.00  0.00           H  
ATOM   3601  CD2 TYR B  23      44.080  22.010  34.890  1.00  0.00           C  
ATOM   3602  HD2 TYR B  23      43.220  22.090  35.540  1.00  0.00           H  
ATOM   3603  C   TYR B  23      43.170  25.380  34.230  1.00  0.00           C  
ATOM   3604  O   TYR B  23      42.190  25.660  34.900  1.00  0.00           O  
ATOM   3605  N   ASN B  24      43.020  24.850  32.940  1.00  0.00           N  
ATOM   3606  H   ASN B  24      43.850  24.670  32.390  1.00  0.00           H  
ATOM   3607  CA  ASN B  24      41.740  24.770  32.280  1.00  0.00           C  
ATOM   3608  HA  ASN B  24      40.990  24.940  33.040  1.00  0.00           H  
ATOM   3609  CB  ASN B  24      41.760  25.860  31.230  1.00  0.00           C  
ATOM   3610  HB3 ASN B  24      42.500  25.720  30.450  1.00  0.00           H  
ATOM   3611  HB2 ASN B  24      41.790  26.830  31.740  1.00  0.00           H  
ATOM   3612  CG  ASN B  24      40.370  25.790  30.550  1.00  0.00           C  
ATOM   3613  OD1 ASN B  24      39.320  25.310  31.000  1.00  0.00           O  
ATOM   3614  ND2 ASN B  24      40.360  26.260  29.300  1.00  0.00           N  
ATOM   3615 HD21 ASN B  24      41.190  26.710  28.920  1.00  0.00           H  
ATOM   3616 HD22 ASN B  24      39.450  26.260  28.860  1.00  0.00           H  
ATOM   3617  C   ASN B  24      41.650  23.360  31.690  1.00  0.00           C  
ATOM   3618  O   ASN B  24      42.350  23.080  30.730  1.00  0.00           O  
ATOM   3619  N   ALA B  25      40.860  22.480  32.350  1.00  0.00           N  
ATOM   3620  H   ALA B  25      40.390  22.770  33.180  1.00  0.00           H  
ATOM   3621  CA  ALA B  25      40.910  21.030  32.130  1.00  0.00           C  
ATOM   3622  HA  ALA B  25      41.970  20.820  31.950  1.00  0.00           H  
ATOM   3623  CB  ALA B  25      40.490  20.240  33.370  1.00  0.00           C  
ATOM   3624  HB1 ALA B  25      40.860  19.220  33.420  1.00  0.00           H  
ATOM   3625  HB2 ALA B  25      40.670  20.750  34.310  1.00  0.00           H  
ATOM   3626  HB3 ALA B  25      39.410  20.130  33.370  1.00  0.00           H  
ATOM   3627  C   ALA B  25      40.270  20.590  30.790  1.00  0.00           C  
ATOM   3628  O   ALA B  25      40.760  19.630  30.240  1.00  0.00           O  
ATOM   3629  N   LYS B  26      39.320  21.320  30.240  1.00  0.00           N  
ATOM   3630  H   LYS B  26      39.070  22.190  30.690  1.00  0.00           H  
ATOM   3631  CA  LYS B  26      38.710  21.210  28.910  1.00  0.00           C  
ATOM   3632  HA  LYS B  26      38.090  20.310  28.850  1.00  0.00           H  
ATOM   3633  CB  LYS B  26      37.710  22.360  28.690  1.00  0.00           C  
ATOM   3634  HB3 LYS B  26      38.230  23.320  28.750  1.00  0.00           H  
ATOM   3635  HB2 LYS B  26      36.960  22.210  29.470  1.00  0.00           H  
ATOM   3636  CG  LYS B  26      36.950  22.330  27.390  1.00  0.00           C  
ATOM   3637  HG3 LYS B  26      36.540  21.360  27.110  1.00  0.00           H  
ATOM   3638  HG2 LYS B  26      37.580  22.720  26.590  1.00  0.00           H  
ATOM   3639  CD  LYS B  26      35.640  23.090  27.550  1.00  0.00           C  
ATOM   3640  HD3 LYS B  26      35.870  24.110  27.840  1.00  0.00           H  
ATOM   3641  HD2 LYS B  26      35.080  22.690  28.380  1.00  0.00           H  
ATOM   3642  CE  LYS B  26      34.840  23.100  26.290  1.00  0.00           C  
ATOM   3643  HE3 LYS B  26      34.760  22.070  25.960  1.00  0.00           H  
ATOM   3644  HE2 LYS B  26      35.470  23.620  25.570  1.00  0.00           H  
ATOM   3645  NZ  LYS B  26      33.550  23.740  26.510  1.00  0.00           N  
ATOM   3646  HZ1 LYS B  26      33.060  23.200  27.190  1.00  0.00           H  
ATOM   3647  HZ2 LYS B  26      33.640  24.660  26.950  1.00  0.00           H  
ATOM   3648  HZ3 LYS B  26      32.950  23.830  25.700  1.00  0.00           H  
ATOM   3649  C   LYS B  26      39.790  21.220  27.820  1.00  0.00           C  
ATOM   3650  O   LYS B  26      39.690  20.520  26.830  1.00  0.00           O  
ATOM   3651  N   ALA B  27      40.830  22.060  28.030  1.00  0.00           N  
ATOM   3652  H   ALA B  27      40.840  22.680  28.830  1.00  0.00           H  
ATOM   3653  CA  ALA B  27      42.040  22.050  27.230  1.00  0.00           C  
ATOM   3654  HA  ALA B  27      41.700  21.560  26.310  1.00  0.00           H  
ATOM   3655  CB  ALA B  27      42.320  23.550  26.980  1.00  0.00           C  
ATOM   3656  HB1 ALA B  27      43.360  23.760  26.710  1.00  0.00           H  
ATOM   3657  HB2 ALA B  27      41.630  23.890  26.220  1.00  0.00           H  
ATOM   3658  HB3 ALA B  27      42.140  24.160  27.870  1.00  0.00           H  
ATOM   3659  C   ALA B  27      43.350  21.250  27.810  1.00  0.00           C  
ATOM   3660  O   ALA B  27      44.080  20.680  27.030  1.00  0.00           O  
ATOM   3661  N   GLY B  28      43.460  21.190  29.140  1.00  0.00           N  
ATOM   3662  H   GLY B  28      42.760  21.650  29.700  1.00  0.00           H  
ATOM   3663  CA  GLY B  28      44.530  20.510  29.830  1.00  0.00           C  
ATOM   3664  HA3 GLY B  28      44.750  19.520  29.420  1.00  0.00           H  
ATOM   3665  HA2 GLY B  28      44.090  20.300  30.800  1.00  0.00           H  
ATOM   3666  C   GLY B  28      45.860  21.380  30.050  1.00  0.00           C  
ATOM   3667  O   GLY B  28      46.910  20.740  30.070  1.00  0.00           O  
ATOM   3668  N   LEU B  29      45.780  22.710  30.120  1.00  0.00           N  
ATOM   3669  H   LEU B  29      44.870  23.130  30.020  1.00  0.00           H  
ATOM   3670  CA  LEU B  29      46.900  23.660  30.070  1.00  0.00           C  
ATOM   3671  HA  LEU B  29      47.800  23.220  30.480  1.00  0.00           H  
ATOM   3672  CB  LEU B  29      47.250  24.000  28.620  1.00  0.00           C  
ATOM   3673  HB3 LEU B  29      47.720  23.050  28.360  1.00  0.00           H  
ATOM   3674  HB2 LEU B  29      47.980  24.800  28.670  1.00  0.00           H  
ATOM   3675  CG  LEU B  29      46.160  24.330  27.570  1.00  0.00           C  
ATOM   3676  HG  LEU B  29      45.320  23.630  27.550  1.00  0.00           H  
ATOM   3677  CD1 LEU B  29      45.590  25.650  27.950  1.00  0.00           C  
ATOM   3678 HD11 LEU B  29      44.670  25.560  28.520  1.00  0.00           H  
ATOM   3679 HD12 LEU B  29      46.340  26.300  28.410  1.00  0.00           H  
ATOM   3680 HD13 LEU B  29      45.270  26.170  27.040  1.00  0.00           H  
ATOM   3681  CD2 LEU B  29      46.840  24.510  26.230  1.00  0.00           C  
ATOM   3682 HD21 LEU B  29      47.260  23.540  25.970  1.00  0.00           H  
ATOM   3683 HD22 LEU B  29      46.080  24.860  25.540  1.00  0.00           H  
ATOM   3684 HD23 LEU B  29      47.570  25.290  26.300  1.00  0.00           H  
ATOM   3685  C   LEU B  29      46.580  24.900  30.880  1.00  0.00           C  
ATOM   3686  O   LEU B  29      45.430  25.150  31.290  1.00  0.00           O  
ATOM   3687  N   CYS B  30      47.610  25.600  31.260  1.00  0.00           N  
ATOM   3688  H   CYS B  30      48.490  25.240  30.910  1.00  0.00           H  
ATOM   3689  CA  CYS B  30      47.690  26.810  32.060  1.00  0.00           C  
ATOM   3690  HA  CYS B  30      46.770  26.730  32.640  1.00  0.00           H  
ATOM   3691  CB  CYS B  30      48.940  26.810  32.960  1.00  0.00           C  
ATOM   3692  HB3 CYS B  30      48.980  27.800  33.410  1.00  0.00           H  
ATOM   3693  HB2 CYS B  30      49.870  26.690  32.410  1.00  0.00           H  
ATOM   3694  SG  CYS B  30      48.990  25.590  34.350  1.00  0.00           S  
ATOM   3695  C   CYS B  30      47.580  28.040  31.140  1.00  0.00           C  
ATOM   3696  O   CYS B  30      48.250  28.190  30.130  1.00  0.00           O  
ATOM   3697  N   GLN B  31      46.670  28.910  31.450  1.00  0.00           N  
ATOM   3698  H   GLN B  31      46.160  28.800  32.320  1.00  0.00           H  
ATOM   3699  CA  GLN B  31      46.290  30.160  30.740  1.00  0.00           C  
ATOM   3700  HA  GLN B  31      47.030  30.520  30.020  1.00  0.00           H  
ATOM   3701  CB  GLN B  31      45.090  29.690  29.810  1.00  0.00           C  
ATOM   3702  HB3 GLN B  31      45.450  28.850  29.220  1.00  0.00           H  
ATOM   3703  HB2 GLN B  31      44.890  30.590  29.220  1.00  0.00           H  
ATOM   3704  CG  GLN B  31      43.860  29.310  30.540  1.00  0.00           C  
ATOM   3705  HG3 GLN B  31      43.650  30.250  31.060  1.00  0.00           H  
ATOM   3706  HG2 GLN B  31      44.070  28.470  31.200  1.00  0.00           H  
ATOM   3707  CD  GLN B  31      42.770  28.880  29.530  1.00  0.00           C  
ATOM   3708  OE1 GLN B  31      42.830  27.820  28.920  1.00  0.00           O  
ATOM   3709  NE2 GLN B  31      41.710  29.690  29.300  1.00  0.00           N  
ATOM   3710 HE21 GLN B  31      41.760  30.650  29.620  1.00  0.00           H  
ATOM   3711 HE22 GLN B  31      40.940  29.410  28.700  1.00  0.00           H  
ATOM   3712  C   GLN B  31      45.960  31.350  31.670  1.00  0.00           C  
ATOM   3713  O   GLN B  31      45.960  31.140  32.890  1.00  0.00           O  
ATOM   3714  N   THR B  32      45.960  32.610  31.140  1.00  0.00           N  
ATOM   3715  H   THR B  32      45.970  32.630  30.140  1.00  0.00           H  
ATOM   3716  CA  THR B  32      45.730  33.840  31.960  1.00  0.00           C  
ATOM   3717  HA  THR B  32      46.220  33.710  32.920  1.00  0.00           H  
ATOM   3718  CB  THR B  32      46.540  35.030  31.320  1.00  0.00           C  
ATOM   3719  HB  THR B  32      46.270  35.860  31.990  1.00  0.00           H  
ATOM   3720  CG2 THR B  32      48.040  34.790  31.500  1.00  0.00           C  
ATOM   3721 HG21 THR B  32      48.490  34.350  30.600  1.00  0.00           H  
ATOM   3722 HG22 THR B  32      48.490  35.780  31.430  1.00  0.00           H  
ATOM   3723 HG23 THR B  32      48.340  34.320  32.430  1.00  0.00           H  
ATOM   3724  OG1 THR B  32      46.070  35.350  30.050  1.00  0.00           O  
ATOM   3725  HG1 THR B  32      46.110  34.540  29.540  1.00  0.00           H  
ATOM   3726  C   THR B  32      44.300  34.250  32.260  1.00  0.00           C  
ATOM   3727  O   THR B  32      43.390  34.040  31.420  1.00  0.00           O  
ATOM   3728  N   PHE B  33      44.100  34.840  33.400  1.00  0.00           N  
ATOM   3729  H   PHE B  33      44.880  35.010  34.000  1.00  0.00           H  
ATOM   3730  CA  PHE B  33      42.840  35.490  33.830  1.00  0.00           C  
ATOM   3731  HA  PHE B  33      42.320  35.820  32.920  1.00  0.00           H  
ATOM   3732  CB  PHE B  33      41.950  34.520  34.680  1.00  0.00           C  
ATOM   3733  HB3 PHE B  33      42.160  33.520  34.320  1.00  0.00           H  
ATOM   3734  HB2 PHE B  33      40.900  34.600  34.370  1.00  0.00           H  
ATOM   3735  CG  PHE B  33      42.100  34.570  36.220  1.00  0.00           C  
ATOM   3736  CD1 PHE B  33      43.140  33.920  36.920  1.00  0.00           C  
ATOM   3737  HD1 PHE B  33      43.910  33.490  36.300  1.00  0.00           H  
ATOM   3738  CE1 PHE B  33      43.270  34.110  38.340  1.00  0.00           C  
ATOM   3739  HE1 PHE B  33      44.060  33.640  38.910  1.00  0.00           H  
ATOM   3740  CZ  PHE B  33      42.280  34.840  39.020  1.00  0.00           C  
ATOM   3741  HZ  PHE B  33      42.260  34.790  40.100  1.00  0.00           H  
ATOM   3742  CE2 PHE B  33      41.200  35.370  38.390  1.00  0.00           C  
ATOM   3743  HE2 PHE B  33      40.430  35.890  38.940  1.00  0.00           H  
ATOM   3744  CD2 PHE B  33      41.130  35.310  36.980  1.00  0.00           C  
ATOM   3745  HD2 PHE B  33      40.380  35.850  36.430  1.00  0.00           H  
ATOM   3746  C   PHE B  33      43.050  36.810  34.640  1.00  0.00           C  
ATOM   3747  O   PHE B  33      44.140  36.970  35.100  1.00  0.00           O  
ATOM   3748  N   VAL B  34      42.080  37.710  34.790  1.00  0.00           N  
ATOM   3749  H   VAL B  34      41.190  37.600  34.340  1.00  0.00           H  
ATOM   3750  CA  VAL B  34      42.330  39.030  35.420  1.00  0.00           C  
ATOM   3751  HA  VAL B  34      43.400  39.240  35.330  1.00  0.00           H  
ATOM   3752  CB  VAL B  34      41.570  40.160  34.860  1.00  0.00           C  
ATOM   3753  HB  VAL B  34      40.550  39.800  34.760  1.00  0.00           H  
ATOM   3754  CG1 VAL B  34      41.630  41.500  35.520  1.00  0.00           C  
ATOM   3755 HG11 VAL B  34      42.670  41.850  35.530  1.00  0.00           H  
ATOM   3756 HG12 VAL B  34      41.030  42.230  34.970  1.00  0.00           H  
ATOM   3757 HG13 VAL B  34      41.110  41.640  36.470  1.00  0.00           H  
ATOM   3758  CG2 VAL B  34      42.010  40.460  33.380  1.00  0.00           C  
ATOM   3759 HG21 VAL B  34      41.340  41.180  32.900  1.00  0.00           H  
ATOM   3760 HG22 VAL B  34      43.050  40.750  33.240  1.00  0.00           H  
ATOM   3761 HG23 VAL B  34      42.000  39.560  32.760  1.00  0.00           H  
ATOM   3762  C   VAL B  34      41.950  38.910  36.940  1.00  0.00           C  
ATOM   3763  O   VAL B  34      40.800  38.540  37.310  1.00  0.00           O  
ATOM   3764  N   TYR B  35      42.890  39.150  37.760  1.00  0.00           N  
ATOM   3765  H   TYR B  35      43.800  39.390  37.380  1.00  0.00           H  
ATOM   3766  CA  TYR B  35      42.750  39.050  39.190  1.00  0.00           C  
ATOM   3767  HA  TYR B  35      41.840  38.450  39.380  1.00  0.00           H  
ATOM   3768  CB  TYR B  35      43.820  38.150  39.770  1.00  0.00           C  
ATOM   3769  HB3 TYR B  35      44.780  38.650  39.610  1.00  0.00           H  
ATOM   3770  HB2 TYR B  35      43.900  37.260  39.160  1.00  0.00           H  
ATOM   3771  CG  TYR B  35      43.650  37.880  41.290  1.00  0.00           C  
ATOM   3772  CD1 TYR B  35      42.420  37.430  41.900  1.00  0.00           C  
ATOM   3773  HD1 TYR B  35      41.520  37.210  41.350  1.00  0.00           H  
ATOM   3774  CE1 TYR B  35      42.310  37.320  43.290  1.00  0.00           C  
ATOM   3775  HE1 TYR B  35      41.410  37.020  43.810  1.00  0.00           H  
ATOM   3776  CZ  TYR B  35      43.440  37.600  44.080  1.00  0.00           C  
ATOM   3777  OH  TYR B  35      43.440  37.520  45.430  1.00  0.00           O  
ATOM   3778  HH  TYR B  35      44.190  37.780  45.960  1.00  0.00           H  
ATOM   3779  CE2 TYR B  35      44.670  37.910  43.510  1.00  0.00           C  
ATOM   3780  HE2 TYR B  35      45.450  38.170  44.200  1.00  0.00           H  
ATOM   3781  CD2 TYR B  35      44.700  38.230  42.140  1.00  0.00           C  
ATOM   3782  HD2 TYR B  35      45.650  38.510  41.670  1.00  0.00           H  
ATOM   3783  C   TYR B  35      42.620  40.420  39.850  1.00  0.00           C  
ATOM   3784  O   TYR B  35      43.450  41.340  39.690  1.00  0.00           O  
ATOM   3785  N   GLY B  36      41.630  40.530  40.740  1.00  0.00           N  
ATOM   3786  H   GLY B  36      40.920  39.830  40.840  1.00  0.00           H  
ATOM   3787  CA  GLY B  36      41.350  41.710  41.500  1.00  0.00           C  
ATOM   3788  HA3 GLY B  36      40.420  41.540  42.060  1.00  0.00           H  
ATOM   3789  HA2 GLY B  36      41.270  42.620  40.900  1.00  0.00           H  
ATOM   3790  C   GLY B  36      42.330  41.970  42.640  1.00  0.00           C  
ATOM   3791  O   GLY B  36      42.270  43.120  43.050  1.00  0.00           O  
ATOM   3792  N   GLY B  37      43.110  41.070  43.130  1.00  0.00           N  
ATOM   3793  H   GLY B  37      43.140  40.170  42.660  1.00  0.00           H  
ATOM   3794  CA  GLY B  37      44.100  41.310  44.170  1.00  0.00           C  
ATOM   3795  HA3 GLY B  37      44.320  42.380  44.160  1.00  0.00           H  
ATOM   3796  HA2 GLY B  37      45.000  40.740  43.970  1.00  0.00           H  
ATOM   3797  C   GLY B  37      43.720  40.920  45.620  1.00  0.00           C  
ATOM   3798  O   GLY B  37      44.500  41.140  46.580  1.00  0.00           O  
ATOM   3799  N   CYS B  38      42.520  40.370  45.830  1.00  0.00           N  
ATOM   3800  H   CYS B  38      41.840  40.400  45.080  1.00  0.00           H  
ATOM   3801  CA  CYS B  38      42.230  39.700  47.140  1.00  0.00           C  
ATOM   3802  HA  CYS B  38      43.140  39.220  47.490  1.00  0.00           H  
ATOM   3803  CB  CYS B  38      41.780  40.650  48.250  1.00  0.00           C  
ATOM   3804  HB3 CYS B  38      42.530  41.410  48.470  1.00  0.00           H  
ATOM   3805  HB2 CYS B  38      41.640  40.120  49.190  1.00  0.00           H  
ATOM   3806  SG  CYS B  38      40.190  41.410  47.890  1.00  0.00           S  
ATOM   3807  C   CYS B  38      41.210  38.600  46.950  1.00  0.00           C  
ATOM   3808  O   CYS B  38      40.440  38.530  46.030  1.00  0.00           O  
ATOM   3809  N   ARG B  39      41.260  37.610  47.850  1.00  0.00           N  
ATOM   3810  H   ARG B  39      41.850  37.650  48.680  1.00  0.00           H  
ATOM   3811  CA  ARG B  39      40.470  36.340  47.790  1.00  0.00           C  
ATOM   3812  HA  ARG B  39      40.930  35.760  48.570  1.00  0.00           H  
ATOM   3813  CB  ARG B  39      39.000  36.570  48.160  1.00  0.00           C  
ATOM   3814  HB3 ARG B  39      38.360  36.930  47.360  1.00  0.00           H  
ATOM   3815  HB2 ARG B  39      38.860  37.400  48.860  1.00  0.00           H  
ATOM   3816  CG  ARG B  39      38.210  35.330  48.770  1.00  0.00           C  
ATOM   3817  HG3 ARG B  39      38.740  34.860  49.590  1.00  0.00           H  
ATOM   3818  HG2 ARG B  39      38.030  34.680  47.910  1.00  0.00           H  
ATOM   3819  CD  ARG B  39      36.810  35.690  49.410  1.00  0.00           C  
ATOM   3820  HD3 ARG B  39      36.220  34.820  49.720  1.00  0.00           H  
ATOM   3821  HD2 ARG B  39      36.190  36.100  48.610  1.00  0.00           H  
ATOM   3822  NE  ARG B  39      37.020  36.600  50.520  1.00  0.00           N  
ATOM   3823  HE  ARG B  39      37.970  36.840  50.780  1.00  0.00           H  
ATOM   3824  CZ  ARG B  39      36.170  37.530  50.920  1.00  0.00           C  
ATOM   3825  NH1 ARG B  39      35.130  37.840  50.270  1.00  0.00           N  
ATOM   3826 HH11 ARG B  39      35.190  37.480  49.320  1.00  0.00           H  
ATOM   3827 HH12 ARG B  39      34.690  38.730  50.470  1.00  0.00           H  
ATOM   3828  NH2 ARG B  39      36.420  38.230  51.970  1.00  0.00           N  
ATOM   3829 HH21 ARG B  39      37.120  37.920  52.640  1.00  0.00           H  
ATOM   3830 HH22 ARG B  39      35.690  38.790  52.380  1.00  0.00           H  
ATOM   3831  C   ARG B  39      40.610  35.400  46.620  1.00  0.00           C  
ATOM   3832  O   ARG B  39      39.680  35.160  45.780  1.00  0.00           O  
ATOM   3833  N   ALA B  40      41.870  34.910  46.530  1.00  0.00           N  
ATOM   3834  H   ALA B  40      42.590  35.130  47.190  1.00  0.00           H  
ATOM   3835  CA  ALA B  40      42.460  34.280  45.340  1.00  0.00           C  
ATOM   3836  HA  ALA B  40      42.160  34.900  44.480  1.00  0.00           H  
ATOM   3837  CB  ALA B  40      43.970  34.310  45.550  1.00  0.00           C  
ATOM   3838  HB1 ALA B  40      44.370  35.290  45.750  1.00  0.00           H  
ATOM   3839  HB2 ALA B  40      44.260  33.500  46.230  1.00  0.00           H  
ATOM   3840  HB3 ALA B  40      44.470  34.060  44.600  1.00  0.00           H  
ATOM   3841  C   ALA B  40      41.890  32.930  44.930  1.00  0.00           C  
ATOM   3842  O   ALA B  40      41.780  32.640  43.690  1.00  0.00           O  
ATOM   3843  N   LYS B  41      41.620  32.100  45.920  1.00  0.00           N  
ATOM   3844  H   LYS B  41      41.740  32.540  46.820  1.00  0.00           H  
ATOM   3845  CA  LYS B  41      41.380  30.680  45.850  1.00  0.00           C  
ATOM   3846  HA  LYS B  41      41.400  30.390  46.890  1.00  0.00           H  
ATOM   3847  CB  LYS B  41      39.990  30.330  45.190  1.00  0.00           C  
ATOM   3848  HB3 LYS B  41      39.940  29.250  45.020  1.00  0.00           H  
ATOM   3849  HB2 LYS B  41      39.890  30.830  44.220  1.00  0.00           H  
ATOM   3850  CG  LYS B  41      38.820  30.750  46.120  1.00  0.00           C  
ATOM   3851  HG3 LYS B  41      38.760  31.820  46.290  1.00  0.00           H  
ATOM   3852  HG2 LYS B  41      38.860  30.260  47.100  1.00  0.00           H  
ATOM   3853  CD  LYS B  41      37.550  30.290  45.470  1.00  0.00           C  
ATOM   3854  HD3 LYS B  41      37.610  29.210  45.320  1.00  0.00           H  
ATOM   3855  HD2 LYS B  41      37.440  30.680  44.450  1.00  0.00           H  
ATOM   3856  CE  LYS B  41      36.260  30.680  46.290  1.00  0.00           C  
ATOM   3857  HE3 LYS B  41      35.530  30.720  45.480  1.00  0.00           H  
ATOM   3858  HE2 LYS B  41      36.340  31.670  46.740  1.00  0.00           H  
ATOM   3859  NZ  LYS B  41      35.830  29.780  47.350  1.00  0.00           N  
ATOM   3860  HZ1 LYS B  41      36.650  29.670  47.920  1.00  0.00           H  
ATOM   3861  HZ2 LYS B  41      35.050  30.180  47.850  1.00  0.00           H  
ATOM   3862  HZ3 LYS B  41      35.600  28.880  46.950  1.00  0.00           H  
ATOM   3863  C   LYS B  41      42.480  29.890  45.090  1.00  0.00           C  
ATOM   3864  O   LYS B  41      43.290  30.520  44.380  1.00  0.00           O  
ATOM   3865  N   ARG B  42      42.480  28.540  45.250  1.00  0.00           N  
ATOM   3866  H   ARG B  42      41.640  28.150  45.660  1.00  0.00           H  
ATOM   3867  CA  ARG B  42      43.570  27.600  44.910  1.00  0.00           C  
ATOM   3868  HA  ARG B  42      44.460  27.970  45.430  1.00  0.00           H  
ATOM   3869  CB  ARG B  42      43.290  26.180  45.430  1.00  0.00           C  
ATOM   3870  HB3 ARG B  42      44.220  25.630  45.270  1.00  0.00           H  
ATOM   3871  HB2 ARG B  42      42.380  25.790  44.980  1.00  0.00           H  
ATOM   3872  CG  ARG B  42      43.100  26.100  46.960  1.00  0.00           C  
ATOM   3873  HG3 ARG B  42      42.290  26.800  47.190  1.00  0.00           H  
ATOM   3874  HG2 ARG B  42      44.010  26.450  47.430  1.00  0.00           H  
ATOM   3875  CD  ARG B  42      42.820  24.740  47.540  1.00  0.00           C  
ATOM   3876  HD3 ARG B  42      42.060  24.160  47.020  1.00  0.00           H  
ATOM   3877  HD2 ARG B  42      42.330  25.070  48.460  1.00  0.00           H  
ATOM   3878  NE  ARG B  42      44.120  24.020  47.820  1.00  0.00           N  
ATOM   3879  HE  ARG B  42      44.950  24.290  47.310  1.00  0.00           H  
ATOM   3880  CZ  ARG B  42      44.220  23.020  48.610  1.00  0.00           C  
ATOM   3881  NH1 ARG B  42      43.260  22.450  49.320  1.00  0.00           N  
ATOM   3882 HH11 ARG B  42      42.370  22.910  49.200  1.00  0.00           H  
ATOM   3883 HH12 ARG B  42      43.400  21.580  49.800  1.00  0.00           H  
ATOM   3884  NH2 ARG B  42      45.410  22.560  48.670  1.00  0.00           N  
ATOM   3885 HH21 ARG B  42      46.190  23.110  48.360  1.00  0.00           H  
ATOM   3886 HH22 ARG B  42      45.700  21.760  49.230  1.00  0.00           H  
ATOM   3887  C   ARG B  42      44.010  27.530  43.460  1.00  0.00           C  
ATOM   3888  O   ARG B  42      45.170  27.240  43.230  1.00  0.00           O  
ATOM   3889  N   ASN B  43      43.120  27.880  42.510  1.00  0.00           N  
ATOM   3890  H   ASN B  43      42.170  27.810  42.820  1.00  0.00           H  
ATOM   3891  CA  ASN B  43      43.510  27.930  41.100  1.00  0.00           C  
ATOM   3892  HA  ASN B  43      44.420  27.380  40.830  1.00  0.00           H  
ATOM   3893  CB  ASN B  43      42.310  27.340  40.290  1.00  0.00           C  
ATOM   3894  HB3 ASN B  43      41.420  27.960  40.270  1.00  0.00           H  
ATOM   3895  HB2 ASN B  43      42.040  26.380  40.730  1.00  0.00           H  
ATOM   3896  CG  ASN B  43      42.660  26.930  38.890  1.00  0.00           C  
ATOM   3897  OD1 ASN B  43      43.810  26.880  38.440  1.00  0.00           O  
ATOM   3898  ND2 ASN B  43      41.720  26.520  38.070  1.00  0.00           N  
ATOM   3899 HD21 ASN B  43      40.760  26.390  38.350  1.00  0.00           H  
ATOM   3900 HD22 ASN B  43      41.950  26.140  37.150  1.00  0.00           H  
ATOM   3901  C   ASN B  43      43.830  29.400  40.640  1.00  0.00           C  
ATOM   3902  O   ASN B  43      42.950  30.090  40.140  1.00  0.00           O  
ATOM   3903  N   ASN B  44      44.950  29.940  41.060  1.00  0.00           N  
ATOM   3904  H   ASN B  44      45.610  29.310  41.480  1.00  0.00           H  
ATOM   3905  CA  ASN B  44      45.300  31.350  40.920  1.00  0.00           C  
ATOM   3906  HA  ASN B  44      45.120  31.690  39.900  1.00  0.00           H  
ATOM   3907  CB  ASN B  44      44.590  32.200  41.960  1.00  0.00           C  
ATOM   3908  HB3 ASN B  44      44.940  31.910  42.960  1.00  0.00           H  
ATOM   3909  HB2 ASN B  44      43.510  32.080  41.880  1.00  0.00           H  
ATOM   3910  CG  ASN B  44      44.650  33.700  41.830  1.00  0.00           C  
ATOM   3911  OD1 ASN B  44      45.660  34.320  41.540  1.00  0.00           O  
ATOM   3912  ND2 ASN B  44      43.640  34.460  42.170  1.00  0.00           N  
ATOM   3913 HD21 ASN B  44      42.780  34.000  42.450  1.00  0.00           H  
ATOM   3914 HD22 ASN B  44      43.770  35.460  42.140  1.00  0.00           H  
ATOM   3915  C   ASN B  44      46.770  31.430  41.120  1.00  0.00           C  
ATOM   3916  O   ASN B  44      47.210  31.230  42.240  1.00  0.00           O  
ATOM   3917  N   PHE B  45      47.640  31.820  40.130  1.00  0.00           N  
ATOM   3918  H   PHE B  45      47.260  32.170  39.260  1.00  0.00           H  
ATOM   3919  CA  PHE B  45      49.110  31.520  40.160  1.00  0.00           C  
ATOM   3920  HA  PHE B  45      49.490  31.370  41.160  1.00  0.00           H  
ATOM   3921  CB  PHE B  45      49.420  30.220  39.470  1.00  0.00           C  
ATOM   3922  HB3 PHE B  45      50.490  30.140  39.250  1.00  0.00           H  
ATOM   3923  HB2 PHE B  45      48.960  30.380  38.500  1.00  0.00           H  
ATOM   3924  CG  PHE B  45      48.840  28.980  40.040  1.00  0.00           C  
ATOM   3925  CD1 PHE B  45      49.410  28.400  41.210  1.00  0.00           C  
ATOM   3926  HD1 PHE B  45      50.300  28.870  41.600  1.00  0.00           H  
ATOM   3927  CE1 PHE B  45      48.780  27.430  41.950  1.00  0.00           C  
ATOM   3928  HE1 PHE B  45      49.140  27.020  42.880  1.00  0.00           H  
ATOM   3929  CZ  PHE B  45      47.610  26.860  41.460  1.00  0.00           C  
ATOM   3930  HZ  PHE B  45      47.030  26.170  42.040  1.00  0.00           H  
ATOM   3931  CE2 PHE B  45      47.100  27.310  40.210  1.00  0.00           C  
ATOM   3932  HE2 PHE B  45      46.180  26.860  39.870  1.00  0.00           H  
ATOM   3933  CD2 PHE B  45      47.690  28.420  39.560  1.00  0.00           C  
ATOM   3934  HD2 PHE B  45      47.120  28.790  38.720  1.00  0.00           H  
ATOM   3935  C   PHE B  45      49.950  32.730  39.540  1.00  0.00           C  
ATOM   3936  O   PHE B  45      49.460  33.430  38.640  1.00  0.00           O  
ATOM   3937  N   LYS B  46      51.200  33.010  40.040  1.00  0.00           N  
ATOM   3938  H   LYS B  46      51.550  32.440  40.810  1.00  0.00           H  
ATOM   3939  CA  LYS B  46      52.160  34.120  39.580  1.00  0.00           C  
ATOM   3940  HA  LYS B  46      51.660  35.080  39.520  1.00  0.00           H  
ATOM   3941  CB  LYS B  46      53.250  34.240  40.660  1.00  0.00           C  
ATOM   3942  HB3 LYS B  46      53.970  35.000  40.350  1.00  0.00           H  
ATOM   3943  HB2 LYS B  46      53.790  33.300  40.730  1.00  0.00           H  
ATOM   3944  CG  LYS B  46      52.680  34.650  42.000  1.00  0.00           C  
ATOM   3945  HG3 LYS B  46      51.850  34.040  42.390  1.00  0.00           H  
ATOM   3946  HG2 LYS B  46      52.260  35.640  41.810  1.00  0.00           H  
ATOM   3947  CD  LYS B  46      53.750  34.910  43.080  1.00  0.00           C  
ATOM   3948  HD3 LYS B  46      53.320  35.500  43.890  1.00  0.00           H  
ATOM   3949  HD2 LYS B  46      54.570  35.540  42.760  1.00  0.00           H  
ATOM   3950  CE  LYS B  46      54.350  33.600  43.680  1.00  0.00           C  
ATOM   3951  HE3 LYS B  46      54.840  33.000  42.920  1.00  0.00           H  
ATOM   3952  HE2 LYS B  46      53.540  32.990  44.070  1.00  0.00           H  
ATOM   3953  NZ  LYS B  46      55.460  33.890  44.690  1.00  0.00           N  
ATOM   3954  HZ1 LYS B  46      55.890  33.030  45.000  1.00  0.00           H  
ATOM   3955  HZ2 LYS B  46      56.150  34.530  44.350  1.00  0.00           H  
ATOM   3956  HZ3 LYS B  46      55.140  34.310  45.560  1.00  0.00           H  
ATOM   3957  C   LYS B  46      52.760  33.820  38.170  1.00  0.00           C  
ATOM   3958  O   LYS B  46      52.950  34.720  37.370  1.00  0.00           O  
ATOM   3959  N   SER B  47      52.970  32.530  37.770  1.00  0.00           N  
ATOM   3960  H   SER B  47      52.700  31.850  38.460  1.00  0.00           H  
ATOM   3961  CA  SER B  47      53.450  32.100  36.470  1.00  0.00           C  
ATOM   3962  HA  SER B  47      53.310  32.930  35.770  1.00  0.00           H  
ATOM   3963  CB  SER B  47      54.930  31.960  36.490  1.00  0.00           C  
ATOM   3964  HB3 SER B  47      55.510  32.850  36.740  1.00  0.00           H  
ATOM   3965  HB2 SER B  47      55.230  31.730  35.460  1.00  0.00           H  
ATOM   3966  OG  SER B  47      55.380  30.820  37.280  1.00  0.00           O  
ATOM   3967  HG  SER B  47      55.110  31.080  38.170  1.00  0.00           H  
ATOM   3968  C   SER B  47      52.840  30.770  36.010  1.00  0.00           C  
ATOM   3969  O   SER B  47      52.130  30.120  36.750  1.00  0.00           O  
ATOM   3970  N   ALA B  48      53.220  30.340  34.820  1.00  0.00           N  
ATOM   3971  H   ALA B  48      53.870  30.910  34.300  1.00  0.00           H  
ATOM   3972  CA  ALA B  48      52.790  29.060  34.350  1.00  0.00           C  
ATOM   3973  HA  ALA B  48      51.720  28.980  34.570  1.00  0.00           H  
ATOM   3974  CB  ALA B  48      52.980  29.070  32.790  1.00  0.00           C  
ATOM   3975  HB1 ALA B  48      52.130  28.560  32.320  1.00  0.00           H  
ATOM   3976  HB2 ALA B  48      53.010  30.110  32.470  1.00  0.00           H  
ATOM   3977  HB3 ALA B  48      53.890  28.570  32.470  1.00  0.00           H  
ATOM   3978  C   ALA B  48      53.570  27.860  34.990  1.00  0.00           C  
ATOM   3979  O   ALA B  48      53.000  26.760  35.120  1.00  0.00           O  
ATOM   3980  N   GLU B  49      54.800  28.060  35.480  1.00  0.00           N  
ATOM   3981  H   GLU B  49      55.230  28.950  35.300  1.00  0.00           H  
ATOM   3982  CA  GLU B  49      55.560  27.110  36.310  1.00  0.00           C  
ATOM   3983  HA  GLU B  49      55.700  26.150  35.820  1.00  0.00           H  
ATOM   3984  CB  GLU B  49      56.960  27.550  36.600  1.00  0.00           C  
ATOM   3985  HB3 GLU B  49      57.370  26.940  37.400  1.00  0.00           H  
ATOM   3986  HB2 GLU B  49      56.950  28.570  36.980  1.00  0.00           H  
ATOM   3987  CG  GLU B  49      57.890  27.550  35.420  1.00  0.00           C  
ATOM   3988  HG3 GLU B  49      57.880  26.470  35.210  1.00  0.00           H  
ATOM   3989  HG2 GLU B  49      58.860  27.820  35.830  1.00  0.00           H  
ATOM   3990  CD  GLU B  49      57.550  28.490  34.200  1.00  0.00           C  
ATOM   3991  OE1 GLU B  49      57.790  28.140  33.060  1.00  0.00           O  
ATOM   3992  OE2 GLU B  49      57.130  29.690  34.280  1.00  0.00           O  
ATOM   3993  C   GLU B  49      54.920  26.940  37.680  1.00  0.00           C  
ATOM   3994  O   GLU B  49      54.760  25.760  38.070  1.00  0.00           O  
ATOM   3995  N   ASP B  50      54.630  28.010  38.330  1.00  0.00           N  
ATOM   3996  H   ASP B  50      54.850  28.930  37.970  1.00  0.00           H  
ATOM   3997  CA  ASP B  50      53.860  27.840  39.570  1.00  0.00           C  
ATOM   3998  HA  ASP B  50      54.520  27.280  40.220  1.00  0.00           H  
ATOM   3999  CB  ASP B  50      53.580  29.100  40.340  1.00  0.00           C  
ATOM   4000  HB3 ASP B  50      53.120  28.820  41.290  1.00  0.00           H  
ATOM   4001  HB2 ASP B  50      52.800  29.720  39.910  1.00  0.00           H  
ATOM   4002  CG  ASP B  50      54.750  30.000  40.510  1.00  0.00           C  
ATOM   4003  OD1 ASP B  50      55.720  29.470  41.080  1.00  0.00           O  
ATOM   4004  OD2 ASP B  50      54.760  31.180  40.090  1.00  0.00           O  
ATOM   4005  C   ASP B  50      52.550  27.110  39.360  1.00  0.00           C  
ATOM   4006  O   ASP B  50      52.230  26.310  40.300  1.00  0.00           O  
ATOM   4007  N   CYS B  51      51.870  27.370  38.220  1.00  0.00           N  
ATOM   4008  H   CYS B  51      52.250  28.100  37.650  1.00  0.00           H  
ATOM   4009  CA  CYS B  51      50.680  26.600  37.820  1.00  0.00           C  
ATOM   4010  HA  CYS B  51      49.950  26.530  38.620  1.00  0.00           H  
ATOM   4011  CB  CYS B  51      50.040  27.300  36.580  1.00  0.00           C  
ATOM   4012  HB3 CYS B  51      50.820  27.350  35.820  1.00  0.00           H  
ATOM   4013  HB2 CYS B  51      49.790  28.320  36.880  1.00  0.00           H  
ATOM   4014  SG  CYS B  51      48.480  26.670  35.940  1.00  0.00           S  
ATOM   4015  C   CYS B  51      50.930  25.090  37.370  1.00  0.00           C  
ATOM   4016  O   CYS B  51      50.140  24.220  37.790  1.00  0.00           O  
ATOM   4017  N   MET B  52      52.050  24.800  36.710  1.00  0.00           N  
ATOM   4018  H   MET B  52      52.710  25.510  36.450  1.00  0.00           H  
ATOM   4019  CA  MET B  52      52.410  23.380  36.270  1.00  0.00           C  
ATOM   4020  HA  MET B  52      51.580  22.850  35.820  1.00  0.00           H  
ATOM   4021  CB  MET B  52      53.550  23.270  35.240  1.00  0.00           C  
ATOM   4022  HB3 MET B  52      53.920  22.250  35.160  1.00  0.00           H  
ATOM   4023  HB2 MET B  52      54.400  23.850  35.610  1.00  0.00           H  
ATOM   4024  CG  MET B  52      53.220  23.720  33.820  1.00  0.00           C  
ATOM   4025  HG3 MET B  52      54.060  23.380  33.220  1.00  0.00           H  
ATOM   4026  HG2 MET B  52      53.210  24.810  33.770  1.00  0.00           H  
ATOM   4027  SD  MET B  52      51.710  22.950  33.120  1.00  0.00           S  
ATOM   4028  CE  MET B  52      52.700  21.610  32.410  1.00  0.00           C  
ATOM   4029  HE1 MET B  52      53.270  21.090  33.180  1.00  0.00           H  
ATOM   4030  HE2 MET B  52      52.040  20.850  32.000  1.00  0.00           H  
ATOM   4031  HE3 MET B  52      53.330  21.910  31.570  1.00  0.00           H  
ATOM   4032  C   MET B  52      52.730  22.570  37.520  1.00  0.00           C  
ATOM   4033  O   MET B  52      52.280  21.470  37.690  1.00  0.00           O  
ATOM   4034  N   ARG B  53      53.430  23.190  38.460  1.00  0.00           N  
ATOM   4035  H   ARG B  53      53.860  24.080  38.280  1.00  0.00           H  
ATOM   4036  CA  ARG B  53      53.780  22.610  39.770  1.00  0.00           C  
ATOM   4037  HA  ARG B  53      54.230  21.630  39.580  1.00  0.00           H  
ATOM   4038  CB  ARG B  53      54.870  23.550  40.430  1.00  0.00           C  
ATOM   4039  HB3 ARG B  53      54.450  24.470  40.790  1.00  0.00           H  
ATOM   4040  HB2 ARG B  53      55.670  23.770  39.720  1.00  0.00           H  
ATOM   4041  CG  ARG B  53      55.530  22.800  41.600  1.00  0.00           C  
ATOM   4042  HG3 ARG B  53      56.070  21.890  41.350  1.00  0.00           H  
ATOM   4043  HG2 ARG B  53      54.750  22.460  42.270  1.00  0.00           H  
ATOM   4044  CD  ARG B  53      56.570  23.720  42.250  1.00  0.00           C  
ATOM   4045  HD3 ARG B  53      57.290  23.940  41.450  1.00  0.00           H  
ATOM   4046  HD2 ARG B  53      57.150  23.210  43.020  1.00  0.00           H  
ATOM   4047  NE  ARG B  53      56.070  24.960  42.830  1.00  0.00           N  
ATOM   4048  HE  ARG B  53      55.280  24.850  43.450  1.00  0.00           H  
ATOM   4049  CZ  ARG B  53      56.200  26.180  42.250  1.00  0.00           C  
ATOM   4050  NH1 ARG B  53      57.080  26.390  41.380  1.00  0.00           N  
ATOM   4051 HH11 ARG B  53      57.520  25.540  41.070  1.00  0.00           H  
ATOM   4052 HH12 ARG B  53      57.270  27.340  41.090  1.00  0.00           H  
ATOM   4053  NH2 ARG B  53      55.490  27.200  42.660  1.00  0.00           N  
ATOM   4054 HH21 ARG B  53      54.730  26.970  43.300  1.00  0.00           H  
ATOM   4055 HH22 ARG B  53      55.470  28.100  42.210  1.00  0.00           H  
ATOM   4056  C   ARG B  53      52.640  22.300  40.710  1.00  0.00           C  
ATOM   4057  O   ARG B  53      52.750  21.340  41.510  1.00  0.00           O  
ATOM   4058  N   THR B  54      51.490  23.010  40.610  1.00  0.00           N  
ATOM   4059  H   THR B  54      51.410  23.790  39.960  1.00  0.00           H  
ATOM   4060  CA  THR B  54      50.310  22.710  41.430  1.00  0.00           C  
ATOM   4061  HA  THR B  54      50.590  22.090  42.270  1.00  0.00           H  
ATOM   4062  CB  THR B  54      49.840  24.110  41.890  1.00  0.00           C  
ATOM   4063  HB  THR B  54      49.500  24.700  41.040  1.00  0.00           H  
ATOM   4064  CG2 THR B  54      48.710  23.960  42.930  1.00  0.00           C  
ATOM   4065 HG21 THR B  54      48.260  24.870  43.280  1.00  0.00           H  
ATOM   4066 HG22 THR B  54      47.910  23.390  42.470  1.00  0.00           H  
ATOM   4067 HG23 THR B  54      48.980  23.220  43.690  1.00  0.00           H  
ATOM   4068  OG1 THR B  54      50.930  24.790  42.520  1.00  0.00           O  
ATOM   4069  HG1 THR B  54      51.510  25.110  41.830  1.00  0.00           H  
ATOM   4070  C   THR B  54      49.230  21.810  40.700  1.00  0.00           C  
ATOM   4071  O   THR B  54      48.540  21.030  41.410  1.00  0.00           O  
ATOM   4072  N   CYS B  55      49.090  21.870  39.390  1.00  0.00           N  
ATOM   4073  H   CYS B  55      49.640  22.580  38.930  1.00  0.00           H  
ATOM   4074  CA  CYS B  55      47.990  21.320  38.660  1.00  0.00           C  
ATOM   4075  HA  CYS B  55      47.450  20.650  39.330  1.00  0.00           H  
ATOM   4076  CB  CYS B  55      47.020  22.500  38.380  1.00  0.00           C  
ATOM   4077  HB3 CYS B  55      46.260  22.180  37.670  1.00  0.00           H  
ATOM   4078  HB2 CYS B  55      47.450  23.250  37.730  1.00  0.00           H  
ATOM   4079  SG  CYS B  55      46.190  23.420  39.750  1.00  0.00           S  
ATOM   4080  C   CYS B  55      48.320  20.500  37.460  1.00  0.00           C  
ATOM   4081  O   CYS B  55      47.420  19.990  36.760  1.00  0.00           O  
ATOM   4082  N   GLY B  56      49.610  20.400  37.080  1.00  0.00           N  
ATOM   4083  H   GLY B  56      50.310  20.850  37.630  1.00  0.00           H  
ATOM   4084  CA  GLY B  56      49.990  19.980  35.700  1.00  0.00           C  
ATOM   4085  HA3 GLY B  56      50.960  20.360  35.370  1.00  0.00           H  
ATOM   4086  HA2 GLY B  56      49.230  20.270  34.970  1.00  0.00           H  
ATOM   4087  C   GLY B  56      50.170  18.460  35.590  1.00  0.00           C  
ATOM   4088  O   GLY B  56      49.390  17.700  36.230  1.00  0.00           O  
ATOM   4089  N   GLY B  57      51.080  17.960  34.710  1.00  0.00           N  
ATOM   4090  H   GLY B  57      51.760  18.540  34.240  1.00  0.00           H  
ATOM   4091  CA  GLY B  57      51.290  16.490  34.510  1.00  0.00           C  
ATOM   4092  HA3 GLY B  57      51.450  16.080  35.510  1.00  0.00           H  
ATOM   4093  HA2 GLY B  57      52.280  16.370  34.050  1.00  0.00           H  
ATOM   4094  C   GLY B  57      50.180  15.840  33.730  1.00  0.00           C  
ATOM   4095  O   GLY B  57      49.310  16.520  33.190  1.00  0.00           O  
ATOM   4096  N   ALA B  58      50.110  14.530  33.810  1.00  0.00           N  
ATOM   4097  H   ALA B  58      50.890  14.070  34.260  1.00  0.00           H  
ATOM   4098  CA  ALA B  58      48.980  13.680  33.380  1.00  0.00           C  
ATOM   4099  HA  ALA B  58      48.720  14.090  32.400  1.00  0.00           H  
ATOM   4100  CB  ALA B  58      49.530  12.330  32.910  1.00  0.00           C  
ATOM   4101  HB1 ALA B  58      50.000  11.780  33.730  1.00  0.00           H  
ATOM   4102  HB2 ALA B  58      48.770  11.730  32.410  1.00  0.00           H  
ATOM   4103  HB3 ALA B  58      50.290  12.570  32.170  1.00  0.00           H  
ATOM   4104  C   ALA B  58      47.780  13.560  34.370  1.00  0.00           C  
ATOM   4105  O   ALA B  58      47.990  13.200  35.570  1.00  0.00           O  
ATOM   4106  OXT ALA B  58      46.700  13.950  33.930  1.00  0.00           O  
TER    4107      ALA B  58
ENDMDL
CONECT 3446 3448
CONECT 3448 3446
END
