# Supplementary material for: Prebound State Discovered in the Unbinding Pathway of Fluorinated Variants of the Trypsin–BPTI Complex Using Random Acceleration Molecular Dynamics Simulations
Source: J Chem Inf Model. 2024 Jun 13;64(13):5194–206. doi: 10.1021/acs.jcim.4c00338 (PMC11234359; doi:10.1021/acs.jcim.4c00338)
Supplement: Supplementary file 2 — ci4c00338_si_002.zip [file ci4c00338_si_002.zip › fb_E2G_examples.pdb]

REMARK   1 CREATED WITH MDTraj 1.9.5, 2024-01-04
CRYST1   88.253   88.253   88.253  90.00  90.00  90.00 P 1           1 
MODEL        0
ATOM      1  N   ILE A  16      38.230  49.550  38.900  1.00  0.00           N  
ATOM      2  H   ILE A  16      37.670  48.940  38.320  1.00  0.00           H  
ATOM      3  H2  ILE A  16      38.810  50.060  38.260  1.00  0.00           H  
ATOM      4  H3  ILE A  16      38.820  49.010  39.520  1.00  0.00           H  
ATOM      5  CA  ILE A  16      37.340  50.580  39.550  1.00  0.00           C  
ATOM      6  HA  ILE A  16      36.780  50.030  40.310  1.00  0.00           H  
ATOM      7  CB  ILE A  16      38.260  51.670  40.190  1.00  0.00           C  
ATOM      8  HB  ILE A  16      39.210  51.760  39.670  1.00  0.00           H  
ATOM      9  CG2 ILE A  16      37.730  53.080  40.340  1.00  0.00           C  
ATOM     10 HG21 ILE A  16      36.800  53.030  40.890  1.00  0.00           H  
ATOM     11 HG22 ILE A  16      38.300  53.780  40.930  1.00  0.00           H  
ATOM     12 HG23 ILE A  16      37.480  53.390  39.320  1.00  0.00           H  
ATOM     13  CG1 ILE A  16      38.760  51.010  41.490  1.00  0.00           C  
ATOM     14 HG13 ILE A  16      39.560  51.690  41.780  1.00  0.00           H  
ATOM     15 HG12 ILE A  16      39.180  50.030  41.320  1.00  0.00           H  
ATOM     16  CD1 ILE A  16      37.750  50.980  42.710  1.00  0.00           C  
ATOM     17 HD11 ILE A  16      38.340  50.740  43.590  1.00  0.00           H  
ATOM     18 HD12 ILE A  16      37.160  51.890  42.850  1.00  0.00           H  
ATOM     19 HD13 ILE A  16      36.970  50.220  42.600  1.00  0.00           H  
ATOM     20  C   ILE A  16      36.230  51.180  38.650  1.00  0.00           C  
ATOM     21  O   ILE A  16      36.590  51.620  37.470  1.00  0.00           O  
ATOM     22  N   VAL A  17      34.970  51.220  39.180  1.00  0.00           N  
ATOM     23  H   VAL A  17      34.790  50.900  40.130  1.00  0.00           H  
ATOM     24  CA  VAL A  17      33.840  51.860  38.410  1.00  0.00           C  
ATOM     25  HA  VAL A  17      34.050  51.870  37.340  1.00  0.00           H  
ATOM     26  CB  VAL A  17      32.530  51.000  38.460  1.00  0.00           C  
ATOM     27  HB  VAL A  17      32.160  50.940  39.490  1.00  0.00           H  
ATOM     28  CG1 VAL A  17      31.400  51.570  37.630  1.00  0.00           C  
ATOM     29 HG11 VAL A  17      31.680  51.550  36.570  1.00  0.00           H  
ATOM     30 HG12 VAL A  17      30.470  51.050  37.850  1.00  0.00           H  
ATOM     31 HG13 VAL A  17      31.160  52.600  37.900  1.00  0.00           H  
ATOM     32  CG2 VAL A  17      32.670  49.450  38.140  1.00  0.00           C  
ATOM     33 HG21 VAL A  17      31.690  48.960  38.150  1.00  0.00           H  
ATOM     34 HG22 VAL A  17      33.160  49.420  37.170  1.00  0.00           H  
ATOM     35 HG23 VAL A  17      33.410  49.020  38.820  1.00  0.00           H  
ATOM     36  C   VAL A  17      33.660  53.330  38.750  1.00  0.00           C  
ATOM     37  O   VAL A  17      33.640  53.730  39.910  1.00  0.00           O  
ATOM     38  N   GLY A  18      33.540  54.140  37.780  1.00  0.00           N  
ATOM     39  H   GLY A  18      33.610  53.830  36.820  1.00  0.00           H  
ATOM     40  CA  GLY A  18      33.370  55.580  38.000  1.00  0.00           C  
ATOM     41  HA3 GLY A  18      32.450  55.770  38.550  1.00  0.00           H  
ATOM     42  HA2 GLY A  18      33.120  56.000  37.020  1.00  0.00           H  
ATOM     43  C   GLY A  18      34.650  56.320  38.510  1.00  0.00           C  
ATOM     44  O   GLY A  18      34.560  57.440  39.030  1.00  0.00           O  
ATOM     45  N   GLY A  19      35.820  55.710  38.230  1.00  0.00           N  
ATOM     46  H   GLY A  19      35.890  54.970  37.540  1.00  0.00           H  
ATOM     47  CA  GLY A  19      37.040  56.260  38.820  1.00  0.00           C  
ATOM     48  HA3 GLY A  19      37.690  55.450  39.160  1.00  0.00           H  
ATOM     49  HA2 GLY A  19      36.830  56.870  39.700  1.00  0.00           H  
ATOM     50  C   GLY A  19      37.830  57.180  37.810  1.00  0.00           C  
ATOM     51  O   GLY A  19      37.620  57.240  36.590  1.00  0.00           O  
ATOM     52  N   TYR A  20      38.830  57.930  38.320  1.00  0.00           N  
ATOM     53  H   TYR A  20      39.220  57.670  39.210  1.00  0.00           H  
ATOM     54  CA  TYR A  20      39.810  58.710  37.480  1.00  0.00           C  
ATOM     55  HA  TYR A  20      39.400  58.920  36.490  1.00  0.00           H  
ATOM     56  CB  TYR A  20      40.040  60.110  38.120  1.00  0.00           C  
ATOM     57  HB3 TYR A  20      39.090  60.620  38.310  1.00  0.00           H  
ATOM     58  HB2 TYR A  20      40.550  60.710  37.390  1.00  0.00           H  
ATOM     59  CG  TYR A  20      40.710  60.210  39.450  1.00  0.00           C  
ATOM     60  CD1 TYR A  20      40.040  59.860  40.630  1.00  0.00           C  
ATOM     61  HD1 TYR A  20      39.000  59.560  40.610  1.00  0.00           H  
ATOM     62  CE1 TYR A  20      40.670  60.140  41.870  1.00  0.00           C  
ATOM     63  HE1 TYR A  20      40.170  59.990  42.810  1.00  0.00           H  
ATOM     64  CZ  TYR A  20      41.930  60.670  41.940  1.00  0.00           C  
ATOM     65  OH  TYR A  20      42.470  61.030  43.180  1.00  0.00           O  
ATOM     66  HH  TYR A  20      43.370  61.360  43.120  1.00  0.00           H  
ATOM     67  CE2 TYR A  20      42.560  60.980  40.700  1.00  0.00           C  
ATOM     68  HE2 TYR A  20      43.570  61.370  40.750  1.00  0.00           H  
ATOM     69  CD2 TYR A  20      42.010  60.680  39.470  1.00  0.00           C  
ATOM     70  HD2 TYR A  20      42.540  60.930  38.560  1.00  0.00           H  
ATOM     71  C   TYR A  20      41.110  58.010  37.260  1.00  0.00           C  
ATOM     72  O   TYR A  20      41.620  57.290  38.140  1.00  0.00           O  
ATOM     73  N   THR A  21      41.720  58.260  36.120  1.00  0.00           N  
ATOM     74  H   THR A  21      41.280  58.820  35.410  1.00  0.00           H  
ATOM     75  CA  THR A  21      43.120  57.890  35.990  1.00  0.00           C  
ATOM     76  HA  THR A  21      43.130  56.810  36.050  1.00  0.00           H  
ATOM     77  CB  THR A  21      43.480  58.190  34.540  1.00  0.00           C  
ATOM     78  HB  THR A  21      43.020  59.090  34.160  1.00  0.00           H  
ATOM     79  CG2 THR A  21      45.050  58.250  34.230  1.00  0.00           C  
ATOM     80 HG21 THR A  21      45.530  59.070  34.750  1.00  0.00           H  
ATOM     81 HG22 THR A  21      45.570  57.310  34.450  1.00  0.00           H  
ATOM     82 HG23 THR A  21      45.240  58.350  33.160  1.00  0.00           H  
ATOM     83  OG1 THR A  21      43.000  57.060  33.840  1.00  0.00           O  
ATOM     84  HG1 THR A  21      43.180  57.240  32.930  1.00  0.00           H  
ATOM     85  C   THR A  21      44.000  58.710  36.890  1.00  0.00           C  
ATOM     86  O   THR A  21      43.970  59.940  36.900  1.00  0.00           O  
ATOM     87  N   CYS A  22      44.840  57.980  37.660  1.00  0.00           N  
ATOM     88  H   CYS A  22      44.950  56.990  37.540  1.00  0.00           H  
ATOM     89  CA  CYS A  22      45.600  58.660  38.690  1.00  0.00           C  
ATOM     90  HA  CYS A  22      44.920  59.270  39.290  1.00  0.00           H  
ATOM     91  CB  CYS A  22      46.140  57.630  39.630  1.00  0.00           C  
ATOM     92  HB3 CYS A  22      46.470  58.170  40.520  1.00  0.00           H  
ATOM     93  HB2 CYS A  22      47.030  57.120  39.250  1.00  0.00           H  
ATOM     94  SG  CYS A  22      45.030  56.350  40.390  1.00  0.00           S  
ATOM     95  C   CYS A  22      46.680  59.590  38.320  1.00  0.00           C  
ATOM     96  O   CYS A  22      46.900  60.490  39.070  1.00  0.00           O  
ATOM     97  N   GLY A  23      47.330  59.310  37.190  1.00  0.00           N  
ATOM     98  H   GLY A  23      47.040  58.520  36.640  1.00  0.00           H  
ATOM     99  CA  GLY A  23      48.410  60.070  36.680  1.00  0.00           C  
ATOM    100  HA3 GLY A  23      48.240  61.140  36.690  1.00  0.00           H  
ATOM    101  HA2 GLY A  23      48.560  59.940  35.610  1.00  0.00           H  
ATOM    102  C   GLY A  23      49.680  59.690  37.350  1.00  0.00           C  
ATOM    103  O   GLY A  23      49.750  59.010  38.400  1.00  0.00           O  
ATOM    104  N   ALA A  24      50.770  60.110  36.750  1.00  0.00           N  
ATOM    105  H   ALA A  24      50.660  60.530  35.840  1.00  0.00           H  
ATOM    106  CA  ALA A  24      52.100  60.100  37.320  1.00  0.00           C  
ATOM    107  HA  ALA A  24      52.450  59.070  37.400  1.00  0.00           H  
ATOM    108  CB  ALA A  24      53.070  60.780  36.390  1.00  0.00           C  
ATOM    109  HB1 ALA A  24      54.060  60.470  36.710  1.00  0.00           H  
ATOM    110  HB2 ALA A  24      52.960  60.300  35.420  1.00  0.00           H  
ATOM    111  HB3 ALA A  24      52.970  61.870  36.410  1.00  0.00           H  
ATOM    112  C   ALA A  24      52.210  60.570  38.790  1.00  0.00           C  
ATOM    113  O   ALA A  24      51.540  61.480  39.170  1.00  0.00           O  
ATOM    114  N   ASN A  25      53.020  59.920  39.620  1.00  0.00           N  
ATOM    115  H   ASN A  25      53.510  59.150  39.200  1.00  0.00           H  
ATOM    116  CA  ASN A  25      53.350  60.240  41.000  1.00  0.00           C  
ATOM    117  HA  ASN A  25      54.170  59.630  41.380  1.00  0.00           H  
ATOM    118  CB  ASN A  25      53.920  61.680  40.960  1.00  0.00           C  
ATOM    119  HB3 ASN A  25      54.150  62.050  41.960  1.00  0.00           H  
ATOM    120  HB2 ASN A  25      53.250  62.400  40.480  1.00  0.00           H  
ATOM    121  CG  ASN A  25      55.280  61.690  40.240  1.00  0.00           C  
ATOM    122  OD1 ASN A  25      55.850  60.710  39.780  1.00  0.00           O  
ATOM    123  ND2 ASN A  25      55.780  62.810  40.000  1.00  0.00           N  
ATOM    124 HD21 ASN A  25      55.280  63.640  40.280  1.00  0.00           H  
ATOM    125 HD22 ASN A  25      56.520  62.880  39.320  1.00  0.00           H  
ATOM    126  C   ASN A  25      52.230  60.070  41.990  1.00  0.00           C  
ATOM    127  O   ASN A  25      52.510  60.200  43.200  1.00  0.00           O  
ATOM    128  N   THR A  26      51.000  59.790  41.570  1.00  0.00           N  
ATOM    129  H   THR A  26      50.770  59.870  40.590  1.00  0.00           H  
ATOM    130  CA  THR A  26      49.850  59.970  42.500  1.00  0.00           C  
ATOM    131  HA  THR A  26      49.970  60.860  43.110  1.00  0.00           H  
ATOM    132  CB  THR A  26      48.490  60.110  41.800  1.00  0.00           C  
ATOM    133  HB  THR A  26      48.380  59.240  41.170  1.00  0.00           H  
ATOM    134  CG2 THR A  26      47.220  60.260  42.600  1.00  0.00           C  
ATOM    135 HG21 THR A  26      47.000  59.290  43.050  1.00  0.00           H  
ATOM    136 HG22 THR A  26      47.320  61.040  43.350  1.00  0.00           H  
ATOM    137 HG23 THR A  26      46.400  60.480  41.930  1.00  0.00           H  
ATOM    138  OG1 THR A  26      48.500  61.300  41.070  1.00  0.00           O  
ATOM    139  HG1 THR A  26      48.010  61.030  40.300  1.00  0.00           H  
ATOM    140  C   THR A  26      49.650  58.790  43.460  1.00  0.00           C  
ATOM    141  O   THR A  26      49.080  58.920  44.570  1.00  0.00           O  
ATOM    142  N   VAL A  27      50.010  57.570  43.020  1.00  0.00           N  
ATOM    143  H   VAL A  27      50.400  57.520  42.090  1.00  0.00           H  
ATOM    144  CA  VAL A  27      49.990  56.330  43.900  1.00  0.00           C  
ATOM    145  HA  VAL A  27      49.890  56.540  44.950  1.00  0.00           H  
ATOM    146  CB  VAL A  27      48.760  55.550  43.470  1.00  0.00           C  
ATOM    147  HB  VAL A  27      48.740  55.340  42.400  1.00  0.00           H  
ATOM    148  CG1 VAL A  27      48.650  54.240  44.190  1.00  0.00           C  
ATOM    149 HG11 VAL A  27      49.510  53.570  44.110  1.00  0.00           H  
ATOM    150 HG12 VAL A  27      48.300  54.320  45.230  1.00  0.00           H  
ATOM    151 HG13 VAL A  27      47.860  53.630  43.760  1.00  0.00           H  
ATOM    152  CG2 VAL A  27      47.440  56.240  43.710  1.00  0.00           C  
ATOM    153 HG21 VAL A  27      46.620  55.570  43.480  1.00  0.00           H  
ATOM    154 HG22 VAL A  27      47.270  56.630  44.710  1.00  0.00           H  
ATOM    155 HG23 VAL A  27      47.380  57.030  42.970  1.00  0.00           H  
ATOM    156  C   VAL A  27      51.360  55.620  43.770  1.00  0.00           C  
ATOM    157  O   VAL A  27      51.360  54.630  43.000  1.00  0.00           O  
ATOM    158  N   PRO A  28      52.520  56.030  44.380  1.00  0.00           N  
ATOM    159  CD  PRO A  28      52.830  57.110  45.370  1.00  0.00           C  
ATOM    160  HD3 PRO A  28      52.000  57.010  46.060  1.00  0.00           H  
ATOM    161  HD2 PRO A  28      52.790  58.080  44.900  1.00  0.00           H  
ATOM    162  CG  PRO A  28      54.300  56.890  45.850  1.00  0.00           C  
ATOM    163  HG3 PRO A  28      54.260  56.090  46.580  1.00  0.00           H  
ATOM    164  HG2 PRO A  28      54.910  57.730  46.200  1.00  0.00           H  
ATOM    165  CB  PRO A  28      54.930  56.340  44.570  1.00  0.00           C  
ATOM    166  HB3 PRO A  28      55.860  55.840  44.800  1.00  0.00           H  
ATOM    167  HB2 PRO A  28      55.040  57.170  43.870  1.00  0.00           H  
ATOM    168  CA  PRO A  28      53.810  55.370  44.030  1.00  0.00           C  
ATOM    169  HA  PRO A  28      53.890  55.290  42.940  1.00  0.00           H  
ATOM    170  C   PRO A  28      53.990  53.970  44.760  1.00  0.00           C  
ATOM    171  O   PRO A  28      54.920  53.210  44.520  1.00  0.00           O  
ATOM    172  N   TYR A  29      53.200  53.750  45.750  1.00  0.00           N  
ATOM    173  H   TYR A  29      52.550  54.500  45.920  1.00  0.00           H  
ATOM    174  CA  TYR A  29      53.240  52.640  46.670  1.00  0.00           C  
ATOM    175  HA  TYR A  29      54.290  52.350  46.740  1.00  0.00           H  
ATOM    176  CB  TYR A  29      52.720  52.950  48.020  1.00  0.00           C  
ATOM    177  HB3 TYR A  29      53.510  53.500  48.550  1.00  0.00           H  
ATOM    178  HB2 TYR A  29      52.640  51.950  48.420  1.00  0.00           H  
ATOM    179  CG  TYR A  29      51.430  53.790  48.040  1.00  0.00           C  
ATOM    180  CD1 TYR A  29      50.160  53.230  47.880  1.00  0.00           C  
ATOM    181  HD1 TYR A  29      50.140  52.150  47.780  1.00  0.00           H  
ATOM    182  CE1 TYR A  29      48.980  54.040  47.810  1.00  0.00           C  
ATOM    183  HE1 TYR A  29      47.990  53.650  47.590  1.00  0.00           H  
ATOM    184  CZ  TYR A  29      49.030  55.410  48.090  1.00  0.00           C  
ATOM    185  OH  TYR A  29      47.950  56.270  47.970  1.00  0.00           O  
ATOM    186  HH  TYR A  29      48.090  57.200  48.060  1.00  0.00           H  
ATOM    187  CE2 TYR A  29      50.340  55.920  48.250  1.00  0.00           C  
ATOM    188  HE2 TYR A  29      50.470  56.980  48.380  1.00  0.00           H  
ATOM    189  CD2 TYR A  29      51.460  55.150  48.280  1.00  0.00           C  
ATOM    190  HD2 TYR A  29      52.400  55.650  48.410  1.00  0.00           H  
ATOM    191  C   TYR A  29      52.530  51.370  46.130  1.00  0.00           C  
ATOM    192  O   TYR A  29      52.930  50.220  46.410  1.00  0.00           O  
ATOM    193  N   GLN A  30      51.460  51.490  45.320  1.00  0.00           N  
ATOM    194  H   GLN A  30      51.100  52.410  45.080  1.00  0.00           H  
ATOM    195  CA  GLN A  30      50.900  50.290  44.690  1.00  0.00           C  
ATOM    196  HA  GLN A  30      50.730  49.580  45.510  1.00  0.00           H  
ATOM    197  CB  GLN A  30      49.430  50.480  44.280  1.00  0.00           C  
ATOM    198  HB3 GLN A  30      49.230  51.430  43.780  1.00  0.00           H  
ATOM    199  HB2 GLN A  30      48.960  50.550  45.260  1.00  0.00           H  
ATOM    200  CG  GLN A  30      48.870  49.280  43.580  1.00  0.00           C  
ATOM    201  HG3 GLN A  30      49.360  48.380  43.990  1.00  0.00           H  
ATOM    202  HG2 GLN A  30      49.080  49.490  42.540  1.00  0.00           H  
ATOM    203  CD  GLN A  30      47.400  49.220  43.640  1.00  0.00           C  
ATOM    204  OE1 GLN A  30      46.810  48.150  43.480  1.00  0.00           O  
ATOM    205  NE2 GLN A  30      46.620  50.320  43.750  1.00  0.00           N  
ATOM    206 HE21 GLN A  30      47.020  51.250  43.720  1.00  0.00           H  
ATOM    207 HE22 GLN A  30      45.630  50.230  43.600  1.00  0.00           H  
ATOM    208  C   GLN A  30      51.840  49.870  43.580  1.00  0.00           C  
ATOM    209  O   GLN A  30      52.360  50.620  42.720  1.00  0.00           O  
ATOM    210  N   VAL A  31      52.140  48.510  43.630  1.00  0.00           N  
ATOM    211  H   VAL A  31      51.840  48.040  44.470  1.00  0.00           H  
ATOM    212  CA  VAL A  31      52.990  47.730  42.820  1.00  0.00           C  
ATOM    213  HA  VAL A  31      53.140  48.240  41.870  1.00  0.00           H  
ATOM    214  CB  VAL A  31      54.400  47.380  43.470  1.00  0.00           C  
ATOM    215  HB  VAL A  31      54.970  46.780  42.770  1.00  0.00           H  
ATOM    216  CG1 VAL A  31      55.080  48.640  43.930  1.00  0.00           C  
ATOM    217 HG11 VAL A  31      54.710  49.160  44.820  1.00  0.00           H  
ATOM    218 HG12 VAL A  31      56.160  48.490  44.060  1.00  0.00           H  
ATOM    219 HG13 VAL A  31      55.000  49.340  43.090  1.00  0.00           H  
ATOM    220  CG2 VAL A  31      54.270  46.450  44.610  1.00  0.00           C  
ATOM    221 HG21 VAL A  31      53.590  45.630  44.400  1.00  0.00           H  
ATOM    222 HG22 VAL A  31      55.260  46.110  44.930  1.00  0.00           H  
ATOM    223 HG23 VAL A  31      53.850  46.920  45.510  1.00  0.00           H  
ATOM    224  C   VAL A  31      52.190  46.450  42.300  1.00  0.00           C  
ATOM    225  O   VAL A  31      51.290  45.910  42.940  1.00  0.00           O  
ATOM    226  N   SER A  32      52.540  46.000  41.110  1.00  0.00           N  
ATOM    227  H   SER A  32      53.360  46.440  40.740  1.00  0.00           H  
ATOM    228  CA  SER A  32      51.790  45.030  40.250  1.00  0.00           C  
ATOM    229  HA  SER A  32      50.710  45.100  40.330  1.00  0.00           H  
ATOM    230  CB  SER A  32      52.160  45.380  38.830  1.00  0.00           C  
ATOM    231  HB3 SER A  32      53.260  45.350  38.790  1.00  0.00           H  
ATOM    232  HB2 SER A  32      51.830  46.350  38.490  1.00  0.00           H  
ATOM    233  OG  SER A  32      51.610  44.430  37.870  1.00  0.00           O  
ATOM    234  HG  SER A  32      51.940  44.760  37.030  1.00  0.00           H  
ATOM    235  C   SER A  32      52.330  43.650  40.500  1.00  0.00           C  
ATOM    236  O   SER A  32      53.520  43.460  40.220  1.00  0.00           O  
ATOM    237  N   LEU A  33      51.400  42.730  40.910  1.00  0.00           N  
ATOM    238  H   LEU A  33      50.440  43.010  40.800  1.00  0.00           H  
ATOM    239  CA  LEU A  33      51.770  41.310  41.220  1.00  0.00           C  
ATOM    240  HA  LEU A  33      52.820  41.190  41.470  1.00  0.00           H  
ATOM    241  CB  LEU A  33      51.000  40.710  42.370  1.00  0.00           C  
ATOM    242  HB3 LEU A  33      51.450  39.740  42.550  1.00  0.00           H  
ATOM    243  HB2 LEU A  33      49.980  40.550  42.030  1.00  0.00           H  
ATOM    244  CG  LEU A  33      51.010  41.590  43.630  1.00  0.00           C  
ATOM    245  HG  LEU A  33      50.400  42.460  43.370  1.00  0.00           H  
ATOM    246  CD1 LEU A  33      50.430  40.810  44.800  1.00  0.00           C  
ATOM    247 HD11 LEU A  33      50.370  41.440  45.690  1.00  0.00           H  
ATOM    248 HD12 LEU A  33      49.410  40.490  44.580  1.00  0.00           H  
ATOM    249 HD13 LEU A  33      51.000  39.930  45.090  1.00  0.00           H  
ATOM    250  CD2 LEU A  33      52.370  42.140  44.110  1.00  0.00           C  
ATOM    251 HD21 LEU A  33      52.540  43.000  43.460  1.00  0.00           H  
ATOM    252 HD22 LEU A  33      52.170  42.620  45.080  1.00  0.00           H  
ATOM    253 HD23 LEU A  33      53.110  41.350  44.140  1.00  0.00           H  
ATOM    254  C   LEU A  33      51.550  40.550  39.930  1.00  0.00           C  
ATOM    255  O   LEU A  33      50.430  40.480  39.410  1.00  0.00           O  
ATOM    256  N   ASN A  34      52.580  39.860  39.390  1.00  0.00           N  
ATOM    257  H   ASN A  34      53.500  40.100  39.710  1.00  0.00           H  
ATOM    258  CA  ASN A  34      52.570  39.050  38.120  1.00  0.00           C  
ATOM    259  HA  ASN A  34      51.510  39.060  37.820  1.00  0.00           H  
ATOM    260  CB  ASN A  34      53.460  39.640  36.980  1.00  0.00           C  
ATOM    261  HB3 ASN A  34      53.200  39.180  36.030  1.00  0.00           H  
ATOM    262  HB2 ASN A  34      54.550  39.610  37.120  1.00  0.00           H  
ATOM    263  CG  ASN A  34      53.030  41.060  36.710  1.00  0.00           C  
ATOM    264  OD1 ASN A  34      52.210  41.370  35.900  1.00  0.00           O  
ATOM    265  ND2 ASN A  34      53.520  42.070  37.440  1.00  0.00           N  
ATOM    266 HD21 ASN A  34      54.010  41.790  38.270  1.00  0.00           H  
ATOM    267 HD22 ASN A  34      53.000  42.940  37.450  1.00  0.00           H  
ATOM    268  C   ASN A  34      52.890  37.550  38.360  1.00  0.00           C  
ATOM    269  O   ASN A  34      53.740  37.260  39.230  1.00  0.00           O  
ATOM    270  N   SER A  37      52.310  36.650  37.520  1.00  0.00           N  
ATOM    271  H   SER A  37      51.790  37.060  36.750  1.00  0.00           H  
ATOM    272  CA  SER A  37      52.560  35.230  37.360  1.00  0.00           C  
ATOM    273  HA  SER A  37      53.620  35.080  37.550  1.00  0.00           H  
ATOM    274  CB  SER A  37      51.670  34.400  38.280  1.00  0.00           C  
ATOM    275  HB3 SER A  37      50.610  34.510  38.040  1.00  0.00           H  
ATOM    276  HB2 SER A  37      51.610  34.660  39.330  1.00  0.00           H  
ATOM    277  OG  SER A  37      52.020  33.040  38.270  1.00  0.00           O  
ATOM    278  HG  SER A  37      52.760  32.930  38.880  1.00  0.00           H  
ATOM    279  C   SER A  37      52.650  34.890  35.860  1.00  0.00           C  
ATOM    280  O   SER A  37      51.840  34.080  35.340  1.00  0.00           O  
ATOM    281  N   GLY A  38      53.490  35.700  35.220  1.00  0.00           N  
ATOM    282  H   GLY A  38      54.320  36.050  35.670  1.00  0.00           H  
ATOM    283  CA  GLY A  38      53.430  35.790  33.770  1.00  0.00           C  
ATOM    284  HA3 GLY A  38      53.050  34.870  33.320  1.00  0.00           H  
ATOM    285  HA2 GLY A  38      54.390  36.030  33.310  1.00  0.00           H  
ATOM    286  C   GLY A  38      52.430  36.850  33.470  1.00  0.00           C  
ATOM    287  O   GLY A  38      52.860  37.850  32.870  1.00  0.00           O  
ATOM    288  N   TYR A  39      51.150  36.540  33.630  1.00  0.00           N  
ATOM    289  H   TYR A  39      50.950  35.640  34.060  1.00  0.00           H  
ATOM    290  CA  TYR A  39      50.100  37.520  33.420  1.00  0.00           C  
ATOM    291  HA  TYR A  39      50.300  38.210  32.600  1.00  0.00           H  
ATOM    292  CB  TYR A  39      48.790  36.800  33.070  1.00  0.00           C  
ATOM    293  HB3 TYR A  39      49.030  36.180  32.200  1.00  0.00           H  
ATOM    294  HB2 TYR A  39      47.950  37.400  32.750  1.00  0.00           H  
ATOM    295  CG  TYR A  39      48.240  35.920  34.220  1.00  0.00           C  
ATOM    296  CD1 TYR A  39      48.740  34.590  34.520  1.00  0.00           C  
ATOM    297  HD1 TYR A  39      49.560  34.170  33.960  1.00  0.00           H  
ATOM    298  CE1 TYR A  39      48.100  33.780  35.430  1.00  0.00           C  
ATOM    299  HE1 TYR A  39      48.290  32.730  35.620  1.00  0.00           H  
ATOM    300  CZ  TYR A  39      47.080  34.290  36.190  1.00  0.00           C  
ATOM    301  OH  TYR A  39      46.500  33.520  37.210  1.00  0.00           O  
ATOM    302  HH  TYR A  39      46.510  32.580  37.010  1.00  0.00           H  
ATOM    303  CE2 TYR A  39      46.500  35.510  35.890  1.00  0.00           C  
ATOM    304  HE2 TYR A  39      45.630  35.710  36.500  1.00  0.00           H  
ATOM    305  CD2 TYR A  39      47.060  36.320  34.850  1.00  0.00           C  
ATOM    306  HD2 TYR A  39      46.710  37.320  34.630  1.00  0.00           H  
ATOM    307  C   TYR A  39      49.910  38.370  34.700  1.00  0.00           C  
ATOM    308  O   TYR A  39      50.250  37.930  35.810  1.00  0.00           O  
ATOM    309  N   HIS A  40      49.260  39.560  34.610  1.00  0.00           N  
ATOM    310  H   HIS A  40      49.090  39.890  33.660  1.00  0.00           H  
ATOM    311  CA  HIS A  40      48.880  40.370  35.780  1.00  0.00           C  
ATOM    312  HA  HIS A  40      49.590  40.270  36.610  1.00  0.00           H  
ATOM    313  CB  HIS A  40      48.830  41.900  35.470  1.00  0.00           C  
ATOM    314  HB3 HIS A  40      48.240  42.120  34.580  1.00  0.00           H  
ATOM    315  HB2 HIS A  40      49.730  42.320  35.020  1.00  0.00           H  
ATOM    316  CG  HIS A  40      48.300  42.820  36.570  1.00  0.00           C  
ATOM    317  ND1 HIS A  40      49.050  43.180  37.660  1.00  0.00           N  
ATOM    318  HD1 HIS A  40      50.040  43.170  37.840  1.00  0.00           H  
ATOM    319  CE1 HIS A  40      48.150  43.690  38.570  1.00  0.00           C  
ATOM    320  HE1 HIS A  40      48.420  44.010  39.570  1.00  0.00           H  
ATOM    321  NE2 HIS A  40      46.890  43.670  38.010  1.00  0.00           N  
ATOM    322  HE2 HIS A  40      46.030  43.950  38.450  1.00  0.00           H  
ATOM    323  CD2 HIS A  40      46.940  43.150  36.740  1.00  0.00           C  
ATOM    324  HD2 HIS A  40      46.140  42.860  36.080  1.00  0.00           H  
ATOM    325  C   HIS A  40      47.620  39.890  36.450  1.00  0.00           C  
ATOM    326  O   HIS A  40      46.490  39.810  35.900  1.00  0.00           O  
ATOM    327  N   PHE A  41      47.720  39.590  37.780  1.00  0.00           N  
ATOM    328  H   PHE A  41      48.640  39.700  38.190  1.00  0.00           H  
ATOM    329  CA  PHE A  41      46.610  38.940  38.610  1.00  0.00           C  
ATOM    330  HA  PHE A  41      45.770  38.820  37.930  1.00  0.00           H  
ATOM    331  CB  PHE A  41      47.060  37.520  38.820  1.00  0.00           C  
ATOM    332  HB3 PHE A  41      47.610  37.200  37.940  1.00  0.00           H  
ATOM    333  HB2 PHE A  41      46.180  36.910  39.030  1.00  0.00           H  
ATOM    334  CG  PHE A  41      48.010  37.240  39.940  1.00  0.00           C  
ATOM    335  CD1 PHE A  41      49.380  37.280  39.790  1.00  0.00           C  
ATOM    336  HD1 PHE A  41      49.850  37.640  38.900  1.00  0.00           H  
ATOM    337  CE1 PHE A  41      50.260  36.880  40.800  1.00  0.00           C  
ATOM    338  HE1 PHE A  41      51.330  36.900  40.650  1.00  0.00           H  
ATOM    339  CZ  PHE A  41      49.740  36.650  42.080  1.00  0.00           C  
ATOM    340  HZ  PHE A  41      50.450  36.540  42.900  1.00  0.00           H  
ATOM    341  CE2 PHE A  41      48.360  36.590  42.280  1.00  0.00           C  
ATOM    342  HE2 PHE A  41      47.940  36.380  43.240  1.00  0.00           H  
ATOM    343  CD2 PHE A  41      47.470  36.890  41.250  1.00  0.00           C  
ATOM    344  HD2 PHE A  41      46.380  36.920  41.280  1.00  0.00           H  
ATOM    345  C   PHE A  41      46.040  39.610  39.820  1.00  0.00           C  
ATOM    346  O   PHE A  41      44.810  39.640  40.030  1.00  0.00           O  
ATOM    347  N   CYS A  42      46.970  40.200  40.590  1.00  0.00           N  
ATOM    348  H   CYS A  42      47.910  40.280  40.220  1.00  0.00           H  
ATOM    349  CA  CYS A  42      46.740  41.100  41.710  1.00  0.00           C  
ATOM    350  HA  CYS A  42      45.680  41.360  41.750  1.00  0.00           H  
ATOM    351  CB  CYS A  42      46.910  40.260  42.940  1.00  0.00           C  
ATOM    352  HB3 CYS A  42      46.990  40.900  43.830  1.00  0.00           H  
ATOM    353  HB2 CYS A  42      47.790  39.620  42.910  1.00  0.00           H  
ATOM    354  SG  CYS A  42      45.600  39.110  43.350  1.00  0.00           S  
ATOM    355  C   CYS A  42      47.620  42.340  41.750  1.00  0.00           C  
ATOM    356  O   CYS A  42      48.650  42.450  41.170  1.00  0.00           O  
ATOM    357  N   GLY A  43      47.290  43.220  42.720  1.00  0.00           N  
ATOM    358  H   GLY A  43      46.400  43.060  43.170  1.00  0.00           H  
ATOM    359  CA  GLY A  43      48.080  44.420  43.140  1.00  0.00           C  
ATOM    360  HA3 GLY A  43      47.480  45.330  43.110  1.00  0.00           H  
ATOM    361  HA2 GLY A  43      48.900  44.570  42.440  1.00  0.00           H  
ATOM    362  C   GLY A  43      48.580  44.190  44.570  1.00  0.00           C  
ATOM    363  O   GLY A  43      48.290  43.200  45.230  1.00  0.00           O  
ATOM    364  N   GLY A  44      49.480  45.020  45.080  1.00  0.00           N  
ATOM    365  H   GLY A  44      49.770  45.770  44.470  1.00  0.00           H  
ATOM    366  CA  GLY A  44      49.990  44.910  46.470  1.00  0.00           C  
ATOM    367  HA3 GLY A  44      50.750  44.140  46.540  1.00  0.00           H  
ATOM    368  HA2 GLY A  44      49.230  44.670  47.210  1.00  0.00           H  
ATOM    369  C   GLY A  44      50.670  46.230  46.900  1.00  0.00           C  
ATOM    370  O   GLY A  44      51.310  46.920  46.070  1.00  0.00           O  
ATOM    371  N   SER A  45      50.440  46.550  48.180  1.00  0.00           N  
ATOM    372  H   SER A  45      49.840  45.920  48.700  1.00  0.00           H  
ATOM    373  CA  SER A  45      50.930  47.680  48.940  1.00  0.00           C  
ATOM    374  HA  SER A  45      50.350  47.660  49.860  1.00  0.00           H  
ATOM    375  CB  SER A  45      50.380  48.930  48.350  1.00  0.00           C  
ATOM    376  HB3 SER A  45      50.910  49.180  47.430  1.00  0.00           H  
ATOM    377  HB2 SER A  45      50.670  49.740  49.030  1.00  0.00           H  
ATOM    378  OG  SER A  45      48.990  48.890  48.070  1.00  0.00           O  
ATOM    379  HG  SER A  45      48.550  48.120  48.430  1.00  0.00           H  
ATOM    380  C   SER A  45      52.370  47.700  49.360  1.00  0.00           C  
ATOM    381  O   SER A  45      52.790  46.850  50.190  1.00  0.00           O  
ATOM    382  N   LEU A  46      53.270  48.550  48.790  1.00  0.00           N  
ATOM    383  H   LEU A  46      53.080  48.940  47.870  1.00  0.00           H  
ATOM    384  CA  LEU A  46      54.720  48.570  49.140  1.00  0.00           C  
ATOM    385  HA  LEU A  46      55.120  47.550  49.150  1.00  0.00           H  
ATOM    386  CB  LEU A  46      55.500  49.300  48.050  1.00  0.00           C  
ATOM    387  HB3 LEU A  46      55.130  50.320  47.950  1.00  0.00           H  
ATOM    388  HB2 LEU A  46      55.180  48.920  47.080  1.00  0.00           H  
ATOM    389  CG  LEU A  46      57.050  49.300  48.020  1.00  0.00           C  
ATOM    390  HG  LEU A  46      57.430  49.650  48.980  1.00  0.00           H  
ATOM    391  CD1 LEU A  46      57.650  47.830  47.810  1.00  0.00           C  
ATOM    392 HD11 LEU A  46      57.370  47.380  46.870  1.00  0.00           H  
ATOM    393 HD12 LEU A  46      58.750  47.830  47.860  1.00  0.00           H  
ATOM    394 HD13 LEU A  46      57.350  47.240  48.670  1.00  0.00           H  
ATOM    395  CD2 LEU A  46      57.560  50.270  46.950  1.00  0.00           C  
ATOM    396 HD21 LEU A  46      58.620  50.170  46.710  1.00  0.00           H  
ATOM    397 HD22 LEU A  46      57.120  49.940  46.010  1.00  0.00           H  
ATOM    398 HD23 LEU A  46      57.210  51.250  47.260  1.00  0.00           H  
ATOM    399  C   LEU A  46      54.810  49.240  50.520  1.00  0.00           C  
ATOM    400  O   LEU A  46      54.970  50.430  50.610  1.00  0.00           O  
ATOM    401  N   ILE A  47      54.790  48.400  51.540  1.00  0.00           N  
ATOM    402  H   ILE A  47      54.780  47.400  51.430  1.00  0.00           H  
ATOM    403  CA  ILE A  47      54.850  48.940  52.900  1.00  0.00           C  
ATOM    404  HA  ILE A  47      54.260  49.860  52.850  1.00  0.00           H  
ATOM    405  CB  ILE A  47      54.150  47.960  53.830  1.00  0.00           C  
ATOM    406  HB  ILE A  47      54.260  48.470  54.790  1.00  0.00           H  
ATOM    407  CG2 ILE A  47      52.700  47.890  53.480  1.00  0.00           C  
ATOM    408 HG21 ILE A  47      52.280  47.440  54.380  1.00  0.00           H  
ATOM    409 HG22 ILE A  47      52.340  48.880  53.250  1.00  0.00           H  
ATOM    410 HG23 ILE A  47      52.480  47.210  52.660  1.00  0.00           H  
ATOM    411  CG1 ILE A  47      54.920  46.610  53.860  1.00  0.00           C  
ATOM    412 HG13 ILE A  47      55.950  46.790  54.170  1.00  0.00           H  
ATOM    413 HG12 ILE A  47      54.960  46.080  52.910  1.00  0.00           H  
ATOM    414  CD1 ILE A  47      54.290  45.630  54.810  1.00  0.00           C  
ATOM    415 HD11 ILE A  47      53.350  45.210  54.420  1.00  0.00           H  
ATOM    416 HD12 ILE A  47      55.030  44.830  54.800  1.00  0.00           H  
ATOM    417 HD13 ILE A  47      54.130  45.990  55.830  1.00  0.00           H  
ATOM    418  C   ILE A  47      56.280  49.310  53.290  1.00  0.00           C  
ATOM    419  O   ILE A  47      56.530  49.950  54.370  1.00  0.00           O  
ATOM    420  N   ASN A  48      57.220  48.790  52.530  1.00  0.00           N  
ATOM    421  H   ASN A  48      56.900  48.110  51.850  1.00  0.00           H  
ATOM    422  CA  ASN A  48      58.660  48.910  52.780  1.00  0.00           C  
ATOM    423  HA  ASN A  48      58.840  49.950  53.020  1.00  0.00           H  
ATOM    424  CB  ASN A  48      59.070  47.890  53.890  1.00  0.00           C  
ATOM    425  HB3 ASN A  48      59.020  46.890  53.450  1.00  0.00           H  
ATOM    426  HB2 ASN A  48      58.320  47.930  54.680  1.00  0.00           H  
ATOM    427  CG  ASN A  48      60.440  48.080  54.410  1.00  0.00           C  
ATOM    428  OD1 ASN A  48      61.340  47.530  53.780  1.00  0.00           O  
ATOM    429  ND2 ASN A  48      60.660  48.760  55.530  1.00  0.00           N  
ATOM    430 HD21 ASN A  48      59.830  49.130  55.980  1.00  0.00           H  
ATOM    431 HD22 ASN A  48      61.570  48.730  55.970  1.00  0.00           H  
ATOM    432  C   ASN A  48      59.380  48.520  51.480  1.00  0.00           C  
ATOM    433  O   ASN A  48      58.920  47.640  50.780  1.00  0.00           O  
ATOM    434  N   SER A  49      60.570  49.160  51.280  1.00  0.00           N  
ATOM    435  H   SER A  49      60.940  49.930  51.830  1.00  0.00           H  
ATOM    436  CA  SER A  49      61.370  48.900  50.160  1.00  0.00           C  
ATOM    437  HA  SER A  49      60.920  49.330  49.260  1.00  0.00           H  
ATOM    438  CB  SER A  49      62.670  49.590  50.350  1.00  0.00           C  
ATOM    439  HB3 SER A  49      62.680  50.680  50.420  1.00  0.00           H  
ATOM    440  HB2 SER A  49      63.320  49.340  49.500  1.00  0.00           H  
ATOM    441  OG  SER A  49      63.340  49.070  51.500  1.00  0.00           O  
ATOM    442  HG  SER A  49      62.750  49.210  52.260  1.00  0.00           H  
ATOM    443  C   SER A  49      61.570  47.450  49.890  1.00  0.00           C  
ATOM    444  O   SER A  49      61.710  47.050  48.760  1.00  0.00           O  
ATOM    445  N   GLN A  50      61.650  46.460  50.840  1.00  0.00           N  
ATOM    446  H   GLN A  50      61.620  46.730  51.800  1.00  0.00           H  
ATOM    447  CA  GLN A  50      61.860  45.030  50.530  1.00  0.00           C  
ATOM    448  HA  GLN A  50      61.920  44.810  49.460  1.00  0.00           H  
ATOM    449  CB  GLN A  50      63.170  44.430  51.090  1.00  0.00           C  
ATOM    450  HB3 GLN A  50      63.030  44.210  52.150  1.00  0.00           H  
ATOM    451  HB2 GLN A  50      63.920  45.210  51.220  1.00  0.00           H  
ATOM    452  CG  GLN A  50      63.840  43.260  50.400  1.00  0.00           C  
ATOM    453  HG3 GLN A  50      64.200  43.580  49.430  1.00  0.00           H  
ATOM    454  HG2 GLN A  50      63.000  42.630  50.150  1.00  0.00           H  
ATOM    455  CD  GLN A  50      64.930  42.650  51.200  1.00  0.00           C  
ATOM    456  OE1 GLN A  50      65.340  43.160  52.250  1.00  0.00           O  
ATOM    457  NE2 GLN A  50      65.410  41.510  50.860  1.00  0.00           N  
ATOM    458 HE21 GLN A  50      65.070  40.920  50.110  1.00  0.00           H  
ATOM    459 HE22 GLN A  50      66.240  41.240  51.360  1.00  0.00           H  
ATOM    460  C   GLN A  50      60.590  44.160  50.830  1.00  0.00           C  
ATOM    461  O   GLN A  50      60.580  42.990  50.610  1.00  0.00           O  
ATOM    462  N   TRP A  51      59.490  44.700  51.390  1.00  0.00           N  
ATOM    463  H   TRP A  51      59.410  45.700  51.540  1.00  0.00           H  
ATOM    464  CA  TRP A  51      58.190  43.980  51.670  1.00  0.00           C  
ATOM    465  HA  TRP A  51      58.320  43.040  51.160  1.00  0.00           H  
ATOM    466  CB  TRP A  51      58.110  43.800  53.210  1.00  0.00           C  
ATOM    467  HB3 TRP A  51      57.130  43.390  53.440  1.00  0.00           H  
ATOM    468  HB2 TRP A  51      58.200  44.750  53.730  1.00  0.00           H  
ATOM    469  CG  TRP A  51      59.000  42.790  53.800  1.00  0.00           C  
ATOM    470  CD1 TRP A  51      60.150  43.130  54.390  1.00  0.00           C  
ATOM    471  HD1 TRP A  51      60.620  44.110  54.420  1.00  0.00           H  
ATOM    472  NE1 TRP A  51      60.840  42.020  54.750  1.00  0.00           N  
ATOM    473  HE1 TRP A  51      61.740  42.040  55.200  1.00  0.00           H  
ATOM    474  CE2 TRP A  51      60.080  40.930  54.580  1.00  0.00           C  
ATOM    475  CZ2 TRP A  51      60.260  39.630  55.020  1.00  0.00           C  
ATOM    476  HZ2 TRP A  51      61.200  39.370  55.490  1.00  0.00           H  
ATOM    477  CH2 TRP A  51      59.270  38.660  54.720  1.00  0.00           C  
ATOM    478  HH2 TRP A  51      59.450  37.670  55.130  1.00  0.00           H  
ATOM    479  CZ3 TRP A  51      58.110  39.000  54.020  1.00  0.00           C  
ATOM    480  HZ3 TRP A  51      57.300  38.270  54.000  1.00  0.00           H  
ATOM    481  CE3 TRP A  51      57.890  40.320  53.610  1.00  0.00           C  
ATOM    482  HE3 TRP A  51      56.990  40.700  53.150  1.00  0.00           H  
ATOM    483  CD2 TRP A  51      58.900  41.340  53.860  1.00  0.00           C  
ATOM    484  C   TRP A  51      56.870  44.590  51.090  1.00  0.00           C  
ATOM    485  O   TRP A  51      56.710  45.800  50.960  1.00  0.00           O  
ATOM    486  N   VAL A  52      55.850  43.760  50.750  1.00  0.00           N  
ATOM    487  H   VAL A  52      56.060  42.780  50.850  1.00  0.00           H  
ATOM    488  CA  VAL A  52      54.500  44.100  50.130  1.00  0.00           C  
ATOM    489  HA  VAL A  52      54.360  45.180  50.240  1.00  0.00           H  
ATOM    490  CB  VAL A  52      54.580  43.740  48.670  1.00  0.00           C  
ATOM    491  HB  VAL A  52      54.810  42.700  48.470  1.00  0.00           H  
ATOM    492  CG1 VAL A  52      53.190  43.980  47.910  1.00  0.00           C  
ATOM    493 HG11 VAL A  52      53.470  43.940  46.860  1.00  0.00           H  
ATOM    494 HG12 VAL A  52      52.590  43.100  48.130  1.00  0.00           H  
ATOM    495 HG13 VAL A  52      52.710  44.940  48.120  1.00  0.00           H  
ATOM    496  CG2 VAL A  52      55.760  44.450  47.950  1.00  0.00           C  
ATOM    497 HG21 VAL A  52      55.710  44.340  46.880  1.00  0.00           H  
ATOM    498 HG22 VAL A  52      55.860  45.500  48.240  1.00  0.00           H  
ATOM    499 HG23 VAL A  52      56.700  44.020  48.310  1.00  0.00           H  
ATOM    500  C   VAL A  52      53.260  43.380  50.730  1.00  0.00           C  
ATOM    501  O   VAL A  52      53.460  42.160  51.010  1.00  0.00           O  
ATOM    502  N   VAL A  53      52.120  44.010  50.980  1.00  0.00           N  
ATOM    503  H   VAL A  53      52.030  44.970  50.670  1.00  0.00           H  
ATOM    504  CA  VAL A  53      50.910  43.450  51.650  1.00  0.00           C  
ATOM    505  HA  VAL A  53      51.150  42.430  51.950  1.00  0.00           H  
ATOM    506  CB  VAL A  53      50.590  44.200  52.970  1.00  0.00           C  
ATOM    507  HB  VAL A  53      51.460  44.170  53.630  1.00  0.00           H  
ATOM    508  CG1 VAL A  53      50.190  45.680  52.760  1.00  0.00           C  
ATOM    509 HG11 VAL A  53      50.820  46.180  52.030  1.00  0.00           H  
ATOM    510 HG12 VAL A  53      49.190  45.820  52.370  1.00  0.00           H  
ATOM    511 HG13 VAL A  53      50.360  46.280  53.660  1.00  0.00           H  
ATOM    512  CG2 VAL A  53      49.520  43.400  53.750  1.00  0.00           C  
ATOM    513 HG21 VAL A  53      49.200  43.810  54.700  1.00  0.00           H  
ATOM    514 HG22 VAL A  53      48.620  43.260  53.170  1.00  0.00           H  
ATOM    515 HG23 VAL A  53      49.930  42.410  53.990  1.00  0.00           H  
ATOM    516  C   VAL A  53      49.730  43.390  50.650  1.00  0.00           C  
ATOM    517  O   VAL A  53      49.540  44.450  50.020  1.00  0.00           O  
ATOM    518  N   SER A  54      49.010  42.280  50.480  1.00  0.00           N  
ATOM    519  H   SER A  54      49.270  41.550  51.120  1.00  0.00           H  
ATOM    520  CA  SER A  54      47.960  42.040  49.550  1.00  0.00           C  
ATOM    521  HA  SER A  54      47.560  43.000  49.270  1.00  0.00           H  
ATOM    522  CB  SER A  54      48.570  41.500  48.250  1.00  0.00           C  
ATOM    523  HB3 SER A  54      48.970  40.530  48.530  1.00  0.00           H  
ATOM    524  HB2 SER A  54      49.380  42.190  47.990  1.00  0.00           H  
ATOM    525  OG  SER A  54      47.630  41.350  47.140  1.00  0.00           O  
ATOM    526  HG  SER A  54      47.850  42.050  46.520  1.00  0.00           H  
ATOM    527  C   SER A  54      46.850  41.110  50.080  1.00  0.00           C  
ATOM    528  O   SER A  54      46.840  40.640  51.240  1.00  0.00           O  
ATOM    529  N   ALA A  55      45.930  40.650  49.240  1.00  0.00           N  
ATOM    530  H   ALA A  55      45.940  40.840  48.250  1.00  0.00           H  
ATOM    531  CA  ALA A  55      44.870  39.720  49.710  1.00  0.00           C  
ATOM    532  HA  ALA A  55      44.460  40.080  50.650  1.00  0.00           H  
ATOM    533  CB  ALA A  55      43.800  39.730  48.600  1.00  0.00           C  
ATOM    534  HB1 ALA A  55      43.570  40.740  48.260  1.00  0.00           H  
ATOM    535  HB2 ALA A  55      44.100  39.070  47.770  1.00  0.00           H  
ATOM    536  HB3 ALA A  55      42.870  39.300  48.940  1.00  0.00           H  
ATOM    537  C   ALA A  55      45.530  38.270  49.890  1.00  0.00           C  
ATOM    538  O   ALA A  55      46.390  37.890  49.160  1.00  0.00           O  
ATOM    539  N   ALA A  56      45.020  37.450  50.790  1.00  0.00           N  
ATOM    540  H   ALA A  56      44.100  37.620  51.160  1.00  0.00           H  
ATOM    541  CA  ALA A  56      45.530  36.080  50.930  1.00  0.00           C  
ATOM    542  HA  ALA A  56      46.610  36.030  51.020  1.00  0.00           H  
ATOM    543  CB  ALA A  56      44.890  35.360  52.070  1.00  0.00           C  
ATOM    544  HB1 ALA A  56      45.180  34.300  52.040  1.00  0.00           H  
ATOM    545  HB2 ALA A  56      45.040  35.840  53.040  1.00  0.00           H  
ATOM    546  HB3 ALA A  56      43.830  35.320  51.830  1.00  0.00           H  
ATOM    547  C   ALA A  56      45.260  35.230  49.670  1.00  0.00           C  
ATOM    548  O   ALA A  56      46.100  34.440  49.310  1.00  0.00           O  
ATOM    549  N   HIS A  57      44.140  35.430  48.970  1.00  0.00           N  
ATOM    550  H   HIS A  57      43.360  35.940  49.360  1.00  0.00           H  
ATOM    551  CA  HIS A  57      43.860  34.760  47.680  1.00  0.00           C  
ATOM    552  HA  HIS A  57      44.340  33.790  47.780  1.00  0.00           H  
ATOM    553  CB  HIS A  57      42.360  34.740  47.260  1.00  0.00           C  
ATOM    554  HB3 HIS A  57      41.790  34.240  48.040  1.00  0.00           H  
ATOM    555  HB2 HIS A  57      42.250  34.060  46.410  1.00  0.00           H  
ATOM    556  CG  HIS A  57      41.680  36.090  47.110  1.00  0.00           C  
ATOM    557  ND1 HIS A  57      41.230  36.850  48.130  1.00  0.00           N  
ATOM    558  HD1 HIS A  57      41.340  36.610  49.110  1.00  0.00           H  
ATOM    559  CE1 HIS A  57      40.860  38.010  47.590  1.00  0.00           C  
ATOM    560  HE1 HIS A  57      40.460  38.870  48.130  1.00  0.00           H  
ATOM    561  NE2 HIS A  57      41.030  38.020  46.280  1.00  0.00           N  
ATOM    562  HE2 HIS A  57      40.950  38.830  45.680  1.00  0.00           H  
ATOM    563  CD2 HIS A  57      41.530  36.780  45.950  1.00  0.00           C  
ATOM    564  HD2 HIS A  57      41.770  36.350  44.990  1.00  0.00           H  
ATOM    565  C   HIS A  57      44.710  35.430  46.580  1.00  0.00           C  
ATOM    566  O   HIS A  57      44.580  35.020  45.400  1.00  0.00           O  
ATOM    567  N   CYS A  58      45.540  36.420  46.810  1.00  0.00           N  
ATOM    568  H   CYS A  58      45.590  36.850  47.730  1.00  0.00           H  
ATOM    569  CA  CYS A  58      46.630  36.820  45.890  1.00  0.00           C  
ATOM    570  HA  CYS A  58      46.310  36.560  44.880  1.00  0.00           H  
ATOM    571  CB  CYS A  58      46.800  38.350  45.970  1.00  0.00           C  
ATOM    572  HB3 CYS A  58      47.630  38.580  45.300  1.00  0.00           H  
ATOM    573  HB2 CYS A  58      46.950  38.740  46.970  1.00  0.00           H  
ATOM    574  SG  CYS A  58      45.330  39.160  45.320  1.00  0.00           S  
ATOM    575  C   CYS A  58      47.990  36.130  46.130  1.00  0.00           C  
ATOM    576  O   CYS A  58      49.000  36.440  45.470  1.00  0.00           O  
ATOM    577  N   TYR A  59      48.030  35.360  47.200  1.00  0.00           N  
ATOM    578  H   TYR A  59      47.130  35.210  47.650  1.00  0.00           H  
ATOM    579  CA  TYR A  59      49.140  34.460  47.590  1.00  0.00           C  
ATOM    580  HA  TYR A  59      50.090  34.990  47.670  1.00  0.00           H  
ATOM    581  CB  TYR A  59      48.870  33.790  48.890  1.00  0.00           C  
ATOM    582  HB3 TYR A  59      48.090  33.040  48.790  1.00  0.00           H  
ATOM    583  HB2 TYR A  59      48.570  34.520  49.640  1.00  0.00           H  
ATOM    584  CG  TYR A  59      50.060  33.060  49.440  1.00  0.00           C  
ATOM    585  CD1 TYR A  59      51.120  33.710  50.050  1.00  0.00           C  
ATOM    586  HD1 TYR A  59      51.030  34.760  50.260  1.00  0.00           H  
ATOM    587  CE1 TYR A  59      52.220  32.900  50.530  1.00  0.00           C  
ATOM    588  HE1 TYR A  59      53.050  33.250  51.120  1.00  0.00           H  
ATOM    589  CZ  TYR A  59      52.230  31.530  50.280  1.00  0.00           C  
ATOM    590  OH  TYR A  59      53.320  30.830  50.720  1.00  0.00           O  
ATOM    591  HH  TYR A  59      53.350  30.000  50.250  1.00  0.00           H  
ATOM    592  CE2 TYR A  59      51.210  30.920  49.480  1.00  0.00           C  
ATOM    593  HE2 TYR A  59      51.250  29.850  49.360  1.00  0.00           H  
ATOM    594  CD2 TYR A  59      50.070  31.660  49.110  1.00  0.00           C  
ATOM    595  HD2 TYR A  59      49.330  31.170  48.510  1.00  0.00           H  
ATOM    596  C   TYR A  59      49.300  33.380  46.450  1.00  0.00           C  
ATOM    597  O   TYR A  59      48.350  32.630  46.180  1.00  0.00           O  
ATOM    598  N   LYS A  60      50.500  33.250  45.920  1.00  0.00           N  
ATOM    599  H   LYS A  60      51.210  33.840  46.320  1.00  0.00           H  
ATOM    600  CA  LYS A  60      50.820  32.590  44.610  1.00  0.00           C  
ATOM    601  HA  LYS A  60      50.430  31.580  44.580  1.00  0.00           H  
ATOM    602  CB  LYS A  60      50.350  33.410  43.450  1.00  0.00           C  
ATOM    603  HB3 LYS A  60      51.230  33.930  43.050  1.00  0.00           H  
ATOM    604  HB2 LYS A  60      49.540  34.020  43.870  1.00  0.00           H  
ATOM    605  CG  LYS A  60      49.810  32.580  42.340  1.00  0.00           C  
ATOM    606  HG3 LYS A  60      48.980  32.010  42.740  1.00  0.00           H  
ATOM    607  HG2 LYS A  60      50.510  31.790  42.060  1.00  0.00           H  
ATOM    608  CD  LYS A  60      49.370  33.280  41.050  1.00  0.00           C  
ATOM    609  HD3 LYS A  60      50.050  33.850  40.430  1.00  0.00           H  
ATOM    610  HD2 LYS A  60      48.540  34.000  41.140  1.00  0.00           H  
ATOM    611  CE  LYS A  60      48.820  32.140  40.150  1.00  0.00           C  
ATOM    612  HE3 LYS A  60      48.050  32.410  39.410  1.00  0.00           H  
ATOM    613  HE2 LYS A  60      48.340  31.400  40.790  1.00  0.00           H  
ATOM    614  NZ  LYS A  60      49.940  31.470  39.490  1.00  0.00           N  
ATOM    615  HZ1 LYS A  60      49.600  30.930  38.720  1.00  0.00           H  
ATOM    616  HZ2 LYS A  60      50.550  32.160  39.080  1.00  0.00           H  
ATOM    617  HZ3 LYS A  60      50.510  30.820  40.030  1.00  0.00           H  
ATOM    618  C   LYS A  60      52.290  32.220  44.600  1.00  0.00           C  
ATOM    619  O   LYS A  60      52.900  31.890  43.540  1.00  0.00           O  
ATOM    620  N   SER A  61      52.950  32.230  45.780  1.00  0.00           N  
ATOM    621  H   SER A  61      52.380  32.270  46.610  1.00  0.00           H  
ATOM    622  CA  SER A  61      54.370  31.910  45.980  1.00  0.00           C  
ATOM    623  HA  SER A  61      54.650  30.950  45.530  1.00  0.00           H  
ATOM    624  CB  SER A  61      54.530  31.730  47.500  1.00  0.00           C  
ATOM    625  HB3 SER A  61      54.050  30.890  47.980  1.00  0.00           H  
ATOM    626  HB2 SER A  61      54.240  32.610  48.070  1.00  0.00           H  
ATOM    627  OG  SER A  61      55.870  31.460  47.810  1.00  0.00           O  
ATOM    628  HG  SER A  61      55.930  31.180  48.730  1.00  0.00           H  
ATOM    629  C   SER A  61      55.310  32.880  45.420  1.00  0.00           C  
ATOM    630  O   SER A  61      55.220  34.050  45.700  1.00  0.00           O  
ATOM    631  N   GLY A  62      56.280  32.370  44.580  1.00  0.00           N  
ATOM    632  H   GLY A  62      56.330  31.370  44.500  1.00  0.00           H  
ATOM    633  CA  GLY A  62      57.090  33.250  43.660  1.00  0.00           C  
ATOM    634  HA3 GLY A  62      57.930  32.720  43.210  1.00  0.00           H  
ATOM    635  HA2 GLY A  62      57.580  34.020  44.260  1.00  0.00           H  
ATOM    636  C   GLY A  62      56.190  34.010  42.620  1.00  0.00           C  
ATOM    637  O   GLY A  62      55.530  33.480  41.710  1.00  0.00           O  
ATOM    638  N   ILE A  63      56.220  35.360  42.860  1.00  0.00           N  
ATOM    639  H   ILE A  63      56.790  35.630  43.660  1.00  0.00           H  
ATOM    640  CA  ILE A  63      55.540  36.400  42.080  1.00  0.00           C  
ATOM    641  HA  ILE A  63      55.020  35.880  41.280  1.00  0.00           H  
ATOM    642  CB  ILE A  63      54.590  37.120  43.020  1.00  0.00           C  
ATOM    643  HB  ILE A  63      55.160  37.270  43.940  1.00  0.00           H  
ATOM    644  CG2 ILE A  63      54.200  38.500  42.530  1.00  0.00           C  
ATOM    645 HG21 ILE A  63      53.750  38.470  41.540  1.00  0.00           H  
ATOM    646 HG22 ILE A  63      53.470  38.970  43.180  1.00  0.00           H  
ATOM    647 HG23 ILE A  63      55.120  39.110  42.560  1.00  0.00           H  
ATOM    648  CG1 ILE A  63      53.350  36.220  43.310  1.00  0.00           C  
ATOM    649 HG13 ILE A  63      53.660  35.190  43.500  1.00  0.00           H  
ATOM    650 HG12 ILE A  63      52.750  36.270  42.400  1.00  0.00           H  
ATOM    651  CD1 ILE A  63      52.490  36.690  44.540  1.00  0.00           C  
ATOM    652 HD11 ILE A  63      51.770  37.470  44.300  1.00  0.00           H  
ATOM    653 HD12 ILE A  63      51.930  35.830  44.880  1.00  0.00           H  
ATOM    654 HD13 ILE A  63      53.130  37.010  45.370  1.00  0.00           H  
ATOM    655  C   ILE A  63      56.660  37.280  41.600  1.00  0.00           C  
ATOM    656  O   ILE A  63      57.490  37.760  42.340  1.00  0.00           O  
ATOM    657  N   GLN A  64      56.540  37.650  40.340  1.00  0.00           N  
ATOM    658  H   GLN A  64      55.850  37.160  39.780  1.00  0.00           H  
ATOM    659  CA  GLN A  64      57.260  38.810  39.800  1.00  0.00           C  
ATOM    660  HA  GLN A  64      58.220  38.860  40.310  1.00  0.00           H  
ATOM    661  CB  GLN A  64      57.440  38.630  38.290  1.00  0.00           C  
ATOM    662  HB3 GLN A  64      57.850  39.550  37.860  1.00  0.00           H  
ATOM    663  HB2 GLN A  64      56.450  38.550  37.850  1.00  0.00           H  
ATOM    664  CG  GLN A  64      58.210  37.340  37.940  1.00  0.00           C  
ATOM    665  HG3 GLN A  64      58.350  37.170  36.870  1.00  0.00           H  
ATOM    666  HG2 GLN A  64      57.750  36.390  38.220  1.00  0.00           H  
ATOM    667  CD  GLN A  64      59.660  37.340  38.530  1.00  0.00           C  
ATOM    668  OE1 GLN A  64      60.230  38.250  39.120  1.00  0.00           O  
ATOM    669  NE2 GLN A  64      60.370  36.260  38.190  1.00  0.00           N  
ATOM    670 HE21 GLN A  64      59.750  35.580  37.790  1.00  0.00           H  
ATOM    671 HE22 GLN A  64      61.360  36.180  38.380  1.00  0.00           H  
ATOM    672  C   GLN A  64      56.600  40.100  40.150  1.00  0.00           C  
ATOM    673  O   GLN A  64      55.530  40.420  39.650  1.00  0.00           O  
ATOM    674  N   VAL A  65      57.260  40.940  40.910  1.00  0.00           N  
ATOM    675  H   VAL A  65      58.020  40.600  41.470  1.00  0.00           H  
ATOM    676  CA  VAL A  65      56.730  42.320  41.260  1.00  0.00           C  
ATOM    677  HA  VAL A  65      55.650  42.400  41.230  1.00  0.00           H  
ATOM    678  CB  VAL A  65      57.010  42.680  42.740  1.00  0.00           C  
ATOM    679  HB  VAL A  65      58.090  42.740  42.890  1.00  0.00           H  
ATOM    680  CG1 VAL A  65      56.290  44.040  43.080  1.00  0.00           C  
ATOM    681 HG11 VAL A  65      56.420  44.290  44.130  1.00  0.00           H  
ATOM    682 HG12 VAL A  65      56.740  44.900  42.570  1.00  0.00           H  
ATOM    683 HG13 VAL A  65      55.240  43.950  42.820  1.00  0.00           H  
ATOM    684  CG2 VAL A  65      56.430  41.600  43.680  1.00  0.00           C  
ATOM    685 HG21 VAL A  65      56.140  42.030  44.630  1.00  0.00           H  
ATOM    686 HG22 VAL A  65      55.500  41.320  43.170  1.00  0.00           H  
ATOM    687 HG23 VAL A  65      56.990  40.660  43.680  1.00  0.00           H  
ATOM    688  C   VAL A  65      57.260  43.360  40.300  1.00  0.00           C  
ATOM    689  O   VAL A  65      58.460  43.410  40.130  1.00  0.00           O  
ATOM    690  N   ARG A  66      56.330  44.080  39.750  1.00  0.00           N  
ATOM    691  H   ARG A  66      55.410  43.970  40.120  1.00  0.00           H  
ATOM    692  CA  ARG A  66      56.700  45.260  38.920  1.00  0.00           C  
ATOM    693  HA  ARG A  66      57.780  45.270  38.750  1.00  0.00           H  
ATOM    694  CB  ARG A  66      56.120  45.040  37.480  1.00  0.00           C  
ATOM    695  HB3 ARG A  66      56.440  45.890  36.890  1.00  0.00           H  
ATOM    696  HB2 ARG A  66      55.030  45.000  37.500  1.00  0.00           H  
ATOM    697  CG  ARG A  66      56.590  43.790  36.680  1.00  0.00           C  
ATOM    698  HG3 ARG A  66      56.440  42.900  37.290  1.00  0.00           H  
ATOM    699  HG2 ARG A  66      57.650  43.960  36.470  1.00  0.00           H  
ATOM    700  CD  ARG A  66      55.940  43.510  35.300  1.00  0.00           C  
ATOM    701  HD3 ARG A  66      54.870  43.320  35.450  1.00  0.00           H  
ATOM    702  HD2 ARG A  66      56.420  42.620  34.910  1.00  0.00           H  
ATOM    703  NE  ARG A  66      56.130  44.540  34.350  1.00  0.00           N  
ATOM    704  HE  ARG A  66      55.510  45.340  34.330  1.00  0.00           H  
ATOM    705  CZ  ARG A  66      57.100  44.630  33.480  1.00  0.00           C  
ATOM    706  NH1 ARG A  66      57.890  43.670  33.290  1.00  0.00           N  
ATOM    707 HH11 ARG A  66      57.730  42.800  33.770  1.00  0.00           H  
ATOM    708 HH12 ARG A  66      58.710  43.780  32.690  1.00  0.00           H  
ATOM    709  NH2 ARG A  66      57.330  45.680  32.830  1.00  0.00           N  
ATOM    710 HH21 ARG A  66      56.790  46.520  32.990  1.00  0.00           H  
ATOM    711 HH22 ARG A  66      58.160  45.740  32.270  1.00  0.00           H  
ATOM    712  C   ARG A  66      56.160  46.590  39.520  1.00  0.00           C  
ATOM    713  O   ARG A  66      55.150  46.720  40.110  1.00  0.00           O  
ATOM    714  N   LEU A  67      57.120  47.520  39.430  1.00  0.00           N  
ATOM    715  H   LEU A  67      58.010  47.370  38.980  1.00  0.00           H  
ATOM    716  CA  LEU A  67      57.140  48.840  40.090  1.00  0.00           C  
ATOM    717  HA  LEU A  67      56.150  49.000  40.520  1.00  0.00           H  
ATOM    718  CB  LEU A  67      58.080  48.940  41.290  1.00  0.00           C  
ATOM    719  HB3 LEU A  67      57.620  49.680  41.940  1.00  0.00           H  
ATOM    720  HB2 LEU A  67      59.040  49.330  40.970  1.00  0.00           H  
ATOM    721  CG  LEU A  67      58.240  47.690  42.180  1.00  0.00           C  
ATOM    722  HG  LEU A  67      57.260  47.270  42.380  1.00  0.00           H  
ATOM    723  CD1 LEU A  67      59.310  46.790  41.550  1.00  0.00           C  
ATOM    724 HD11 LEU A  67      60.050  47.350  40.960  1.00  0.00           H  
ATOM    725 HD12 LEU A  67      59.890  46.210  42.260  1.00  0.00           H  
ATOM    726 HD13 LEU A  67      58.910  46.170  40.760  1.00  0.00           H  
ATOM    727  CD2 LEU A  67      58.820  48.110  43.470  1.00  0.00           C  
ATOM    728 HD21 LEU A  67      59.840  48.470  43.370  1.00  0.00           H  
ATOM    729 HD22 LEU A  67      58.350  49.050  43.770  1.00  0.00           H  
ATOM    730 HD23 LEU A  67      58.680  47.350  44.240  1.00  0.00           H  
ATOM    731  C   LEU A  67      57.370  50.060  39.150  1.00  0.00           C  
ATOM    732  O   LEU A  67      58.300  49.930  38.340  1.00  0.00           O  
ATOM    733  N   GLY A  69      56.640  51.190  39.320  1.00  0.00           N  
ATOM    734  H   GLY A  69      55.960  51.130  40.060  1.00  0.00           H  
ATOM    735  CA  GLY A  69      56.960  52.480  38.690  1.00  0.00           C  
ATOM    736  HA3 GLY A  69      58.030  52.670  38.690  1.00  0.00           H  
ATOM    737  HA2 GLY A  69      56.600  53.330  39.280  1.00  0.00           H  
ATOM    738  C   GLY A  69      56.560  52.620  37.260  1.00  0.00           C  
ATOM    739  O   GLY A  69      56.950  53.630  36.650  1.00  0.00           O  
ATOM    740  N   GLU A  70      55.690  51.750  36.730  1.00  0.00           N  
ATOM    741  H   GLU A  70      55.590  50.890  37.220  1.00  0.00           H  
ATOM    742  CA  GLU A  70      55.130  51.890  35.350  1.00  0.00           C  
ATOM    743  HA  GLU A  70      55.790  52.320  34.600  1.00  0.00           H  
ATOM    744  CB  GLU A  70      54.610  50.540  34.840  1.00  0.00           C  
ATOM    745  HB3 GLU A  70      54.400  50.730  33.790  1.00  0.00           H  
ATOM    746  HB2 GLU A  70      53.660  50.330  35.340  1.00  0.00           H  
ATOM    747  CG  GLU A  70      55.490  49.290  35.020  1.00  0.00           C  
ATOM    748  HG3 GLU A  70      55.420  49.040  36.080  1.00  0.00           H  
ATOM    749  HG2 GLU A  70      56.550  49.460  34.830  1.00  0.00           H  
ATOM    750  CD  GLU A  70      55.030  48.000  34.320  1.00  0.00           C  
ATOM    751  OE1 GLU A  70      54.120  47.330  34.770  1.00  0.00           O  
ATOM    752  OE2 GLU A  70      55.730  47.630  33.390  1.00  0.00           O  
ATOM    753  C   GLU A  70      54.020  52.910  35.280  1.00  0.00           C  
ATOM    754  O   GLU A  70      53.230  53.050  36.210  1.00  0.00           O  
ATOM    755  N   ASP A  71      53.920  53.750  34.220  1.00  0.00           N  
ATOM    756  H   ASP A  71      54.580  53.590  33.470  1.00  0.00           H  
ATOM    757  CA  ASP A  71      52.790  54.650  33.930  1.00  0.00           C  
ATOM    758  HA  ASP A  71      52.300  55.100  34.790  1.00  0.00           H  
ATOM    759  CB  ASP A  71      53.290  55.800  33.040  1.00  0.00           C  
ATOM    760  HB3 ASP A  71      52.530  56.300  32.430  1.00  0.00           H  
ATOM    761  HB2 ASP A  71      53.950  55.330  32.310  1.00  0.00           H  
ATOM    762  CG  ASP A  71      54.010  56.880  33.840  1.00  0.00           C  
ATOM    763  OD1 ASP A  71      54.440  57.850  33.230  1.00  0.00           O  
ATOM    764  OD2 ASP A  71      54.070  56.860  35.100  1.00  0.00           O  
ATOM    765  C   ASP A  71      51.740  53.850  33.100  1.00  0.00           C  
ATOM    766  O   ASP A  71      50.680  54.390  32.910  1.00  0.00           O  
ATOM    767  N   ASN A  72      52.070  52.640  32.550  1.00  0.00           N  
ATOM    768  H   ASN A  72      53.040  52.400  32.630  1.00  0.00           H  
ATOM    769  CA  ASN A  72      51.220  51.740  31.780  1.00  0.00           C  
ATOM    770  HA  ASN A  72      50.220  51.760  32.190  1.00  0.00           H  
ATOM    771  CB  ASN A  72      51.070  52.180  30.340  1.00  0.00           C  
ATOM    772  HB3 ASN A  72      52.090  52.240  29.950  1.00  0.00           H  
ATOM    773  HB2 ASN A  72      50.770  53.220  30.270  1.00  0.00           H  
ATOM    774  CG  ASN A  72      50.230  51.320  29.400  1.00  0.00           C  
ATOM    775  OD1 ASN A  72      50.510  50.140  29.270  1.00  0.00           O  
ATOM    776  ND2 ASN A  72      49.250  51.900  28.680  1.00  0.00           N  
ATOM    777 HD21 ASN A  72      49.290  52.910  28.600  1.00  0.00           H  
ATOM    778 HD22 ASN A  72      48.960  51.380  27.880  1.00  0.00           H  
ATOM    779  C   ASN A  72      51.810  50.300  31.960  1.00  0.00           C  
ATOM    780  O   ASN A  72      53.040  50.210  31.780  1.00  0.00           O  
ATOM    781  N   ILE A  73      51.000  49.330  32.200  1.00  0.00           N  
ATOM    782  H   ILE A  73      50.030  49.570  32.350  1.00  0.00           H  
ATOM    783  CA  ILE A  73      51.490  47.960  32.420  1.00  0.00           C  
ATOM    784  HA  ILE A  73      52.350  48.020  33.090  1.00  0.00           H  
ATOM    785  CB  ILE A  73      50.510  47.100  33.220  1.00  0.00           C  
ATOM    786  HB  ILE A  73      51.010  46.170  33.430  1.00  0.00           H  
ATOM    787  CG2 ILE A  73      49.170  46.840  32.430  1.00  0.00           C  
ATOM    788 HG21 ILE A  73      48.430  46.180  32.880  1.00  0.00           H  
ATOM    789 HG22 ILE A  73      48.670  47.790  32.240  1.00  0.00           H  
ATOM    790 HG23 ILE A  73      49.400  46.480  31.430  1.00  0.00           H  
ATOM    791  CG1 ILE A  73      50.180  47.620  34.680  1.00  0.00           C  
ATOM    792 HG13 ILE A  73      49.600  48.540  34.700  1.00  0.00           H  
ATOM    793 HG12 ILE A  73      51.050  48.020  35.210  1.00  0.00           H  
ATOM    794  CD1 ILE A  73      49.460  46.640  35.620  1.00  0.00           C  
ATOM    795 HD11 ILE A  73      48.410  46.520  35.350  1.00  0.00           H  
ATOM    796 HD12 ILE A  73      49.920  45.660  35.430  1.00  0.00           H  
ATOM    797 HD13 ILE A  73      49.580  46.950  36.660  1.00  0.00           H  
ATOM    798  C   ILE A  73      52.100  47.290  31.220  1.00  0.00           C  
ATOM    799  O   ILE A  73      52.620  46.180  31.320  1.00  0.00           O  
ATOM    800  N   ASN A  74      51.980  47.920  30.070  1.00  0.00           N  
ATOM    801  H   ASN A  74      51.370  48.720  30.070  1.00  0.00           H  
ATOM    802  CA  ASN A  74      52.390  47.410  28.750  1.00  0.00           C  
ATOM    803  HA  ASN A  74      52.960  46.510  28.900  1.00  0.00           H  
ATOM    804  CB  ASN A  74      51.130  47.070  27.940  1.00  0.00           C  
ATOM    805  HB3 ASN A  74      50.560  47.960  27.710  1.00  0.00           H  
ATOM    806  HB2 ASN A  74      50.370  46.490  28.460  1.00  0.00           H  
ATOM    807  CG  ASN A  74      51.380  46.390  26.570  1.00  0.00           C  
ATOM    808  OD1 ASN A  74      51.500  47.000  25.480  1.00  0.00           O  
ATOM    809  ND2 ASN A  74      51.450  45.060  26.550  1.00  0.00           N  
ATOM    810 HD21 ASN A  74      51.310  44.540  27.400  1.00  0.00           H  
ATOM    811 HD22 ASN A  74      51.640  44.610  25.670  1.00  0.00           H  
ATOM    812  C   ASN A  74      53.330  48.260  27.920  1.00  0.00           C  
ATOM    813  O   ASN A  74      53.920  47.750  26.950  1.00  0.00           O  
ATOM    814  N   VAL A  75      53.520  49.550  28.250  1.00  0.00           N  
ATOM    815  H   VAL A  75      53.000  49.960  29.020  1.00  0.00           H  
ATOM    816  CA  VAL A  75      54.570  50.380  27.660  1.00  0.00           C  
ATOM    817  HA  VAL A  75      55.210  49.830  26.960  1.00  0.00           H  
ATOM    818  CB  VAL A  75      53.920  51.480  26.810  1.00  0.00           C  
ATOM    819  HB  VAL A  75      53.600  52.260  27.510  1.00  0.00           H  
ATOM    820  CG1 VAL A  75      54.880  51.930  25.750  1.00  0.00           C  
ATOM    821 HG11 VAL A  75      55.120  51.200  24.990  1.00  0.00           H  
ATOM    822 HG12 VAL A  75      54.490  52.790  25.190  1.00  0.00           H  
ATOM    823 HG13 VAL A  75      55.780  52.330  26.230  1.00  0.00           H  
ATOM    824  CG2 VAL A  75      52.680  50.960  26.060  1.00  0.00           C  
ATOM    825 HG21 VAL A  75      52.860  50.090  25.440  1.00  0.00           H  
ATOM    826 HG22 VAL A  75      51.890  50.690  26.760  1.00  0.00           H  
ATOM    827 HG23 VAL A  75      52.240  51.650  25.340  1.00  0.00           H  
ATOM    828  C   VAL A  75      55.470  50.990  28.720  1.00  0.00           C  
ATOM    829  O   VAL A  75      55.010  51.920  29.410  1.00  0.00           O  
ATOM    830  N   VAL A  76      56.740  50.530  28.870  1.00  0.00           N  
ATOM    831  H   VAL A  76      57.030  49.720  28.360  1.00  0.00           H  
ATOM    832  CA  VAL A  76      57.750  51.250  29.670  1.00  0.00           C  
ATOM    833  HA  VAL A  76      57.220  51.290  30.620  1.00  0.00           H  
ATOM    834  CB  VAL A  76      59.010  50.430  29.860  1.00  0.00           C  
ATOM    835  HB  VAL A  76      59.730  51.000  30.450  1.00  0.00           H  
ATOM    836  CG1 VAL A  76      58.770  49.090  30.630  1.00  0.00           C  
ATOM    837 HG11 VAL A  76      58.380  48.430  29.860  1.00  0.00           H  
ATOM    838 HG12 VAL A  76      59.740  48.760  31.010  1.00  0.00           H  
ATOM    839 HG13 VAL A  76      57.960  49.130  31.360  1.00  0.00           H  
ATOM    840  CG2 VAL A  76      59.770  50.140  28.580  1.00  0.00           C  
ATOM    841 HG21 VAL A  76      60.100  51.120  28.240  1.00  0.00           H  
ATOM    842 HG22 VAL A  76      60.580  49.440  28.810  1.00  0.00           H  
ATOM    843 HG23 VAL A  76      58.990  49.770  27.910  1.00  0.00           H  
ATOM    844  C   VAL A  76      58.050  52.700  29.150  1.00  0.00           C  
ATOM    845  O   VAL A  76      58.050  53.030  27.940  1.00  0.00           O  
ATOM    846  N   GLU A  77      58.360  53.620  30.130  1.00  0.00           N  
ATOM    847  H   GLU A  77      58.520  53.190  31.030  1.00  0.00           H  
ATOM    848  CA  GLU A  77      58.640  55.100  29.930  1.00  0.00           C  
ATOM    849  HA  GLU A  77      58.730  55.340  28.870  1.00  0.00           H  
ATOM    850  CB  GLU A  77      57.550  55.970  30.450  1.00  0.00           C  
ATOM    851  HB3 GLU A  77      57.590  55.950  31.530  1.00  0.00           H  
ATOM    852  HB2 GLU A  77      56.590  55.530  30.160  1.00  0.00           H  
ATOM    853  CG  GLU A  77      57.580  57.450  30.010  1.00  0.00           C  
ATOM    854  HG3 GLU A  77      58.270  58.120  30.540  1.00  0.00           H  
ATOM    855  HG2 GLU A  77      56.590  57.890  30.100  1.00  0.00           H  
ATOM    856  CD  GLU A  77      57.760  57.720  28.500  1.00  0.00           C  
ATOM    857  OE1 GLU A  77      57.250  56.950  27.650  1.00  0.00           O  
ATOM    858  OE2 GLU A  77      58.240  58.820  28.110  1.00  0.00           O  
ATOM    859  C   GLU A  77      60.080  55.400  30.380  1.00  0.00           C  
ATOM    860  O   GLU A  77      60.630  56.450  30.040  1.00  0.00           O  
ATOM    861  N   GLY A  78      60.810  54.530  31.120  1.00  0.00           N  
ATOM    862  H   GLY A  78      60.480  53.640  31.480  1.00  0.00           H  
ATOM    863  CA  GLY A  78      62.210  54.720  31.480  1.00  0.00           C  
ATOM    864  HA3 GLY A  78      62.630  55.460  30.810  1.00  0.00           H  
ATOM    865  HA2 GLY A  78      62.690  53.750  31.380  1.00  0.00           H  
ATOM    866  C   GLY A  78      62.410  54.970  32.990  1.00  0.00           C  
ATOM    867  O   GLY A  78      63.450  55.460  33.360  1.00  0.00           O  
ATOM    868  N   ASN A  79      61.340  54.840  33.840  1.00  0.00           N  
ATOM    869  H   ASN A  79      60.470  54.410  33.560  1.00  0.00           H  
ATOM    870  CA  ASN A  79      61.500  55.100  35.310  1.00  0.00           C  
ATOM    871  HA  ASN A  79      62.500  55.500  35.440  1.00  0.00           H  
ATOM    872  CB  ASN A  79      60.480  56.250  35.650  1.00  0.00           C  
ATOM    873  HB3 ASN A  79      60.730  56.640  36.640  1.00  0.00           H  
ATOM    874  HB2 ASN A  79      59.570  55.650  35.710  1.00  0.00           H  
ATOM    875  CG  ASN A  79      60.380  57.390  34.660  1.00  0.00           C  
ATOM    876  OD1 ASN A  79      61.250  58.160  34.440  1.00  0.00           O  
ATOM    877  ND2 ASN A  79      59.260  57.490  33.980  1.00  0.00           N  
ATOM    878 HD21 ASN A  79      58.570  56.760  34.110  1.00  0.00           H  
ATOM    879 HD22 ASN A  79      59.140  58.330  33.440  1.00  0.00           H  
ATOM    880  C   ASN A  79      61.230  53.790  36.080  1.00  0.00           C  
ATOM    881  O   ASN A  79      61.460  53.780  37.310  1.00  0.00           O  
ATOM    882  N   GLU A  80      60.820  52.720  35.360  1.00  0.00           N  
ATOM    883  H   GLU A  80      60.740  52.770  34.350  1.00  0.00           H  
ATOM    884  CA  GLU A  80      60.420  51.440  35.990  1.00  0.00           C  
ATOM    885  HA  GLU A  80      59.670  51.670  36.740  1.00  0.00           H  
ATOM    886  CB  GLU A  80      59.810  50.570  34.860  1.00  0.00           C  
ATOM    887  HB3 GLU A  80      59.590  49.590  35.270  1.00  0.00           H  
ATOM    888  HB2 GLU A  80      60.490  50.310  34.040  1.00  0.00           H  
ATOM    889  CG  GLU A  80      58.520  51.140  34.230  1.00  0.00           C  
ATOM    890  HG3 GLU A  80      57.860  51.490  35.030  1.00  0.00           H  
ATOM    891  HG2 GLU A  80      58.120  50.320  33.630  1.00  0.00           H  
ATOM    892  CD  GLU A  80      58.790  52.250  33.200  1.00  0.00           C  
ATOM    893  OE1 GLU A  80      57.880  53.100  32.940  1.00  0.00           O  
ATOM    894  OE2 GLU A  80      59.910  52.270  32.650  1.00  0.00           O  
ATOM    895  C   GLU A  80      61.490  50.670  36.720  1.00  0.00           C  
ATOM    896  O   GLU A  80      62.670  50.690  36.450  1.00  0.00           O  
ATOM    897  N   GLN A  81      61.040  49.910  37.720  1.00  0.00           N  
ATOM    898  H   GLN A  81      60.030  49.910  37.850  1.00  0.00           H  
ATOM    899  CA  GLN A  81      61.780  48.920  38.530  1.00  0.00           C  
ATOM    900  HA  GLN A  81      62.750  48.860  38.040  1.00  0.00           H  
ATOM    901  CB  GLN A  81      61.970  49.360  39.970  1.00  0.00           C  
ATOM    902  HB3 GLN A  81      62.480  48.520  40.440  1.00  0.00           H  
ATOM    903  HB2 GLN A  81      60.990  49.330  40.460  1.00  0.00           H  
ATOM    904  CG  GLN A  81      62.590  50.740  40.080  1.00  0.00           C  
ATOM    905  HG3 GLN A  81      61.960  51.470  39.600  1.00  0.00           H  
ATOM    906  HG2 GLN A  81      63.560  50.720  39.590  1.00  0.00           H  
ATOM    907  CD  GLN A  81      62.840  51.270  41.530  1.00  0.00           C  
ATOM    908  OE1 GLN A  81      63.320  50.590  42.440  1.00  0.00           O  
ATOM    909  NE2 GLN A  81      62.620  52.520  41.710  1.00  0.00           N  
ATOM    910 HE21 GLN A  81      62.290  53.020  40.900  1.00  0.00           H  
ATOM    911 HE22 GLN A  81      62.600  52.920  42.630  1.00  0.00           H  
ATOM    912  C   GLN A  81      61.100  47.570  38.410  1.00  0.00           C  
ATOM    913  O   GLN A  81      59.850  47.470  38.420  1.00  0.00           O  
ATOM    914  N   PHE A  82      61.840  46.520  38.300  1.00  0.00           N  
ATOM    915  H   PHE A  82      62.840  46.620  38.270  1.00  0.00           H  
ATOM    916  CA  PHE A  82      61.380  45.090  38.190  1.00  0.00           C  
ATOM    917  HA  PHE A  82      60.330  45.100  38.480  1.00  0.00           H  
ATOM    918  CB  PHE A  82      61.440  44.620  36.710  1.00  0.00           C  
ATOM    919  HB3 PHE A  82      60.670  43.850  36.740  1.00  0.00           H  
ATOM    920  HB2 PHE A  82      62.390  44.140  36.500  1.00  0.00           H  
ATOM    921  CG  PHE A  82      61.150  45.630  35.670  1.00  0.00           C  
ATOM    922  CD1 PHE A  82      59.810  46.120  35.460  1.00  0.00           C  
ATOM    923  HD1 PHE A  82      58.970  45.720  36.020  1.00  0.00           H  
ATOM    924  CE1 PHE A  82      59.600  47.030  34.440  1.00  0.00           C  
ATOM    925  HE1 PHE A  82      58.610  47.310  34.110  1.00  0.00           H  
ATOM    926  CZ  PHE A  82      60.680  47.560  33.640  1.00  0.00           C  
ATOM    927  HZ  PHE A  82      60.410  48.300  32.890  1.00  0.00           H  
ATOM    928  CE2 PHE A  82      61.970  47.070  33.860  1.00  0.00           C  
ATOM    929  HE2 PHE A  82      62.800  47.320  33.230  1.00  0.00           H  
ATOM    930  CD2 PHE A  82      62.240  46.050  34.820  1.00  0.00           C  
ATOM    931  HD2 PHE A  82      63.170  45.520  34.930  1.00  0.00           H  
ATOM    932  C   PHE A  82      62.080  44.180  39.160  1.00  0.00           C  
ATOM    933  O   PHE A  82      63.310  44.140  39.150  1.00  0.00           O  
ATOM    934  N   ILE A  83      61.360  43.450  40.020  1.00  0.00           N  
ATOM    935  H   ILE A  83      60.360  43.310  40.000  1.00  0.00           H  
ATOM    936  CA  ILE A  83      61.930  42.730  41.220  1.00  0.00           C  
ATOM    937  HA  ILE A  83      62.980  42.500  41.000  1.00  0.00           H  
ATOM    938  CB  ILE A  83      61.900  43.670  42.540  1.00  0.00           C  
ATOM    939  HB  ILE A  83      60.850  43.910  42.740  1.00  0.00           H  
ATOM    940  CG2 ILE A  83      62.380  42.800  43.740  1.00  0.00           C  
ATOM    941 HG21 ILE A  83      63.240  42.200  43.430  1.00  0.00           H  
ATOM    942 HG22 ILE A  83      62.660  43.450  44.570  1.00  0.00           H  
ATOM    943 HG23 ILE A  83      61.490  42.210  43.950  1.00  0.00           H  
ATOM    944  CG1 ILE A  83      62.690  44.990  42.470  1.00  0.00           C  
ATOM    945 HG13 ILE A  83      62.640  45.470  41.490  1.00  0.00           H  
ATOM    946 HG12 ILE A  83      63.750  44.740  42.520  1.00  0.00           H  
ATOM    947  CD1 ILE A  83      62.290  46.050  43.580  1.00  0.00           C  
ATOM    948 HD11 ILE A  83      62.580  47.020  43.160  1.00  0.00           H  
ATOM    949 HD12 ILE A  83      61.260  46.000  43.910  1.00  0.00           H  
ATOM    950 HD13 ILE A  83      62.970  45.870  44.400  1.00  0.00           H  
ATOM    951  C   ILE A  83      61.210  41.410  41.570  1.00  0.00           C  
ATOM    952  O   ILE A  83      59.990  41.450  41.830  1.00  0.00           O  
ATOM    953  N   SER A  84      61.920  40.270  41.670  1.00  0.00           N  
ATOM    954  H   SER A  84      62.920  40.320  41.620  1.00  0.00           H  
ATOM    955  CA  SER A  84      61.330  39.000  42.100  1.00  0.00           C  
ATOM    956  HA  SER A  84      60.420  38.930  41.510  1.00  0.00           H  
ATOM    957  CB  SER A  84      62.170  37.790  41.640  1.00  0.00           C  
ATOM    958  HB3 SER A  84      62.930  37.620  42.410  1.00  0.00           H  
ATOM    959  HB2 SER A  84      62.760  38.010  40.750  1.00  0.00           H  
ATOM    960  OG  SER A  84      61.300  36.750  41.430  1.00  0.00           O  
ATOM    961  HG  SER A  84      60.880  37.090  40.630  1.00  0.00           H  
ATOM    962  C   SER A  84      61.040  38.960  43.630  1.00  0.00           C  
ATOM    963  O   SER A  84      61.600  39.760  44.370  1.00  0.00           O  
ATOM    964  N   ALA A  85      60.070  38.110  44.070  1.00  0.00           N  
ATOM    965  H   ALA A  85      59.500  37.630  43.390  1.00  0.00           H  
ATOM    966  CA  ALA A  85      59.920  37.670  45.390  1.00  0.00           C  
ATOM    967  HA  ALA A  85      59.890  38.580  45.990  1.00  0.00           H  
ATOM    968  CB  ALA A  85      58.600  36.960  45.480  1.00  0.00           C  
ATOM    969  HB1 ALA A  85      57.850  37.590  44.980  1.00  0.00           H  
ATOM    970  HB2 ALA A  85      58.650  36.060  44.880  1.00  0.00           H  
ATOM    971  HB3 ALA A  85      58.430  36.650  46.510  1.00  0.00           H  
ATOM    972  C   ALA A  85      61.150  36.770  45.810  1.00  0.00           C  
ATOM    973  O   ALA A  85      61.510  35.920  44.980  1.00  0.00           O  
ATOM    974  N   SER A  86      61.810  36.910  46.950  1.00  0.00           N  
ATOM    975  H   SER A  86      61.520  37.680  47.510  1.00  0.00           H  
ATOM    976  CA  SER A  86      62.650  35.920  47.590  1.00  0.00           C  
ATOM    977  HA  SER A  86      62.960  35.230  46.820  1.00  0.00           H  
ATOM    978  CB  SER A  86      63.850  36.610  48.250  1.00  0.00           C  
ATOM    979  HB3 SER A  86      64.320  37.140  47.410  1.00  0.00           H  
ATOM    980  HB2 SER A  86      64.470  35.750  48.530  1.00  0.00           H  
ATOM    981  OG  SER A  86      63.600  37.550  49.310  1.00  0.00           O  
ATOM    982  HG  SER A  86      64.470  37.810  49.630  1.00  0.00           H  
ATOM    983  C   SER A  86      61.930  35.050  48.660  1.00  0.00           C  
ATOM    984  O   SER A  86      62.540  34.240  49.370  1.00  0.00           O  
ATOM    985  N   LYS A  87      60.590  35.120  48.690  1.00  0.00           N  
ATOM    986  H   LYS A  87      60.080  35.640  47.990  1.00  0.00           H  
ATOM    987  CA  LYS A  87      59.650  34.260  49.380  1.00  0.00           C  
ATOM    988  HA  LYS A  87      60.070  33.710  50.220  1.00  0.00           H  
ATOM    989  CB  LYS A  87      59.030  33.230  48.340  1.00  0.00           C  
ATOM    990  HB3 LYS A  87      58.370  33.750  47.650  1.00  0.00           H  
ATOM    991  HB2 LYS A  87      58.470  32.500  48.920  1.00  0.00           H  
ATOM    992  CG  LYS A  87      60.090  32.370  47.580  1.00  0.00           C  
ATOM    993  HG3 LYS A  87      60.970  32.240  48.220  1.00  0.00           H  
ATOM    994  HG2 LYS A  87      60.360  32.830  46.630  1.00  0.00           H  
ATOM    995  CD  LYS A  87      59.520  31.030  47.160  1.00  0.00           C  
ATOM    996  HD3 LYS A  87      60.090  30.440  46.430  1.00  0.00           H  
ATOM    997  HD2 LYS A  87      58.480  31.220  46.910  1.00  0.00           H  
ATOM    998  CE  LYS A  87      59.500  30.150  48.360  1.00  0.00           C  
ATOM    999  HE3 LYS A  87      58.760  30.490  49.100  1.00  0.00           H  
ATOM   1000  HE2 LYS A  87      60.380  30.190  49.000  1.00  0.00           H  
ATOM   1001  NZ  LYS A  87      59.090  28.790  48.010  1.00  0.00           N  
ATOM   1002  HZ1 LYS A  87      58.170  28.800  47.590  1.00  0.00           H  
ATOM   1003  HZ2 LYS A  87      59.770  28.330  47.420  1.00  0.00           H  
ATOM   1004  HZ3 LYS A  87      58.910  28.320  48.880  1.00  0.00           H  
ATOM   1005  C   LYS A  87      58.460  35.050  49.880  1.00  0.00           C  
ATOM   1006  O   LYS A  87      58.220  36.200  49.520  1.00  0.00           O  
ATOM   1007  N   SER A  88      57.670  34.390  50.700  1.00  0.00           N  
ATOM   1008  H   SER A  88      57.830  33.430  51.000  1.00  0.00           H  
ATOM   1009  CA  SER A  88      56.270  34.840  50.900  1.00  0.00           C  
ATOM   1010  HA  SER A  88      56.250  35.890  51.230  1.00  0.00           H  
ATOM   1011  CB  SER A  88      55.440  34.820  49.530  1.00  0.00           C  
ATOM   1012  HB3 SER A  88      55.370  33.840  49.090  1.00  0.00           H  
ATOM   1013  HB2 SER A  88      55.990  35.390  48.760  1.00  0.00           H  
ATOM   1014  OG  SER A  88      54.220  35.460  49.750  1.00  0.00           O  
ATOM   1015  HG  SER A  88      54.360  36.280  50.230  1.00  0.00           H  
ATOM   1016  C   SER A  88      55.500  34.010  51.940  1.00  0.00           C  
ATOM   1017  O   SER A  88      55.610  32.800  52.090  1.00  0.00           O  
ATOM   1018  N   ILE A  89      54.630  34.720  52.720  1.00  0.00           N  
ATOM   1019  H   ILE A  89      54.510  35.710  52.590  1.00  0.00           H  
ATOM   1020  CA  ILE A  89      53.900  34.090  53.790  1.00  0.00           C  
ATOM   1021  HA  ILE A  89      53.840  33.030  53.580  1.00  0.00           H  
ATOM   1022  CB  ILE A  89      54.580  34.240  55.180  1.00  0.00           C  
ATOM   1023  HB  ILE A  89      53.950  33.640  55.830  1.00  0.00           H  
ATOM   1024  CG2 ILE A  89      56.000  33.600  55.210  1.00  0.00           C  
ATOM   1025 HG21 ILE A  89      56.640  33.940  54.400  1.00  0.00           H  
ATOM   1026 HG22 ILE A  89      56.360  33.750  56.220  1.00  0.00           H  
ATOM   1027 HG23 ILE A  89      55.880  32.510  55.160  1.00  0.00           H  
ATOM   1028  CG1 ILE A  89      54.730  35.680  55.630  1.00  0.00           C  
ATOM   1029 HG13 ILE A  89      53.760  36.130  55.450  1.00  0.00           H  
ATOM   1030 HG12 ILE A  89      55.420  36.320  55.060  1.00  0.00           H  
ATOM   1031  CD1 ILE A  89      54.920  35.830  57.110  1.00  0.00           C  
ATOM   1032 HD11 ILE A  89      55.870  35.450  57.480  1.00  0.00           H  
ATOM   1033 HD12 ILE A  89      54.860  36.900  57.330  1.00  0.00           H  
ATOM   1034 HD13 ILE A  89      54.140  35.210  57.560  1.00  0.00           H  
ATOM   1035  C   ILE A  89      52.390  34.440  53.740  1.00  0.00           C  
ATOM   1036  O   ILE A  89      51.970  35.540  53.530  1.00  0.00           O  
ATOM   1037  N   VAL A  90      51.630  33.440  54.200  1.00  0.00           N  
ATOM   1038  H   VAL A  90      52.050  32.520  54.310  1.00  0.00           H  
ATOM   1039  CA  VAL A  90      50.180  33.600  54.410  1.00  0.00           C  
ATOM   1040  HA  VAL A  90      49.940  34.660  54.490  1.00  0.00           H  
ATOM   1041  CB  VAL A  90      49.320  33.200  53.240  1.00  0.00           C  
ATOM   1042  HB  VAL A  90      49.800  33.730  52.420  1.00  0.00           H  
ATOM   1043  CG1 VAL A  90      49.520  31.770  52.750  1.00  0.00           C  
ATOM   1044 HG11 VAL A  90      49.330  31.030  53.520  1.00  0.00           H  
ATOM   1045 HG12 VAL A  90      48.770  31.540  51.990  1.00  0.00           H  
ATOM   1046 HG13 VAL A  90      50.550  31.570  52.480  1.00  0.00           H  
ATOM   1047  CG2 VAL A  90      47.770  33.650  53.250  1.00  0.00           C  
ATOM   1048 HG21 VAL A  90      47.320  33.380  52.310  1.00  0.00           H  
ATOM   1049 HG22 VAL A  90      47.260  33.010  53.980  1.00  0.00           H  
ATOM   1050 HG23 VAL A  90      47.680  34.710  53.450  1.00  0.00           H  
ATOM   1051  C   VAL A  90      49.800  32.900  55.730  1.00  0.00           C  
ATOM   1052  O   VAL A  90      50.320  31.790  55.990  1.00  0.00           O  
ATOM   1053  N   HIS A  91      48.990  33.480  56.640  1.00  0.00           N  
ATOM   1054  H   HIS A  91      48.440  34.230  56.240  1.00  0.00           H  
ATOM   1055  CA  HIS A  91      48.590  32.830  57.860  1.00  0.00           C  
ATOM   1056  HA  HIS A  91      49.460  32.660  58.500  1.00  0.00           H  
ATOM   1057  CB  HIS A  91      47.660  33.750  58.720  1.00  0.00           C  
ATOM   1058  HB3 HIS A  91      47.420  33.160  59.620  1.00  0.00           H  
ATOM   1059  HB2 HIS A  91      46.720  34.080  58.280  1.00  0.00           H  
ATOM   1060  CG  HIS A  91      48.310  34.990  59.240  1.00  0.00           C  
ATOM   1061  ND1 HIS A  91      49.510  35.010  59.820  1.00  0.00           N  
ATOM   1062  HD1 HIS A  91      50.280  34.360  59.730  1.00  0.00           H  
ATOM   1063  CE1 HIS A  91      49.520  36.030  60.730  1.00  0.00           C  
ATOM   1064  HE1 HIS A  91      50.330  36.290  61.400  1.00  0.00           H  
ATOM   1065  NE2 HIS A  91      48.380  36.720  60.630  1.00  0.00           N  
ATOM   1066  HE2 HIS A  91      48.080  37.380  61.340  1.00  0.00           H  
ATOM   1067  CD2 HIS A  91      47.590  36.000  59.720  1.00  0.00           C  
ATOM   1068  HD2 HIS A  91      46.520  35.970  59.590  1.00  0.00           H  
ATOM   1069  C   HIS A  91      47.940  31.460  57.640  1.00  0.00           C  
ATOM   1070  O   HIS A  91      47.080  31.370  56.730  1.00  0.00           O  
ATOM   1071  N   PRO A  92      48.270  30.360  58.360  1.00  0.00           N  
ATOM   1072  CD  PRO A  92      49.540  30.230  59.090  1.00  0.00           C  
ATOM   1073  HD3 PRO A  92      49.460  30.550  60.130  1.00  0.00           H  
ATOM   1074  HD2 PRO A  92      50.360  30.800  58.660  1.00  0.00           H  
ATOM   1075  CG  PRO A  92      49.780  28.710  59.150  1.00  0.00           C  
ATOM   1076  HG3 PRO A  92      50.380  28.460  60.030  1.00  0.00           H  
ATOM   1077  HG2 PRO A  92      50.380  28.540  58.250  1.00  0.00           H  
ATOM   1078  CB  PRO A  92      48.420  28.140  59.150  1.00  0.00           C  
ATOM   1079  HB3 PRO A  92      47.970  28.120  60.150  1.00  0.00           H  
ATOM   1080  HB2 PRO A  92      48.500  27.120  58.760  1.00  0.00           H  
ATOM   1081  CA  PRO A  92      47.620  29.070  58.200  1.00  0.00           C  
ATOM   1082  HA  PRO A  92      47.800  28.830  57.150  1.00  0.00           H  
ATOM   1083  C   PRO A  92      46.120  29.010  58.600  1.00  0.00           C  
ATOM   1084  O   PRO A  92      45.440  28.190  57.970  1.00  0.00           O  
ATOM   1085  N   SER A  93      45.650  29.930  59.430  1.00  0.00           N  
ATOM   1086  H   SER A  93      46.380  30.420  59.920  1.00  0.00           H  
ATOM   1087  CA  SER A  93      44.230  30.300  59.590  1.00  0.00           C  
ATOM   1088  HA  SER A  93      43.710  29.380  59.860  1.00  0.00           H  
ATOM   1089  CB  SER A  93      44.150  31.370  60.720  1.00  0.00           C  
ATOM   1090  HB3 SER A  93      44.480  30.950  61.680  1.00  0.00           H  
ATOM   1091  HB2 SER A  93      43.090  31.610  60.730  1.00  0.00           H  
ATOM   1092  OG  SER A  93      44.940  32.520  60.520  1.00  0.00           O  
ATOM   1093  HG  SER A  93      45.790  32.190  60.800  1.00  0.00           H  
ATOM   1094  C   SER A  93      43.580  30.970  58.340  1.00  0.00           C  
ATOM   1095  O   SER A  93      42.400  31.420  58.330  1.00  0.00           O  
ATOM   1096  N   TYR A  94      44.200  31.160  57.130  1.00  0.00           N  
ATOM   1097  H   TYR A  94      45.180  30.930  57.120  1.00  0.00           H  
ATOM   1098  CA  TYR A  94      43.460  31.340  55.860  1.00  0.00           C  
ATOM   1099  HA  TYR A  94      42.650  32.050  56.010  1.00  0.00           H  
ATOM   1100  CB  TYR A  94      44.400  31.940  54.850  1.00  0.00           C  
ATOM   1101  HB3 TYR A  94      45.310  31.350  54.910  1.00  0.00           H  
ATOM   1102  HB2 TYR A  94      44.660  32.920  55.240  1.00  0.00           H  
ATOM   1103  CG  TYR A  94      43.950  32.060  53.470  1.00  0.00           C  
ATOM   1104  CD1 TYR A  94      42.870  32.930  53.230  1.00  0.00           C  
ATOM   1105  HD1 TYR A  94      42.460  33.510  54.040  1.00  0.00           H  
ATOM   1106  CE1 TYR A  94      42.420  33.010  51.920  1.00  0.00           C  
ATOM   1107  HE1 TYR A  94      41.540  33.580  51.650  1.00  0.00           H  
ATOM   1108  CZ  TYR A  94      42.920  32.250  50.920  1.00  0.00           C  
ATOM   1109  OH  TYR A  94      42.470  32.390  49.650  1.00  0.00           O  
ATOM   1110  HH  TYR A  94      42.990  31.900  49.000  1.00  0.00           H  
ATOM   1111  CE2 TYR A  94      44.030  31.470  51.100  1.00  0.00           C  
ATOM   1112  HE2 TYR A  94      44.540  31.000  50.270  1.00  0.00           H  
ATOM   1113  CD2 TYR A  94      44.490  31.250  52.420  1.00  0.00           C  
ATOM   1114  HD2 TYR A  94      45.290  30.550  52.590  1.00  0.00           H  
ATOM   1115  C   TYR A  94      42.850  30.030  55.320  1.00  0.00           C  
ATOM   1116  O   TYR A  94      43.470  28.940  55.400  1.00  0.00           O  
ATOM   1117  N   ASN A  95      41.650  30.170  54.690  1.00  0.00           N  
ATOM   1118  H   ASN A  95      41.150  31.050  54.700  1.00  0.00           H  
ATOM   1119  CA  ASN A  95      40.940  29.230  53.920  1.00  0.00           C  
ATOM   1120  HA  ASN A  95      41.630  28.550  53.420  1.00  0.00           H  
ATOM   1121  CB  ASN A  95      40.110  28.410  54.920  1.00  0.00           C  
ATOM   1122  HB3 ASN A  95      39.500  29.080  55.520  1.00  0.00           H  
ATOM   1123  HB2 ASN A  95      40.820  27.970  55.620  1.00  0.00           H  
ATOM   1124  CG  ASN A  95      39.220  27.440  54.210  1.00  0.00           C  
ATOM   1125  OD1 ASN A  95      38.250  27.780  53.590  1.00  0.00           O  
ATOM   1126  ND2 ASN A  95      39.570  26.190  54.170  1.00  0.00           N  
ATOM   1127 HD21 ASN A  95      40.420  25.860  54.610  1.00  0.00           H  
ATOM   1128 HD22 ASN A  95      39.030  25.560  53.600  1.00  0.00           H  
ATOM   1129  C   ASN A  95      40.160  29.970  52.880  1.00  0.00           C  
ATOM   1130  O   ASN A  95      39.540  30.980  53.200  1.00  0.00           O  
ATOM   1131  N   SER A  96      40.040  29.470  51.670  1.00  0.00           N  
ATOM   1132  H   SER A  96      40.510  28.600  51.470  1.00  0.00           H  
ATOM   1133  CA  SER A  96      39.480  30.190  50.420  1.00  0.00           C  
ATOM   1134  HA  SER A  96      39.730  31.250  50.440  1.00  0.00           H  
ATOM   1135  CB  SER A  96      39.940  29.490  49.120  1.00  0.00           C  
ATOM   1136  HB3 SER A  96      39.540  30.040  48.270  1.00  0.00           H  
ATOM   1137  HB2 SER A  96      39.660  28.440  49.060  1.00  0.00           H  
ATOM   1138  OG  SER A  96      41.400  29.440  48.920  1.00  0.00           O  
ATOM   1139  HG  SER A  96      41.720  30.100  48.290  1.00  0.00           H  
ATOM   1140  C   SER A  96      37.920  30.150  50.520  1.00  0.00           C  
ATOM   1141  O   SER A  96      37.250  30.810  49.650  1.00  0.00           O  
ATOM   1142  N   ASN A  97      37.280  29.390  51.440  1.00  0.00           N  
ATOM   1143  H   ASN A  97      37.870  28.950  52.130  1.00  0.00           H  
ATOM   1144  CA  ASN A  97      35.790  29.330  51.560  1.00  0.00           C  
ATOM   1145  HA  ASN A  97      35.360  29.790  50.680  1.00  0.00           H  
ATOM   1146  CB  ASN A  97      35.280  27.850  51.610  1.00  0.00           C  
ATOM   1147  HB3 ASN A  97      34.290  27.860  52.050  1.00  0.00           H  
ATOM   1148  HB2 ASN A  97      35.920  27.280  52.280  1.00  0.00           H  
ATOM   1149  CG  ASN A  97      35.250  27.260  50.230  1.00  0.00           C  
ATOM   1150  OD1 ASN A  97      36.230  27.080  49.520  1.00  0.00           O  
ATOM   1151  ND2 ASN A  97      34.110  26.970  49.760  1.00  0.00           N  
ATOM   1152 HD21 ASN A  97      33.270  26.970  50.330  1.00  0.00           H  
ATOM   1153 HD22 ASN A  97      34.150  26.560  48.850  1.00  0.00           H  
ATOM   1154  C   ASN A  97      35.250  30.120  52.770  1.00  0.00           C  
ATOM   1155  O   ASN A  97      34.070  30.450  52.820  1.00  0.00           O  
ATOM   1156  N   THR A  98      36.100  30.640  53.650  1.00  0.00           N  
ATOM   1157  H   THR A  98      37.080  30.400  53.650  1.00  0.00           H  
ATOM   1158  CA  THR A  98      35.650  31.350  54.940  1.00  0.00           C  
ATOM   1159  HA  THR A  98      34.670  31.030  55.300  1.00  0.00           H  
ATOM   1160  CB  THR A  98      36.670  31.100  56.070  1.00  0.00           C  
ATOM   1161  HB  THR A  98      36.410  31.690  56.950  1.00  0.00           H  
ATOM   1162  CG2 THR A  98      36.790  29.590  56.360  1.00  0.00           C  
ATOM   1163 HG21 THR A  98      37.060  28.970  55.500  1.00  0.00           H  
ATOM   1164 HG22 THR A  98      37.410  29.460  57.240  1.00  0.00           H  
ATOM   1165 HG23 THR A  98      35.860  29.210  56.770  1.00  0.00           H  
ATOM   1166  OG1 THR A  98      37.940  31.460  55.570  1.00  0.00           O  
ATOM   1167  HG1 THR A  98      38.560  31.310  56.280  1.00  0.00           H  
ATOM   1168  C   THR A  98      35.570  32.830  54.690  1.00  0.00           C  
ATOM   1169  O   THR A  98      34.930  33.540  55.490  1.00  0.00           O  
ATOM   1170  N   LEU A  99      36.230  33.310  53.640  1.00  0.00           N  
ATOM   1171  H   LEU A  99      36.730  32.570  53.170  1.00  0.00           H  
ATOM   1172  CA  LEU A  99      36.400  34.710  53.190  1.00  0.00           C  
ATOM   1173  HA  LEU A  99      37.070  34.690  52.330  1.00  0.00           H  
ATOM   1174  CB  LEU A  99      35.110  35.440  52.780  1.00  0.00           C  
ATOM   1175  HB3 LEU A  99      35.260  36.470  52.480  1.00  0.00           H  
ATOM   1176  HB2 LEU A  99      34.370  35.420  53.570  1.00  0.00           H  
ATOM   1177  CG  LEU A  99      34.230  34.750  51.650  1.00  0.00           C  
ATOM   1178  HG  LEU A  99      34.170  33.660  51.800  1.00  0.00           H  
ATOM   1179  CD1 LEU A  99      32.780  35.170  51.480  1.00  0.00           C  
ATOM   1180 HD11 LEU A  99      32.620  36.160  51.030  1.00  0.00           H  
ATOM   1181 HD12 LEU A  99      32.260  34.400  50.910  1.00  0.00           H  
ATOM   1182 HD13 LEU A  99      32.260  35.260  52.430  1.00  0.00           H  
ATOM   1183  CD2 LEU A  99      34.840  34.980  50.230  1.00  0.00           C  
ATOM   1184 HD21 LEU A  99      35.920  34.920  50.260  1.00  0.00           H  
ATOM   1185 HD22 LEU A  99      34.440  34.290  49.490  1.00  0.00           H  
ATOM   1186 HD23 LEU A  99      34.720  35.980  49.850  1.00  0.00           H  
ATOM   1187  C   LEU A  99      37.210  35.610  54.120  1.00  0.00           C  
ATOM   1188  O   LEU A  99      37.650  36.680  53.720  1.00  0.00           O  
ATOM   1189  N   ASN A 100      37.500  35.050  55.310  1.00  0.00           N  
ATOM   1190  H   ASN A 100      36.980  34.210  55.530  1.00  0.00           H  
ATOM   1191  CA  ASN A 100      38.150  35.640  56.440  1.00  0.00           C  
ATOM   1192  HA  ASN A 100      37.850  36.680  56.450  1.00  0.00           H  
ATOM   1193  CB  ASN A 100      37.730  34.990  57.730  1.00  0.00           C  
ATOM   1194  HB3 ASN A 100      38.260  34.040  57.780  1.00  0.00           H  
ATOM   1195  HB2 ASN A 100      36.640  34.920  57.760  1.00  0.00           H  
ATOM   1196  CG  ASN A 100      37.990  35.720  59.030  1.00  0.00           C  
ATOM   1197  OD1 ASN A 100      38.110  36.920  59.120  1.00  0.00           O  
ATOM   1198  ND2 ASN A 100      38.210  34.940  60.000  1.00  0.00           N  
ATOM   1199 HD21 ASN A 100      38.330  33.940  59.840  1.00  0.00           H  
ATOM   1200 HD22 ASN A 100      38.790  35.320  60.730  1.00  0.00           H  
ATOM   1201  C   ASN A 100      39.740  35.600  56.280  1.00  0.00           C  
ATOM   1202  O   ASN A 100      40.310  34.780  55.540  1.00  0.00           O  
ATOM   1203  N   ASN A 101      40.330  36.480  57.050  1.00  0.00           N  
ATOM   1204  H   ASN A 101      39.780  37.130  57.590  1.00  0.00           H  
ATOM   1205  CA  ASN A 101      41.750  36.700  57.090  1.00  0.00           C  
ATOM   1206  HA  ASN A 101      41.850  37.640  57.620  1.00  0.00           H  
ATOM   1207  CB  ASN A 101      42.390  35.610  57.940  1.00  0.00           C  
ATOM   1208  HB3 ASN A 101      43.330  36.060  58.240  1.00  0.00           H  
ATOM   1209  HB2 ASN A 101      42.720  34.810  57.290  1.00  0.00           H  
ATOM   1210  CG  ASN A 101      41.750  35.210  59.250  1.00  0.00           C  
ATOM   1211  OD1 ASN A 101      41.390  36.070  60.010  1.00  0.00           O  
ATOM   1212  ND2 ASN A 101      41.570  33.960  59.650  1.00  0.00           N  
ATOM   1213 HD21 ASN A 101      41.990  33.230  59.090  1.00  0.00           H  
ATOM   1214 HD22 ASN A 101      41.340  33.680  60.590  1.00  0.00           H  
ATOM   1215  C   ASN A 101      42.450  36.930  55.770  1.00  0.00           C  
ATOM   1216  O   ASN A 101      43.520  36.390  55.540  1.00  0.00           O  
ATOM   1217  N   ASP A 102      41.840  37.680  54.870  1.00  0.00           N  
ATOM   1218  H   ASP A 102      40.930  38.030  55.100  1.00  0.00           H  
ATOM   1219  CA  ASP A 102      42.270  37.760  53.440  1.00  0.00           C  
ATOM   1220  HA  ASP A 102      42.720  36.800  53.160  1.00  0.00           H  
ATOM   1221  CB  ASP A 102      41.060  37.990  52.610  1.00  0.00           C  
ATOM   1222  HB3 ASP A 102      40.530  38.910  52.880  1.00  0.00           H  
ATOM   1223  HB2 ASP A 102      40.480  37.090  52.850  1.00  0.00           H  
ATOM   1224  CG  ASP A 102      41.380  37.990  51.100  1.00  0.00           C  
ATOM   1225  OD1 ASP A 102      42.220  37.130  50.730  1.00  0.00           O  
ATOM   1226  OD2 ASP A 102      40.750  38.690  50.320  1.00  0.00           O  
ATOM   1227  C   ASP A 102      43.430  38.810  53.270  1.00  0.00           C  
ATOM   1228  O   ASP A 102      43.150  39.910  52.800  1.00  0.00           O  
ATOM   1229  N   ILE A 103      44.610  38.530  53.840  1.00  0.00           N  
ATOM   1230  H   ILE A 103      44.740  37.610  54.250  1.00  0.00           H  
ATOM   1231  CA  ILE A 103      45.880  39.250  53.860  1.00  0.00           C  
ATOM   1232  HA  ILE A 103      45.840  39.940  53.010  1.00  0.00           H  
ATOM   1233  CB  ILE A 103      45.960  39.940  55.270  1.00  0.00           C  
ATOM   1234  HB  ILE A 103      45.000  40.460  55.360  1.00  0.00           H  
ATOM   1235  CG2 ILE A 103      46.050  39.090  56.560  1.00  0.00           C  
ATOM   1236 HG21 ILE A 103      46.760  38.280  56.500  1.00  0.00           H  
ATOM   1237 HG22 ILE A 103      46.410  39.690  57.390  1.00  0.00           H  
ATOM   1238 HG23 ILE A 103      45.100  38.600  56.740  1.00  0.00           H  
ATOM   1239  CG1 ILE A 103      46.980  41.040  55.270  1.00  0.00           C  
ATOM   1240 HG13 ILE A 103      46.820  41.680  54.400  1.00  0.00           H  
ATOM   1241 HG12 ILE A 103      47.990  40.630  55.180  1.00  0.00           H  
ATOM   1242  CD1 ILE A 103      46.890  41.930  56.440  1.00  0.00           C  
ATOM   1243 HD11 ILE A 103      45.960  42.070  56.980  1.00  0.00           H  
ATOM   1244 HD12 ILE A 103      47.560  41.440  57.150  1.00  0.00           H  
ATOM   1245 HD13 ILE A 103      47.350  42.900  56.240  1.00  0.00           H  
ATOM   1246  C   ILE A 103      47.050  38.260  53.710  1.00  0.00           C  
ATOM   1247  O   ILE A 103      46.990  37.180  54.270  1.00  0.00           O  
ATOM   1248  N   MET A 104      48.120  38.710  53.070  1.00  0.00           N  
ATOM   1249  H   MET A 104      48.080  39.600  52.580  1.00  0.00           H  
ATOM   1250  CA  MET A 104      49.350  37.950  52.860  1.00  0.00           C  
ATOM   1251  HA  MET A 104      49.680  37.480  53.800  1.00  0.00           H  
ATOM   1252  CB  MET A 104      49.270  36.890  51.740  1.00  0.00           C  
ATOM   1253  HB3 MET A 104      48.360  36.320  51.920  1.00  0.00           H  
ATOM   1254  HB2 MET A 104      50.170  36.290  51.780  1.00  0.00           H  
ATOM   1255  CG  MET A 104      49.150  37.430  50.300  1.00  0.00           C  
ATOM   1256  HG3 MET A 104      48.420  38.240  50.320  1.00  0.00           H  
ATOM   1257  HG2 MET A 104      48.660  36.700  49.650  1.00  0.00           H  
ATOM   1258  SD  MET A 104      50.790  37.800  49.620  1.00  0.00           S  
ATOM   1259  CE  MET A 104      50.420  37.850  47.840  1.00  0.00           C  
ATOM   1260  HE1 MET A 104      50.870  36.960  47.400  1.00  0.00           H  
ATOM   1261  HE2 MET A 104      49.370  37.990  47.590  1.00  0.00           H  
ATOM   1262  HE3 MET A 104      50.860  38.690  47.300  1.00  0.00           H  
ATOM   1263  C   MET A 104      50.550  38.890  52.570  1.00  0.00           C  
ATOM   1264  O   MET A 104      50.370  39.980  52.140  1.00  0.00           O  
ATOM   1265  N   LEU A 105      51.780  38.380  52.750  1.00  0.00           N  
ATOM   1266  H   LEU A 105      51.810  37.410  53.020  1.00  0.00           H  
ATOM   1267  CA  LEU A 105      53.100  39.070  52.670  1.00  0.00           C  
ATOM   1268  HA  LEU A 105      52.960  40.110  52.400  1.00  0.00           H  
ATOM   1269  CB  LEU A 105      53.750  39.160  54.070  1.00  0.00           C  
ATOM   1270  HB3 LEU A 105      54.750  39.540  53.930  1.00  0.00           H  
ATOM   1271  HB2 LEU A 105      53.790  38.120  54.410  1.00  0.00           H  
ATOM   1272  CG  LEU A 105      52.870  39.970  55.030  1.00  0.00           C  
ATOM   1273  HG  LEU A 105      51.820  39.750  54.910  1.00  0.00           H  
ATOM   1274  CD1 LEU A 105      53.270  39.710  56.490  1.00  0.00           C  
ATOM   1275 HD11 LEU A 105      53.360  38.620  56.550  1.00  0.00           H  
ATOM   1276 HD12 LEU A 105      54.240  40.160  56.710  1.00  0.00           H  
ATOM   1277 HD13 LEU A 105      52.540  39.990  57.250  1.00  0.00           H  
ATOM   1278  CD2 LEU A 105      53.200  41.460  54.860  1.00  0.00           C  
ATOM   1279 HD21 LEU A 105      52.900  41.810  53.870  1.00  0.00           H  
ATOM   1280 HD22 LEU A 105      52.650  42.110  55.540  1.00  0.00           H  
ATOM   1281 HD23 LEU A 105      54.270  41.570  54.940  1.00  0.00           H  
ATOM   1282  C   LEU A 105      54.160  38.590  51.700  1.00  0.00           C  
ATOM   1283  O   LEU A 105      54.530  37.430  51.770  1.00  0.00           O  
ATOM   1284  N   ILE A 106      54.750  39.480  50.830  1.00  0.00           N  
ATOM   1285  H   ILE A 106      54.300  40.390  50.730  1.00  0.00           H  
ATOM   1286  CA  ILE A 106      55.880  39.220  49.940  1.00  0.00           C  
ATOM   1287  HA  ILE A 106      55.970  38.140  49.870  1.00  0.00           H  
ATOM   1288  CB  ILE A 106      55.540  39.720  48.500  1.00  0.00           C  
ATOM   1289  HB  ILE A 106      55.290  40.780  48.400  1.00  0.00           H  
ATOM   1290  CG2 ILE A 106      56.790  39.470  47.620  1.00  0.00           C  
ATOM   1291 HG21 ILE A 106      56.510  39.320  46.580  1.00  0.00           H  
ATOM   1292 HG22 ILE A 106      57.510  40.290  47.580  1.00  0.00           H  
ATOM   1293 HG23 ILE A 106      57.290  38.580  48.000  1.00  0.00           H  
ATOM   1294  CG1 ILE A 106      54.370  38.970  47.860  1.00  0.00           C  
ATOM   1295 HG13 ILE A 106      53.550  38.740  48.550  1.00  0.00           H  
ATOM   1296 HG12 ILE A 106      54.610  37.930  47.630  1.00  0.00           H  
ATOM   1297  CD1 ILE A 106      53.830  39.810  46.730  1.00  0.00           C  
ATOM   1298 HD11 ILE A 106      53.420  40.790  46.970  1.00  0.00           H  
ATOM   1299 HD12 ILE A 106      54.500  39.760  45.870  1.00  0.00           H  
ATOM   1300 HD13 ILE A 106      53.030  39.150  46.430  1.00  0.00           H  
ATOM   1301  C   ILE A 106      57.210  39.870  50.310  1.00  0.00           C  
ATOM   1302  O   ILE A 106      57.290  41.070  50.260  1.00  0.00           O  
ATOM   1303  N   LYS A 107      58.280  39.040  50.470  1.00  0.00           N  
ATOM   1304  H   LYS A 107      58.190  38.040  50.490  1.00  0.00           H  
ATOM   1305  CA  LYS A 107      59.730  39.560  50.510  1.00  0.00           C  
ATOM   1306  HA  LYS A 107      59.660  40.540  50.980  1.00  0.00           H  
ATOM   1307  CB  LYS A 107      60.680  38.590  51.320  1.00  0.00           C  
ATOM   1308  HB3 LYS A 107      60.840  37.670  50.750  1.00  0.00           H  
ATOM   1309  HB2 LYS A 107      60.220  38.440  52.290  1.00  0.00           H  
ATOM   1310  CG  LYS A 107      62.010  39.350  51.560  1.00  0.00           C  
ATOM   1311  HG3 LYS A 107      61.740  40.330  51.950  1.00  0.00           H  
ATOM   1312  HG2 LYS A 107      62.640  39.460  50.670  1.00  0.00           H  
ATOM   1313  CD  LYS A 107      62.870  38.590  52.600  1.00  0.00           C  
ATOM   1314  HD3 LYS A 107      63.460  37.760  52.220  1.00  0.00           H  
ATOM   1315  HD2 LYS A 107      62.230  38.130  53.360  1.00  0.00           H  
ATOM   1316  CE  LYS A 107      63.830  39.570  53.260  1.00  0.00           C  
ATOM   1317  HE3 LYS A 107      63.200  40.350  53.660  1.00  0.00           H  
ATOM   1318  HE2 LYS A 107      64.490  39.970  52.490  1.00  0.00           H  
ATOM   1319  NZ  LYS A 107      64.700  39.040  54.240  1.00  0.00           N  
ATOM   1320  HZ1 LYS A 107      65.350  39.720  54.610  1.00  0.00           H  
ATOM   1321  HZ2 LYS A 107      64.180  38.610  54.990  1.00  0.00           H  
ATOM   1322  HZ3 LYS A 107      65.360  38.390  53.830  1.00  0.00           H  
ATOM   1323  C   LYS A 107      60.200  39.770  49.010  1.00  0.00           C  
ATOM   1324  O   LYS A 107      60.210  38.920  48.160  1.00  0.00           O  
ATOM   1325  N   LEU A 108      60.700  40.900  48.740  1.00  0.00           N  
ATOM   1326  H   LEU A 108      60.380  41.690  49.280  1.00  0.00           H  
ATOM   1327  CA  LEU A 108      61.440  41.270  47.520  1.00  0.00           C  
ATOM   1328  HA  LEU A 108      60.930  40.800  46.690  1.00  0.00           H  
ATOM   1329  CB  LEU A 108      61.340  42.760  47.250  1.00  0.00           C  
ATOM   1330  HB3 LEU A 108      61.930  43.050  46.370  1.00  0.00           H  
ATOM   1331  HB2 LEU A 108      61.820  43.250  48.110  1.00  0.00           H  
ATOM   1332  CG  LEU A 108      59.820  43.220  47.060  1.00  0.00           C  
ATOM   1333  HG  LEU A 108      59.250  42.920  47.940  1.00  0.00           H  
ATOM   1334  CD1 LEU A 108      59.810  44.700  46.960  1.00  0.00           C  
ATOM   1335 HD11 LEU A 108      60.330  45.210  46.150  1.00  0.00           H  
ATOM   1336 HD12 LEU A 108      58.740  44.910  46.930  1.00  0.00           H  
ATOM   1337 HD13 LEU A 108      60.130  45.140  47.890  1.00  0.00           H  
ATOM   1338  CD2 LEU A 108      59.090  42.670  45.820  1.00  0.00           C  
ATOM   1339 HD21 LEU A 108      59.410  41.640  45.700  1.00  0.00           H  
ATOM   1340 HD22 LEU A 108      58.010  42.710  45.980  1.00  0.00           H  
ATOM   1341 HD23 LEU A 108      59.410  43.240  44.960  1.00  0.00           H  
ATOM   1342  C   LEU A 108      62.920  40.770  47.530  1.00  0.00           C  
ATOM   1343  O   LEU A 108      63.560  40.800  48.580  1.00  0.00           O  
ATOM   1344  N   LYS A 109      63.450  40.310  46.410  1.00  0.00           N  
ATOM   1345  H   LYS A 109      62.920  40.380  45.550  1.00  0.00           H  
ATOM   1346  CA  LYS A 109      64.880  39.940  46.170  1.00  0.00           C  
ATOM   1347  HA  LYS A 109      65.180  39.350  47.050  1.00  0.00           H  
ATOM   1348  CB  LYS A 109      64.990  39.190  44.820  1.00  0.00           C  
ATOM   1349  HB3 LYS A 109      65.000  39.920  44.020  1.00  0.00           H  
ATOM   1350  HB2 LYS A 109      64.150  38.510  44.710  1.00  0.00           H  
ATOM   1351  CG  LYS A 109      66.180  38.210  44.790  1.00  0.00           C  
ATOM   1352  HG3 LYS A 109      66.060  37.310  45.390  1.00  0.00           H  
ATOM   1353  HG2 LYS A 109      67.070  38.690  45.190  1.00  0.00           H  
ATOM   1354  CD  LYS A 109      66.570  37.810  43.380  1.00  0.00           C  
ATOM   1355  HD3 LYS A 109      66.710  38.770  42.900  1.00  0.00           H  
ATOM   1356  HD2 LYS A 109      65.800  37.190  42.920  1.00  0.00           H  
ATOM   1357  CE  LYS A 109      67.910  37.090  43.330  1.00  0.00           C  
ATOM   1358  HE3 LYS A 109      67.920  36.320  44.110  1.00  0.00           H  
ATOM   1359  HE2 LYS A 109      68.710  37.730  43.690  1.00  0.00           H  
ATOM   1360  NZ  LYS A 109      68.120  36.590  41.910  1.00  0.00           N  
ATOM   1361  HZ1 LYS A 109      69.020  36.160  41.840  1.00  0.00           H  
ATOM   1362  HZ2 LYS A 109      67.540  35.790  41.690  1.00  0.00           H  
ATOM   1363  HZ3 LYS A 109      68.060  37.300  41.190  1.00  0.00           H  
ATOM   1364  C   LYS A 109      65.900  41.080  46.260  1.00  0.00           C  
ATOM   1365  O   LYS A 109      67.100  40.890  46.270  1.00  0.00           O  
ATOM   1366  N   SER A 110      65.410  42.340  46.200  1.00  0.00           N  
ATOM   1367  H   SER A 110      64.410  42.440  46.060  1.00  0.00           H  
ATOM   1368  CA  SER A 110      66.160  43.570  46.200  1.00  0.00           C  
ATOM   1369  HA  SER A 110      67.050  43.460  46.820  1.00  0.00           H  
ATOM   1370  CB  SER A 110      66.590  43.890  44.700  1.00  0.00           C  
ATOM   1371  HB3 SER A 110      67.200  44.790  44.700  1.00  0.00           H  
ATOM   1372  HB2 SER A 110      65.720  43.970  44.050  1.00  0.00           H  
ATOM   1373  OG  SER A 110      67.450  42.950  44.280  1.00  0.00           O  
ATOM   1374  HG  SER A 110      66.960  42.470  43.600  1.00  0.00           H  
ATOM   1375  C   SER A 110      65.290  44.720  46.730  1.00  0.00           C  
ATOM   1376  O   SER A 110      64.200  44.910  46.300  1.00  0.00           O  
ATOM   1377  N   ALA A 111      65.890  45.500  47.610  1.00  0.00           N  
ATOM   1378  H   ALA A 111      66.760  45.310  48.090  1.00  0.00           H  
ATOM   1379  CA  ALA A 111      65.110  46.620  48.190  1.00  0.00           C  
ATOM   1380  HA  ALA A 111      64.130  46.200  48.430  1.00  0.00           H  
ATOM   1381  CB  ALA A 111      65.750  47.080  49.510  1.00  0.00           C  
ATOM   1382  HB1 ALA A 111      66.000  46.160  50.030  1.00  0.00           H  
ATOM   1383  HB2 ALA A 111      66.630  47.690  49.270  1.00  0.00           H  
ATOM   1384  HB3 ALA A 111      65.030  47.650  50.100  1.00  0.00           H  
ATOM   1385  C   ALA A 111      64.920  47.760  47.080  1.00  0.00           C  
ATOM   1386  O   ALA A 111      65.860  48.080  46.410  1.00  0.00           O  
ATOM   1387  N   ALA A 112      63.700  48.310  46.960  1.00  0.00           N  
ATOM   1388  H   ALA A 112      63.030  47.920  47.580  1.00  0.00           H  
ATOM   1389  CA  ALA A 112      63.270  49.210  45.870  1.00  0.00           C  
ATOM   1390  HA  ALA A 112      63.640  48.790  44.930  1.00  0.00           H  
ATOM   1391  CB  ALA A 112      61.710  49.340  45.700  1.00  0.00           C  
ATOM   1392  HB1 ALA A 112      61.480  49.890  44.790  1.00  0.00           H  
ATOM   1393  HB2 ALA A 112      61.240  48.360  45.720  1.00  0.00           H  
ATOM   1394  HB3 ALA A 112      61.240  49.860  46.550  1.00  0.00           H  
ATOM   1395  C   ALA A 112      63.960  50.640  45.990  1.00  0.00           C  
ATOM   1396  O   ALA A 112      64.040  51.200  47.050  1.00  0.00           O  
ATOM   1397  N   SER A 113      64.460  51.180  44.870  1.00  0.00           N  
ATOM   1398  H   SER A 113      64.220  50.740  43.990  1.00  0.00           H  
ATOM   1399  CA  SER A 113      65.100  52.550  44.790  1.00  0.00           C  
ATOM   1400  HA  SER A 113      65.890  52.750  45.520  1.00  0.00           H  
ATOM   1401  CB  SER A 113      65.740  52.600  43.460  1.00  0.00           C  
ATOM   1402  HB3 SER A 113      65.070  52.390  42.630  1.00  0.00           H  
ATOM   1403  HB2 SER A 113      66.550  51.870  43.400  1.00  0.00           H  
ATOM   1404  OG  SER A 113      66.220  53.920  43.160  1.00  0.00           O  
ATOM   1405  HG  SER A 113      67.100  54.110  43.500  1.00  0.00           H  
ATOM   1406  C   SER A 113      64.070  53.640  44.900  1.00  0.00           C  
ATOM   1407  O   SER A 113      62.900  53.400  44.580  1.00  0.00           O  
ATOM   1408  N   LEU A 114      64.400  54.830  45.570  1.00  0.00           N  
ATOM   1409  H   LEU A 114      65.310  54.770  46.010  1.00  0.00           H  
ATOM   1410  CA  LEU A 114      63.470  55.910  45.740  1.00  0.00           C  
ATOM   1411  HA  LEU A 114      62.530  55.410  45.980  1.00  0.00           H  
ATOM   1412  CB  LEU A 114      63.870  56.730  47.010  1.00  0.00           C  
ATOM   1413  HB3 LEU A 114      64.760  57.320  46.800  1.00  0.00           H  
ATOM   1414  HB2 LEU A 114      63.940  56.070  47.880  1.00  0.00           H  
ATOM   1415  CG  LEU A 114      62.870  57.800  47.320  1.00  0.00           C  
ATOM   1416  HG  LEU A 114      62.570  58.410  46.470  1.00  0.00           H  
ATOM   1417  CD1 LEU A 114      61.590  57.100  47.880  1.00  0.00           C  
ATOM   1418 HD11 LEU A 114      61.790  56.410  48.700  1.00  0.00           H  
ATOM   1419 HD12 LEU A 114      60.890  57.830  48.310  1.00  0.00           H  
ATOM   1420 HD13 LEU A 114      61.080  56.520  47.120  1.00  0.00           H  
ATOM   1421  CD2 LEU A 114      63.420  58.650  48.440  1.00  0.00           C  
ATOM   1422 HD21 LEU A 114      62.590  59.330  48.640  1.00  0.00           H  
ATOM   1423 HD22 LEU A 114      63.700  57.990  49.270  1.00  0.00           H  
ATOM   1424 HD23 LEU A 114      64.330  59.140  48.100  1.00  0.00           H  
ATOM   1425  C   LEU A 114      63.230  56.690  44.510  1.00  0.00           C  
ATOM   1426  O   LEU A 114      64.180  57.060  43.800  1.00  0.00           O  
ATOM   1427  N   ASN A 115      61.950  56.730  44.150  1.00  0.00           N  
ATOM   1428  H   ASN A 115      61.230  56.260  44.670  1.00  0.00           H  
ATOM   1429  CA  ASN A 115      61.550  57.530  42.940  1.00  0.00           C  
ATOM   1430  HA  ASN A 115      62.390  58.220  42.820  1.00  0.00           H  
ATOM   1431  CB  ASN A 115      61.520  56.630  41.690  1.00  0.00           C  
ATOM   1432  HB3 ASN A 115      60.680  55.940  41.730  1.00  0.00           H  
ATOM   1433  HB2 ASN A 115      62.480  56.110  41.670  1.00  0.00           H  
ATOM   1434  CG  ASN A 115      61.560  57.430  40.390  1.00  0.00           C  
ATOM   1435  OD1 ASN A 115      60.460  57.800  39.940  1.00  0.00           O  
ATOM   1436  ND2 ASN A 115      62.720  57.670  39.830  1.00  0.00           N  
ATOM   1437 HD21 ASN A 115      63.540  57.390  40.330  1.00  0.00           H  
ATOM   1438 HD22 ASN A 115      62.750  58.230  38.970  1.00  0.00           H  
ATOM   1439  C   ASN A 115      60.300  58.340  43.260  1.00  0.00           C  
ATOM   1440  O   ASN A 115      59.570  58.050  44.150  1.00  0.00           O  
ATOM   1441  N   SER A 116      60.000  59.330  42.430  1.00  0.00           N  
ATOM   1442  H   SER A 116      60.590  59.580  41.650  1.00  0.00           H  
ATOM   1443  CA  SER A 116      58.720  59.970  42.440  1.00  0.00           C  
ATOM   1444  HA  SER A 116      58.600  60.400  43.430  1.00  0.00           H  
ATOM   1445  CB  SER A 116      58.780  61.020  41.300  1.00  0.00           C  
ATOM   1446  HB3 SER A 116      59.670  61.650  41.330  1.00  0.00           H  
ATOM   1447  HB2 SER A 116      57.850  61.570  41.450  1.00  0.00           H  
ATOM   1448  OG  SER A 116      58.670  60.360  40.060  1.00  0.00           O  
ATOM   1449  HG  SER A 116      57.740  60.450  39.820  1.00  0.00           H  
ATOM   1450  C   SER A 116      57.520  58.960  42.190  1.00  0.00           C  
ATOM   1451  O   SER A 116      56.420  59.080  42.740  1.00  0.00           O  
ATOM   1452  N   ARG A 117      57.760  57.940  41.390  1.00  0.00           N  
ATOM   1453  H   ARG A 117      58.650  58.080  40.910  1.00  0.00           H  
ATOM   1454  CA  ARG A 117      56.920  56.820  40.920  1.00  0.00           C  
ATOM   1455  HA  ARG A 117      55.870  57.070  41.020  1.00  0.00           H  
ATOM   1456  CB  ARG A 117      57.210  56.500  39.430  1.00  0.00           C  
ATOM   1457  HB3 ARG A 117      56.790  55.550  39.090  1.00  0.00           H  
ATOM   1458  HB2 ARG A 117      58.290  56.350  39.420  1.00  0.00           H  
ATOM   1459  CG  ARG A 117      56.800  57.650  38.460  1.00  0.00           C  
ATOM   1460  HG3 ARG A 117      57.320  58.580  38.740  1.00  0.00           H  
ATOM   1461  HG2 ARG A 117      55.720  57.830  38.470  1.00  0.00           H  
ATOM   1462  CD  ARG A 117      57.160  57.280  37.010  1.00  0.00           C  
ATOM   1463  HD3 ARG A 117      56.860  56.260  36.810  1.00  0.00           H  
ATOM   1464  HD2 ARG A 117      58.230  57.310  36.840  1.00  0.00           H  
ATOM   1465  NE  ARG A 117      56.410  58.050  35.990  1.00  0.00           N  
ATOM   1466  HE  ARG A 117      55.540  57.760  35.590  1.00  0.00           H  
ATOM   1467  CZ  ARG A 117      56.810  59.180  35.470  1.00  0.00           C  
ATOM   1468  NH1 ARG A 117      56.090  59.820  34.640  1.00  0.00           N  
ATOM   1469 HH11 ARG A 117      55.350  59.320  34.170  1.00  0.00           H  
ATOM   1470 HH12 ARG A 117      56.300  60.750  34.320  1.00  0.00           H  
ATOM   1471  NH2 ARG A 117      57.870  59.810  35.880  1.00  0.00           N  
ATOM   1472 HH21 ARG A 117      58.430  59.480  36.670  1.00  0.00           H  
ATOM   1473 HH22 ARG A 117      58.210  60.620  35.390  1.00  0.00           H  
ATOM   1474  C   ARG A 117      57.040  55.510  41.730  1.00  0.00           C  
ATOM   1475  O   ARG A 117      56.120  54.660  41.660  1.00  0.00           O  
ATOM   1476  N   VAL A 118      58.110  55.340  42.520  1.00  0.00           N  
ATOM   1477  H   VAL A 118      58.760  56.100  42.630  1.00  0.00           H  
ATOM   1478  CA  VAL A 118      58.280  54.260  43.510  1.00  0.00           C  
ATOM   1479  HA  VAL A 118      57.300  53.800  43.600  1.00  0.00           H  
ATOM   1480  CB  VAL A 118      59.090  53.070  42.950  1.00  0.00           C  
ATOM   1481  HB  VAL A 118      60.130  53.430  42.900  1.00  0.00           H  
ATOM   1482  CG1 VAL A 118      59.190  51.840  43.800  1.00  0.00           C  
ATOM   1483 HG11 VAL A 118      58.200  51.410  43.620  1.00  0.00           H  
ATOM   1484 HG12 VAL A 118      59.910  51.110  43.440  1.00  0.00           H  
ATOM   1485 HG13 VAL A 118      59.390  51.930  44.870  1.00  0.00           H  
ATOM   1486  CG2 VAL A 118      58.730  52.540  41.510  1.00  0.00           C  
ATOM   1487 HG21 VAL A 118      57.690  52.210  41.540  1.00  0.00           H  
ATOM   1488 HG22 VAL A 118      58.720  53.330  40.750  1.00  0.00           H  
ATOM   1489 HG23 VAL A 118      59.360  51.690  41.240  1.00  0.00           H  
ATOM   1490  C   VAL A 118      58.720  54.680  44.930  1.00  0.00           C  
ATOM   1491  O   VAL A 118      59.890  55.110  45.130  1.00  0.00           O  
ATOM   1492  N   ALA A 119      57.850  54.470  45.940  1.00  0.00           N  
ATOM   1493  H   ALA A 119      56.980  54.010  45.750  1.00  0.00           H  
ATOM   1494  CA  ALA A 119      58.000  54.900  47.350  1.00  0.00           C  
ATOM   1495  HA  ALA A 119      59.060  54.850  47.610  1.00  0.00           H  
ATOM   1496  CB  ALA A 119      57.770  56.400  47.500  1.00  0.00           C  
ATOM   1497  HB1 ALA A 119      58.060  56.730  48.500  1.00  0.00           H  
ATOM   1498  HB2 ALA A 119      58.290  56.960  46.730  1.00  0.00           H  
ATOM   1499  HB3 ALA A 119      56.690  56.550  47.480  1.00  0.00           H  
ATOM   1500  C   ALA A 119      57.170  54.080  48.380  1.00  0.00           C  
ATOM   1501  O   ALA A 119      56.030  53.800  48.030  1.00  0.00           O  
ATOM   1502  N   SER A 120      57.710  53.690  49.580  1.00  0.00           N  
ATOM   1503  H   SER A 120      58.670  53.910  49.800  1.00  0.00           H  
ATOM   1504  CA  SER A 120      56.910  52.930  50.610  1.00  0.00           C  
ATOM   1505  HA  SER A 120      56.420  52.110  50.090  1.00  0.00           H  
ATOM   1506  CB  SER A 120      57.960  52.350  51.560  1.00  0.00           C  
ATOM   1507  HB3 SER A 120      58.620  51.630  51.080  1.00  0.00           H  
ATOM   1508  HB2 SER A 120      57.450  51.740  52.300  1.00  0.00           H  
ATOM   1509  OG  SER A 120      58.610  53.400  52.240  1.00  0.00           O  
ATOM   1510  HG  SER A 120      58.410  53.420  53.170  1.00  0.00           H  
ATOM   1511  C   SER A 120      55.780  53.700  51.380  1.00  0.00           C  
ATOM   1512  O   SER A 120      55.650  54.910  51.110  1.00  0.00           O  
ATOM   1513  N   ILE A 121      54.960  52.990  52.150  1.00  0.00           N  
ATOM   1514  H   ILE A 121      55.160  52.000  52.100  1.00  0.00           H  
ATOM   1515  CA  ILE A 121      53.750  53.560  52.830  1.00  0.00           C  
ATOM   1516  HA  ILE A 121      53.880  54.630  53.000  1.00  0.00           H  
ATOM   1517  CB  ILE A 121      52.510  53.440  51.900  1.00  0.00           C  
ATOM   1518  HB  ILE A 121      52.590  54.180  51.090  1.00  0.00           H  
ATOM   1519  CG2 ILE A 121      52.300  52.010  51.390  1.00  0.00           C  
ATOM   1520 HG21 ILE A 121      51.340  51.780  50.930  1.00  0.00           H  
ATOM   1521 HG22 ILE A 121      53.090  51.620  50.760  1.00  0.00           H  
ATOM   1522 HG23 ILE A 121      52.220  51.320  52.230  1.00  0.00           H  
ATOM   1523  CG1 ILE A 121      51.210  53.920  52.630  1.00  0.00           C  
ATOM   1524 HG13 ILE A 121      51.450  54.930  52.940  1.00  0.00           H  
ATOM   1525 HG12 ILE A 121      51.050  53.270  53.490  1.00  0.00           H  
ATOM   1526  CD1 ILE A 121      49.870  53.880  51.820  1.00  0.00           C  
ATOM   1527 HD11 ILE A 121      49.510  52.880  51.590  1.00  0.00           H  
ATOM   1528 HD12 ILE A 121      49.070  54.460  52.260  1.00  0.00           H  
ATOM   1529 HD13 ILE A 121      49.990  54.410  50.870  1.00  0.00           H  
ATOM   1530  C   ILE A 121      53.530  52.970  54.230  1.00  0.00           C  
ATOM   1531  O   ILE A 121      53.640  51.760  54.430  1.00  0.00           O  
ATOM   1532  N   SER A 122      53.270  53.800  55.190  1.00  0.00           N  
ATOM   1533  H   SER A 122      53.270  54.800  55.000  1.00  0.00           H  
ATOM   1534  CA  SER A 122      53.180  53.520  56.610  1.00  0.00           C  
ATOM   1535  HA  SER A 122      54.100  52.990  56.850  1.00  0.00           H  
ATOM   1536  CB  SER A 122      53.120  54.860  57.330  1.00  0.00           C  
ATOM   1537  HB3 SER A 122      52.130  55.300  57.230  1.00  0.00           H  
ATOM   1538  HB2 SER A 122      53.900  55.570  57.050  1.00  0.00           H  
ATOM   1539  OG  SER A 122      53.260  54.720  58.720  1.00  0.00           O  
ATOM   1540  HG  SER A 122      54.190  54.550  58.900  1.00  0.00           H  
ATOM   1541  C   SER A 122      51.940  52.740  57.000  1.00  0.00           C  
ATOM   1542  O   SER A 122      50.790  52.920  56.490  1.00  0.00           O  
ATOM   1543  N   LEU A 123      52.060  51.860  58.000  1.00  0.00           N  
ATOM   1544  H   LEU A 123      52.990  51.710  58.350  1.00  0.00           H  
ATOM   1545  CA  LEU A 123      51.000  51.110  58.670  1.00  0.00           C  
ATOM   1546  HA  LEU A 123      50.410  50.640  57.890  1.00  0.00           H  
ATOM   1547  CB  LEU A 123      51.670  50.030  59.530  1.00  0.00           C  
ATOM   1548  HB3 LEU A 123      50.910  49.450  60.050  1.00  0.00           H  
ATOM   1549  HB2 LEU A 123      52.190  50.490  60.360  1.00  0.00           H  
ATOM   1550  CG  LEU A 123      52.470  49.000  58.630  1.00  0.00           C  
ATOM   1551  HG  LEU A 123      53.300  49.450  58.080  1.00  0.00           H  
ATOM   1552  CD1 LEU A 123      53.040  47.960  59.510  1.00  0.00           C  
ATOM   1553 HD11 LEU A 123      54.040  47.740  59.110  1.00  0.00           H  
ATOM   1554 HD12 LEU A 123      53.190  48.450  60.470  1.00  0.00           H  
ATOM   1555 HD13 LEU A 123      52.480  47.030  59.670  1.00  0.00           H  
ATOM   1556  CD2 LEU A 123      51.550  48.260  57.620  1.00  0.00           C  
ATOM   1557 HD21 LEU A 123      51.350  49.040  56.880  1.00  0.00           H  
ATOM   1558 HD22 LEU A 123      51.980  47.430  57.060  1.00  0.00           H  
ATOM   1559 HD23 LEU A 123      50.680  47.860  58.150  1.00  0.00           H  
ATOM   1560  C   LEU A 123      50.140  52.040  59.520  1.00  0.00           C  
ATOM   1561  O   LEU A 123      50.530  53.150  59.900  1.00  0.00           O  
ATOM   1562  N   PRO A 124      48.880  51.710  59.800  1.00  0.00           N  
ATOM   1563  CD  PRO A 124      48.140  50.490  59.330  1.00  0.00           C  
ATOM   1564  HD3 PRO A 124      48.750  49.600  59.510  1.00  0.00           H  
ATOM   1565  HD2 PRO A 124      47.910  50.590  58.270  1.00  0.00           H  
ATOM   1566  CG  PRO A 124      46.910  50.450  60.220  1.00  0.00           C  
ATOM   1567  HG3 PRO A 124      47.180  49.850  61.100  1.00  0.00           H  
ATOM   1568  HG2 PRO A 124      46.110  49.980  59.650  1.00  0.00           H  
ATOM   1569  CB  PRO A 124      46.700  51.880  60.620  1.00  0.00           C  
ATOM   1570  HB3 PRO A 124      46.270  52.010  61.610  1.00  0.00           H  
ATOM   1571  HB2 PRO A 124      46.170  52.500  59.890  1.00  0.00           H  
ATOM   1572  CA  PRO A 124      48.090  52.400  60.830  1.00  0.00           C  
ATOM   1573  HA  PRO A 124      48.040  53.460  60.580  1.00  0.00           H  
ATOM   1574  C   PRO A 124      48.530  52.100  62.290  1.00  0.00           C  
ATOM   1575  O   PRO A 124      48.950  51.030  62.680  1.00  0.00           O  
ATOM   1576  N   THR A 125      48.330  53.130  63.100  1.00  0.00           N  
ATOM   1577  H   THR A 125      47.880  53.950  62.740  1.00  0.00           H  
ATOM   1578  CA  THR A 125      48.460  52.980  64.540  1.00  0.00           C  
ATOM   1579  HA  THR A 125      49.120  52.170  64.820  1.00  0.00           H  
ATOM   1580  CB  THR A 125      49.110  54.260  65.120  1.00  0.00           C  
ATOM   1581  HB  THR A 125      49.200  54.010  66.170  1.00  0.00           H  
ATOM   1582  CG2 THR A 125      50.500  54.630  64.570  1.00  0.00           C  
ATOM   1583 HG21 THR A 125      51.170  53.860  64.980  1.00  0.00           H  
ATOM   1584 HG22 THR A 125      50.550  54.530  63.500  1.00  0.00           H  
ATOM   1585 HG23 THR A 125      50.790  55.650  64.850  1.00  0.00           H  
ATOM   1586  OG1 THR A 125      48.320  55.390  64.970  1.00  0.00           O  
ATOM   1587  HG1 THR A 125      48.820  56.170  65.180  1.00  0.00           H  
ATOM   1588  C   THR A 125      47.160  52.820  65.330  1.00  0.00           C  
ATOM   1589  O   THR A 125      47.250  52.560  66.560  1.00  0.00           O  
ATOM   1590  N   SER A 127      45.990  52.940  64.720  1.00  0.00           N  
ATOM   1591  H   SER A 127      46.010  53.120  63.740  1.00  0.00           H  
ATOM   1592  CA  SER A 127      44.620  52.900  65.220  1.00  0.00           C  
ATOM   1593  HA  SER A 127      44.710  51.990  65.810  1.00  0.00           H  
ATOM   1594  CB  SER A 127      44.180  54.060  66.030  1.00  0.00           C  
ATOM   1595  HB3 SER A 127      44.780  54.210  66.920  1.00  0.00           H  
ATOM   1596  HB2 SER A 127      43.160  53.810  66.350  1.00  0.00           H  
ATOM   1597  OG  SER A 127      44.070  55.290  65.330  1.00  0.00           O  
ATOM   1598  HG  SER A 127      44.980  55.510  65.070  1.00  0.00           H  
ATOM   1599  C   SER A 127      43.700  52.640  64.060  1.00  0.00           C  
ATOM   1600  O   SER A 127      44.170  52.860  62.920  1.00  0.00           O  
ATOM   1601  N   CYS A 128      42.490  52.070  64.240  1.00  0.00           N  
ATOM   1602  H   CYS A 128      42.200  51.980  65.200  1.00  0.00           H  
ATOM   1603  CA  CYS A 128      41.510  51.860  63.140  1.00  0.00           C  
ATOM   1604  HA  CYS A 128      42.140  51.510  62.330  1.00  0.00           H  
ATOM   1605  CB  CYS A 128      40.540  50.710  63.490  1.00  0.00           C  
ATOM   1606  HB3 CYS A 128      39.920  50.390  62.660  1.00  0.00           H  
ATOM   1607  HB2 CYS A 128      39.820  50.950  64.280  1.00  0.00           H  
ATOM   1608  SG  CYS A 128      41.460  49.330  64.190  1.00  0.00           S  
ATOM   1609  C   CYS A 128      40.760  53.140  62.700  1.00  0.00           C  
ATOM   1610  O   CYS A 128      40.700  54.150  63.410  1.00  0.00           O  
ATOM   1611  N   ALA A 129      40.070  53.110  61.540  1.00  0.00           N  
ATOM   1612  H   ALA A 129      40.130  52.180  61.160  1.00  0.00           H  
ATOM   1613  CA  ALA A 129      39.220  54.110  60.990  1.00  0.00           C  
ATOM   1614  HA  ALA A 129      39.710  55.040  61.260  1.00  0.00           H  
ATOM   1615  CB  ALA A 129      38.970  53.750  59.480  1.00  0.00           C  
ATOM   1616  HB1 ALA A 129      38.210  52.980  59.620  1.00  0.00           H  
ATOM   1617  HB2 ALA A 129      38.570  54.530  58.840  1.00  0.00           H  
ATOM   1618  HB3 ALA A 129      39.890  53.320  59.080  1.00  0.00           H  
ATOM   1619  C   ALA A 129      37.930  54.280  61.730  1.00  0.00           C  
ATOM   1620  O   ALA A 129      37.720  53.830  62.890  1.00  0.00           O  
ATOM   1621  N   SER A 130      36.930  54.950  61.020  1.00  0.00           N  
ATOM   1622  H   SER A 130      37.140  55.290  60.100  1.00  0.00           H  
ATOM   1623  CA  SER A 130      35.610  55.100  61.550  1.00  0.00           C  
ATOM   1624  HA  SER A 130      35.270  54.210  62.070  1.00  0.00           H  
ATOM   1625  CB  SER A 130      35.590  56.240  62.550  1.00  0.00           C  
ATOM   1626  HB3 SER A 130      35.750  57.240  62.140  1.00  0.00           H  
ATOM   1627  HB2 SER A 130      36.260  56.030  63.380  1.00  0.00           H  
ATOM   1628  OG  SER A 130      34.240  56.370  63.050  1.00  0.00           O  
ATOM   1629  HG  SER A 130      34.220  57.000  63.770  1.00  0.00           H  
ATOM   1630  C   SER A 130      34.560  55.380  60.450  1.00  0.00           C  
ATOM   1631  O   SER A 130      34.900  55.970  59.420  1.00  0.00           O  
ATOM   1632  N   ALA A 132      33.310  54.910  60.610  1.00  0.00           N  
ATOM   1633  H   ALA A 132      33.070  54.450  61.490  1.00  0.00           H  
ATOM   1634  CA  ALA A 132      32.200  54.990  59.620  1.00  0.00           C  
ATOM   1635  HA  ALA A 132      32.470  54.370  58.770  1.00  0.00           H  
ATOM   1636  CB  ALA A 132      31.070  54.330  60.350  1.00  0.00           C  
ATOM   1637  HB1 ALA A 132      30.270  54.290  59.600  1.00  0.00           H  
ATOM   1638  HB2 ALA A 132      31.400  53.350  60.700  1.00  0.00           H  
ATOM   1639  HB3 ALA A 132      30.750  54.870  61.240  1.00  0.00           H  
ATOM   1640  C   ALA A 132      31.920  56.430  59.290  1.00  0.00           C  
ATOM   1641  O   ALA A 132      31.680  57.240  60.180  1.00  0.00           O  
ATOM   1642  N   GLY A 133      32.020  56.750  58.000  1.00  0.00           N  
ATOM   1643  H   GLY A 133      32.140  56.000  57.320  1.00  0.00           H  
ATOM   1644  CA  GLY A 133      31.990  58.060  57.260  1.00  0.00           C  
ATOM   1645  HA3 GLY A 133      31.710  58.830  57.980  1.00  0.00           H  
ATOM   1646  HA2 GLY A 133      31.290  57.990  56.430  1.00  0.00           H  
ATOM   1647  C   GLY A 133      33.370  58.460  56.780  1.00  0.00           C  
ATOM   1648  O   GLY A 133      33.380  59.180  55.790  1.00  0.00           O  
ATOM   1649  N   THR A 134      34.500  57.900  57.330  1.00  0.00           N  
ATOM   1650  H   THR A 134      34.500  57.120  57.970  1.00  0.00           H  
ATOM   1651  CA  THR A 134      35.880  58.350  56.910  1.00  0.00           C  
ATOM   1652  HA  THR A 134      35.890  59.420  57.060  1.00  0.00           H  
ATOM   1653  CB  THR A 134      36.930  57.590  57.730  1.00  0.00           C  
ATOM   1654  HB  THR A 134      36.910  56.520  57.500  1.00  0.00           H  
ATOM   1655  CG2 THR A 134      38.390  58.100  57.520  1.00  0.00           C  
ATOM   1656 HG21 THR A 134      38.490  59.160  57.780  1.00  0.00           H  
ATOM   1657 HG22 THR A 134      39.060  57.410  58.050  1.00  0.00           H  
ATOM   1658 HG23 THR A 134      38.640  58.020  56.470  1.00  0.00           H  
ATOM   1659  OG1 THR A 134      36.760  57.740  59.160  1.00  0.00           O  
ATOM   1660  HG1 THR A 134      36.070  57.150  59.450  1.00  0.00           H  
ATOM   1661  C   THR A 134      36.130  58.070  55.410  1.00  0.00           C  
ATOM   1662  O   THR A 134      35.640  57.050  54.910  1.00  0.00           O  
ATOM   1663  N   GLN A 135      36.720  59.010  54.700  1.00  0.00           N  
ATOM   1664  H   GLN A 135      37.000  59.870  55.160  1.00  0.00           H  
ATOM   1665  CA  GLN A 135      36.830  58.870  53.180  1.00  0.00           C  
ATOM   1666  HA  GLN A 135      36.100  58.160  52.780  1.00  0.00           H  
ATOM   1667  CB  GLN A 135      36.380  60.200  52.520  1.00  0.00           C  
ATOM   1668  HB3 GLN A 135      36.430  60.010  51.450  1.00  0.00           H  
ATOM   1669  HB2 GLN A 135      36.990  61.060  52.800  1.00  0.00           H  
ATOM   1670  CG  GLN A 135      34.890  60.640  52.690  1.00  0.00           C  
ATOM   1671  HG3 GLN A 135      34.980  61.720  52.830  1.00  0.00           H  
ATOM   1672  HG2 GLN A 135      34.390  60.200  53.560  1.00  0.00           H  
ATOM   1673  CD  GLN A 135      33.920  60.460  51.490  1.00  0.00           C  
ATOM   1674  OE1 GLN A 135      34.260  60.000  50.410  1.00  0.00           O  
ATOM   1675  NE2 GLN A 135      32.630  60.790  51.480  1.00  0.00           N  
ATOM   1676 HE21 GLN A 135      32.240  61.180  52.330  1.00  0.00           H  
ATOM   1677 HE22 GLN A 135      32.130  60.680  50.610  1.00  0.00           H  
ATOM   1678  C   GLN A 135      38.280  58.480  52.860  1.00  0.00           C  
ATOM   1679  O   GLN A 135      39.140  59.240  53.340  1.00  0.00           O  
ATOM   1680  N   CYS A 136      38.540  57.390  52.110  1.00  0.00           N  
ATOM   1681  H   CYS A 136      37.780  56.840  51.750  1.00  0.00           H  
ATOM   1682  CA  CYS A 136      39.900  56.840  51.970  1.00  0.00           C  
ATOM   1683  HA  CYS A 136      40.560  57.650  52.280  1.00  0.00           H  
ATOM   1684  CB  CYS A 136      40.000  55.690  52.900  1.00  0.00           C  
ATOM   1685  HB3 CYS A 136      41.000  55.240  52.860  1.00  0.00           H  
ATOM   1686  HB2 CYS A 136      39.260  54.900  52.710  1.00  0.00           H  
ATOM   1687  SG  CYS A 136      39.770  56.030  54.680  1.00  0.00           S  
ATOM   1688  C   CYS A 136      40.120  56.650  50.450  1.00  0.00           C  
ATOM   1689  O   CYS A 136      39.180  56.230  49.750  1.00  0.00           O  
ATOM   1690  N   LEU A 137      41.340  56.970  49.930  1.00  0.00           N  
ATOM   1691  H   LEU A 137      42.040  57.260  50.600  1.00  0.00           H  
ATOM   1692  CA  LEU A 137      41.700  56.980  48.500  1.00  0.00           C  
ATOM   1693  HA  LEU A 137      40.870  57.290  47.860  1.00  0.00           H  
ATOM   1694  CB  LEU A 137      42.840  57.920  48.150  1.00  0.00           C  
ATOM   1695  HB3 LEU A 137      43.690  57.510  48.690  1.00  0.00           H  
ATOM   1696  HB2 LEU A 137      42.610  58.930  48.470  1.00  0.00           H  
ATOM   1697  CG  LEU A 137      43.120  57.810  46.580  1.00  0.00           C  
ATOM   1698  HG  LEU A 137      43.150  56.770  46.270  1.00  0.00           H  
ATOM   1699  CD1 LEU A 137      42.070  58.570  45.680  1.00  0.00           C  
ATOM   1700 HD11 LEU A 137      42.060  59.650  45.850  1.00  0.00           H  
ATOM   1701 HD12 LEU A 137      42.270  58.510  44.610  1.00  0.00           H  
ATOM   1702 HD13 LEU A 137      41.120  58.090  45.880  1.00  0.00           H  
ATOM   1703  CD2 LEU A 137      44.460  58.490  46.210  1.00  0.00           C  
ATOM   1704 HD21 LEU A 137      44.680  58.440  45.150  1.00  0.00           H  
ATOM   1705 HD22 LEU A 137      44.360  59.540  46.520  1.00  0.00           H  
ATOM   1706 HD23 LEU A 137      45.330  58.020  46.640  1.00  0.00           H  
ATOM   1707  C   LEU A 137      42.000  55.450  48.090  1.00  0.00           C  
ATOM   1708  O   LEU A 137      43.030  54.900  48.540  1.00  0.00           O  
ATOM   1709  N   ILE A 138      41.040  54.790  47.450  1.00  0.00           N  
ATOM   1710  H   ILE A 138      40.270  55.300  47.010  1.00  0.00           H  
ATOM   1711  CA  ILE A 138      41.250  53.400  46.870  1.00  0.00           C  
ATOM   1712  HA  ILE A 138      41.980  52.950  47.540  1.00  0.00           H  
ATOM   1713  CB  ILE A 138      39.920  52.590  46.920  1.00  0.00           C  
ATOM   1714  HB  ILE A 138      39.260  53.070  46.200  1.00  0.00           H  
ATOM   1715  CG2 ILE A 138      40.150  51.110  46.530  1.00  0.00           C  
ATOM   1716 HG21 ILE A 138      40.520  50.660  47.450  1.00  0.00           H  
ATOM   1717 HG22 ILE A 138      39.190  50.670  46.310  1.00  0.00           H  
ATOM   1718 HG23 ILE A 138      40.930  50.960  45.790  1.00  0.00           H  
ATOM   1719  CG1 ILE A 138      39.160  52.630  48.240  1.00  0.00           C  
ATOM   1720 HG13 ILE A 138      39.420  53.520  48.800  1.00  0.00           H  
ATOM   1721 HG12 ILE A 138      39.460  51.770  48.860  1.00  0.00           H  
ATOM   1722  CD1 ILE A 138      37.640  52.540  47.980  1.00  0.00           C  
ATOM   1723 HD11 ILE A 138      37.420  53.510  47.540  1.00  0.00           H  
ATOM   1724 HD12 ILE A 138      37.360  51.630  47.450  1.00  0.00           H  
ATOM   1725 HD13 ILE A 138      37.050  52.530  48.900  1.00  0.00           H  
ATOM   1726  C   ILE A 138      41.830  53.500  45.410  1.00  0.00           C  
ATOM   1727  O   ILE A 138      41.360  54.290  44.640  1.00  0.00           O  
ATOM   1728  N   SER A 139      42.710  52.600  44.960  1.00  0.00           N  
ATOM   1729  H   SER A 139      43.030  51.880  45.590  1.00  0.00           H  
ATOM   1730  CA  SER A 139      43.170  52.510  43.590  1.00  0.00           C  
ATOM   1731  HA  SER A 139      42.400  52.970  42.970  1.00  0.00           H  
ATOM   1732  CB  SER A 139      44.450  53.270  43.460  1.00  0.00           C  
ATOM   1733  HB3 SER A 139      44.190  54.330  43.480  1.00  0.00           H  
ATOM   1734  HB2 SER A 139      44.680  53.100  42.400  1.00  0.00           H  
ATOM   1735  OG  SER A 139      45.390  52.810  44.330  1.00  0.00           O  
ATOM   1736  HG  SER A 139      45.380  53.340  45.140  1.00  0.00           H  
ATOM   1737  C   SER A 139      43.330  51.020  43.140  1.00  0.00           C  
ATOM   1738  O   SER A 139      43.660  50.160  43.980  1.00  0.00           O  
ATOM   1739  N   GLY A 140      43.220  50.710  41.830  1.00  0.00           N  
ATOM   1740  H   GLY A 140      43.170  51.520  41.240  1.00  0.00           H  
ATOM   1741  CA  GLY A 140      43.360  49.330  41.290  1.00  0.00           C  
ATOM   1742  HA3 GLY A 140      42.610  48.730  41.790  1.00  0.00           H  
ATOM   1743  HA2 GLY A 140      44.280  48.870  41.610  1.00  0.00           H  
ATOM   1744  C   GLY A 140      43.250  49.220  39.790  1.00  0.00           C  
ATOM   1745  O   GLY A 140      42.870  50.190  39.100  1.00  0.00           O  
ATOM   1746  N   TRP A 141      43.720  48.080  39.210  1.00  0.00           N  
ATOM   1747  H   TRP A 141      44.180  47.410  39.800  1.00  0.00           H  
ATOM   1748  CA  TRP A 141      43.730  47.790  37.750  1.00  0.00           C  
ATOM   1749  HA  TRP A 141      43.700  48.780  37.310  1.00  0.00           H  
ATOM   1750  CB  TRP A 141      45.070  47.100  37.330  1.00  0.00           C  
ATOM   1751  HB3 TRP A 141      45.090  46.760  36.300  1.00  0.00           H  
ATOM   1752  HB2 TRP A 141      45.150  46.270  38.030  1.00  0.00           H  
ATOM   1753  CG  TRP A 141      46.310  47.920  37.490  1.00  0.00           C  
ATOM   1754  CD1 TRP A 141      46.830  48.870  36.650  1.00  0.00           C  
ATOM   1755  HD1 TRP A 141      46.260  49.290  35.840  1.00  0.00           H  
ATOM   1756  NE1 TRP A 141      48.000  49.370  37.100  1.00  0.00           N  
ATOM   1757  HE1 TRP A 141      48.560  50.090  36.660  1.00  0.00           H  
ATOM   1758  CE2 TRP A 141      48.370  48.740  38.290  1.00  0.00           C  
ATOM   1759  CZ2 TRP A 141      49.510  48.820  39.060  1.00  0.00           C  
ATOM   1760  HZ2 TRP A 141      50.300  49.490  38.780  1.00  0.00           H  
ATOM   1761  CH2 TRP A 141      49.620  48.010  40.160  1.00  0.00           C  
ATOM   1762  HH2 TRP A 141      50.570  47.970  40.670  1.00  0.00           H  
ATOM   1763  CZ3 TRP A 141      48.530  47.210  40.610  1.00  0.00           C  
ATOM   1764  HZ3 TRP A 141      48.540  46.610  41.510  1.00  0.00           H  
ATOM   1765  CE3 TRP A 141      47.370  47.110  39.770  1.00  0.00           C  
ATOM   1766  HE3 TRP A 141      46.570  46.390  39.920  1.00  0.00           H  
ATOM   1767  CD2 TRP A 141      47.290  47.840  38.570  1.00  0.00           C  
ATOM   1768  C   TRP A 141      42.430  47.070  37.200  1.00  0.00           C  
ATOM   1769  O   TRP A 141      42.410  46.590  36.090  1.00  0.00           O  
ATOM   1770  N   GLY A 142      41.430  46.820  38.000  1.00  0.00           N  
ATOM   1771  H   GLY A 142      41.450  47.200  38.940  1.00  0.00           H  
ATOM   1772  CA  GLY A 142      40.290  46.060  37.570  1.00  0.00           C  
ATOM   1773  HA3 GLY A 142      39.780  45.880  38.520  1.00  0.00           H  
ATOM   1774  HA2 GLY A 142      40.690  45.120  37.210  1.00  0.00           H  
ATOM   1775  C   GLY A 142      39.300  46.840  36.690  1.00  0.00           C  
ATOM   1776  O   GLY A 142      39.400  48.060  36.570  1.00  0.00           O  
ATOM   1777  N   ASN A 143      38.350  46.110  36.220  1.00  0.00           N  
ATOM   1778  H   ASN A 143      38.510  45.100  36.270  1.00  0.00           H  
ATOM   1779  CA  ASN A 143      37.360  46.450  35.270  1.00  0.00           C  
ATOM   1780  HA  ASN A 143      37.930  46.480  34.330  1.00  0.00           H  
ATOM   1781  CB  ASN A 143      36.420  45.260  35.140  1.00  0.00           C  
ATOM   1782  HB3 ASN A 143      35.390  45.520  34.860  1.00  0.00           H  
ATOM   1783  HB2 ASN A 143      36.280  44.710  36.070  1.00  0.00           H  
ATOM   1784  CG  ASN A 143      36.710  44.270  34.030  1.00  0.00           C  
ATOM   1785  OD1 ASN A 143      37.570  44.470  33.150  1.00  0.00           O  
ATOM   1786  ND2 ASN A 143      36.050  43.130  34.120  1.00  0.00           N  
ATOM   1787 HD21 ASN A 143      35.430  42.920  34.890  1.00  0.00           H  
ATOM   1788 HD22 ASN A 143      36.430  42.540  33.390  1.00  0.00           H  
ATOM   1789  C   ASN A 143      36.720  47.820  35.520  1.00  0.00           C  
ATOM   1790  O   ASN A 143      36.430  48.170  36.650  1.00  0.00           O  
ATOM   1791  N   THR A 144      36.510  48.600  34.440  1.00  0.00           N  
ATOM   1792  H   THR A 144      37.010  48.320  33.610  1.00  0.00           H  
ATOM   1793  CA  THR A 144      36.230  50.020  34.480  1.00  0.00           C  
ATOM   1794  HA  THR A 144      36.630  50.410  35.430  1.00  0.00           H  
ATOM   1795  CB  THR A 144      36.950  50.830  33.370  1.00  0.00           C  
ATOM   1796  HB  THR A 144      36.580  51.860  33.350  1.00  0.00           H  
ATOM   1797  CG2 THR A 144      38.420  50.950  33.440  1.00  0.00           C  
ATOM   1798 HG21 THR A 144      38.930  51.630  32.770  1.00  0.00           H  
ATOM   1799 HG22 THR A 144      38.620  51.310  34.440  1.00  0.00           H  
ATOM   1800 HG23 THR A 144      38.760  49.950  33.180  1.00  0.00           H  
ATOM   1801  OG1 THR A 144      36.550  50.310  32.140  1.00  0.00           O  
ATOM   1802  HG1 THR A 144      36.570  51.020  31.500  1.00  0.00           H  
ATOM   1803  C   THR A 144      34.750  50.400  34.440  1.00  0.00           C  
ATOM   1804  O   THR A 144      34.360  51.590  34.660  1.00  0.00           O  
ATOM   1805  N   LYS A 145      33.860  49.390  34.170  1.00  0.00           N  
ATOM   1806  H   LYS A 145      34.320  48.550  33.840  1.00  0.00           H  
ATOM   1807  CA  LYS A 145      32.410  49.520  33.960  1.00  0.00           C  
ATOM   1808  HA  LYS A 145      32.110  50.520  34.280  1.00  0.00           H  
ATOM   1809  CB  LYS A 145      32.210  49.320  32.430  1.00  0.00           C  
ATOM   1810  HB3 LYS A 145      31.140  49.260  32.250  1.00  0.00           H  
ATOM   1811  HB2 LYS A 145      32.660  48.370  32.190  1.00  0.00           H  
ATOM   1812  CG  LYS A 145      32.750  50.370  31.480  1.00  0.00           C  
ATOM   1813  HG3 LYS A 145      32.600  50.180  30.420  1.00  0.00           H  
ATOM   1814  HG2 LYS A 145      33.810  50.230  31.690  1.00  0.00           H  
ATOM   1815  CD  LYS A 145      32.390  51.820  31.780  1.00  0.00           C  
ATOM   1816  HD3 LYS A 145      32.460  52.060  32.840  1.00  0.00           H  
ATOM   1817  HD2 LYS A 145      31.330  51.870  31.540  1.00  0.00           H  
ATOM   1818  CE  LYS A 145      33.110  52.930  30.900  1.00  0.00           C  
ATOM   1819  HE3 LYS A 145      33.350  52.420  29.970  1.00  0.00           H  
ATOM   1820  HE2 LYS A 145      34.090  53.200  31.320  1.00  0.00           H  
ATOM   1821  NZ  LYS A 145      32.260  54.140  30.660  1.00  0.00           N  
ATOM   1822  HZ1 LYS A 145      31.320  53.870  30.420  1.00  0.00           H  
ATOM   1823  HZ2 LYS A 145      32.180  54.740  31.470  1.00  0.00           H  
ATOM   1824  HZ3 LYS A 145      32.540  54.810  29.970  1.00  0.00           H  
ATOM   1825  C   LYS A 145      31.520  48.540  34.680  1.00  0.00           C  
ATOM   1826  O   LYS A 145      32.030  47.500  35.020  1.00  0.00           O  
ATOM   1827  N   SER A 146      30.270  48.870  34.920  1.00  0.00           N  
ATOM   1828  H   SER A 146      29.940  49.800  34.680  1.00  0.00           H  
ATOM   1829  CA  SER A 146      29.320  47.980  35.600  1.00  0.00           C  
ATOM   1830  HA  SER A 146      29.940  47.640  36.440  1.00  0.00           H  
ATOM   1831  CB  SER A 146      28.110  48.810  36.020  1.00  0.00           C  
ATOM   1832  HB3 SER A 146      27.770  49.260  35.080  1.00  0.00           H  
ATOM   1833  HB2 SER A 146      28.490  49.590  36.670  1.00  0.00           H  
ATOM   1834  OG  SER A 146      27.220  47.910  36.630  1.00  0.00           O  
ATOM   1835  HG  SER A 146      27.820  47.440  37.230  1.00  0.00           H  
ATOM   1836  C   SER A 146      28.860  46.740  34.780  1.00  0.00           C  
ATOM   1837  O   SER A 146      28.570  45.720  35.400  1.00  0.00           O  
ATOM   1838  N   SER A 147      28.880  46.840  33.430  1.00  0.00           N  
ATOM   1839  H   SER A 147      29.150  47.730  33.040  1.00  0.00           H  
ATOM   1840  CA  SER A 147      28.870  45.600  32.610  1.00  0.00           C  
ATOM   1841  HA  SER A 147      28.970  44.680  33.200  1.00  0.00           H  
ATOM   1842  CB  SER A 147      27.490  45.570  31.960  1.00  0.00           C  
ATOM   1843  HB3 SER A 147      27.280  46.220  31.100  1.00  0.00           H  
ATOM   1844  HB2 SER A 147      26.780  45.990  32.680  1.00  0.00           H  
ATOM   1845  OG  SER A 147      26.970  44.340  31.680  1.00  0.00           O  
ATOM   1846  HG  SER A 147      26.830  43.980  32.560  1.00  0.00           H  
ATOM   1847  C   SER A 147      29.800  45.490  31.420  1.00  0.00           C  
ATOM   1848  O   SER A 147      30.340  46.410  30.840  1.00  0.00           O  
ATOM   1849  N   GLY A 148      30.260  44.240  31.180  1.00  0.00           N  
ATOM   1850  H   GLY A 148      29.930  43.480  31.760  1.00  0.00           H  
ATOM   1851  CA  GLY A 148      31.400  43.850  30.370  1.00  0.00           C  
ATOM   1852  HA3 GLY A 148      31.240  44.330  29.400  1.00  0.00           H  
ATOM   1853  HA2 GLY A 148      31.390  42.790  30.160  1.00  0.00           H  
ATOM   1854  C   GLY A 148      32.790  44.270  30.930  1.00  0.00           C  
ATOM   1855  O   GLY A 148      32.910  45.140  31.820  1.00  0.00           O  
ATOM   1856  N   THR A 149      33.800  43.840  30.230  1.00  0.00           N  
ATOM   1857  H   THR A 149      33.590  43.370  29.370  1.00  0.00           H  
ATOM   1858  CA  THR A 149      35.180  43.880  30.740  1.00  0.00           C  
ATOM   1859  HA  THR A 149      35.130  44.110  31.800  1.00  0.00           H  
ATOM   1860  CB  THR A 149      35.800  42.570  30.420  1.00  0.00           C  
ATOM   1861  HB  THR A 149      36.800  42.670  30.850  1.00  0.00           H  
ATOM   1862  CG2 THR A 149      35.200  41.230  30.890  1.00  0.00           C  
ATOM   1863 HG21 THR A 149      35.800  40.410  30.520  1.00  0.00           H  
ATOM   1864 HG22 THR A 149      35.230  41.070  31.970  1.00  0.00           H  
ATOM   1865 HG23 THR A 149      34.170  41.040  30.590  1.00  0.00           H  
ATOM   1866  OG1 THR A 149      35.940  42.360  29.000  1.00  0.00           O  
ATOM   1867  HG1 THR A 149      36.860  42.470  28.740  1.00  0.00           H  
ATOM   1868  C   THR A 149      36.030  44.990  30.060  1.00  0.00           C  
ATOM   1869  O   THR A 149      35.610  45.490  28.960  1.00  0.00           O  
ATOM   1870  N   SER A 150      37.120  45.460  30.620  1.00  0.00           N  
ATOM   1871  H   SER A 150      37.320  45.330  31.600  1.00  0.00           H  
ATOM   1872  CA  SER A 150      38.040  46.330  29.920  1.00  0.00           C  
ATOM   1873  HA  SER A 150      37.950  46.320  28.840  1.00  0.00           H  
ATOM   1874  CB  SER A 150      37.750  47.760  30.210  1.00  0.00           C  
ATOM   1875  HB3 SER A 150      36.770  47.990  29.790  1.00  0.00           H  
ATOM   1876  HB2 SER A 150      38.490  48.320  29.630  1.00  0.00           H  
ATOM   1877  OG  SER A 150      37.900  48.260  31.580  1.00  0.00           O  
ATOM   1878  HG  SER A 150      37.350  49.050  31.640  1.00  0.00           H  
ATOM   1879  C   SER A 150      39.490  46.010  30.190  1.00  0.00           C  
ATOM   1880  O   SER A 150      40.300  46.200  29.290  1.00  0.00           O  
ATOM   1881  N   TYR A 151      39.830  45.560  31.400  1.00  0.00           N  
ATOM   1882  H   TYR A 151      39.120  45.510  32.110  1.00  0.00           H  
ATOM   1883  CA  TYR A 151      41.180  45.130  31.630  1.00  0.00           C  
ATOM   1884  HA  TYR A 151      41.460  44.490  30.790  1.00  0.00           H  
ATOM   1885  CB  TYR A 151      41.300  44.180  32.880  1.00  0.00           C  
ATOM   1886  HB3 TYR A 151      41.280  44.780  33.800  1.00  0.00           H  
ATOM   1887  HB2 TYR A 151      42.280  43.730  32.770  1.00  0.00           H  
ATOM   1888  CG  TYR A 151      40.340  42.990  33.050  1.00  0.00           C  
ATOM   1889  CD1 TYR A 151      39.710  42.410  31.910  1.00  0.00           C  
ATOM   1890  HD1 TYR A 151      39.810  42.860  30.940  1.00  0.00           H  
ATOM   1891  CE1 TYR A 151      38.890  41.370  32.070  1.00  0.00           C  
ATOM   1892  HE1 TYR A 151      38.190  41.030  31.330  1.00  0.00           H  
ATOM   1893  CZ  TYR A 151      38.570  40.780  33.320  1.00  0.00           C  
ATOM   1894  OH  TYR A 151      37.690  39.800  33.380  1.00  0.00           O  
ATOM   1895  HH  TYR A 151      37.580  39.280  32.580  1.00  0.00           H  
ATOM   1896  CE2 TYR A 151      39.230  41.270  34.460  1.00  0.00           C  
ATOM   1897  HE2 TYR A 151      39.080  40.850  35.440  1.00  0.00           H  
ATOM   1898  CD2 TYR A 151      40.130  42.390  34.330  1.00  0.00           C  
ATOM   1899  HD2 TYR A 151      40.610  42.830  35.190  1.00  0.00           H  
ATOM   1900  C   TYR A 151      42.300  46.240  31.630  1.00  0.00           C  
ATOM   1901  O   TYR A 151      43.410  46.010  31.050  1.00  0.00           O  
ATOM   1902  N   PRO A 152      41.940  47.460  32.130  1.00  0.00           N  
ATOM   1903  CD  PRO A 152      41.020  47.720  33.280  1.00  0.00           C  
ATOM   1904  HD3 PRO A 152      40.930  46.870  33.960  1.00  0.00           H  
ATOM   1905  HD2 PRO A 152      40.020  47.930  32.890  1.00  0.00           H  
ATOM   1906  CG  PRO A 152      41.560  48.900  34.020  1.00  0.00           C  
ATOM   1907  HG3 PRO A 152      42.400  48.530  34.620  1.00  0.00           H  
ATOM   1908  HG2 PRO A 152      40.830  49.440  34.630  1.00  0.00           H  
ATOM   1909  CB  PRO A 152      42.080  49.780  32.920  1.00  0.00           C  
ATOM   1910  HB3 PRO A 152      42.720  50.500  33.410  1.00  0.00           H  
ATOM   1911  HB2 PRO A 152      41.290  50.340  32.430  1.00  0.00           H  
ATOM   1912  CA  PRO A 152      42.630  48.770  31.900  1.00  0.00           C  
ATOM   1913  HA  PRO A 152      42.350  49.100  30.890  1.00  0.00           H  
ATOM   1914  C   PRO A 152      44.200  48.720  32.030  1.00  0.00           C  
ATOM   1915  O   PRO A 152      44.660  48.320  33.110  1.00  0.00           O  
ATOM   1916  N   ASP A 153      44.970  49.230  31.040  1.00  0.00           N  
ATOM   1917  H   ASP A 153      44.590  49.640  30.190  1.00  0.00           H  
ATOM   1918  CA  ASP A 153      46.430  49.240  31.180  1.00  0.00           C  
ATOM   1919  HA  ASP A 153      46.750  48.280  31.600  1.00  0.00           H  
ATOM   1920  CB  ASP A 153      47.040  49.420  29.810  1.00  0.00           C  
ATOM   1921  HB3 ASP A 153      48.120  49.500  29.930  1.00  0.00           H  
ATOM   1922  HB2 ASP A 153      46.690  50.330  29.320  1.00  0.00           H  
ATOM   1923  CG  ASP A 153      46.700  48.180  29.020  1.00  0.00           C  
ATOM   1924  OD1 ASP A 153      45.870  48.300  28.110  1.00  0.00           O  
ATOM   1925  OD2 ASP A 153      47.120  47.010  29.340  1.00  0.00           O  
ATOM   1926  C   ASP A 153      46.940  50.330  32.110  1.00  0.00           C  
ATOM   1927  O   ASP A 153      48.160  50.380  32.500  1.00  0.00           O  
ATOM   1928  N   VAL A 154      46.120  51.360  32.430  1.00  0.00           N  
ATOM   1929  H   VAL A 154      45.140  51.100  32.350  1.00  0.00           H  
ATOM   1930  CA  VAL A 154      46.390  52.540  33.290  1.00  0.00           C  
ATOM   1931  HA  VAL A 154      47.450  52.430  33.520  1.00  0.00           H  
ATOM   1932  CB  VAL A 154      46.170  53.950  32.710  1.00  0.00           C  
ATOM   1933  HB  VAL A 154      46.420  54.750  33.400  1.00  0.00           H  
ATOM   1934  CG1 VAL A 154      47.010  54.170  31.460  1.00  0.00           C  
ATOM   1935 HG11 VAL A 154      46.710  53.480  30.660  1.00  0.00           H  
ATOM   1936 HG12 VAL A 154      46.790  55.140  31.010  1.00  0.00           H  
ATOM   1937 HG13 VAL A 154      48.040  54.100  31.790  1.00  0.00           H  
ATOM   1938  CG2 VAL A 154      44.680  54.180  32.410  1.00  0.00           C  
ATOM   1939 HG21 VAL A 154      44.060  53.910  33.270  1.00  0.00           H  
ATOM   1940 HG22 VAL A 154      44.480  55.210  32.090  1.00  0.00           H  
ATOM   1941 HG23 VAL A 154      44.380  53.490  31.610  1.00  0.00           H  
ATOM   1942  C   VAL A 154      45.670  52.300  34.600  1.00  0.00           C  
ATOM   1943  O   VAL A 154      44.510  51.900  34.680  1.00  0.00           O  
ATOM   1944  N   LEU A 155      46.360  52.450  35.720  1.00  0.00           N  
ATOM   1945  H   LEU A 155      47.360  52.620  35.700  1.00  0.00           H  
ATOM   1946  CA  LEU A 155      45.750  52.530  37.040  1.00  0.00           C  
ATOM   1947  HA  LEU A 155      45.320  51.540  37.230  1.00  0.00           H  
ATOM   1948  CB  LEU A 155      46.860  52.860  38.100  1.00  0.00           C  
ATOM   1949  HB3 LEU A 155      47.130  53.900  37.890  1.00  0.00           H  
ATOM   1950  HB2 LEU A 155      47.790  52.380  37.800  1.00  0.00           H  
ATOM   1951  CG  LEU A 155      46.440  52.760  39.580  1.00  0.00           C  
ATOM   1952  HG  LEU A 155      45.460  53.210  39.790  1.00  0.00           H  
ATOM   1953  CD1 LEU A 155      46.420  51.320  40.010  1.00  0.00           C  
ATOM   1954 HD11 LEU A 155      47.360  50.930  39.600  1.00  0.00           H  
ATOM   1955 HD12 LEU A 155      46.370  51.210  41.100  1.00  0.00           H  
ATOM   1956 HD13 LEU A 155      45.540  50.820  39.610  1.00  0.00           H  
ATOM   1957  CD2 LEU A 155      47.420  53.630  40.340  1.00  0.00           C  
ATOM   1958 HD21 LEU A 155      46.980  53.690  41.330  1.00  0.00           H  
ATOM   1959 HD22 LEU A 155      48.380  53.130  40.550  1.00  0.00           H  
ATOM   1960 HD23 LEU A 155      47.700  54.580  39.880  1.00  0.00           H  
ATOM   1961  C   LEU A 155      44.610  53.560  37.170  1.00  0.00           C  
ATOM   1962  O   LEU A 155      44.840  54.640  36.800  1.00  0.00           O  
ATOM   1963  N   LYS A 156      43.580  53.190  37.920  1.00  0.00           N  
ATOM   1964  H   LYS A 156      43.570  52.240  38.270  1.00  0.00           H  
ATOM   1965  CA  LYS A 156      42.440  54.050  38.290  1.00  0.00           C  
ATOM   1966  HA  LYS A 156      42.590  55.020  37.830  1.00  0.00           H  
ATOM   1967  CB  LYS A 156      41.080  53.540  37.840  1.00  0.00           C  
ATOM   1968  HB3 LYS A 156      40.370  54.330  38.060  1.00  0.00           H  
ATOM   1969  HB2 LYS A 156      40.720  52.700  38.450  1.00  0.00           H  
ATOM   1970  CG  LYS A 156      40.970  53.230  36.360  1.00  0.00           C  
ATOM   1971  HG3 LYS A 156      40.030  52.750  36.110  1.00  0.00           H  
ATOM   1972  HG2 LYS A 156      41.740  52.470  36.170  1.00  0.00           H  
ATOM   1973  CD  LYS A 156      41.160  54.470  35.440  1.00  0.00           C  
ATOM   1974  HD3 LYS A 156      42.160  54.880  35.610  1.00  0.00           H  
ATOM   1975  HD2 LYS A 156      40.320  55.120  35.670  1.00  0.00           H  
ATOM   1976  CE  LYS A 156      40.990  54.010  33.910  1.00  0.00           C  
ATOM   1977  HE3 LYS A 156      40.010  53.530  33.850  1.00  0.00           H  
ATOM   1978  HE2 LYS A 156      41.790  53.290  33.730  1.00  0.00           H  
ATOM   1979  NZ  LYS A 156      41.160  55.100  32.910  1.00  0.00           N  
ATOM   1980  HZ1 LYS A 156      40.310  55.640  32.890  1.00  0.00           H  
ATOM   1981  HZ2 LYS A 156      41.950  55.670  33.120  1.00  0.00           H  
ATOM   1982  HZ3 LYS A 156      41.280  54.700  32.000  1.00  0.00           H  
ATOM   1983  C   LYS A 156      42.290  54.220  39.800  1.00  0.00           C  
ATOM   1984  O   LYS A 156      42.740  53.330  40.570  1.00  0.00           O  
ATOM   1985  N   CYS A 157      41.850  55.440  40.140  1.00  0.00           N  
ATOM   1986  H   CYS A 157      41.730  56.170  39.450  1.00  0.00           H  
ATOM   1987  CA  CYS A 157      41.740  56.040  41.490  1.00  0.00           C  
ATOM   1988  HA  CYS A 157      42.120  55.390  42.280  1.00  0.00           H  
ATOM   1989  CB  CYS A 157      42.470  57.380  41.520  1.00  0.00           C  
ATOM   1990  HB3 CYS A 157      41.910  57.860  42.330  1.00  0.00           H  
ATOM   1991  HB2 CYS A 157      42.350  57.970  40.600  1.00  0.00           H  
ATOM   1992  SG  CYS A 157      44.250  57.330  41.990  1.00  0.00           S  
ATOM   1993  C   CYS A 157      40.220  56.170  41.820  1.00  0.00           C  
ATOM   1994  O   CYS A 157      39.480  56.640  40.950  1.00  0.00           O  
ATOM   1995  N   LEU A 158      39.770  55.960  43.040  1.00  0.00           N  
ATOM   1996  H   LEU A 158      40.320  55.560  43.780  1.00  0.00           H  
ATOM   1997  CA  LEU A 158      38.470  56.360  43.590  1.00  0.00           C  
ATOM   1998  HA  LEU A 158      38.230  57.320  43.140  1.00  0.00           H  
ATOM   1999  CB  LEU A 158      37.400  55.300  43.210  1.00  0.00           C  
ATOM   2000  HB3 LEU A 158      37.820  54.310  43.340  1.00  0.00           H  
ATOM   2001  HB2 LEU A 158      37.120  55.390  42.160  1.00  0.00           H  
ATOM   2002  CG  LEU A 158      35.980  55.430  43.910  1.00  0.00           C  
ATOM   2003  HG  LEU A 158      36.230  55.340  44.960  1.00  0.00           H  
ATOM   2004  CD1 LEU A 158      35.190  56.660  43.660  1.00  0.00           C  
ATOM   2005 HD11 LEU A 158      34.130  56.580  43.880  1.00  0.00           H  
ATOM   2006 HD12 LEU A 158      35.510  57.500  44.290  1.00  0.00           H  
ATOM   2007 HD13 LEU A 158      35.210  56.970  42.620  1.00  0.00           H  
ATOM   2008  CD2 LEU A 158      35.220  54.210  43.440  1.00  0.00           C  
ATOM   2009 HD21 LEU A 158      35.310  54.240  42.360  1.00  0.00           H  
ATOM   2010 HD22 LEU A 158      35.760  53.360  43.860  1.00  0.00           H  
ATOM   2011 HD23 LEU A 158      34.140  54.230  43.650  1.00  0.00           H  
ATOM   2012  C   LEU A 158      38.570  56.570  45.140  1.00  0.00           C  
ATOM   2013  O   LEU A 158      39.010  55.680  45.910  1.00  0.00           O  
ATOM   2014  N   LYS A 159      38.130  57.720  45.570  1.00  0.00           N  
ATOM   2015  H   LYS A 159      37.800  58.390  44.890  1.00  0.00           H  
ATOM   2016  CA  LYS A 159      38.010  58.100  46.970  1.00  0.00           C  
ATOM   2017  HA  LYS A 159      38.680  57.410  47.480  1.00  0.00           H  
ATOM   2018  CB  LYS A 159      38.510  59.600  47.150  1.00  0.00           C  
ATOM   2019  HB3 LYS A 159      37.770  60.160  46.580  1.00  0.00           H  
ATOM   2020  HB2 LYS A 159      39.500  59.850  46.780  1.00  0.00           H  
ATOM   2021  CG  LYS A 159      38.530  59.870  48.610  1.00  0.00           C  
ATOM   2022  HG3 LYS A 159      39.330  59.270  49.020  1.00  0.00           H  
ATOM   2023  HG2 LYS A 159      37.650  59.480  49.140  1.00  0.00           H  
ATOM   2024  CD  LYS A 159      38.760  61.390  48.750  1.00  0.00           C  
ATOM   2025  HD3 LYS A 159      38.500  61.550  49.800  1.00  0.00           H  
ATOM   2026  HD2 LYS A 159      38.110  61.920  48.060  1.00  0.00           H  
ATOM   2027  CE  LYS A 159      40.210  61.660  48.500  1.00  0.00           C  
ATOM   2028  HE3 LYS A 159      40.430  61.530  47.440  1.00  0.00           H  
ATOM   2029  HE2 LYS A 159      40.840  60.990  49.070  1.00  0.00           H  
ATOM   2030  NZ  LYS A 159      40.540  63.060  48.810  1.00  0.00           N  
ATOM   2031  HZ1 LYS A 159      40.070  63.740  48.230  1.00  0.00           H  
ATOM   2032  HZ2 LYS A 159      40.310  63.280  49.770  1.00  0.00           H  
ATOM   2033  HZ3 LYS A 159      41.520  63.180  48.610  1.00  0.00           H  
ATOM   2034  C   LYS A 159      36.550  57.840  47.460  1.00  0.00           C  
ATOM   2035  O   LYS A 159      35.640  58.340  46.840  1.00  0.00           O  
ATOM   2036  N   ALA A 160      36.430  57.000  48.470  1.00  0.00           N  
ATOM   2037  H   ALA A 160      37.210  56.720  49.040  1.00  0.00           H  
ATOM   2038  CA  ALA A 160      35.100  56.580  48.840  1.00  0.00           C  
ATOM   2039  HA  ALA A 160      34.440  57.380  48.510  1.00  0.00           H  
ATOM   2040  CB  ALA A 160      34.730  55.380  48.010  1.00  0.00           C  
ATOM   2041  HB1 ALA A 160      34.630  55.650  46.960  1.00  0.00           H  
ATOM   2042  HB2 ALA A 160      35.430  54.560  48.190  1.00  0.00           H  
ATOM   2043  HB3 ALA A 160      33.730  55.110  48.370  1.00  0.00           H  
ATOM   2044  C   ALA A 160      34.970  56.510  50.410  1.00  0.00           C  
ATOM   2045  O   ALA A 160      35.920  56.280  51.090  1.00  0.00           O  
ATOM   2046  N   PRO A 161      33.820  56.700  51.010  1.00  0.00           N  
ATOM   2047  CD  PRO A 161      32.650  57.060  50.330  1.00  0.00           C  
ATOM   2048  HD3 PRO A 161      32.470  56.300  49.560  1.00  0.00           H  
ATOM   2049  HD2 PRO A 161      32.670  58.050  49.880  1.00  0.00           H  
ATOM   2050  CG  PRO A 161      31.530  57.040  51.360  1.00  0.00           C  
ATOM   2051  HG3 PRO A 161      31.140  56.030  51.460  1.00  0.00           H  
ATOM   2052  HG2 PRO A 161      30.800  57.800  51.080  1.00  0.00           H  
ATOM   2053  CB  PRO A 161      32.290  57.220  52.730  1.00  0.00           C  
ATOM   2054  HB3 PRO A 161      31.880  56.790  53.650  1.00  0.00           H  
ATOM   2055  HB2 PRO A 161      32.520  58.250  52.970  1.00  0.00           H  
ATOM   2056  CA  PRO A 161      33.550  56.530  52.410  1.00  0.00           C  
ATOM   2057  HA  PRO A 161      34.330  56.970  53.050  1.00  0.00           H  
ATOM   2058  C   PRO A 161      33.590  55.000  52.850  1.00  0.00           C  
ATOM   2059  O   PRO A 161      32.930  54.130  52.320  1.00  0.00           O  
ATOM   2060  N   ILE A 162      34.120  54.810  54.000  1.00  0.00           N  
ATOM   2061  H   ILE A 162      34.430  55.690  54.390  1.00  0.00           H  
ATOM   2062  CA  ILE A 162      33.980  53.600  54.880  1.00  0.00           C  
ATOM   2063  HA  ILE A 162      34.010  52.710  54.260  1.00  0.00           H  
ATOM   2064  CB  ILE A 162      35.100  53.480  55.960  1.00  0.00           C  
ATOM   2065  HB  ILE A 162      35.100  54.340  56.630  1.00  0.00           H  
ATOM   2066  CG2 ILE A 162      34.910  52.240  56.790  1.00  0.00           C  
ATOM   2067 HG21 ILE A 162      34.640  51.380  56.160  1.00  0.00           H  
ATOM   2068 HG22 ILE A 162      35.710  52.080  57.510  1.00  0.00           H  
ATOM   2069 HG23 ILE A 162      34.080  52.460  57.460  1.00  0.00           H  
ATOM   2070  CG1 ILE A 162      36.440  53.370  55.100  1.00  0.00           C  
ATOM   2071 HG13 ILE A 162      36.770  54.280  54.600  1.00  0.00           H  
ATOM   2072 HG12 ILE A 162      36.250  52.660  54.290  1.00  0.00           H  
ATOM   2073  CD1 ILE A 162      37.720  52.910  55.900  1.00  0.00           C  
ATOM   2074 HD11 ILE A 162      37.610  51.900  56.260  1.00  0.00           H  
ATOM   2075 HD12 ILE A 162      38.590  52.980  55.230  1.00  0.00           H  
ATOM   2076 HD13 ILE A 162      38.010  53.620  56.680  1.00  0.00           H  
ATOM   2077  C   ILE A 162      32.570  53.610  55.560  1.00  0.00           C  
ATOM   2078  O   ILE A 162      32.190  54.540  56.300  1.00  0.00           O  
ATOM   2079  N   LEU A 163      31.850  52.550  55.450  1.00  0.00           N  
ATOM   2080  H   LEU A 163      32.160  51.790  54.860  1.00  0.00           H  
ATOM   2081  CA  LEU A 163      30.520  52.430  56.050  1.00  0.00           C  
ATOM   2082  HA  LEU A 163      30.100  53.420  56.190  1.00  0.00           H  
ATOM   2083  CB  LEU A 163      29.620  51.560  55.140  1.00  0.00           C  
ATOM   2084  HB3 LEU A 163      28.640  51.480  55.620  1.00  0.00           H  
ATOM   2085  HB2 LEU A 163      30.040  50.570  55.070  1.00  0.00           H  
ATOM   2086  CG  LEU A 163      29.590  52.000  53.700  1.00  0.00           C  
ATOM   2087  HG  LEU A 163      30.600  51.940  53.290  1.00  0.00           H  
ATOM   2088  CD1 LEU A 163      28.750  51.000  52.930  1.00  0.00           C  
ATOM   2089 HD11 LEU A 163      27.720  51.010  53.270  1.00  0.00           H  
ATOM   2090 HD12 LEU A 163      28.510  51.360  51.920  1.00  0.00           H  
ATOM   2091 HD13 LEU A 163      29.210  50.020  52.900  1.00  0.00           H  
ATOM   2092  CD2 LEU A 163      29.010  53.390  53.370  1.00  0.00           C  
ATOM   2093 HD21 LEU A 163      28.070  53.460  53.910  1.00  0.00           H  
ATOM   2094 HD22 LEU A 163      29.580  54.240  53.780  1.00  0.00           H  
ATOM   2095 HD23 LEU A 163      28.900  53.570  52.300  1.00  0.00           H  
ATOM   2096  C   LEU A 163      30.530  51.860  57.530  1.00  0.00           C  
ATOM   2097  O   LEU A 163      31.460  51.090  57.920  1.00  0.00           O  
ATOM   2098  N   SER A 164      29.430  52.080  58.310  1.00  0.00           N  
ATOM   2099  H   SER A 164      28.670  52.510  57.800  1.00  0.00           H  
ATOM   2100  CA  SER A 164      29.110  51.430  59.560  1.00  0.00           C  
ATOM   2101  HA  SER A 164      29.950  51.740  60.190  1.00  0.00           H  
ATOM   2102  CB  SER A 164      27.720  52.010  60.040  1.00  0.00           C  
ATOM   2103  HB3 SER A 164      27.950  53.030  60.300  1.00  0.00           H  
ATOM   2104  HB2 SER A 164      27.350  51.460  60.910  1.00  0.00           H  
ATOM   2105  OG  SER A 164      26.690  52.010  59.070  1.00  0.00           O  
ATOM   2106  HG  SER A 164      25.870  52.290  59.470  1.00  0.00           H  
ATOM   2107  C   SER A 164      29.020  49.940  59.470  1.00  0.00           C  
ATOM   2108  O   SER A 164      28.620  49.390  58.400  1.00  0.00           O  
ATOM   2109  N   ASP A 165      29.390  49.210  60.540  1.00  0.00           N  
ATOM   2110  H   ASP A 165      29.930  49.690  61.260  1.00  0.00           H  
ATOM   2111  CA  ASP A 165      29.380  47.720  60.430  1.00  0.00           C  
ATOM   2112  HA  ASP A 165      29.940  47.510  59.530  1.00  0.00           H  
ATOM   2113  CB  ASP A 165      30.120  47.100  61.590  1.00  0.00           C  
ATOM   2114  HB3 ASP A 165      30.150  46.030  61.450  1.00  0.00           H  
ATOM   2115  HB2 ASP A 165      29.570  47.310  62.510  1.00  0.00           H  
ATOM   2116  CG  ASP A 165      31.530  47.590  61.820  1.00  0.00           C  
ATOM   2117  OD1 ASP A 165      32.140  48.190  60.840  1.00  0.00           O  
ATOM   2118  OD2 ASP A 165      32.070  47.550  62.930  1.00  0.00           O  
ATOM   2119  C   ASP A 165      27.940  47.180  60.320  1.00  0.00           C  
ATOM   2120  O   ASP A 165      27.680  46.150  59.740  1.00  0.00           O  
ATOM   2121  N   SER A 166      27.000  47.850  61.030  1.00  0.00           N  
ATOM   2122  H   SER A 166      27.290  48.630  61.610  1.00  0.00           H  
ATOM   2123  CA  SER A 166      25.590  47.440  60.910  1.00  0.00           C  
ATOM   2124  HA  SER A 166      25.500  46.410  61.240  1.00  0.00           H  
ATOM   2125  CB  SER A 166      24.690  48.180  61.910  1.00  0.00           C  
ATOM   2126  HB3 SER A 166      25.000  47.900  62.920  1.00  0.00           H  
ATOM   2127  HB2 SER A 166      23.630  47.920  61.800  1.00  0.00           H  
ATOM   2128  OG  SER A 166      24.730  49.560  61.610  1.00  0.00           O  
ATOM   2129  HG  SER A 166      25.130  49.890  62.410  1.00  0.00           H  
ATOM   2130  C   SER A 166      24.930  47.490  59.520  1.00  0.00           C  
ATOM   2131  O   SER A 166      23.990  46.750  59.250  1.00  0.00           O  
ATOM   2132  N   SER A 167      25.500  48.430  58.710  1.00  0.00           N  
ATOM   2133  H   SER A 167      26.040  49.130  59.190  1.00  0.00           H  
ATOM   2134  CA  SER A 167      25.230  48.590  57.300  1.00  0.00           C  
ATOM   2135  HA  SER A 167      24.200  48.330  57.040  1.00  0.00           H  
ATOM   2136  CB  SER A 167      25.560  50.060  56.930  1.00  0.00           C  
ATOM   2137  HB3 SER A 167      26.580  50.290  57.240  1.00  0.00           H  
ATOM   2138  HB2 SER A 167      24.860  50.660  57.500  1.00  0.00           H  
ATOM   2139  OG  SER A 167      25.480  50.480  55.580  1.00  0.00           O  
ATOM   2140  HG  SER A 167      25.490  51.450  55.620  1.00  0.00           H  
ATOM   2141  C   SER A 167      26.010  47.640  56.440  1.00  0.00           C  
ATOM   2142  O   SER A 167      25.330  47.020  55.590  1.00  0.00           O  
ATOM   2143  N   CYS A 168      27.260  47.310  56.750  1.00  0.00           N  
ATOM   2144  H   CYS A 168      27.720  47.850  57.470  1.00  0.00           H  
ATOM   2145  CA  CYS A 168      27.880  46.170  56.110  1.00  0.00           C  
ATOM   2146  HA  CYS A 168      27.910  46.240  55.020  1.00  0.00           H  
ATOM   2147  CB  CYS A 168      29.380  46.230  56.500  1.00  0.00           C  
ATOM   2148  HB3 CYS A 168      29.360  45.900  57.550  1.00  0.00           H  
ATOM   2149  HB2 CYS A 168      29.710  47.270  56.520  1.00  0.00           H  
ATOM   2150  SG  CYS A 168      30.480  45.300  55.440  1.00  0.00           S  
ATOM   2151  C   CYS A 168      27.220  44.810  56.460  1.00  0.00           C  
ATOM   2152  O   CYS A 168      27.050  43.990  55.570  1.00  0.00           O  
ATOM   2153  N   LYS A 169      26.700  44.680  57.600  1.00  0.00           N  
ATOM   2154  H   LYS A 169      26.720  45.450  58.230  1.00  0.00           H  
ATOM   2155  CA  LYS A 169      26.010  43.390  57.940  1.00  0.00           C  
ATOM   2156  HA  LYS A 169      26.630  42.600  57.530  1.00  0.00           H  
ATOM   2157  CB  LYS A 169      25.900  43.160  59.450  1.00  0.00           C  
ATOM   2158  HB3 LYS A 169      25.190  42.400  59.770  1.00  0.00           H  
ATOM   2159  HB2 LYS A 169      25.460  44.060  59.880  1.00  0.00           H  
ATOM   2160  CG  LYS A 169      27.260  42.830  60.140  1.00  0.00           C  
ATOM   2161  HG3 LYS A 169      27.970  43.600  59.830  1.00  0.00           H  
ATOM   2162  HG2 LYS A 169      27.630  41.870  59.780  1.00  0.00           H  
ATOM   2163  CD  LYS A 169      27.250  42.840  61.620  1.00  0.00           C  
ATOM   2164  HD3 LYS A 169      28.240  42.560  61.980  1.00  0.00           H  
ATOM   2165  HD2 LYS A 169      26.510  42.160  62.030  1.00  0.00           H  
ATOM   2166  CE  LYS A 169      26.980  44.270  62.120  1.00  0.00           C  
ATOM   2167  HE3 LYS A 169      25.960  44.530  61.810  1.00  0.00           H  
ATOM   2168  HE2 LYS A 169      27.720  44.920  61.670  1.00  0.00           H  
ATOM   2169  NZ  LYS A 169      27.210  44.440  63.580  1.00  0.00           N  
ATOM   2170  HZ1 LYS A 169      28.160  44.160  63.780  1.00  0.00           H  
ATOM   2171  HZ2 LYS A 169      27.170  45.420  63.810  1.00  0.00           H  
ATOM   2172  HZ3 LYS A 169      26.550  43.980  64.180  1.00  0.00           H  
ATOM   2173  C   LYS A 169      24.610  43.290  57.330  1.00  0.00           C  
ATOM   2174  O   LYS A 169      24.140  42.220  57.030  1.00  0.00           O  
ATOM   2175  N   SER A 170      23.970  44.430  57.110  1.00  0.00           N  
ATOM   2176  H   SER A 170      24.490  45.160  57.560  1.00  0.00           H  
ATOM   2177  CA  SER A 170      22.770  44.770  56.360  1.00  0.00           C  
ATOM   2178  HA  SER A 170      22.690  45.850  56.450  1.00  0.00           H  
ATOM   2179  CB  SER A 170      21.580  44.280  57.120  1.00  0.00           C  
ATOM   2180  HB3 SER A 170      21.680  44.290  58.210  1.00  0.00           H  
ATOM   2181  HB2 SER A 170      21.430  43.230  56.830  1.00  0.00           H  
ATOM   2182  OG  SER A 170      20.540  45.040  56.650  1.00  0.00           O  
ATOM   2183  HG  SER A 170      20.670  45.880  57.110  1.00  0.00           H  
ATOM   2184  C   SER A 170      22.800  44.520  54.820  1.00  0.00           C  
ATOM   2185  O   SER A 170      21.840  44.050  54.200  1.00  0.00           O  
ATOM   2186  N   ALA A 171      23.990  44.850  54.230  1.00  0.00           N  
ATOM   2187  H   ALA A 171      24.770  45.190  54.760  1.00  0.00           H  
ATOM   2188  CA  ALA A 171      24.340  44.350  52.930  1.00  0.00           C  
ATOM   2189  HA  ALA A 171      23.470  44.470  52.290  1.00  0.00           H  
ATOM   2190  CB  ALA A 171      25.480  45.170  52.300  1.00  0.00           C  
ATOM   2191  HB1 ALA A 171      25.780  44.760  51.340  1.00  0.00           H  
ATOM   2192  HB2 ALA A 171      25.200  46.230  52.290  1.00  0.00           H  
ATOM   2193  HB3 ALA A 171      26.430  45.130  52.840  1.00  0.00           H  
ATOM   2194  C   ALA A 171      24.720  42.840  52.850  1.00  0.00           C  
ATOM   2195  O   ALA A 171      24.320  42.250  51.870  1.00  0.00           O  
ATOM   2196  N   TYR A 172      25.470  42.230  53.800  1.00  0.00           N  
ATOM   2197  H   TYR A 172      25.830  42.720  54.620  1.00  0.00           H  
ATOM   2198  CA  TYR A 172      26.070  40.860  53.570  1.00  0.00           C  
ATOM   2199  HA  TYR A 172      25.560  40.350  52.750  1.00  0.00           H  
ATOM   2200  CB  TYR A 172      27.550  41.020  53.170  1.00  0.00           C  
ATOM   2201  HB3 TYR A 172      27.900  39.990  53.170  1.00  0.00           H  
ATOM   2202  HB2 TYR A 172      28.080  41.540  53.970  1.00  0.00           H  
ATOM   2203  CG  TYR A 172      27.860  41.640  51.810  1.00  0.00           C  
ATOM   2204  CD1 TYR A 172      27.720  40.950  50.580  1.00  0.00           C  
ATOM   2205  HD1 TYR A 172      27.220  39.990  50.610  1.00  0.00           H  
ATOM   2206  CE1 TYR A 172      28.270  41.470  49.380  1.00  0.00           C  
ATOM   2207  HE1 TYR A 172      28.200  40.900  48.480  1.00  0.00           H  
ATOM   2208  CZ  TYR A 172      28.690  42.810  49.390  1.00  0.00           C  
ATOM   2209  OH  TYR A 172      29.010  43.430  48.230  1.00  0.00           O  
ATOM   2210  HH  TYR A 172      29.190  44.350  48.460  1.00  0.00           H  
ATOM   2211  CE2 TYR A 172      28.610  43.520  50.590  1.00  0.00           C  
ATOM   2212  HE2 TYR A 172      28.850  44.580  50.560  1.00  0.00           H  
ATOM   2213  CD2 TYR A 172      28.260  42.940  51.850  1.00  0.00           C  
ATOM   2214  HD2 TYR A 172      28.340  43.570  52.730  1.00  0.00           H  
ATOM   2215  C   TYR A 172      25.840  39.950  54.820  1.00  0.00           C  
ATOM   2216  O   TYR A 172      26.850  39.650  55.490  1.00  0.00           O  
ATOM   2217  N   PRO A 173      24.610  39.600  55.190  1.00  0.00           N  
ATOM   2218  CD  PRO A 173      23.400  39.820  54.450  1.00  0.00           C  
ATOM   2219  HD3 PRO A 173      23.350  38.970  53.760  1.00  0.00           H  
ATOM   2220  HD2 PRO A 173      23.240  40.740  53.880  1.00  0.00           H  
ATOM   2221  CG  PRO A 173      22.280  39.850  55.440  1.00  0.00           C  
ATOM   2222  HG3 PRO A 173      21.260  39.690  55.080  1.00  0.00           H  
ATOM   2223  HG2 PRO A 173      22.180  40.780  55.990  1.00  0.00           H  
ATOM   2224  CB  PRO A 173      22.720  38.730  56.420  1.00  0.00           C  
ATOM   2225  HB3 PRO A 173      22.370  37.770  56.030  1.00  0.00           H  
ATOM   2226  HB2 PRO A 173      22.370  38.940  57.430  1.00  0.00           H  
ATOM   2227  CA  PRO A 173      24.260  38.770  56.350  1.00  0.00           C  
ATOM   2228  HA  PRO A 173      24.560  39.360  57.220  1.00  0.00           H  
ATOM   2229  C   PRO A 173      24.950  37.460  56.420  1.00  0.00           C  
ATOM   2230  O   PRO A 173      25.160  36.770  55.420  1.00  0.00           O  
ATOM   2231  N   GLY A 174      25.410  37.080  57.610  1.00  0.00           N  
ATOM   2232  H   GLY A 174      25.120  37.620  58.410  1.00  0.00           H  
ATOM   2233  CA  GLY A 174      26.330  35.910  57.800  1.00  0.00           C  
ATOM   2234  HA3 GLY A 174      25.850  35.050  57.330  1.00  0.00           H  
ATOM   2235  HA2 GLY A 174      26.410  35.740  58.880  1.00  0.00           H  
ATOM   2236  C   GLY A 174      27.800  36.070  57.350  1.00  0.00           C  
ATOM   2237  O   GLY A 174      28.600  35.300  57.820  1.00  0.00           O  
ATOM   2238  N   GLN A 175      28.160  36.970  56.400  1.00  0.00           N  
ATOM   2239  H   GLN A 175      27.420  37.530  56.010  1.00  0.00           H  
ATOM   2240  CA  GLN A 175      29.520  36.890  55.810  1.00  0.00           C  
ATOM   2241  HA  GLN A 175      29.860  35.870  55.930  1.00  0.00           H  
ATOM   2242  CB  GLN A 175      29.520  37.030  54.300  1.00  0.00           C  
ATOM   2243  HB3 GLN A 175      30.420  36.550  53.950  1.00  0.00           H  
ATOM   2244  HB2 GLN A 175      29.520  38.110  54.150  1.00  0.00           H  
ATOM   2245  CG  GLN A 175      28.310  36.440  53.540  1.00  0.00           C  
ATOM   2246  HG3 GLN A 175      28.420  36.580  52.470  1.00  0.00           H  
ATOM   2247  HG2 GLN A 175      27.490  37.120  53.790  1.00  0.00           H  
ATOM   2248  CD  GLN A 175      28.050  34.980  53.790  1.00  0.00           C  
ATOM   2249  OE1 GLN A 175      28.900  34.120  53.690  1.00  0.00           O  
ATOM   2250  NE2 GLN A 175      26.820  34.680  54.170  1.00  0.00           N  
ATOM   2251 HE21 GLN A 175      26.170  35.400  54.460  1.00  0.00           H  
ATOM   2252 HE22 GLN A 175      26.490  33.720  54.180  1.00  0.00           H  
ATOM   2253  C   GLN A 175      30.560  37.790  56.310  1.00  0.00           C  
ATOM   2254  O   GLN A 175      31.750  37.650  55.980  1.00  0.00           O  
ATOM   2255  N   ILE A 176      30.240  38.840  57.100  1.00  0.00           N  
ATOM   2256  H   ILE A 176      29.280  39.040  57.320  1.00  0.00           H  
ATOM   2257  CA  ILE A 176      31.180  39.810  57.650  1.00  0.00           C  
ATOM   2258  HA  ILE A 176      32.080  39.940  57.040  1.00  0.00           H  
ATOM   2259  CB  ILE A 176      30.560  41.190  57.970  1.00  0.00           C  
ATOM   2260  HB  ILE A 176      29.770  40.970  58.700  1.00  0.00           H  
ATOM   2261  CG2 ILE A 176      31.390  42.360  58.540  1.00  0.00           C  
ATOM   2262 HG21 ILE A 176      32.270  42.550  57.920  1.00  0.00           H  
ATOM   2263 HG22 ILE A 176      30.770  43.250  58.530  1.00  0.00           H  
ATOM   2264 HG23 ILE A 176      31.590  42.090  59.580  1.00  0.00           H  
ATOM   2265  CG1 ILE A 176      29.820  41.720  56.710  1.00  0.00           C  
ATOM   2266 HG13 ILE A 176      29.210  42.600  56.930  1.00  0.00           H  
ATOM   2267 HG12 ILE A 176      29.150  40.940  56.380  1.00  0.00           H  
ATOM   2268  CD1 ILE A 176      30.750  41.940  55.500  1.00  0.00           C  
ATOM   2269 HD11 ILE A 176      31.630  42.550  55.710  1.00  0.00           H  
ATOM   2270 HD12 ILE A 176      31.180  40.980  55.240  1.00  0.00           H  
ATOM   2271 HD13 ILE A 176      30.130  42.410  54.730  1.00  0.00           H  
ATOM   2272  C   ILE A 176      31.800  39.290  58.920  1.00  0.00           C  
ATOM   2273  O   ILE A 176      31.190  38.890  59.870  1.00  0.00           O  
ATOM   2274  N   THR A 177      33.130  39.380  58.960  1.00  0.00           N  
ATOM   2275  H   THR A 177      33.550  39.530  58.050  1.00  0.00           H  
ATOM   2276  CA  THR A 177      34.000  39.130  60.180  1.00  0.00           C  
ATOM   2277  HA  THR A 177      33.530  38.570  60.990  1.00  0.00           H  
ATOM   2278  CB  THR A 177      35.100  38.090  59.860  1.00  0.00           C  
ATOM   2279  HB  THR A 177      35.350  37.540  60.770  1.00  0.00           H  
ATOM   2280  CG2 THR A 177      34.650  37.050  58.780  1.00  0.00           C  
ATOM   2281 HG21 THR A 177      34.430  37.540  57.820  1.00  0.00           H  
ATOM   2282 HG22 THR A 177      35.430  36.300  58.620  1.00  0.00           H  
ATOM   2283 HG23 THR A 177      33.760  36.530  59.140  1.00  0.00           H  
ATOM   2284  OG1 THR A 177      36.250  38.770  59.430  1.00  0.00           O  
ATOM   2285  HG1 THR A 177      36.940  38.120  59.360  1.00  0.00           H  
ATOM   2286  C   THR A 177      34.570  40.430  60.850  1.00  0.00           C  
ATOM   2287  O   THR A 177      34.350  41.590  60.350  1.00  0.00           O  
ATOM   2288  N   SER A 178      35.300  40.250  61.920  1.00  0.00           N  
ATOM   2289  H   SER A 178      35.260  39.320  62.310  1.00  0.00           H  
ATOM   2290  CA  SER A 178      36.080  41.350  62.610  1.00  0.00           C  
ATOM   2291  HA  SER A 178      35.280  42.070  62.800  1.00  0.00           H  
ATOM   2292  CB  SER A 178      36.480  40.850  64.000  1.00  0.00           C  
ATOM   2293  HB3 SER A 178      35.580  40.490  64.490  1.00  0.00           H  
ATOM   2294  HB2 SER A 178      36.890  41.590  64.700  1.00  0.00           H  
ATOM   2295  OG  SER A 178      37.370  39.790  63.780  1.00  0.00           O  
ATOM   2296  HG  SER A 178      36.940  38.970  64.050  1.00  0.00           H  
ATOM   2297  C   SER A 178      37.280  41.960  61.780  1.00  0.00           C  
ATOM   2298  O   SER A 178      37.730  43.090  62.100  1.00  0.00           O  
ATOM   2299  N   ASN A 179      37.630  41.250  60.780  1.00  0.00           N  
ATOM   2300  H   ASN A 179      37.220  40.320  60.730  1.00  0.00           H  
ATOM   2301  CA  ASN A 179      38.750  41.510  59.830  1.00  0.00           C  
ATOM   2302  HA  ASN A 179      39.400  42.230  60.320  1.00  0.00           H  
ATOM   2303  CB  ASN A 179      39.520  40.190  59.560  1.00  0.00           C  
ATOM   2304  HB3 ASN A 179      40.390  40.410  58.940  1.00  0.00           H  
ATOM   2305  HB2 ASN A 179      38.880  39.540  58.980  1.00  0.00           H  
ATOM   2306  CG  ASN A 179      39.950  39.580  60.830  1.00  0.00           C  
ATOM   2307  OD1 ASN A 179      40.500  40.300  61.680  1.00  0.00           O  
ATOM   2308  ND2 ASN A 179      39.670  38.360  61.040  1.00  0.00           N  
ATOM   2309 HD21 ASN A 179      39.050  37.910  60.390  1.00  0.00           H  
ATOM   2310 HD22 ASN A 179      39.970  38.020  61.940  1.00  0.00           H  
ATOM   2311  C   ASN A 179      38.300  42.110  58.500  1.00  0.00           C  
ATOM   2312  O   ASN A 179      38.970  42.010  57.530  1.00  0.00           O  
ATOM   2313  N   MET A 180      37.170  42.780  58.520  1.00  0.00           N  
ATOM   2314  H   MET A 180      36.700  42.990  59.400  1.00  0.00           H  
ATOM   2315  CA  MET A 180      36.560  43.380  57.320  1.00  0.00           C  
ATOM   2316  HA  MET A 180      37.350  43.540  56.600  1.00  0.00           H  
ATOM   2317  CB  MET A 180      35.540  42.390  56.730  1.00  0.00           C  
ATOM   2318  HB3 MET A 180      35.080  42.890  55.860  1.00  0.00           H  
ATOM   2319  HB2 MET A 180      34.800  42.170  57.500  1.00  0.00           H  
ATOM   2320  CG  MET A 180      36.050  41.050  56.170  1.00  0.00           C  
ATOM   2321  HG3 MET A 180      36.770  40.510  56.780  1.00  0.00           H  
ATOM   2322  HG2 MET A 180      36.560  41.270  55.230  1.00  0.00           H  
ATOM   2323  SD  MET A 180      34.750  40.000  55.640  1.00  0.00           S  
ATOM   2324  CE  MET A 180      35.600  38.550  54.920  1.00  0.00           C  
ATOM   2325  HE1 MET A 180      36.240  38.980  54.140  1.00  0.00           H  
ATOM   2326  HE2 MET A 180      36.280  38.070  55.620  1.00  0.00           H  
ATOM   2327  HE3 MET A 180      34.870  37.900  54.440  1.00  0.00           H  
ATOM   2328  C   MET A 180      35.880  44.730  57.560  1.00  0.00           C  
ATOM   2329  O   MET A 180      35.290  44.920  58.600  1.00  0.00           O  
ATOM   2330  N   PHE A 181      35.800  45.580  56.480  1.00  0.00           N  
ATOM   2331  H   PHE A 181      36.350  45.420  55.650  1.00  0.00           H  
ATOM   2332  CA  PHE A 181      34.830  46.680  56.360  1.00  0.00           C  
ATOM   2333  HA  PHE A 181      33.980  46.390  56.970  1.00  0.00           H  
ATOM   2334  CB  PHE A 181      35.430  47.960  56.870  1.00  0.00           C  
ATOM   2335  HB3 PHE A 181      35.790  47.830  57.880  1.00  0.00           H  
ATOM   2336  HB2 PHE A 181      34.640  48.710  56.890  1.00  0.00           H  
ATOM   2337  CG  PHE A 181      36.650  48.460  56.110  1.00  0.00           C  
ATOM   2338  CD1 PHE A 181      37.970  48.040  56.380  1.00  0.00           C  
ATOM   2339  HD1 PHE A 181      38.070  47.370  57.210  1.00  0.00           H  
ATOM   2340  CE1 PHE A 181      39.110  48.520  55.620  1.00  0.00           C  
ATOM   2341  HE1 PHE A 181      40.110  48.280  55.940  1.00  0.00           H  
ATOM   2342  CZ  PHE A 181      38.800  49.380  54.570  1.00  0.00           C  
ATOM   2343  HZ  PHE A 181      39.640  49.790  54.030  1.00  0.00           H  
ATOM   2344  CE2 PHE A 181      37.540  49.810  54.330  1.00  0.00           C  
ATOM   2345  HE2 PHE A 181      37.430  50.600  53.600  1.00  0.00           H  
ATOM   2346  CD2 PHE A 181      36.460  49.320  55.050  1.00  0.00           C  
ATOM   2347  HD2 PHE A 181      35.460  49.720  54.930  1.00  0.00           H  
ATOM   2348  C   PHE A 181      34.340  46.840  54.910  1.00  0.00           C  
ATOM   2349  O   PHE A 181      34.960  46.440  53.930  1.00  0.00           O  
ATOM   2350  N   CYS A 182      33.170  47.480  54.810  1.00  0.00           N  
ATOM   2351  H   CYS A 182      32.790  47.900  55.650  1.00  0.00           H  
ATOM   2352  CA  CYS A 182      32.570  47.900  53.590  1.00  0.00           C  
ATOM   2353  HA  CYS A 182      33.190  47.410  52.840  1.00  0.00           H  
ATOM   2354  CB  CYS A 182      31.080  47.710  53.420  1.00  0.00           C  
ATOM   2355  HB3 CYS A 182      30.820  48.160  52.460  1.00  0.00           H  
ATOM   2356  HB2 CYS A 182      30.510  48.170  54.220  1.00  0.00           H  
ATOM   2357  SG  CYS A 182      30.320  46.040  53.490  1.00  0.00           S  
ATOM   2358  C   CYS A 182      32.850  49.400  53.310  1.00  0.00           C  
ATOM   2359  O   CYS A 182      32.900  50.170  54.270  1.00  0.00           O  
ATOM   2360  N   ALA A 183      33.120  49.730  52.050  1.00  0.00           N  
ATOM   2361  H   ALA A 183      32.920  49.050  51.340  1.00  0.00           H  
ATOM   2362  CA  ALA A 183      33.460  51.100  51.610  1.00  0.00           C  
ATOM   2363  HA  ALA A 183      32.950  51.770  52.290  1.00  0.00           H  
ATOM   2364  CB  ALA A 183      34.990  51.330  51.600  1.00  0.00           C  
ATOM   2365  HB1 ALA A 183      35.210  52.340  51.280  1.00  0.00           H  
ATOM   2366  HB2 ALA A 183      35.310  51.180  52.630  1.00  0.00           H  
ATOM   2367  HB3 ALA A 183      35.480  50.570  51.000  1.00  0.00           H  
ATOM   2368  C   ALA A 183      32.750  51.200  50.220  1.00  0.00           C  
ATOM   2369  O   ALA A 183      32.510  50.150  49.600  1.00  0.00           O  
ATOM   2370  N   GLY A 184      32.370  52.400  49.750  1.00  0.00           N  
ATOM   2371  H   GLY A 184      32.430  53.200  50.380  1.00  0.00           H  
ATOM   2372  CA  GLY A 184      31.500  52.630  48.560  1.00  0.00           C  
ATOM   2373  HA3 GLY A 184      31.160  51.710  48.070  1.00  0.00           H  
ATOM   2374  HA2 GLY A 184      31.980  53.270  47.840  1.00  0.00           H  
ATOM   2375  C   GLY A 184      30.250  53.240  49.150  1.00  0.00           C  
ATOM   2376  O   GLY A 184      30.210  54.090  50.060  1.00  0.00           O  
ATOM   2377  N   TYR A 185      29.140  52.940  48.450  1.00  0.00           N  
ATOM   2378  H   TYR A 185      29.240  52.190  47.780  1.00  0.00           H  
ATOM   2379  CA  TYR A 185      27.890  53.660  48.540  1.00  0.00           C  
ATOM   2380  HA  TYR A 185      27.870  54.120  49.530  1.00  0.00           H  
ATOM   2381  CB  TYR A 185      27.800  54.790  47.500  1.00  0.00           C  
ATOM   2382  HB3 TYR A 185      27.120  55.530  47.900  1.00  0.00           H  
ATOM   2383  HB2 TYR A 185      27.420  54.410  46.550  1.00  0.00           H  
ATOM   2384  CG  TYR A 185      29.030  55.630  47.160  1.00  0.00           C  
ATOM   2385  CD1 TYR A 185      30.010  55.060  46.380  1.00  0.00           C  
ATOM   2386  HD1 TYR A 185      29.830  54.030  46.150  1.00  0.00           H  
ATOM   2387  CE1 TYR A 185      31.220  55.730  46.140  1.00  0.00           C  
ATOM   2388  HE1 TYR A 185      31.980  55.300  45.500  1.00  0.00           H  
ATOM   2389  CZ  TYR A 185      31.270  57.080  46.500  1.00  0.00           C  
ATOM   2390  OH  TYR A 185      32.370  57.860  46.200  1.00  0.00           O  
ATOM   2391  HH  TYR A 185      32.390  58.620  46.780  1.00  0.00           H  
ATOM   2392  CE2 TYR A 185      30.210  57.690  47.220  1.00  0.00           C  
ATOM   2393  HE2 TYR A 185      30.250  58.720  47.520  1.00  0.00           H  
ATOM   2394  CD2 TYR A 185      29.150  56.910  47.650  1.00  0.00           C  
ATOM   2395  HD2 TYR A 185      28.310  57.390  48.110  1.00  0.00           H  
ATOM   2396  C   TYR A 185      26.680  52.740  48.410  1.00  0.00           C  
ATOM   2397  O   TYR A 185      26.540  51.850  47.600  1.00  0.00           O  
ATOM   2398  N   LEU A 186      25.730  52.990  49.310  1.00  0.00           N  
ATOM   2399  H   LEU A 186      25.980  53.720  49.950  1.00  0.00           H  
ATOM   2400  CA  LEU A 186      24.490  52.220  49.320  1.00  0.00           C  
ATOM   2401  HA  LEU A 186      24.570  51.150  49.180  1.00  0.00           H  
ATOM   2402  CB  LEU A 186      23.590  52.530  50.530  1.00  0.00           C  
ATOM   2403  HB3 LEU A 186      22.630  52.010  50.440  1.00  0.00           H  
ATOM   2404  HB2 LEU A 186      23.430  53.600  50.630  1.00  0.00           H  
ATOM   2405  CG  LEU A 186      24.280  52.110  51.860  1.00  0.00           C  
ATOM   2406  HG  LEU A 186      25.320  52.440  51.950  1.00  0.00           H  
ATOM   2407  CD1 LEU A 186      23.550  52.760  53.070  1.00  0.00           C  
ATOM   2408 HD11 LEU A 186      24.040  52.450  54.000  1.00  0.00           H  
ATOM   2409 HD12 LEU A 186      23.460  53.840  53.000  1.00  0.00           H  
ATOM   2410 HD13 LEU A 186      22.550  52.310  53.120  1.00  0.00           H  
ATOM   2411  CD2 LEU A 186      24.190  50.630  52.010  1.00  0.00           C  
ATOM   2412 HD21 LEU A 186      23.160  50.310  52.070  1.00  0.00           H  
ATOM   2413 HD22 LEU A 186      24.590  50.140  51.110  1.00  0.00           H  
ATOM   2414 HD23 LEU A 186      24.870  50.270  52.790  1.00  0.00           H  
ATOM   2415  C   LEU A 186      23.680  52.550  48.000  1.00  0.00           C  
ATOM   2416  O   LEU A 186      23.010  51.750  47.410  1.00  0.00           O  
ATOM   2417  N   GLU A 187      23.810  53.790  47.590  1.00  0.00           N  
ATOM   2418  H   GLU A 187      24.260  54.380  48.280  1.00  0.00           H  
ATOM   2419  CA  GLU A 187      23.530  54.390  46.270  1.00  0.00           C  
ATOM   2420  HA  GLU A 187      23.850  55.430  46.220  1.00  0.00           H  
ATOM   2421  CB  GLU A 187      22.040  54.420  45.960  1.00  0.00           C  
ATOM   2422  HB3 GLU A 187      21.830  53.400  45.660  1.00  0.00           H  
ATOM   2423  HB2 GLU A 187      21.900  55.050  45.080  1.00  0.00           H  
ATOM   2424  CG  GLU A 187      21.020  54.860  47.030  1.00  0.00           C  
ATOM   2425  HG3 GLU A 187      20.890  54.170  47.870  1.00  0.00           H  
ATOM   2426  HG2 GLU A 187      20.030  54.960  46.590  1.00  0.00           H  
ATOM   2427  CD  GLU A 187      21.370  56.180  47.740  1.00  0.00           C  
ATOM   2428  OE1 GLU A 187      20.750  57.220  47.420  1.00  0.00           O  
ATOM   2429  OE2 GLU A 187      22.260  56.230  48.620  1.00  0.00           O  
ATOM   2430  C   GLU A 187      24.320  53.820  45.040  1.00  0.00           C  
ATOM   2431  O   GLU A 187      23.900  54.030  43.910  1.00  0.00           O  
ATOM   2432  N   GLY A 188      25.390  53.020  45.250  1.00  0.00           N  
ATOM   2433  H   GLY A 188      25.670  52.750  46.180  1.00  0.00           H  
ATOM   2434  CA  GLY A 188      26.300  52.490  44.200  1.00  0.00           C  
ATOM   2435  HA3 GLY A 188      25.780  51.680  43.680  1.00  0.00           H  
ATOM   2436  HA2 GLY A 188      27.170  52.090  44.700  1.00  0.00           H  
ATOM   2437  C   GLY A 188      26.860  53.540  43.180  1.00  0.00           C  
ATOM   2438  O   GLY A 188      27.430  54.590  43.560  1.00  0.00           O  
ATOM   2439  N   GLY A 189      26.720  53.310  41.880  1.00  0.00           N  
ATOM   2440  H   GLY A 189      26.140  52.520  41.600  1.00  0.00           H  
ATOM   2441  CA  GLY A 189      27.340  54.110  40.820  1.00  0.00           C  
ATOM   2442  HA3 GLY A 189      27.170  55.170  41.060  1.00  0.00           H  
ATOM   2443  HA2 GLY A 189      26.850  53.820  39.890  1.00  0.00           H  
ATOM   2444  C   GLY A 189      28.870  53.930  40.670  1.00  0.00           C  
ATOM   2445  O   GLY A 189      29.330  53.750  39.550  1.00  0.00           O  
ATOM   2446  N   LYS A 190      29.600  53.770  41.850  1.00  0.00           N  
ATOM   2447  H   LYS A 190      29.110  53.780  42.730  1.00  0.00           H  
ATOM   2448  CA  LYS A 190      31.010  53.790  41.920  1.00  0.00           C  
ATOM   2449  HA  LYS A 190      31.480  53.520  40.970  1.00  0.00           H  
ATOM   2450  CB  LYS A 190      31.480  55.230  42.330  1.00  0.00           C  
ATOM   2451  HB3 LYS A 190      32.570  55.290  42.350  1.00  0.00           H  
ATOM   2452  HB2 LYS A 190      31.100  55.540  43.300  1.00  0.00           H  
ATOM   2453  CG  LYS A 190      31.230  56.280  41.280  1.00  0.00           C  
ATOM   2454  HG3 LYS A 190      30.170  56.470  41.430  1.00  0.00           H  
ATOM   2455  HG2 LYS A 190      31.460  55.880  40.290  1.00  0.00           H  
ATOM   2456  CD  LYS A 190      32.160  57.560  41.450  1.00  0.00           C  
ATOM   2457  HD3 LYS A 190      31.930  58.300  40.680  1.00  0.00           H  
ATOM   2458  HD2 LYS A 190      33.190  57.260  41.280  1.00  0.00           H  
ATOM   2459  CE  LYS A 190      32.100  58.320  42.740  1.00  0.00           C  
ATOM   2460  HE3 LYS A 190      32.780  59.140  42.550  1.00  0.00           H  
ATOM   2461  HE2 LYS A 190      32.380  57.810  43.650  1.00  0.00           H  
ATOM   2462  NZ  LYS A 190      30.720  58.910  43.000  1.00  0.00           N  
ATOM   2463  HZ1 LYS A 190      30.870  59.680  43.620  1.00  0.00           H  
ATOM   2464  HZ2 LYS A 190      30.240  59.290  42.200  1.00  0.00           H  
ATOM   2465  HZ3 LYS A 190      30.070  58.290  43.460  1.00  0.00           H  
ATOM   2466  C   LYS A 190      31.520  52.790  42.960  1.00  0.00           C  
ATOM   2467  O   LYS A 190      31.060  52.720  44.100  1.00  0.00           O  
ATOM   2468  N   ASP A 191      32.490  51.930  42.620  1.00  0.00           N  
ATOM   2469  H   ASP A 191      32.730  51.940  41.640  1.00  0.00           H  
ATOM   2470  CA  ASP A 191      32.810  50.730  43.310  1.00  0.00           C  
ATOM   2471  HA  ASP A 191      32.900  50.970  44.360  1.00  0.00           H  
ATOM   2472  CB  ASP A 191      31.610  49.780  43.120  1.00  0.00           C  
ATOM   2473  HB3 ASP A 191      31.590  49.290  42.140  1.00  0.00           H  
ATOM   2474  HB2 ASP A 191      30.660  50.310  42.970  1.00  0.00           H  
ATOM   2475  CG  ASP A 191      31.330  48.770  44.230  1.00  0.00           C  
ATOM   2476  OD1 ASP A 191      30.330  47.980  44.090  1.00  0.00           O  
ATOM   2477  OD2 ASP A 191      32.110  48.690  45.260  1.00  0.00           O  
ATOM   2478  C   ASP A 191      34.050  49.890  42.840  1.00  0.00           C  
ATOM   2479  O   ASP A 191      34.490  50.140  41.730  1.00  0.00           O  
ATOM   2480  N   SER A 192      34.520  48.970  43.630  1.00  0.00           N  
ATOM   2481  H   SER A 192      34.030  48.980  44.510  1.00  0.00           H  
ATOM   2482  CA  SER A 192      35.340  47.760  43.350  1.00  0.00           C  
ATOM   2483  HA  SER A 192      36.340  48.050  43.040  1.00  0.00           H  
ATOM   2484  CB  SER A 192      35.540  47.000  44.710  1.00  0.00           C  
ATOM   2485  HB3 SER A 192      34.650  46.870  45.320  1.00  0.00           H  
ATOM   2486  HB2 SER A 192      36.270  47.610  45.250  1.00  0.00           H  
ATOM   2487  OG  SER A 192      36.190  45.780  44.490  1.00  0.00           O  
ATOM   2488  HG  SER A 192      36.220  45.300  45.330  1.00  0.00           H  
ATOM   2489  C   SER A 192      34.840  46.840  42.230  1.00  0.00           C  
ATOM   2490  O   SER A 192      33.630  46.690  42.020  1.00  0.00           O  
ATOM   2491  N   CYS A 193      35.720  46.240  41.460  1.00  0.00           N  
ATOM   2492  H   CYS A 193      36.660  46.600  41.490  1.00  0.00           H  
ATOM   2493  CA  CYS A 193      35.460  45.520  40.200  1.00  0.00           C  
ATOM   2494  HA  CYS A 193      34.690  44.800  40.480  1.00  0.00           H  
ATOM   2495  CB  CYS A 193      35.050  46.560  39.160  1.00  0.00           C  
ATOM   2496  HB3 CYS A 193      35.930  47.170  38.960  1.00  0.00           H  
ATOM   2497  HB2 CYS A 193      34.300  47.170  39.690  1.00  0.00           H  
ATOM   2498  SG  CYS A 193      34.230  46.000  37.690  1.00  0.00           S  
ATOM   2499  C   CYS A 193      36.710  44.670  39.760  1.00  0.00           C  
ATOM   2500  O   CYS A 193      37.840  44.950  40.170  1.00  0.00           O  
ATOM   2501  N   GLN A 194      36.490  43.690  38.840  1.00  0.00           N  
ATOM   2502  H   GLN A 194      35.570  43.560  38.460  1.00  0.00           H  
ATOM   2503  CA  GLN A 194      37.400  42.530  38.590  1.00  0.00           C  
ATOM   2504  HA  GLN A 194      37.530  41.980  39.520  1.00  0.00           H  
ATOM   2505  CB  GLN A 194      36.680  41.470  37.770  1.00  0.00           C  
ATOM   2506  HB3 GLN A 194      36.920  41.630  36.720  1.00  0.00           H  
ATOM   2507  HB2 GLN A 194      35.600  41.630  37.820  1.00  0.00           H  
ATOM   2508  CG  GLN A 194      36.980  39.990  38.100  1.00  0.00           C  
ATOM   2509  HG3 GLN A 194      38.040  39.830  38.270  1.00  0.00           H  
ATOM   2510  HG2 GLN A 194      36.540  39.490  37.230  1.00  0.00           H  
ATOM   2511  CD  GLN A 194      36.240  39.590  39.360  1.00  0.00           C  
ATOM   2512  OE1 GLN A 194      35.430  40.280  39.950  1.00  0.00           O  
ATOM   2513  NE2 GLN A 194      36.520  38.410  39.920  1.00  0.00           N  
ATOM   2514 HE21 GLN A 194      37.130  37.700  39.520  1.00  0.00           H  
ATOM   2515 HE22 GLN A 194      35.900  38.110  40.670  1.00  0.00           H  
ATOM   2516  C   GLN A 194      38.810  42.860  38.120  1.00  0.00           C  
ATOM   2517  O   GLN A 194      38.960  43.470  37.060  1.00  0.00           O  
ATOM   2518  N   GLY A 195      39.800  42.450  38.930  1.00  0.00           N  
ATOM   2519  H   GLY A 195      39.510  42.120  39.840  1.00  0.00           H  
ATOM   2520  CA  GLY A 195      41.250  42.920  38.740  1.00  0.00           C  
ATOM   2521  HA3 GLY A 195      41.530  43.180  37.710  1.00  0.00           H  
ATOM   2522  HA2 GLY A 195      41.990  42.170  39.030  1.00  0.00           H  
ATOM   2523  C   GLY A 195      41.670  44.140  39.620  1.00  0.00           C  
ATOM   2524  O   GLY A 195      42.860  44.570  39.560  1.00  0.00           O  
ATOM   2525  N   ASP A 196      40.780  44.540  40.550  1.00  0.00           N  
ATOM   2526  H   ASP A 196      39.800  44.280  40.590  1.00  0.00           H  
ATOM   2527  CA  ASP A 196      41.170  45.500  41.650  1.00  0.00           C  
ATOM   2528  HA  ASP A 196      41.980  46.060  41.210  1.00  0.00           H  
ATOM   2529  CB  ASP A 196      40.000  46.430  41.970  1.00  0.00           C  
ATOM   2530  HB3 ASP A 196      40.310  47.130  42.760  1.00  0.00           H  
ATOM   2531  HB2 ASP A 196      39.270  45.910  42.580  1.00  0.00           H  
ATOM   2532  CG  ASP A 196      39.310  47.330  40.870  1.00  0.00           C  
ATOM   2533  OD1 ASP A 196      40.100  47.970  40.200  1.00  0.00           O  
ATOM   2534  OD2 ASP A 196      38.070  47.630  40.960  1.00  0.00           O  
ATOM   2535  C   ASP A 196      41.870  44.800  42.890  1.00  0.00           C  
ATOM   2536  O   ASP A 196      42.600  45.490  43.660  1.00  0.00           O  
ATOM   2537  N   SER A 197      41.670  43.470  43.040  1.00  0.00           N  
ATOM   2538  H   SER A 197      41.270  42.920  42.290  1.00  0.00           H  
ATOM   2539  CA  SER A 197      41.960  42.840  44.330  1.00  0.00           C  
ATOM   2540  HA  SER A 197      41.420  43.370  45.120  1.00  0.00           H  
ATOM   2541  CB  SER A 197      41.450  41.480  44.420  1.00  0.00           C  
ATOM   2542  HB3 SER A 197      42.070  40.920  43.710  1.00  0.00           H  
ATOM   2543  HB2 SER A 197      40.440  41.340  44.060  1.00  0.00           H  
ATOM   2544  OG  SER A 197      41.630  40.830  45.690  1.00  0.00           O  
ATOM   2545  HG  SER A 197      41.450  41.500  46.350  1.00  0.00           H  
ATOM   2546  C   SER A 197      43.440  42.860  44.730  1.00  0.00           C  
ATOM   2547  O   SER A 197      44.340  42.770  43.890  1.00  0.00           O  
ATOM   2548  N   GLY A 198      43.660  43.040  46.020  1.00  0.00           N  
ATOM   2549  H   GLY A 198      42.830  43.140  46.590  1.00  0.00           H  
ATOM   2550  CA  GLY A 198      44.990  43.170  46.620  1.00  0.00           C  
ATOM   2551  HA3 GLY A 198      45.810  42.780  46.030  1.00  0.00           H  
ATOM   2552  HA2 GLY A 198      44.980  42.760  47.630  1.00  0.00           H  
ATOM   2553  C   GLY A 198      45.420  44.680  46.840  1.00  0.00           C  
ATOM   2554  O   GLY A 198      46.550  44.970  47.280  1.00  0.00           O  
ATOM   2555  N   GLY A 199      44.700  45.630  46.240  1.00  0.00           N  
ATOM   2556  H   GLY A 199      43.850  45.350  45.770  1.00  0.00           H  
ATOM   2557  CA  GLY A 199      44.980  47.020  46.180  1.00  0.00           C  
ATOM   2558  HA3 GLY A 199      44.330  47.440  45.420  1.00  0.00           H  
ATOM   2559  HA2 GLY A 199      46.010  47.200  45.860  1.00  0.00           H  
ATOM   2560  C   GLY A 199      44.630  47.760  47.480  1.00  0.00           C  
ATOM   2561  O   GLY A 199      43.860  47.220  48.330  1.00  0.00           O  
ATOM   2562  N   PRO A 200      45.280  48.880  47.740  1.00  0.00           N  
ATOM   2563  CD  PRO A 200      46.010  49.640  46.650  1.00  0.00           C  
ATOM   2564  HD3 PRO A 200      45.400  49.810  45.780  1.00  0.00           H  
ATOM   2565  HD2 PRO A 200      46.880  49.080  46.320  1.00  0.00           H  
ATOM   2566  CG  PRO A 200      46.450  50.960  47.370  1.00  0.00           C  
ATOM   2567  HG3 PRO A 200      45.770  51.700  46.960  1.00  0.00           H  
ATOM   2568  HG2 PRO A 200      47.500  51.230  47.230  1.00  0.00           H  
ATOM   2569  CB  PRO A 200      46.250  50.780  48.860  1.00  0.00           C  
ATOM   2570  HB3 PRO A 200      46.040  51.660  49.480  1.00  0.00           H  
ATOM   2571  HB2 PRO A 200      47.140  50.330  49.300  1.00  0.00           H  
ATOM   2572  CA  PRO A 200      45.150  49.710  48.910  1.00  0.00           C  
ATOM   2573  HA  PRO A 200      45.290  49.090  49.800  1.00  0.00           H  
ATOM   2574  C   PRO A 200      43.740  50.410  49.050  1.00  0.00           C  
ATOM   2575  O   PRO A 200      43.010  50.750  48.100  1.00  0.00           O  
ATOM   2576  N   VAL A 201      43.590  50.820  50.340  1.00  0.00           N  
ATOM   2577  H   VAL A 201      44.000  50.150  50.970  1.00  0.00           H  
ATOM   2578  CA  VAL A 201      42.680  51.790  50.980  1.00  0.00           C  
ATOM   2579  HA  VAL A 201      42.220  52.410  50.210  1.00  0.00           H  
ATOM   2580  CB  VAL A 201      41.570  51.080  51.720  1.00  0.00           C  
ATOM   2581  HB  VAL A 201      42.000  50.540  52.570  1.00  0.00           H  
ATOM   2582  CG1 VAL A 201      40.530  52.180  52.150  1.00  0.00           C  
ATOM   2583 HG11 VAL A 201      40.290  52.800  51.280  1.00  0.00           H  
ATOM   2584 HG12 VAL A 201      39.650  51.710  52.590  1.00  0.00           H  
ATOM   2585 HG13 VAL A 201      40.910  52.810  52.940  1.00  0.00           H  
ATOM   2586  CG2 VAL A 201      40.940  49.990  50.810  1.00  0.00           C  
ATOM   2587 HG21 VAL A 201      41.430  49.020  50.870  1.00  0.00           H  
ATOM   2588 HG22 VAL A 201      39.870  49.800  50.950  1.00  0.00           H  
ATOM   2589 HG23 VAL A 201      40.980  50.340  49.780  1.00  0.00           H  
ATOM   2590  C   VAL A 201      43.450  52.730  51.930  1.00  0.00           C  
ATOM   2591  O   VAL A 201      43.800  52.360  53.010  1.00  0.00           O  
ATOM   2592  N   VAL A 202      43.690  53.970  51.430  1.00  0.00           N  
ATOM   2593  H   VAL A 202      43.470  54.170  50.470  1.00  0.00           H  
ATOM   2594  CA  VAL A 202      44.570  54.900  52.190  1.00  0.00           C  
ATOM   2595  HA  VAL A 202      45.190  54.340  52.890  1.00  0.00           H  
ATOM   2596  CB  VAL A 202      45.650  55.540  51.260  1.00  0.00           C  
ATOM   2597  HB  VAL A 202      45.170  55.990  50.390  1.00  0.00           H  
ATOM   2598  CG1 VAL A 202      46.520  56.600  51.940  1.00  0.00           C  
ATOM   2599 HG11 VAL A 202      46.940  56.260  52.890  1.00  0.00           H  
ATOM   2600 HG12 VAL A 202      47.250  56.770  51.130  1.00  0.00           H  
ATOM   2601 HG13 VAL A 202      45.920  57.490  52.120  1.00  0.00           H  
ATOM   2602  CG2 VAL A 202      46.490  54.380  50.630  1.00  0.00           C  
ATOM   2603 HG21 VAL A 202      45.780  53.710  50.140  1.00  0.00           H  
ATOM   2604 HG22 VAL A 202      47.140  54.720  49.830  1.00  0.00           H  
ATOM   2605 HG23 VAL A 202      47.020  53.840  51.410  1.00  0.00           H  
ATOM   2606  C   VAL A 202      43.720  55.970  52.950  1.00  0.00           C  
ATOM   2607  O   VAL A 202      42.890  56.610  52.330  1.00  0.00           O  
ATOM   2608  N   CYS A 203      43.870  56.120  54.270  1.00  0.00           N  
ATOM   2609  H   CYS A 203      44.560  55.520  54.700  1.00  0.00           H  
ATOM   2610  CA  CYS A 203      43.200  57.140  55.150  1.00  0.00           C  
ATOM   2611  HA  CYS A 203      42.590  57.680  54.440  1.00  0.00           H  
ATOM   2612  CB  CYS A 203      42.290  56.360  56.140  1.00  0.00           C  
ATOM   2613  HB3 CYS A 203      41.570  56.990  56.660  1.00  0.00           H  
ATOM   2614  HB2 CYS A 203      43.020  55.930  56.830  1.00  0.00           H  
ATOM   2615  SG  CYS A 203      41.250  55.010  55.550  1.00  0.00           S  
ATOM   2616  C   CYS A 203      44.220  57.990  55.880  1.00  0.00           C  
ATOM   2617  O   CYS A 203      45.460  57.640  55.940  1.00  0.00           O  
ATOM   2618  N   SER A 204      43.740  58.960  56.680  1.00  0.00           N  
ATOM   2619  H   SER A 204      42.790  59.300  56.580  1.00  0.00           H  
ATOM   2620  CA  SER A 204      44.520  59.810  57.500  1.00  0.00           C  
ATOM   2621  HA  SER A 204      45.340  60.180  56.880  1.00  0.00           H  
ATOM   2622  CB  SER A 204      43.660  60.920  57.980  1.00  0.00           C  
ATOM   2623  HB3 SER A 204      43.340  61.600  57.180  1.00  0.00           H  
ATOM   2624  HB2 SER A 204      44.330  61.470  58.640  1.00  0.00           H  
ATOM   2625  OG  SER A 204      42.640  60.520  58.790  1.00  0.00           O  
ATOM   2626  HG  SER A 204      42.630  60.920  59.670  1.00  0.00           H  
ATOM   2627  C   SER A 204      45.330  59.060  58.620  1.00  0.00           C  
ATOM   2628  O   SER A 204      46.070  59.630  59.360  1.00  0.00           O  
ATOM   2629  N   GLY A 205      45.170  57.740  58.630  1.00  0.00           N  
ATOM   2630  H   GLY A 205      44.760  57.370  57.780  1.00  0.00           H  
ATOM   2631  CA  GLY A 205      45.910  56.830  59.440  1.00  0.00           C  
ATOM   2632  HA3 GLY A 205      45.220  56.000  59.650  1.00  0.00           H  
ATOM   2633  HA2 GLY A 205      46.380  57.330  60.290  1.00  0.00           H  
ATOM   2634  C   GLY A 205      47.080  56.100  58.830  1.00  0.00           C  
ATOM   2635  O   GLY A 205      47.920  55.480  59.500  1.00  0.00           O  
ATOM   2636  N   LYS A 206      47.090  56.020  57.520  1.00  0.00           N  
ATOM   2637  H   LYS A 206      46.290  56.480  57.110  1.00  0.00           H  
ATOM   2638  CA  LYS A 206      47.870  55.110  56.730  1.00  0.00           C  
ATOM   2639  HA  LYS A 206      48.670  54.620  57.280  1.00  0.00           H  
ATOM   2640  CB  LYS A 206      48.470  55.910  55.560  1.00  0.00           C  
ATOM   2641  HB3 LYS A 206      47.660  56.340  54.960  1.00  0.00           H  
ATOM   2642  HB2 LYS A 206      49.020  55.170  55.000  1.00  0.00           H  
ATOM   2643  CG  LYS A 206      49.410  57.020  55.970  1.00  0.00           C  
ATOM   2644  HG3 LYS A 206      50.200  56.510  56.530  1.00  0.00           H  
ATOM   2645  HG2 LYS A 206      48.930  57.740  56.640  1.00  0.00           H  
ATOM   2646  CD  LYS A 206      50.110  57.660  54.800  1.00  0.00           C  
ATOM   2647  HD3 LYS A 206      49.340  58.240  54.300  1.00  0.00           H  
ATOM   2648  HD2 LYS A 206      50.570  56.960  54.090  1.00  0.00           H  
ATOM   2649  CE  LYS A 206      51.140  58.730  55.310  1.00  0.00           C  
ATOM   2650  HE3 LYS A 206      51.950  58.250  55.860  1.00  0.00           H  
ATOM   2651  HE2 LYS A 206      50.810  59.440  56.080  1.00  0.00           H  
ATOM   2652  NZ  LYS A 206      51.730  59.460  54.200  1.00  0.00           N  
ATOM   2653  HZ1 LYS A 206      52.290  60.200  54.610  1.00  0.00           H  
ATOM   2654  HZ2 LYS A 206      52.110  58.810  53.520  1.00  0.00           H  
ATOM   2655  HZ3 LYS A 206      51.100  59.980  53.610  1.00  0.00           H  
ATOM   2656  C   LYS A 206      47.030  53.990  56.090  1.00  0.00           C  
ATOM   2657  O   LYS A 206      45.860  54.120  55.780  1.00  0.00           O  
ATOM   2658  N   LEU A 207      47.690  52.870  55.830  1.00  0.00           N  
ATOM   2659  H   LEU A 207      48.650  52.760  56.150  1.00  0.00           H  
ATOM   2660  CA  LEU A 207      47.130  51.840  54.950  1.00  0.00           C  
ATOM   2661  HA  LEU A 207      46.580  52.220  54.090  1.00  0.00           H  
ATOM   2662  CB  LEU A 207      48.210  50.870  54.390  1.00  0.00           C  
ATOM   2663  HB3 LEU A 207      48.850  50.480  55.170  1.00  0.00           H  
ATOM   2664  HB2 LEU A 207      48.780  51.460  53.680  1.00  0.00           H  
ATOM   2665  CG  LEU A 207      47.670  49.680  53.530  1.00  0.00           C  
ATOM   2666  HG  LEU A 207      47.200  48.900  54.110  1.00  0.00           H  
ATOM   2667  CD1 LEU A 207      46.570  50.120  52.560  1.00  0.00           C  
ATOM   2668 HD11 LEU A 207      45.750  50.640  53.060  1.00  0.00           H  
ATOM   2669 HD12 LEU A 207      47.090  50.770  51.870  1.00  0.00           H  
ATOM   2670 HD13 LEU A 207      46.170  49.260  52.030  1.00  0.00           H  
ATOM   2671  CD2 LEU A 207      48.790  49.040  52.670  1.00  0.00           C  
ATOM   2672 HD21 LEU A 207      48.290  48.330  52.000  1.00  0.00           H  
ATOM   2673 HD22 LEU A 207      49.440  49.730  52.130  1.00  0.00           H  
ATOM   2674 HD23 LEU A 207      49.370  48.380  53.320  1.00  0.00           H  
ATOM   2675  C   LEU A 207      46.150  50.980  55.790  1.00  0.00           C  
ATOM   2676  O   LEU A 207      46.600  50.060  56.490  1.00  0.00           O  
ATOM   2677  N   GLN A 208      44.840  51.310  55.720  1.00  0.00           N  
ATOM   2678  H   GLN A 208      44.660  52.080  55.100  1.00  0.00           H  
ATOM   2679  CA  GLN A 208      43.770  50.790  56.560  1.00  0.00           C  
ATOM   2680  HA  GLN A 208      44.200  50.520  57.530  1.00  0.00           H  
ATOM   2681  CB  GLN A 208      42.780  51.870  56.950  1.00  0.00           C  
ATOM   2682  HB3 GLN A 208      41.890  51.380  57.340  1.00  0.00           H  
ATOM   2683  HB2 GLN A 208      42.570  52.480  56.070  1.00  0.00           H  
ATOM   2684  CG  GLN A 208      43.450  52.830  57.990  1.00  0.00           C  
ATOM   2685  HG3 GLN A 208      42.980  53.800  57.940  1.00  0.00           H  
ATOM   2686  HG2 GLN A 208      44.440  53.160  57.750  1.00  0.00           H  
ATOM   2687  CD  GLN A 208      43.350  52.320  59.420  1.00  0.00           C  
ATOM   2688  OE1 GLN A 208      43.110  51.230  59.740  1.00  0.00           O  
ATOM   2689  NE2 GLN A 208      43.560  53.200  60.380  1.00  0.00           N  
ATOM   2690 HE21 GLN A 208      43.420  54.190  60.240  1.00  0.00           H  
ATOM   2691 HE22 GLN A 208      43.710  52.970  61.350  1.00  0.00           H  
ATOM   2692  C   GLN A 208      43.040  49.570  55.970  1.00  0.00           C  
ATOM   2693  O   GLN A 208      42.370  48.810  56.700  1.00  0.00           O  
ATOM   2694  N   GLY A 209      43.070  49.360  54.650  1.00  0.00           N  
ATOM   2695  H   GLY A 209      43.530  50.050  54.070  1.00  0.00           H  
ATOM   2696  CA  GLY A 209      42.350  48.200  54.040  1.00  0.00           C  
ATOM   2697  HA3 GLY A 209      41.310  48.440  53.830  1.00  0.00           H  
ATOM   2698  HA2 GLY A 209      42.330  47.440  54.810  1.00  0.00           H  
ATOM   2699  C   GLY A 209      42.910  47.610  52.770  1.00  0.00           C  
ATOM   2700  O   GLY A 209      43.720  48.310  52.130  1.00  0.00           O  
ATOM   2701  N   ILE A 210      42.360  46.460  52.290  1.00  0.00           N  
ATOM   2702  H   ILE A 210      41.800  45.950  52.950  1.00  0.00           H  
ATOM   2703  CA  ILE A 210      42.860  45.830  51.090  1.00  0.00           C  
ATOM   2704  HA  ILE A 210      43.370  46.610  50.510  1.00  0.00           H  
ATOM   2705  CB  ILE A 210      43.860  44.740  51.420  1.00  0.00           C  
ATOM   2706  HB  ILE A 210      43.350  43.980  52.010  1.00  0.00           H  
ATOM   2707  CG2 ILE A 210      44.270  44.120  50.060  1.00  0.00           C  
ATOM   2708 HG21 ILE A 210      43.390  43.570  49.700  1.00  0.00           H  
ATOM   2709 HG22 ILE A 210      44.530  44.980  49.450  1.00  0.00           H  
ATOM   2710 HG23 ILE A 210      45.100  43.460  50.280  1.00  0.00           H  
ATOM   2711  CG1 ILE A 210      45.100  45.400  52.080  1.00  0.00           C  
ATOM   2712 HG13 ILE A 210      44.750  45.840  53.000  1.00  0.00           H  
ATOM   2713 HG12 ILE A 210      45.400  46.190  51.410  1.00  0.00           H  
ATOM   2714  CD1 ILE A 210      46.350  44.430  52.370  1.00  0.00           C  
ATOM   2715 HD11 ILE A 210      46.800  44.320  51.370  1.00  0.00           H  
ATOM   2716 HD12 ILE A 210      46.930  44.940  53.130  1.00  0.00           H  
ATOM   2717 HD13 ILE A 210      45.840  43.530  52.730  1.00  0.00           H  
ATOM   2718  C   ILE A 210      41.620  45.360  50.240  1.00  0.00           C  
ATOM   2719  O   ILE A 210      40.750  44.720  50.880  1.00  0.00           O  
ATOM   2720  N   VAL A 211      41.530  45.670  48.970  1.00  0.00           N  
ATOM   2721  H   VAL A 211      42.130  46.400  48.620  1.00  0.00           H  
ATOM   2722  CA  VAL A 211      40.440  45.250  48.060  1.00  0.00           C  
ATOM   2723  HA  VAL A 211      39.490  45.560  48.510  1.00  0.00           H  
ATOM   2724  CB  VAL A 211      40.660  45.870  46.690  1.00  0.00           C  
ATOM   2725  HB  VAL A 211      41.630  45.560  46.290  1.00  0.00           H  
ATOM   2726  CG1 VAL A 211      39.590  45.510  45.640  1.00  0.00           C  
ATOM   2727 HG11 VAL A 211      39.520  44.420  45.640  1.00  0.00           H  
ATOM   2728 HG12 VAL A 211      38.610  45.870  45.950  1.00  0.00           H  
ATOM   2729 HG13 VAL A 211      39.790  45.950  44.660  1.00  0.00           H  
ATOM   2730  CG2 VAL A 211      40.760  47.430  46.610  1.00  0.00           C  
ATOM   2731 HG21 VAL A 211      41.200  47.710  45.660  1.00  0.00           H  
ATOM   2732 HG22 VAL A 211      39.780  47.920  46.640  1.00  0.00           H  
ATOM   2733 HG23 VAL A 211      41.440  47.880  47.340  1.00  0.00           H  
ATOM   2734  C   VAL A 211      40.310  43.710  47.950  1.00  0.00           C  
ATOM   2735  O   VAL A 211      41.240  43.010  47.530  1.00  0.00           O  
ATOM   2736  N   SER A 212      39.220  43.120  48.440  1.00  0.00           N  
ATOM   2737  H   SER A 212      38.590  43.770  48.900  1.00  0.00           H  
ATOM   2738  CA  SER A 212      38.980  41.720  48.580  1.00  0.00           C  
ATOM   2739  HA  SER A 212      39.850  41.170  48.210  1.00  0.00           H  
ATOM   2740  CB  SER A 212      38.800  41.480  50.190  1.00  0.00           C  
ATOM   2741  HB3 SER A 212      38.010  42.080  50.650  1.00  0.00           H  
ATOM   2742  HB2 SER A 212      39.770  41.780  50.600  1.00  0.00           H  
ATOM   2743  OG  SER A 212      38.560  40.140  50.540  1.00  0.00           O  
ATOM   2744  HG  SER A 212      39.370  39.650  50.410  1.00  0.00           H  
ATOM   2745  C   SER A 212      37.850  41.220  47.730  1.00  0.00           C  
ATOM   2746  O   SER A 212      38.170  40.540  46.740  1.00  0.00           O  
ATOM   2747  N   TRP A 213      36.610  41.560  48.050  1.00  0.00           N  
ATOM   2748  H   TRP A 213      36.520  42.200  48.830  1.00  0.00           H  
ATOM   2749  CA  TRP A 213      35.390  40.830  47.640  1.00  0.00           C  
ATOM   2750  HA  TRP A 213      35.480  40.440  46.630  1.00  0.00           H  
ATOM   2751  CB  TRP A 213      35.260  39.550  48.550  1.00  0.00           C  
ATOM   2752  HB3 TRP A 213      36.290  39.240  48.740  1.00  0.00           H  
ATOM   2753  HB2 TRP A 213      34.700  38.810  47.980  1.00  0.00           H  
ATOM   2754  CG  TRP A 213      34.590  39.540  49.880  1.00  0.00           C  
ATOM   2755  CD1 TRP A 213      35.140  39.740  51.180  1.00  0.00           C  
ATOM   2756  HD1 TRP A 213      36.200  39.930  51.290  1.00  0.00           H  
ATOM   2757  NE1 TRP A 213      34.190  39.710  52.120  1.00  0.00           N  
ATOM   2758  HE1 TRP A 213      34.420  39.750  53.100  1.00  0.00           H  
ATOM   2759  CE2 TRP A 213      32.930  39.400  51.610  1.00  0.00           C  
ATOM   2760  CZ2 TRP A 213      31.670  39.390  52.180  1.00  0.00           C  
ATOM   2761  HZ2 TRP A 213      31.480  39.500  53.230  1.00  0.00           H  
ATOM   2762  CH2 TRP A 213      30.620  39.100  51.330  1.00  0.00           C  
ATOM   2763  HH2 TRP A 213      29.590  39.100  51.680  1.00  0.00           H  
ATOM   2764  CZ3 TRP A 213      30.780  38.880  49.930  1.00  0.00           C  
ATOM   2765  HZ3 TRP A 213      29.910  38.780  49.290  1.00  0.00           H  
ATOM   2766  CE3 TRP A 213      32.070  38.950  49.370  1.00  0.00           C  
ATOM   2767  HE3 TRP A 213      32.250  38.780  48.320  1.00  0.00           H  
ATOM   2768  CD2 TRP A 213      33.180  39.260  50.160  1.00  0.00           C  
ATOM   2769  C   TRP A 213      34.100  41.610  47.640  1.00  0.00           C  
ATOM   2770  O   TRP A 213      34.120  42.740  48.150  1.00  0.00           O  
ATOM   2771  N   GLY A 214      32.940  41.140  47.110  1.00  0.00           N  
ATOM   2772  H   GLY A 214      33.000  40.360  46.480  1.00  0.00           H  
ATOM   2773  CA  GLY A 214      31.720  41.960  46.970  1.00  0.00           C  
ATOM   2774  HA3 GLY A 214      31.890  42.970  46.600  1.00  0.00           H  
ATOM   2775  HA2 GLY A 214      31.310  41.980  47.990  1.00  0.00           H  
ATOM   2776  C   GLY A 214      30.740  41.310  46.020  1.00  0.00           C  
ATOM   2777  O   GLY A 214      31.080  40.180  45.580  1.00  0.00           O  
ATOM   2778  N   SER A 215      29.610  41.960  45.720  1.00  0.00           N  
ATOM   2779  H   SER A 215      29.460  42.760  46.310  1.00  0.00           H  
ATOM   2780  CA  SER A 215      28.710  41.730  44.630  1.00  0.00           C  
ATOM   2781  HA  SER A 215      28.310  40.720  44.660  1.00  0.00           H  
ATOM   2782  CB  SER A 215      27.470  42.690  44.640  1.00  0.00           C  
ATOM   2783  HB3 SER A 215      27.810  43.720  44.680  1.00  0.00           H  
ATOM   2784  HB2 SER A 215      26.970  42.380  45.550  1.00  0.00           H  
ATOM   2785  OG  SER A 215      26.590  42.470  43.560  1.00  0.00           O  
ATOM   2786  HG  SER A 215      26.110  43.280  43.420  1.00  0.00           H  
ATOM   2787  C   SER A 215      29.350  41.980  43.250  1.00  0.00           C  
ATOM   2788  O   SER A 215      29.110  41.260  42.270  1.00  0.00           O  
ATOM   2789  N   GLY A 216      30.190  43.060  43.190  1.00  0.00           N  
ATOM   2790  H   GLY A 216      30.280  43.650  44.000  1.00  0.00           H  
ATOM   2791  CA  GLY A 216      31.100  43.440  42.130  1.00  0.00           C  
ATOM   2792  HA3 GLY A 216      31.520  42.600  41.570  1.00  0.00           H  
ATOM   2793  HA2 GLY A 216      31.980  43.890  42.580  1.00  0.00           H  
ATOM   2794  C   GLY A 216      30.580  44.360  41.020  1.00  0.00           C  
ATOM   2795  O   GLY A 216      29.580  44.060  40.370  1.00  0.00           O  
ATOM   2796  N   CYS A 217      31.260  45.500  40.840  1.00  0.00           N  
ATOM   2797  H   CYS A 217      32.030  45.600  41.480  1.00  0.00           H  
ATOM   2798  CA  CYS A 217      31.010  46.460  39.760  1.00  0.00           C  
ATOM   2799  HA  CYS A 217      31.770  47.240  39.750  1.00  0.00           H  
ATOM   2800  CB  CYS A 217      31.220  45.720  38.410  1.00  0.00           C  
ATOM   2801  HB3 CYS A 217      31.330  46.380  37.560  1.00  0.00           H  
ATOM   2802  HB2 CYS A 217      30.360  45.080  38.200  1.00  0.00           H  
ATOM   2803  SG  CYS A 217      32.780  44.720  38.450  1.00  0.00           S  
ATOM   2804  C   CYS A 217      29.700  47.220  39.790  1.00  0.00           C  
ATOM   2805  O   CYS A 217      28.910  47.260  38.890  1.00  0.00           O  
ATOM   2806  N   ALA A 218      29.410  47.650  41.050  1.00  0.00           N  
ATOM   2807  H   ALA A 218      30.040  47.220  41.720  1.00  0.00           H  
ATOM   2808  CA  ALA A 218      28.160  48.290  41.460  1.00  0.00           C  
ATOM   2809  HA  ALA A 218      28.210  48.130  42.530  1.00  0.00           H  
ATOM   2810  CB  ALA A 218      28.150  49.780  41.160  1.00  0.00           C  
ATOM   2811  HB1 ALA A 218      27.870  49.910  40.120  1.00  0.00           H  
ATOM   2812  HB2 ALA A 218      27.510  50.350  41.840  1.00  0.00           H  
ATOM   2813  HB3 ALA A 218      29.200  50.080  41.230  1.00  0.00           H  
ATOM   2814  C   ALA A 218      26.940  47.570  40.990  1.00  0.00           C  
ATOM   2815  O   ALA A 218      26.030  48.220  40.460  1.00  0.00           O  
ATOM   2816  N   GLN A 219      26.910  46.250  41.140  1.00  0.00           N  
ATOM   2817  H   GLN A 219      27.700  45.900  41.660  1.00  0.00           H  
ATOM   2818  CA  GLN A 219      25.770  45.430  40.680  1.00  0.00           C  
ATOM   2819  HA  GLN A 219      25.300  45.900  39.820  1.00  0.00           H  
ATOM   2820  CB  GLN A 219      26.220  44.060  40.160  1.00  0.00           C  
ATOM   2821  HB3 GLN A 219      25.430  43.320  40.250  1.00  0.00           H  
ATOM   2822  HB2 GLN A 219      26.990  43.640  40.820  1.00  0.00           H  
ATOM   2823  CG  GLN A 219      26.790  44.170  38.670  1.00  0.00           C  
ATOM   2824  HG3 GLN A 219      27.400  43.320  38.380  1.00  0.00           H  
ATOM   2825  HG2 GLN A 219      27.530  44.970  38.620  1.00  0.00           H  
ATOM   2826  CD  GLN A 219      25.670  44.470  37.650  1.00  0.00           C  
ATOM   2827  OE1 GLN A 219      24.490  44.260  37.870  1.00  0.00           O  
ATOM   2828  NE2 GLN A 219      26.000  44.760  36.430  1.00  0.00           N  
ATOM   2829 HE21 GLN A 219      26.970  44.940  36.190  1.00  0.00           H  
ATOM   2830 HE22 GLN A 219      25.290  44.790  35.710  1.00  0.00           H  
ATOM   2831  C   GLN A 219      24.740  45.290  41.770  1.00  0.00           C  
ATOM   2832  O   GLN A 219      25.060  44.950  42.860  1.00  0.00           O  
ATOM   2833  N   LYS A 220      23.440  45.510  41.470  1.00  0.00           N  
ATOM   2834  H   LYS A 220      23.160  45.760  40.530  1.00  0.00           H  
ATOM   2835  CA  LYS A 220      22.370  45.460  42.460  1.00  0.00           C  
ATOM   2836  HA  LYS A 220      21.550  46.080  42.110  1.00  0.00           H  
ATOM   2837  CB  LYS A 220      21.820  44.030  42.680  1.00  0.00           C  
ATOM   2838  HB3 LYS A 220      22.450  43.400  43.320  1.00  0.00           H  
ATOM   2839  HB2 LYS A 220      21.880  43.470  41.750  1.00  0.00           H  
ATOM   2840  CG  LYS A 220      20.420  44.010  43.330  1.00  0.00           C  
ATOM   2841  HG3 LYS A 220      19.740  44.620  42.750  1.00  0.00           H  
ATOM   2842  HG2 LYS A 220      20.580  44.440  44.320  1.00  0.00           H  
ATOM   2843  CD  LYS A 220      19.850  42.620  43.590  1.00  0.00           C  
ATOM   2844  HD3 LYS A 220      20.420  41.940  44.230  1.00  0.00           H  
ATOM   2845  HD2 LYS A 220      19.810  42.020  42.670  1.00  0.00           H  
ATOM   2846  CE  LYS A 220      18.370  42.600  44.070  1.00  0.00           C  
ATOM   2847  HE3 LYS A 220      17.770  42.980  43.260  1.00  0.00           H  
ATOM   2848  HE2 LYS A 220      18.300  43.240  44.950  1.00  0.00           H  
ATOM   2849  NZ  LYS A 220      17.830  41.290  44.460  1.00  0.00           N  
ATOM   2850  HZ1 LYS A 220      17.620  40.650  43.690  1.00  0.00           H  
ATOM   2851  HZ2 LYS A 220      18.460  40.870  45.110  1.00  0.00           H  
ATOM   2852  HZ3 LYS A 220      16.980  41.450  44.970  1.00  0.00           H  
ATOM   2853  C   LYS A 220      22.720  46.190  43.760  1.00  0.00           C  
ATOM   2854  O   LYS A 220      22.500  45.660  44.900  1.00  0.00           O  
ATOM   2855  N   ASN A 221      23.350  47.370  43.710  1.00  0.00           N  
ATOM   2856  H   ASN A 221      23.310  47.850  42.820  1.00  0.00           H  
ATOM   2857  CA  ASN A 221      23.960  48.220  44.770  1.00  0.00           C  
ATOM   2858  HA  ASN A 221      24.380  49.070  44.220  1.00  0.00           H  
ATOM   2859  CB  ASN A 221      22.840  48.680  45.730  1.00  0.00           C  
ATOM   2860  HB3 ASN A 221      23.280  49.370  46.460  1.00  0.00           H  
ATOM   2861  HB2 ASN A 221      22.400  47.790  46.200  1.00  0.00           H  
ATOM   2862  CG  ASN A 221      21.640  49.360  45.080  1.00  0.00           C  
ATOM   2863  OD1 ASN A 221      20.850  48.790  44.370  1.00  0.00           O  
ATOM   2864  ND2 ASN A 221      21.600  50.700  45.130  1.00  0.00           N  
ATOM   2865 HD21 ASN A 221      22.210  51.310  45.640  1.00  0.00           H  
ATOM   2866 HD22 ASN A 221      20.870  51.130  44.580  1.00  0.00           H  
ATOM   2867  C   ASN A 221      25.220  47.490  45.390  1.00  0.00           C  
ATOM   2868  O   ASN A 221      26.320  47.640  44.900  1.00  0.00           O  
ATOM   2869  N   LYS A 222      25.010  46.710  46.410  1.00  0.00           N  
ATOM   2870  H   LYS A 222      24.080  46.580  46.760  1.00  0.00           H  
ATOM   2871  CA  LYS A 222      26.080  45.780  46.850  1.00  0.00           C  
ATOM   2872  HA  LYS A 222      26.130  44.990  46.090  1.00  0.00           H  
ATOM   2873  CB  LYS A 222      25.630  44.970  48.040  1.00  0.00           C  
ATOM   2874  HB3 LYS A 222      25.170  45.710  48.700  1.00  0.00           H  
ATOM   2875  HB2 LYS A 222      26.490  44.510  48.540  1.00  0.00           H  
ATOM   2876  CG  LYS A 222      24.570  43.870  47.800  1.00  0.00           C  
ATOM   2877  HG3 LYS A 222      24.950  43.240  47.000  1.00  0.00           H  
ATOM   2878  HG2 LYS A 222      23.600  44.260  47.480  1.00  0.00           H  
ATOM   2879  CD  LYS A 222      24.240  43.010  49.080  1.00  0.00           C  
ATOM   2880  HD3 LYS A 222      24.010  43.640  49.940  1.00  0.00           H  
ATOM   2881  HD2 LYS A 222      25.060  42.320  49.290  1.00  0.00           H  
ATOM   2882  CE  LYS A 222      23.010  42.180  48.860  1.00  0.00           C  
ATOM   2883  HE3 LYS A 222      23.130  41.490  48.020  1.00  0.00           H  
ATOM   2884  HE2 LYS A 222      22.130  42.790  48.650  1.00  0.00           H  
ATOM   2885  NZ  LYS A 222      22.600  41.470  50.110  1.00  0.00           N  
ATOM   2886  HZ1 LYS A 222      21.840  40.810  49.920  1.00  0.00           H  
ATOM   2887  HZ2 LYS A 222      23.330  40.840  50.410  1.00  0.00           H  
ATOM   2888  HZ3 LYS A 222      22.310  42.120  50.820  1.00  0.00           H  
ATOM   2889  C   LYS A 222      27.450  46.430  47.020  1.00  0.00           C  
ATOM   2890  O   LYS A 222      28.410  45.780  46.490  1.00  0.00           O  
ATOM   2891  N   PRO A 223      27.730  47.500  47.750  1.00  0.00           N  
ATOM   2892  CD  PRO A 223      26.770  48.280  48.550  1.00  0.00           C  
ATOM   2893  HD3 PRO A 223      26.010  47.760  49.120  1.00  0.00           H  
ATOM   2894  HD2 PRO A 223      26.350  49.020  47.870  1.00  0.00           H  
ATOM   2895  CG  PRO A 223      27.650  48.990  49.630  1.00  0.00           C  
ATOM   2896  HG3 PRO A 223      27.750  48.310  50.470  1.00  0.00           H  
ATOM   2897  HG2 PRO A 223      27.200  49.900  50.040  1.00  0.00           H  
ATOM   2898  CB  PRO A 223      28.920  49.300  48.830  1.00  0.00           C  
ATOM   2899  HB3 PRO A 223      29.780  49.490  49.470  1.00  0.00           H  
ATOM   2900  HB2 PRO A 223      28.640  50.160  48.210  1.00  0.00           H  
ATOM   2901  CA  PRO A 223      29.030  48.050  47.840  1.00  0.00           C  
ATOM   2902  HA  PRO A 223      29.300  48.290  46.800  1.00  0.00           H  
ATOM   2903  C   PRO A 223      30.130  47.090  48.300  1.00  0.00           C  
ATOM   2904  O   PRO A 223      29.820  46.090  48.950  1.00  0.00           O  
ATOM   2905  N   GLY A 224      31.390  47.240  47.830  1.00  0.00           N  
ATOM   2906  H   GLY A 224      31.640  47.930  47.140  1.00  0.00           H  
ATOM   2907  CA  GLY A 224      32.420  46.190  48.120  1.00  0.00           C  
ATOM   2908  HA3 GLY A 224      33.310  46.420  47.540  1.00  0.00           H  
ATOM   2909  HA2 GLY A 224      32.100  45.200  47.810  1.00  0.00           H  
ATOM   2910  C   GLY A 224      32.840  46.050  49.590  1.00  0.00           C  
ATOM   2911  O   GLY A 224      32.600  46.900  50.430  1.00  0.00           O  
ATOM   2912  N   VAL A 225      33.510  44.920  49.930  1.00  0.00           N  
ATOM   2913  H   VAL A 225      33.700  44.260  49.200  1.00  0.00           H  
ATOM   2914  CA  VAL A 225      34.010  44.510  51.260  1.00  0.00           C  
ATOM   2915  HA  VAL A 225      33.830  45.270  52.020  1.00  0.00           H  
ATOM   2916  CB  VAL A 225      33.270  43.200  51.710  1.00  0.00           C  
ATOM   2917  HB  VAL A 225      33.700  42.310  51.270  1.00  0.00           H  
ATOM   2918  CG1 VAL A 225      33.450  43.070  53.210  1.00  0.00           C  
ATOM   2919 HG11 VAL A 225      33.130  43.910  53.820  1.00  0.00           H  
ATOM   2920 HG12 VAL A 225      33.000  42.140  53.550  1.00  0.00           H  
ATOM   2921 HG13 VAL A 225      34.500  42.940  53.430  1.00  0.00           H  
ATOM   2922  CG2 VAL A 225      31.790  43.050  51.440  1.00  0.00           C  
ATOM   2923 HG21 VAL A 225      31.390  42.080  51.710  1.00  0.00           H  
ATOM   2924 HG22 VAL A 225      31.360  43.850  52.050  1.00  0.00           H  
ATOM   2925 HG23 VAL A 225      31.540  43.250  50.400  1.00  0.00           H  
ATOM   2926  C   VAL A 225      35.530  44.290  51.200  1.00  0.00           C  
ATOM   2927  O   VAL A 225      36.100  43.740  50.290  1.00  0.00           O  
ATOM   2928  N   TYR A 226      36.200  44.770  52.200  1.00  0.00           N  
ATOM   2929  H   TYR A 226      35.730  45.260  52.950  1.00  0.00           H  
ATOM   2930  CA  TYR A 226      37.630  45.030  52.330  1.00  0.00           C  
ATOM   2931  HA  TYR A 226      38.080  44.510  51.490  1.00  0.00           H  
ATOM   2932  CB  TYR A 226      37.830  46.510  52.270  1.00  0.00           C  
ATOM   2933  HB3 TYR A 226      38.860  46.810  52.440  1.00  0.00           H  
ATOM   2934  HB2 TYR A 226      37.470  47.050  53.150  1.00  0.00           H  
ATOM   2935  CG  TYR A 226      37.470  47.210  50.990  1.00  0.00           C  
ATOM   2936  CD1 TYR A 226      38.440  47.520  50.000  1.00  0.00           C  
ATOM   2937  HD1 TYR A 226      39.480  47.380  50.240  1.00  0.00           H  
ATOM   2938  CE1 TYR A 226      38.000  48.290  48.880  1.00  0.00           C  
ATOM   2939  HE1 TYR A 226      38.700  48.780  48.210  1.00  0.00           H  
ATOM   2940  CZ  TYR A 226      36.590  48.520  48.670  1.00  0.00           C  
ATOM   2941  OH  TYR A 226      36.200  49.210  47.530  1.00  0.00           O  
ATOM   2942  HH  TYR A 226      35.340  49.640  47.510  1.00  0.00           H  
ATOM   2943  CE2 TYR A 226      35.670  48.210  49.630  1.00  0.00           C  
ATOM   2944  HE2 TYR A 226      34.650  48.550  49.550  1.00  0.00           H  
ATOM   2945  CD2 TYR A 226      36.140  47.650  50.810  1.00  0.00           C  
ATOM   2946  HD2 TYR A 226      35.410  47.390  51.570  1.00  0.00           H  
ATOM   2947  C   TYR A 226      38.240  44.470  53.660  1.00  0.00           C  
ATOM   2948  O   TYR A 226      37.640  44.690  54.740  1.00  0.00           O  
ATOM   2949  N   THR A 227      39.430  43.830  53.600  1.00  0.00           N  
ATOM   2950  H   THR A 227      39.760  43.560  52.680  1.00  0.00           H  
ATOM   2951  CA  THR A 227      40.120  43.350  54.840  1.00  0.00           C  
ATOM   2952  HA  THR A 227      39.440  42.680  55.380  1.00  0.00           H  
ATOM   2953  CB  THR A 227      41.260  42.310  54.520  1.00  0.00           C  
ATOM   2954  HB  THR A 227      42.090  42.820  54.050  1.00  0.00           H  
ATOM   2955  CG2 THR A 227      41.720  41.580  55.780  1.00  0.00           C  
ATOM   2956 HG21 THR A 227      40.880  41.150  56.310  1.00  0.00           H  
ATOM   2957 HG22 THR A 227      42.450  40.840  55.450  1.00  0.00           H  
ATOM   2958 HG23 THR A 227      42.160  42.280  56.490  1.00  0.00           H  
ATOM   2959  OG1 THR A 227      40.850  41.390  53.580  1.00  0.00           O  
ATOM   2960  HG1 THR A 227      41.620  40.920  53.280  1.00  0.00           H  
ATOM   2961  C   THR A 227      40.630  44.450  55.780  1.00  0.00           C  
ATOM   2962  O   THR A 227      41.310  45.410  55.340  1.00  0.00           O  
ATOM   2963  N   LYS A 228      40.330  44.360  57.080  1.00  0.00           N  
ATOM   2964  H   LYS A 228      39.960  43.490  57.430  1.00  0.00           H  
ATOM   2965  CA  LYS A 228      40.720  45.430  58.070  1.00  0.00           C  
ATOM   2966  HA  LYS A 228      40.570  46.390  57.560  1.00  0.00           H  
ATOM   2967  CB  LYS A 228      39.630  45.450  59.200  1.00  0.00           C  
ATOM   2968  HB3 LYS A 228      39.780  44.490  59.700  1.00  0.00           H  
ATOM   2969  HB2 LYS A 228      38.620  45.470  58.790  1.00  0.00           H  
ATOM   2970  CG  LYS A 228      39.670  46.600  60.290  1.00  0.00           C  
ATOM   2971  HG3 LYS A 228      39.670  47.570  59.820  1.00  0.00           H  
ATOM   2972  HG2 LYS A 228      40.570  46.440  60.870  1.00  0.00           H  
ATOM   2973  CD  LYS A 228      38.430  46.360  61.120  1.00  0.00           C  
ATOM   2974  HD3 LYS A 228      38.420  45.340  61.510  1.00  0.00           H  
ATOM   2975  HD2 LYS A 228      37.540  46.530  60.500  1.00  0.00           H  
ATOM   2976  CE  LYS A 228      38.400  47.440  62.250  1.00  0.00           C  
ATOM   2977  HE3 LYS A 228      38.420  48.450  61.870  1.00  0.00           H  
ATOM   2978  HE2 LYS A 228      39.230  47.410  62.970  1.00  0.00           H  
ATOM   2979  NZ  LYS A 228      37.160  47.280  63.070  1.00  0.00           N  
ATOM   2980  HZ1 LYS A 228      36.270  47.350  62.590  1.00  0.00           H  
ATOM   2981  HZ2 LYS A 228      37.150  46.430  63.600  1.00  0.00           H  
ATOM   2982  HZ3 LYS A 228      37.140  47.990  63.780  1.00  0.00           H  
ATOM   2983  C   LYS A 228      42.130  45.380  58.550  1.00  0.00           C  
ATOM   2984  O   LYS A 228      42.480  44.450  59.310  1.00  0.00           O  
ATOM   2985  N   VAL A 229      43.030  46.260  57.940  1.00  0.00           N  
ATOM   2986  H   VAL A 229      42.590  47.010  57.410  1.00  0.00           H  
ATOM   2987  CA  VAL A 229      44.510  46.170  58.120  1.00  0.00           C  
ATOM   2988  HA  VAL A 229      44.690  45.110  57.960  1.00  0.00           H  
ATOM   2989  CB  VAL A 229      45.250  46.880  56.960  1.00  0.00           C  
ATOM   2990  HB  VAL A 229      45.030  47.940  57.000  1.00  0.00           H  
ATOM   2991  CG1 VAL A 229      46.730  46.710  57.220  1.00  0.00           C  
ATOM   2992 HG11 VAL A 229      47.000  45.670  56.990  1.00  0.00           H  
ATOM   2993 HG12 VAL A 229      47.250  47.280  56.450  1.00  0.00           H  
ATOM   2994 HG13 VAL A 229      47.040  47.180  58.150  1.00  0.00           H  
ATOM   2995  CG2 VAL A 229      45.030  46.190  55.630  1.00  0.00           C  
ATOM   2996 HG21 VAL A 229      45.540  46.640  54.770  1.00  0.00           H  
ATOM   2997 HG22 VAL A 229      45.310  45.140  55.630  1.00  0.00           H  
ATOM   2998 HG23 VAL A 229      43.960  46.050  55.410  1.00  0.00           H  
ATOM   2999  C   VAL A 229      44.980  46.430  59.510  1.00  0.00           C  
ATOM   3000  O   VAL A 229      46.000  45.870  59.980  1.00  0.00           O  
ATOM   3001  N   CYS A 230      44.240  47.260  60.270  1.00  0.00           N  
ATOM   3002  H   CYS A 230      43.440  47.630  59.780  1.00  0.00           H  
ATOM   3003  CA  CYS A 230      44.640  47.630  61.700  1.00  0.00           C  
ATOM   3004  HA  CYS A 230      45.620  48.110  61.740  1.00  0.00           H  
ATOM   3005  CB  CYS A 230      43.720  48.700  62.320  1.00  0.00           C  
ATOM   3006  HB3 CYS A 230      43.770  49.530  61.610  1.00  0.00           H  
ATOM   3007  HB2 CYS A 230      44.090  49.030  63.290  1.00  0.00           H  
ATOM   3008  SG  CYS A 230      41.990  48.240  62.660  1.00  0.00           S  
ATOM   3009  C   CYS A 230      44.600  46.410  62.610  1.00  0.00           C  
ATOM   3010  O   CYS A 230      44.940  46.650  63.800  1.00  0.00           O  
ATOM   3011  N   ASN A 231      44.130  45.220  62.240  1.00  0.00           N  
ATOM   3012  H   ASN A 231      44.160  45.080  61.240  1.00  0.00           H  
ATOM   3013  CA  ASN A 231      44.080  44.010  63.100  1.00  0.00           C  
ATOM   3014  HA  ASN A 231      43.980  44.320  64.140  1.00  0.00           H  
ATOM   3015  CB  ASN A 231      42.870  43.160  62.530  1.00  0.00           C  
ATOM   3016  HB3 ASN A 231      42.950  42.140  62.910  1.00  0.00           H  
ATOM   3017  HB2 ASN A 231      42.890  43.130  61.440  1.00  0.00           H  
ATOM   3018  CG  ASN A 231      41.530  43.670  62.890  1.00  0.00           C  
ATOM   3019  OD1 ASN A 231      41.370  44.860  63.050  1.00  0.00           O  
ATOM   3020  ND2 ASN A 231      40.510  42.840  63.050  1.00  0.00           N  
ATOM   3021 HD21 ASN A 231      40.520  41.940  62.600  1.00  0.00           H  
ATOM   3022 HD22 ASN A 231      39.600  43.220  63.300  1.00  0.00           H  
ATOM   3023  C   ASN A 231      45.330  43.130  62.960  1.00  0.00           C  
ATOM   3024  O   ASN A 231      45.530  42.120  63.680  1.00  0.00           O  
ATOM   3025  N   TYR A 232      46.220  43.490  62.020  1.00  0.00           N  
ATOM   3026  H   TYR A 232      45.900  44.230  61.420  1.00  0.00           H  
ATOM   3027  CA  TYR A 232      47.420  42.770  61.490  1.00  0.00           C  
ATOM   3028  HA  TYR A 232      47.340  41.870  62.110  1.00  0.00           H  
ATOM   3029  CB  TYR A 232      47.120  42.490  59.990  1.00  0.00           C  
ATOM   3030  HB3 TYR A 232      48.070  42.170  59.560  1.00  0.00           H  
ATOM   3031  HB2 TYR A 232      46.940  43.410  59.420  1.00  0.00           H  
ATOM   3032  CG  TYR A 232      46.000  41.560  59.700  1.00  0.00           C  
ATOM   3033  CD1 TYR A 232      46.200  40.220  59.910  1.00  0.00           C  
ATOM   3034  HD1 TYR A 232      47.160  39.780  60.140  1.00  0.00           H  
ATOM   3035  CE1 TYR A 232      45.150  39.310  59.790  1.00  0.00           C  
ATOM   3036  HE1 TYR A 232      45.310  38.270  60.020  1.00  0.00           H  
ATOM   3037  CZ  TYR A 232      43.840  39.820  59.660  1.00  0.00           C  
ATOM   3038  OH  TYR A 232      42.790  38.920  59.640  1.00  0.00           O  
ATOM   3039  HH  TYR A 232      42.920  38.170  60.220  1.00  0.00           H  
ATOM   3040  CE2 TYR A 232      43.670  41.210  59.450  1.00  0.00           C  
ATOM   3041  HE2 TYR A 232      42.690  41.560  59.120  1.00  0.00           H  
ATOM   3042  CD2 TYR A 232      44.750  42.070  59.460  1.00  0.00           C  
ATOM   3043  HD2 TYR A 232      44.600  43.120  59.300  1.00  0.00           H  
ATOM   3044  C   TYR A 232      48.790  43.360  61.660  1.00  0.00           C  
ATOM   3045  O   TYR A 232      49.790  42.700  61.430  1.00  0.00           O  
ATOM   3046  N   VAL A 233      48.840  44.700  61.880  1.00  0.00           N  
ATOM   3047  H   VAL A 233      47.970  45.220  61.930  1.00  0.00           H  
ATOM   3048  CA  VAL A 233      50.060  45.470  62.070  1.00  0.00           C  
ATOM   3049  HA  VAL A 233      50.520  45.610  61.090  1.00  0.00           H  
ATOM   3050  CB  VAL A 233      49.790  46.800  62.700  1.00  0.00           C  
ATOM   3051  HB  VAL A 233      50.700  47.400  62.850  1.00  0.00           H  
ATOM   3052  CG1 VAL A 233      48.890  47.690  61.790  1.00  0.00           C  
ATOM   3053 HG11 VAL A 233      49.160  47.690  60.730  1.00  0.00           H  
ATOM   3054 HG12 VAL A 233      47.870  47.330  61.920  1.00  0.00           H  
ATOM   3055 HG13 VAL A 233      49.060  48.700  62.150  1.00  0.00           H  
ATOM   3056  CG2 VAL A 233      49.050  46.570  64.010  1.00  0.00           C  
ATOM   3057 HG21 VAL A 233      48.270  45.800  63.890  1.00  0.00           H  
ATOM   3058 HG22 VAL A 233      49.720  46.140  64.750  1.00  0.00           H  
ATOM   3059 HG23 VAL A 233      48.590  47.500  64.330  1.00  0.00           H  
ATOM   3060  C   VAL A 233      51.150  44.800  62.870  1.00  0.00           C  
ATOM   3061  O   VAL A 233      52.280  44.940  62.380  1.00  0.00           O  
ATOM   3062  N   SER A 234      50.880  44.030  63.960  1.00  0.00           N  
ATOM   3063  H   SER A 234      49.930  43.760  64.150  1.00  0.00           H  
ATOM   3064  CA  SER A 234      51.880  43.230  64.670  1.00  0.00           C  
ATOM   3065  HA  SER A 234      52.700  43.920  64.850  1.00  0.00           H  
ATOM   3066  CB  SER A 234      51.490  42.810  66.140  1.00  0.00           C  
ATOM   3067  HB3 SER A 234      51.260  43.690  66.720  1.00  0.00           H  
ATOM   3068  HB2 SER A 234      52.370  42.410  66.640  1.00  0.00           H  
ATOM   3069  OG  SER A 234      50.370  41.960  66.170  1.00  0.00           O  
ATOM   3070  HG  SER A 234      49.680  42.090  65.500  1.00  0.00           H  
ATOM   3071  C   SER A 234      52.470  42.090  63.910  1.00  0.00           C  
ATOM   3072  O   SER A 234      53.680  42.000  63.840  1.00  0.00           O  
ATOM   3073  N   TRP A 235      51.710  41.340  63.160  1.00  0.00           N  
ATOM   3074  H   TRP A 235      50.720  41.330  63.360  1.00  0.00           H  
ATOM   3075  CA  TRP A 235      52.190  40.310  62.320  1.00  0.00           C  
ATOM   3076  HA  TRP A 235      52.760  39.640  62.970  1.00  0.00           H  
ATOM   3077  CB  TRP A 235      51.030  39.550  61.620  1.00  0.00           C  
ATOM   3078  HB3 TRP A 235      50.430  40.280  61.080  1.00  0.00           H  
ATOM   3079  HB2 TRP A 235      50.430  39.030  62.360  1.00  0.00           H  
ATOM   3080  CG  TRP A 235      51.580  38.600  60.630  1.00  0.00           C  
ATOM   3081  CD1 TRP A 235      52.530  37.650  60.860  1.00  0.00           C  
ATOM   3082  HD1 TRP A 235      53.080  37.510  61.780  1.00  0.00           H  
ATOM   3083  NE1 TRP A 235      52.660  36.850  59.790  1.00  0.00           N  
ATOM   3084  HE1 TRP A 235      53.200  36.000  59.720  1.00  0.00           H  
ATOM   3085  CE2 TRP A 235      51.740  37.190  58.750  1.00  0.00           C  
ATOM   3086  CZ2 TRP A 235      51.260  36.550  57.600  1.00  0.00           C  
ATOM   3087  HZ2 TRP A 235      51.680  35.600  57.300  1.00  0.00           H  
ATOM   3088  CH2 TRP A 235      50.260  37.130  56.830  1.00  0.00           C  
ATOM   3089  HH2 TRP A 235      49.870  36.660  55.940  1.00  0.00           H  
ATOM   3090  CZ3 TRP A 235      49.730  38.380  57.360  1.00  0.00           C  
ATOM   3091  HZ3 TRP A 235      48.990  38.900  56.760  1.00  0.00           H  
ATOM   3092  CE3 TRP A 235      50.150  38.940  58.540  1.00  0.00           C  
ATOM   3093  HE3 TRP A 235      49.630  39.810  58.900  1.00  0.00           H  
ATOM   3094  CD2 TRP A 235      51.120  38.330  59.290  1.00  0.00           C  
ATOM   3095  C   TRP A 235      53.130  40.810  61.250  1.00  0.00           C  
ATOM   3096  O   TRP A 235      54.190  40.270  61.010  1.00  0.00           O  
ATOM   3097  N   ILE A 236      52.700  41.860  60.590  1.00  0.00           N  
ATOM   3098  H   ILE A 236      51.790  42.240  60.800  1.00  0.00           H  
ATOM   3099  CA  ILE A 236      53.490  42.660  59.610  1.00  0.00           C  
ATOM   3100  HA  ILE A 236      53.760  42.070  58.720  1.00  0.00           H  
ATOM   3101  CB  ILE A 236      52.600  43.720  58.950  1.00  0.00           C  
ATOM   3102  HB  ILE A 236      52.320  44.380  59.770  1.00  0.00           H  
ATOM   3103  CG2 ILE A 236      53.400  44.570  57.900  1.00  0.00           C  
ATOM   3104 HG21 ILE A 236      52.790  45.390  57.550  1.00  0.00           H  
ATOM   3105 HG22 ILE A 236      54.260  44.980  58.440  1.00  0.00           H  
ATOM   3106 HG23 ILE A 236      53.860  43.970  57.120  1.00  0.00           H  
ATOM   3107  CG1 ILE A 236      51.300  43.160  58.280  1.00  0.00           C  
ATOM   3108 HG13 ILE A 236      50.830  42.490  59.000  1.00  0.00           H  
ATOM   3109 HG12 ILE A 236      51.570  42.500  57.460  1.00  0.00           H  
ATOM   3110  CD1 ILE A 236      50.250  44.150  57.800  1.00  0.00           C  
ATOM   3111 HD11 ILE A 236      49.330  43.680  57.460  1.00  0.00           H  
ATOM   3112 HD12 ILE A 236      49.890  44.900  58.500  1.00  0.00           H  
ATOM   3113 HD13 ILE A 236      50.550  44.700  56.910  1.00  0.00           H  
ATOM   3114  C   ILE A 236      54.770  43.180  60.110  1.00  0.00           C  
ATOM   3115  O   ILE A 236      55.790  42.930  59.480  1.00  0.00           O  
ATOM   3116  N   LYS A 237      54.810  43.960  61.240  1.00  0.00           N  
ATOM   3117  H   LYS A 237      53.940  44.220  61.670  1.00  0.00           H  
ATOM   3118  CA  LYS A 237      56.100  44.430  61.820  1.00  0.00           C  
ATOM   3119  HA  LYS A 237      56.600  45.100  61.130  1.00  0.00           H  
ATOM   3120  CB  LYS A 237      55.790  45.300  63.010  1.00  0.00           C  
ATOM   3121  HB3 LYS A 237      56.690  45.490  63.600  1.00  0.00           H  
ATOM   3122  HB2 LYS A 237      55.000  44.740  63.530  1.00  0.00           H  
ATOM   3123  CG  LYS A 237      55.380  46.650  62.510  1.00  0.00           C  
ATOM   3124  HG3 LYS A 237      54.700  46.590  61.650  1.00  0.00           H  
ATOM   3125  HG2 LYS A 237      56.250  47.220  62.210  1.00  0.00           H  
ATOM   3126  CD  LYS A 237      54.570  47.320  63.610  1.00  0.00           C  
ATOM   3127  HD3 LYS A 237      55.200  47.230  64.490  1.00  0.00           H  
ATOM   3128  HD2 LYS A 237      53.640  46.760  63.710  1.00  0.00           H  
ATOM   3129  CE  LYS A 237      54.350  48.800  63.500  1.00  0.00           C  
ATOM   3130  HE3 LYS A 237      53.750  49.100  62.650  1.00  0.00           H  
ATOM   3131  HE2 LYS A 237      55.300  49.290  63.340  1.00  0.00           H  
ATOM   3132  NZ  LYS A 237      53.630  49.260  64.750  1.00  0.00           N  
ATOM   3133  HZ1 LYS A 237      52.870  48.610  64.950  1.00  0.00           H  
ATOM   3134  HZ2 LYS A 237      54.210  49.370  65.570  1.00  0.00           H  
ATOM   3135  HZ3 LYS A 237      53.230  50.190  64.620  1.00  0.00           H  
ATOM   3136  C   LYS A 237      57.070  43.310  62.370  1.00  0.00           C  
ATOM   3137  O   LYS A 237      58.270  43.470  62.160  1.00  0.00           O  
ATOM   3138  N   GLN A 238      56.490  42.210  62.760  1.00  0.00           N  
ATOM   3139  H   GLN A 238      55.480  42.250  62.670  1.00  0.00           H  
ATOM   3140  CA  GLN A 238      57.260  40.970  63.170  1.00  0.00           C  
ATOM   3141  HA  GLN A 238      58.100  41.460  63.660  1.00  0.00           H  
ATOM   3142  CB  GLN A 238      56.410  40.160  64.070  1.00  0.00           C  
ATOM   3143  HB3 GLN A 238      56.970  39.250  64.290  1.00  0.00           H  
ATOM   3144  HB2 GLN A 238      55.510  39.850  63.530  1.00  0.00           H  
ATOM   3145  CG  GLN A 238      56.090  40.750  65.410  1.00  0.00           C  
ATOM   3146  HG3 GLN A 238      55.940  41.820  65.480  1.00  0.00           H  
ATOM   3147  HG2 GLN A 238      56.940  40.570  66.060  1.00  0.00           H  
ATOM   3148  CD  GLN A 238      54.820  40.100  66.030  1.00  0.00           C  
ATOM   3149  OE1 GLN A 238      54.350  39.010  65.660  1.00  0.00           O  
ATOM   3150  NE2 GLN A 238      54.220  40.710  67.020  1.00  0.00           N  
ATOM   3151 HE21 GLN A 238      54.690  41.560  67.300  1.00  0.00           H  
ATOM   3152 HE22 GLN A 238      53.560  40.260  67.620  1.00  0.00           H  
ATOM   3153  C   GLN A 238      57.710  40.180  61.920  1.00  0.00           C  
ATOM   3154  O   GLN A 238      58.770  39.530  61.990  1.00  0.00           O  
ATOM   3155  N   THR A 239      57.050  40.300  60.780  1.00  0.00           N  
ATOM   3156  H   THR A 239      56.170  40.800  60.720  1.00  0.00           H  
ATOM   3157  CA  THR A 239      57.560  39.720  59.590  1.00  0.00           C  
ATOM   3158  HA  THR A 239      57.910  38.720  59.850  1.00  0.00           H  
ATOM   3159  CB  THR A 239      56.400  39.610  58.550  1.00  0.00           C  
ATOM   3160  HB  THR A 239      55.900  40.570  58.440  1.00  0.00           H  
ATOM   3161  CG2 THR A 239      57.070  39.090  57.280  1.00  0.00           C  
ATOM   3162 HG21 THR A 239      56.310  38.460  56.810  1.00  0.00           H  
ATOM   3163 HG22 THR A 239      57.240  39.900  56.570  1.00  0.00           H  
ATOM   3164 HG23 THR A 239      57.870  38.350  57.390  1.00  0.00           H  
ATOM   3165  OG1 THR A 239      55.510  38.610  58.970  1.00  0.00           O  
ATOM   3166  HG1 THR A 239      54.990  39.120  59.600  1.00  0.00           H  
ATOM   3167  C   THR A 239      58.730  40.540  59.020  1.00  0.00           C  
ATOM   3168  O   THR A 239      59.840  40.040  58.850  1.00  0.00           O  
ATOM   3169  N   ILE A 240      58.590  41.900  58.900  1.00  0.00           N  
ATOM   3170  H   ILE A 240      57.700  42.260  59.220  1.00  0.00           H  
ATOM   3171  CA  ILE A 240      59.710  42.780  58.560  1.00  0.00           C  
ATOM   3172  HA  ILE A 240      60.000  42.520  57.540  1.00  0.00           H  
ATOM   3173  CB  ILE A 240      59.210  44.290  58.580  1.00  0.00           C  
ATOM   3174  HB  ILE A 240      58.720  44.400  59.550  1.00  0.00           H  
ATOM   3175  CG2 ILE A 240      60.370  45.250  58.530  1.00  0.00           C  
ATOM   3176 HG21 ILE A 240      61.020  45.110  59.410  1.00  0.00           H  
ATOM   3177 HG22 ILE A 240      60.870  45.140  57.570  1.00  0.00           H  
ATOM   3178 HG23 ILE A 240      60.000  46.260  58.680  1.00  0.00           H  
ATOM   3179  CG1 ILE A 240      58.200  44.530  57.470  1.00  0.00           C  
ATOM   3180 HG13 ILE A 240      57.460  43.740  57.450  1.00  0.00           H  
ATOM   3181 HG12 ILE A 240      58.720  44.600  56.500  1.00  0.00           H  
ATOM   3182  CD1 ILE A 240      57.540  45.980  57.740  1.00  0.00           C  
ATOM   3183 HD11 ILE A 240      57.070  45.970  58.720  1.00  0.00           H  
ATOM   3184 HD12 ILE A 240      58.370  46.680  57.650  1.00  0.00           H  
ATOM   3185 HD13 ILE A 240      56.800  46.180  56.950  1.00  0.00           H  
ATOM   3186  C   ILE A 240      61.000  42.600  59.420  1.00  0.00           C  
ATOM   3187  O   ILE A 240      62.080  42.850  58.960  1.00  0.00           O  
ATOM   3188  N   ALA A 241      60.790  42.110  60.660  1.00  0.00           N  
ATOM   3189  H   ALA A 241      59.860  41.750  60.870  1.00  0.00           H  
ATOM   3190  CA  ALA A 241      61.870  41.790  61.640  1.00  0.00           C  
ATOM   3191  HA  ALA A 241      62.740  42.450  61.510  1.00  0.00           H  
ATOM   3192  CB  ALA A 241      61.230  41.940  63.110  1.00  0.00           C  
ATOM   3193  HB1 ALA A 241      61.060  43.000  63.340  1.00  0.00           H  
ATOM   3194  HB2 ALA A 241      60.280  41.430  63.250  1.00  0.00           H  
ATOM   3195  HB3 ALA A 241      61.980  41.530  63.780  1.00  0.00           H  
ATOM   3196  C   ALA A 241      62.430  40.350  61.490  1.00  0.00           C  
ATOM   3197  O   ALA A 241      63.590  40.090  61.930  1.00  0.00           O  
ATOM   3198  N   SER A 242      61.750  39.440  60.800  1.00  0.00           N  
ATOM   3199  H   SER A 242      60.840  39.740  60.440  1.00  0.00           H  
ATOM   3200  CA  SER A 242      62.120  38.070  60.570  1.00  0.00           C  
ATOM   3201  HA  SER A 242      63.180  37.980  60.330  1.00  0.00           H  
ATOM   3202  CB  SER A 242      61.330  37.410  59.440  1.00  0.00           C  
ATOM   3203  HB3 SER A 242      60.300  37.360  59.800  1.00  0.00           H  
ATOM   3204  HB2 SER A 242      61.670  36.380  59.400  1.00  0.00           H  
ATOM   3205  OG  SER A 242      61.520  38.030  58.200  1.00  0.00           O  
ATOM   3206  HG  SER A 242      61.210  38.930  58.350  1.00  0.00           H  
ATOM   3207  C   SER A 242      61.890  37.160  61.840  1.00  0.00           C  
ATOM   3208  O   SER A 242      62.640  36.140  62.010  1.00  0.00           O  
ATOM   3209  N   ASN A 243      60.970  37.460  62.680  1.00  0.00           N  
ATOM   3210  H   ASN A 243      60.350  38.230  62.490  1.00  0.00           H  
ATOM   3211  CA  ASN A 243      60.630  36.820  63.940  1.00  0.00           C  
ATOM   3212  HA  ASN A 243      61.520  36.630  64.550  1.00  0.00           H  
ATOM   3213  CB  ASN A 243      59.690  37.650  64.740  1.00  0.00           C  
ATOM   3214  HB3 ASN A 243      59.240  37.060  65.530  1.00  0.00           H  
ATOM   3215  HB2 ASN A 243      58.890  37.970  64.060  1.00  0.00           H  
ATOM   3216  CG  ASN A 243      60.260  38.850  65.490  1.00  0.00           C  
ATOM   3217  OD1 ASN A 243      59.470  39.710  66.020  1.00  0.00           O  
ATOM   3218  ND2 ASN A 243      61.570  39.030  65.590  1.00  0.00           N  
ATOM   3219 HD21 ASN A 243      62.240  38.370  65.220  1.00  0.00           H  
ATOM   3220 HD22 ASN A 243      62.000  39.790  66.090  1.00  0.00           H  
ATOM   3221  C   ASN A 243      60.050  35.390  63.760  1.00  0.00           C  
ATOM   3222  O   ASN A 243      59.640  35.070  62.640  1.00  0.00           O  
ATOM   3223  OXT ASN A 243      60.080  34.720  64.820  1.00  0.00           O  
TER    3224      ASN A 243
ATOM   3224  N   ARG B   1      32.500  13.020  30.420  1.00  0.00           N  
ATOM   3225  H   ARG B   1      32.780  13.100  29.460  1.00  0.00           H  
ATOM   3226  H2  ARG B   1      33.240  13.360  31.000  1.00  0.00           H  
ATOM   3227  H3  ARG B   1      32.440  12.050  30.660  1.00  0.00           H  
ATOM   3228  CA  ARG B   1      31.250  13.770  30.730  1.00  0.00           C  
ATOM   3229  HA  ARG B   1      30.480  13.230  30.180  1.00  0.00           H  
ATOM   3230  CB  ARG B   1      31.320  15.240  30.190  1.00  0.00           C  
ATOM   3231  HB3 ARG B   1      31.810  15.330  29.230  1.00  0.00           H  
ATOM   3232  HB2 ARG B   1      31.930  15.830  30.870  1.00  0.00           H  
ATOM   3233  CG  ARG B   1      29.960  15.920  30.110  1.00  0.00           C  
ATOM   3234  HG3 ARG B   1      30.140  16.860  29.570  1.00  0.00           H  
ATOM   3235  HG2 ARG B   1      29.640  16.160  31.120  1.00  0.00           H  
ATOM   3236  CD  ARG B   1      28.920  15.250  29.220  1.00  0.00           C  
ATOM   3237  HD3 ARG B   1      27.890  15.550  29.420  1.00  0.00           H  
ATOM   3238  HD2 ARG B   1      29.030  14.170  29.350  1.00  0.00           H  
ATOM   3239  NE  ARG B   1      29.250  15.490  27.730  1.00  0.00           N  
ATOM   3240  HE  ARG B   1      29.970  14.880  27.380  1.00  0.00           H  
ATOM   3241  CZ  ARG B   1      29.150  16.660  27.090  1.00  0.00           C  
ATOM   3242  NH1 ARG B   1      28.370  17.600  27.470  1.00  0.00           N  
ATOM   3243 HH11 ARG B   1      27.610  17.220  28.020  1.00  0.00           H  
ATOM   3244 HH12 ARG B   1      28.230  18.410  26.880  1.00  0.00           H  
ATOM   3245  NH2 ARG B   1      29.870  16.880  26.000  1.00  0.00           N  
ATOM   3246 HH21 ARG B   1      30.510  16.140  25.780  1.00  0.00           H  
ATOM   3247 HH22 ARG B   1      29.790  17.730  25.460  1.00  0.00           H  
ATOM   3248  C   ARG B   1      30.810  13.730  32.220  1.00  0.00           C  
ATOM   3249  O   ARG B   1      29.660  13.380  32.370  1.00  0.00           O  
ATOM   3250  N   PRO B   2      31.620  14.040  33.250  1.00  0.00           N  
ATOM   3251  CD  PRO B   2      32.990  14.300  33.200  1.00  0.00           C  
ATOM   3252  HD3 PRO B   2      33.050  15.380  33.030  1.00  0.00           H  
ATOM   3253  HD2 PRO B   2      33.520  13.770  32.410  1.00  0.00           H  
ATOM   3254  CG  PRO B   2      33.590  14.010  34.580  1.00  0.00           C  
ATOM   3255  HG3 PRO B   2      34.430  14.590  34.930  1.00  0.00           H  
ATOM   3256  HG2 PRO B   2      33.910  12.970  34.670  1.00  0.00           H  
ATOM   3257  CB  PRO B   2      32.440  14.390  35.520  1.00  0.00           C  
ATOM   3258  HB3 PRO B   2      32.490  15.450  35.810  1.00  0.00           H  
ATOM   3259  HB2 PRO B   2      32.550  13.810  36.430  1.00  0.00           H  
ATOM   3260  CA  PRO B   2      31.170  14.040  34.680  1.00  0.00           C  
ATOM   3261  HA  PRO B   2      30.960  13.000  34.930  1.00  0.00           H  
ATOM   3262  C   PRO B   2      29.990  14.920  35.110  1.00  0.00           C  
ATOM   3263  O   PRO B   2      29.880  16.010  34.540  1.00  0.00           O  
ATOM   3264  N   ASP B   3      29.190  14.560  36.110  1.00  0.00           N  
ATOM   3265  H   ASP B   3      29.490  13.790  36.680  1.00  0.00           H  
ATOM   3266  CA  ASP B   3      27.920  15.280  36.450  1.00  0.00           C  
ATOM   3267  HA  ASP B   3      27.340  15.240  35.520  1.00  0.00           H  
ATOM   3268  CB  ASP B   3      27.100  14.600  37.570  1.00  0.00           C  
ATOM   3269  HB3 ASP B   3      26.770  13.640  37.160  1.00  0.00           H  
ATOM   3270  HB2 ASP B   3      26.200  15.200  37.750  1.00  0.00           H  
ATOM   3271  CG  ASP B   3      27.840  14.380  38.880  1.00  0.00           C  
ATOM   3272  OD1 ASP B   3      29.050  14.830  38.990  1.00  0.00           O  
ATOM   3273  OD2 ASP B   3      27.230  13.950  39.920  1.00  0.00           O  
ATOM   3274  C   ASP B   3      28.110  16.780  36.790  1.00  0.00           C  
ATOM   3275  O   ASP B   3      27.410  17.710  36.330  1.00  0.00           O  
ATOM   3276  N   PHE B   4      29.230  17.060  37.510  1.00  0.00           N  
ATOM   3277  H   PHE B   4      29.540  16.330  38.140  1.00  0.00           H  
ATOM   3278  CA  PHE B   4      29.730  18.460  37.750  1.00  0.00           C  
ATOM   3279  HA  PHE B   4      28.910  19.100  38.100  1.00  0.00           H  
ATOM   3280  CB  PHE B   4      30.710  18.480  38.930  1.00  0.00           C  
ATOM   3281  HB3 PHE B   4      30.210  18.280  39.870  1.00  0.00           H  
ATOM   3282  HB2 PHE B   4      31.100  19.490  39.060  1.00  0.00           H  
ATOM   3283  CG  PHE B   4      31.940  17.640  38.770  1.00  0.00           C  
ATOM   3284  CD1 PHE B   4      33.100  18.150  38.190  1.00  0.00           C  
ATOM   3285  HD1 PHE B   4      33.180  19.200  37.940  1.00  0.00           H  
ATOM   3286  CE1 PHE B   4      34.250  17.340  37.910  1.00  0.00           C  
ATOM   3287  HE1 PHE B   4      35.150  17.750  37.500  1.00  0.00           H  
ATOM   3288  CZ  PHE B   4      34.170  16.000  38.380  1.00  0.00           C  
ATOM   3289  HZ  PHE B   4      35.070  15.400  38.390  1.00  0.00           H  
ATOM   3290  CE2 PHE B   4      33.060  15.520  39.120  1.00  0.00           C  
ATOM   3291  HE2 PHE B   4      33.080  14.520  39.520  1.00  0.00           H  
ATOM   3292  CD2 PHE B   4      31.910  16.340  39.230  1.00  0.00           C  
ATOM   3293  HD2 PHE B   4      31.030  15.900  39.660  1.00  0.00           H  
ATOM   3294  C   PHE B   4      30.360  19.280  36.640  1.00  0.00           C  
ATOM   3295  O   PHE B   4      30.320  20.510  36.630  1.00  0.00           O  
ATOM   3296  N   CYS B   5      30.960  18.630  35.620  1.00  0.00           N  
ATOM   3297  H   CYS B   5      30.970  17.630  35.590  1.00  0.00           H  
ATOM   3298  CA  CYS B   5      31.410  19.320  34.400  1.00  0.00           C  
ATOM   3299  HA  CYS B   5      32.050  20.190  34.590  1.00  0.00           H  
ATOM   3300  CB  CYS B   5      32.200  18.370  33.520  1.00  0.00           C  
ATOM   3301  HB3 CYS B   5      32.600  18.960  32.700  1.00  0.00           H  
ATOM   3302  HB2 CYS B   5      31.500  17.590  33.190  1.00  0.00           H  
ATOM   3303  SG  CYS B   5      33.550  17.630  34.430  1.00  0.00           S  
ATOM   3304  C   CYS B   5      30.280  19.930  33.540  1.00  0.00           C  
ATOM   3305  O   CYS B   5      30.520  20.740  32.630  1.00  0.00           O  
ATOM   3306  N   LEU B   6      29.030  19.450  33.700  1.00  0.00           N  
ATOM   3307  H   LEU B   6      28.910  18.670  34.320  1.00  0.00           H  
ATOM   3308  CA  LEU B   6      27.830  20.050  33.110  1.00  0.00           C  
ATOM   3309  HA  LEU B   6      28.020  20.200  32.050  1.00  0.00           H  
ATOM   3310  CB  LEU B   6      26.580  19.140  33.310  1.00  0.00           C  
ATOM   3311  HB3 LEU B   6      25.710  19.660  32.900  1.00  0.00           H  
ATOM   3312  HB2 LEU B   6      26.360  19.130  34.370  1.00  0.00           H  
ATOM   3313  CG  LEU B   6      26.700  17.720  32.900  1.00  0.00           C  
ATOM   3314  HG  LEU B   6      27.640  17.310  33.260  1.00  0.00           H  
ATOM   3315  CD1 LEU B   6      25.420  16.970  33.530  1.00  0.00           C  
ATOM   3316 HD11 LEU B   6      25.500  17.000  34.620  1.00  0.00           H  
ATOM   3317 HD12 LEU B   6      24.500  17.380  33.100  1.00  0.00           H  
ATOM   3318 HD13 LEU B   6      25.480  15.940  33.190  1.00  0.00           H  
ATOM   3319  CD2 LEU B   6      26.610  17.490  31.390  1.00  0.00           C  
ATOM   3320 HD21 LEU B   6      25.580  17.660  31.070  1.00  0.00           H  
ATOM   3321 HD22 LEU B   6      27.340  18.090  30.850  1.00  0.00           H  
ATOM   3322 HD23 LEU B   6      26.850  16.450  31.130  1.00  0.00           H  
ATOM   3323  C   LEU B   6      27.540  21.360  33.730  1.00  0.00           C  
ATOM   3324  O   LEU B   6      26.650  22.000  33.220  1.00  0.00           O  
ATOM   3325  N   GLU B   7      27.970  21.720  34.910  1.00  0.00           N  
ATOM   3326  H   GLU B   7      28.670  21.160  35.370  1.00  0.00           H  
ATOM   3327  CA  GLU B   7      27.660  22.990  35.530  1.00  0.00           C  
ATOM   3328  HA  GLU B   7      26.650  23.200  35.170  1.00  0.00           H  
ATOM   3329  CB  GLU B   7      27.590  22.850  37.050  1.00  0.00           C  
ATOM   3330  HB3 GLU B   7      28.420  22.220  37.370  1.00  0.00           H  
ATOM   3331  HB2 GLU B   7      26.650  22.310  37.230  1.00  0.00           H  
ATOM   3332  CG  GLU B   7      27.490  24.110  37.860  1.00  0.00           C  
ATOM   3333  HG3 GLU B   7      26.600  24.710  37.700  1.00  0.00           H  
ATOM   3334  HG2 GLU B   7      28.360  24.650  37.510  1.00  0.00           H  
ATOM   3335  CD  GLU B   7      27.620  23.880  39.370  1.00  0.00           C  
ATOM   3336  OE1 GLU B   7      28.560  23.130  39.700  1.00  0.00           O  
ATOM   3337  OE2 GLU B   7      26.830  24.460  40.120  1.00  0.00           O  
ATOM   3338  C   GLU B   7      28.610  24.080  35.040  1.00  0.00           C  
ATOM   3339  O   GLU B   7      29.830  23.920  35.250  1.00  0.00           O  
ATOM   3340  N   PRO B   8      28.170  25.140  34.410  1.00  0.00           N  
ATOM   3341  CD  PRO B   8      26.800  25.490  34.160  1.00  0.00           C  
ATOM   3342  HD3 PRO B   8      26.370  26.100  34.940  1.00  0.00           H  
ATOM   3343  HD2 PRO B   8      26.250  24.560  33.950  1.00  0.00           H  
ATOM   3344  CG  PRO B   8      26.850  26.260  32.880  1.00  0.00           C  
ATOM   3345  HG3 PRO B   8      25.920  26.820  32.740  1.00  0.00           H  
ATOM   3346  HG2 PRO B   8      27.050  25.530  32.100  1.00  0.00           H  
ATOM   3347  CB  PRO B   8      28.090  27.120  33.080  1.00  0.00           C  
ATOM   3348  HB3 PRO B   8      27.840  27.920  33.780  1.00  0.00           H  
ATOM   3349  HB2 PRO B   8      28.630  27.450  32.190  1.00  0.00           H  
ATOM   3350  CA  PRO B   8      29.030  26.210  33.860  1.00  0.00           C  
ATOM   3351  HA  PRO B   8      29.710  25.810  33.120  1.00  0.00           H  
ATOM   3352  C   PRO B   8      29.890  27.020  34.840  1.00  0.00           C  
ATOM   3353  O   PRO B   8      29.750  26.920  36.090  1.00  0.00           O  
ATOM   3354  N   PRO B   9      30.910  27.750  34.310  1.00  0.00           N  
ATOM   3355  CD  PRO B   9      31.060  28.240  32.920  1.00  0.00           C  
ATOM   3356  HD3 PRO B   9      30.180  28.750  32.490  1.00  0.00           H  
ATOM   3357  HD2 PRO B   9      31.350  27.480  32.200  1.00  0.00           H  
ATOM   3358  CG  PRO B   9      32.150  29.360  32.950  1.00  0.00           C  
ATOM   3359  HG3 PRO B   9      31.730  30.340  33.180  1.00  0.00           H  
ATOM   3360  HG2 PRO B   9      32.690  29.410  32.010  1.00  0.00           H  
ATOM   3361  CB  PRO B   9      32.980  28.810  34.100  1.00  0.00           C  
ATOM   3362  HB3 PRO B   9      33.670  29.560  34.480  1.00  0.00           H  
ATOM   3363  HB2 PRO B   9      33.480  27.890  33.810  1.00  0.00           H  
ATOM   3364  CA  PRO B   9      31.930  28.370  35.150  1.00  0.00           C  
ATOM   3365  HA  PRO B   9      32.250  27.520  35.760  1.00  0.00           H  
ATOM   3366  C   PRO B   9      31.440  29.480  36.090  1.00  0.00           C  
ATOM   3367  O   PRO B   9      30.300  29.990  35.930  1.00  0.00           O  
ATOM   3368  N   TYR B  10      32.210  29.710  37.160  1.00  0.00           N  
ATOM   3369  H   TYR B  10      32.920  29.010  37.280  1.00  0.00           H  
ATOM   3370  CA  TYR B  10      31.890  30.560  38.320  1.00  0.00           C  
ATOM   3371  HA  TYR B  10      31.050  31.180  37.990  1.00  0.00           H  
ATOM   3372  CB  TYR B  10      31.310  29.570  39.380  1.00  0.00           C  
ATOM   3373  HB3 TYR B  10      32.090  28.910  39.750  1.00  0.00           H  
ATOM   3374  HB2 TYR B  10      30.500  28.980  38.960  1.00  0.00           H  
ATOM   3375  CG  TYR B  10      30.650  30.210  40.560  1.00  0.00           C  
ATOM   3376  CD1 TYR B  10      31.350  30.300  41.780  1.00  0.00           C  
ATOM   3377  HD1 TYR B  10      32.300  29.800  41.890  1.00  0.00           H  
ATOM   3378  CE1 TYR B  10      30.820  30.800  42.960  1.00  0.00           C  
ATOM   3379  HE1 TYR B  10      31.380  30.820  43.880  1.00  0.00           H  
ATOM   3380  CZ  TYR B  10      29.500  31.260  42.880  1.00  0.00           C  
ATOM   3381  OH  TYR B  10      29.030  31.900  44.000  1.00  0.00           O  
ATOM   3382  HH  TYR B  10      28.450  32.640  43.780  1.00  0.00           H  
ATOM   3383  CE2 TYR B  10      28.740  31.220  41.610  1.00  0.00           C  
ATOM   3384  HE2 TYR B  10      27.740  31.610  41.560  1.00  0.00           H  
ATOM   3385  CD2 TYR B  10      29.330  30.670  40.480  1.00  0.00           C  
ATOM   3386  HD2 TYR B  10      28.790  30.670  39.540  1.00  0.00           H  
ATOM   3387  C   TYR B  10      33.080  31.410  38.830  1.00  0.00           C  
ATOM   3388  O   TYR B  10      33.990  30.880  39.480  1.00  0.00           O  
ATOM   3389  N   THR B  11      33.200  32.650  38.440  1.00  0.00           N  
ATOM   3390  H   THR B  11      32.610  32.970  37.700  1.00  0.00           H  
ATOM   3391  CA  THR B  11      34.200  33.580  38.970  1.00  0.00           C  
ATOM   3392  HA  THR B  11      35.190  33.190  38.720  1.00  0.00           H  
ATOM   3393  CB  THR B  11      34.050  34.980  38.240  1.00  0.00           C  
ATOM   3394  HB  THR B  11      33.030  35.320  38.370  1.00  0.00           H  
ATOM   3395  CG2 THR B  11      34.980  36.040  38.670  1.00  0.00           C  
ATOM   3396 HG21 THR B  11      35.980  35.630  38.540  1.00  0.00           H  
ATOM   3397 HG22 THR B  11      34.890  36.910  38.000  1.00  0.00           H  
ATOM   3398 HG23 THR B  11      34.860  36.250  39.740  1.00  0.00           H  
ATOM   3399  OG1 THR B  11      34.300  34.820  36.900  1.00  0.00           O  
ATOM   3400  HG1 THR B  11      35.190  34.460  36.800  1.00  0.00           H  
ATOM   3401  C   THR B  11      34.200  33.810  40.470  1.00  0.00           C  
ATOM   3402  O   THR B  11      35.140  33.610  41.230  1.00  0.00           O  
ATOM   3403  N   GLY B  12      33.020  34.140  40.930  1.00  0.00           N  
ATOM   3404  H   GLY B  12      32.320  34.410  40.270  1.00  0.00           H  
ATOM   3405  CA  GLY B  12      32.750  34.170  42.390  1.00  0.00           C  
ATOM   3406  HA3 GLY B  12      33.330  33.380  42.890  1.00  0.00           H  
ATOM   3407  HA2 GLY B  12      31.680  34.070  42.610  1.00  0.00           H  
ATOM   3408  C   GLY B  12      32.970  35.430  43.300  1.00  0.00           C  
ATOM   3409  O   GLY B  12      33.310  36.480  42.760  1.00  0.00           O  
ATOM   3410  N   PRO B  13      32.730  35.450  44.610  1.00  0.00           N  
ATOM   3411  CD  PRO B  13      32.220  34.320  45.360  1.00  0.00           C  
ATOM   3412  HD3 PRO B  13      32.900  33.480  45.450  1.00  0.00           H  
ATOM   3413  HD2 PRO B  13      31.400  33.990  44.730  1.00  0.00           H  
ATOM   3414  CG  PRO B  13      31.740  34.850  46.750  1.00  0.00           C  
ATOM   3415  HG3 PRO B  13      31.940  34.220  47.610  1.00  0.00           H  
ATOM   3416  HG2 PRO B  13      30.660  34.910  46.670  1.00  0.00           H  
ATOM   3417  CB  PRO B  13      32.400  36.220  46.870  1.00  0.00           C  
ATOM   3418  HB3 PRO B  13      33.320  36.020  47.430  1.00  0.00           H  
ATOM   3419  HB2 PRO B  13      31.790  36.870  47.490  1.00  0.00           H  
ATOM   3420  CA  PRO B  13      32.710  36.680  45.420  1.00  0.00           C  
ATOM   3421  HA  PRO B  13      31.940  37.330  45.000  1.00  0.00           H  
ATOM   3422  C   PRO B  13      33.980  37.560  45.490  1.00  0.00           C  
ATOM   3423  O   PRO B  13      33.880  38.740  45.630  1.00  0.00           O  
ATOM   3424  N   CYS B  14      35.140  36.980  45.420  1.00  0.00           N  
ATOM   3425  H   CYS B  14      35.130  36.020  45.110  1.00  0.00           H  
ATOM   3426  CA  CYS B  14      36.440  37.630  45.310  1.00  0.00           C  
ATOM   3427  HA  CYS B  14      36.450  38.410  46.080  1.00  0.00           H  
ATOM   3428  CB  CYS B  14      37.570  36.750  45.770  1.00  0.00           C  
ATOM   3429  HB3 CYS B  14      38.520  37.300  45.690  1.00  0.00           H  
ATOM   3430  HB2 CYS B  14      37.520  35.910  45.080  1.00  0.00           H  
ATOM   3431  SG  CYS B  14      37.460  36.210  47.470  1.00  0.00           S  
ATOM   3432  C   CYS B  14      36.650  38.330  43.990  1.00  0.00           C  
ATOM   3433  O   CYS B  14      36.280  37.810  42.940  1.00  0.00           O  
ATOM   3434  N   E2G B  15      37.260  39.460  43.950  1.00  0.00           N  
ATOM   3435  H   E2G B  15      37.620  39.840  44.810  1.00  0.00           H  
ATOM   3436  CA  E2G B  15      37.350  40.360  42.760  1.00  0.00           C  
ATOM   3437  HA  E2G B  15      36.760  39.800  42.030  1.00  0.00           H  
ATOM   3438  CB  E2G B  15      36.640  41.750  42.930  1.00  0.00           C  
ATOM   3439  HB1 E2G B  15      35.720  41.500  43.450  1.00  0.00           H  
ATOM   3440  HB2 E2G B  15      36.360  42.110  41.950  1.00  0.00           H  
ATOM   3441  CG  E2G B  15      37.360  42.780  43.730  1.00  0.00           C  
ATOM   3442  HG1 E2G B  15      36.590  43.440  44.110  1.00  0.00           H  
ATOM   3443  F   E2G B  15      38.110  42.300  44.770  1.00  0.00           F  
ATOM   3444  F1  E2G B  15      38.240  43.420  42.910  1.00  0.00           F  
ATOM   3445  C   E2G B  15      38.710  40.490  42.110  1.00  0.00           C  
ATOM   3446  O   E2G B  15      38.960  41.490  41.460  1.00  0.00           O  
ATOM   3447  N   ALA B  16      39.640  39.560  42.220  1.00  0.00           N  
ATOM   3448  H   ALA B  16      39.310  38.770  42.760  1.00  0.00           H  
ATOM   3449  CA  ALA B  16      40.970  39.360  41.560  1.00  0.00           C  
ATOM   3450  HA  ALA B  16      41.560  40.270  41.620  1.00  0.00           H  
ATOM   3451  CB  ALA B  16      41.800  38.320  42.340  1.00  0.00           C  
ATOM   3452  HB1 ALA B  16      41.370  37.320  42.220  1.00  0.00           H  
ATOM   3453  HB2 ALA B  16      42.830  38.300  41.970  1.00  0.00           H  
ATOM   3454  HB3 ALA B  16      41.630  38.690  43.350  1.00  0.00           H  
ATOM   3455  C   ALA B  16      40.850  38.960  40.090  1.00  0.00           C  
ATOM   3456  O   ALA B  16      39.790  38.390  39.660  1.00  0.00           O  
ATOM   3457  N   ARG B  17      41.930  38.980  39.280  1.00  0.00           N  
ATOM   3458  H   ARG B  17      42.780  39.330  39.690  1.00  0.00           H  
ATOM   3459  CA  ARG B  17      41.940  38.580  37.860  1.00  0.00           C  
ATOM   3460  HA  ARG B  17      40.960  38.310  37.490  1.00  0.00           H  
ATOM   3461  CB  ARG B  17      42.550  39.690  36.950  1.00  0.00           C  
ATOM   3462  HB3 ARG B  17      43.640  39.750  37.000  1.00  0.00           H  
ATOM   3463  HB2 ARG B  17      42.080  40.640  37.220  1.00  0.00           H  
ATOM   3464  CG  ARG B  17      42.120  39.530  35.490  1.00  0.00           C  
ATOM   3465  HG3 ARG B  17      41.030  39.620  35.400  1.00  0.00           H  
ATOM   3466  HG2 ARG B  17      42.420  38.520  35.220  1.00  0.00           H  
ATOM   3467  CD  ARG B  17      42.990  40.590  34.700  1.00  0.00           C  
ATOM   3468  HD3 ARG B  17      44.040  40.380  34.890  1.00  0.00           H  
ATOM   3469  HD2 ARG B  17      42.860  41.590  35.120  1.00  0.00           H  
ATOM   3470  NE  ARG B  17      42.670  40.570  33.210  1.00  0.00           N  
ATOM   3471  HE  ARG B  17      41.690  40.560  32.980  1.00  0.00           H  
ATOM   3472  CZ  ARG B  17      43.550  40.460  32.230  1.00  0.00           C  
ATOM   3473  NH1 ARG B  17      44.840  40.620  32.340  1.00  0.00           N  
ATOM   3474 HH11 ARG B  17      45.220  41.270  32.990  1.00  0.00           H  
ATOM   3475 HH12 ARG B  17      45.450  40.410  31.560  1.00  0.00           H  
ATOM   3476  NH2 ARG B  17      43.060  40.260  31.050  1.00  0.00           N  
ATOM   3477 HH21 ARG B  17      42.100  39.950  31.010  1.00  0.00           H  
ATOM   3478 HH22 ARG B  17      43.600  40.030  30.220  1.00  0.00           H  
ATOM   3479  C   ARG B  17      42.860  37.320  37.710  1.00  0.00           C  
ATOM   3480  O   ARG B  17      43.750  37.180  36.880  1.00  0.00           O  
ATOM   3481  N   ILE B  18      42.730  36.300  38.560  1.00  0.00           N  
ATOM   3482  H   ILE B  18      42.160  36.470  39.370  1.00  0.00           H  
ATOM   3483  CA  ILE B  18      43.240  34.980  38.340  1.00  0.00           C  
ATOM   3484  HA  ILE B  18      44.310  35.140  38.230  1.00  0.00           H  
ATOM   3485  CB  ILE B  18      43.060  34.060  39.590  1.00  0.00           C  
ATOM   3486  HB  ILE B  18      42.040  33.700  39.590  1.00  0.00           H  
ATOM   3487  CG2 ILE B  18      44.090  32.950  39.290  1.00  0.00           C  
ATOM   3488 HG21 ILE B  18      43.910  32.090  39.940  1.00  0.00           H  
ATOM   3489 HG22 ILE B  18      44.140  32.640  38.240  1.00  0.00           H  
ATOM   3490 HG23 ILE B  18      45.080  33.290  39.600  1.00  0.00           H  
ATOM   3491  CG1 ILE B  18      43.350  34.640  41.010  1.00  0.00           C  
ATOM   3492 HG13 ILE B  18      42.930  35.640  41.100  1.00  0.00           H  
ATOM   3493 HG12 ILE B  18      44.420  34.700  41.180  1.00  0.00           H  
ATOM   3494  CD1 ILE B  18      42.810  33.860  42.230  1.00  0.00           C  
ATOM   3495 HD11 ILE B  18      43.340  32.930  42.460  1.00  0.00           H  
ATOM   3496 HD12 ILE B  18      42.930  34.490  43.100  1.00  0.00           H  
ATOM   3497 HD13 ILE B  18      41.760  33.610  42.080  1.00  0.00           H  
ATOM   3498  C   ILE B  18      42.650  34.380  37.100  1.00  0.00           C  
ATOM   3499  O   ILE B  18      41.490  34.310  36.950  1.00  0.00           O  
ATOM   3500  N   ILE B  19      43.480  33.860  36.200  1.00  0.00           N  
ATOM   3501  H   ILE B  19      44.440  33.960  36.510  1.00  0.00           H  
ATOM   3502  CA  ILE B  19      43.180  33.100  34.940  1.00  0.00           C  
ATOM   3503  HA  ILE B  19      42.170  33.390  34.650  1.00  0.00           H  
ATOM   3504  CB  ILE B  19      44.010  33.450  33.710  1.00  0.00           C  
ATOM   3505  HB  ILE B  19      45.070  33.230  33.880  1.00  0.00           H  
ATOM   3506  CG2 ILE B  19      43.700  32.670  32.450  1.00  0.00           C  
ATOM   3507 HG21 ILE B  19      42.630  32.740  32.260  1.00  0.00           H  
ATOM   3508 HG22 ILE B  19      44.320  32.870  31.570  1.00  0.00           H  
ATOM   3509 HG23 ILE B  19      43.720  31.630  32.730  1.00  0.00           H  
ATOM   3510  CG1 ILE B  19      44.100  34.990  33.430  1.00  0.00           C  
ATOM   3511 HG13 ILE B  19      44.870  35.050  32.650  1.00  0.00           H  
ATOM   3512 HG12 ILE B  19      44.410  35.490  34.340  1.00  0.00           H  
ATOM   3513  CD1 ILE B  19      42.730  35.560  32.890  1.00  0.00           C  
ATOM   3514 HD11 ILE B  19      42.590  35.370  31.820  1.00  0.00           H  
ATOM   3515 HD12 ILE B  19      41.820  35.220  33.380  1.00  0.00           H  
ATOM   3516 HD13 ILE B  19      42.820  36.630  33.030  1.00  0.00           H  
ATOM   3517  C   ILE B  19      43.200  31.580  35.290  1.00  0.00           C  
ATOM   3518  O   ILE B  19      44.180  31.090  35.910  1.00  0.00           O  
ATOM   3519  N   ARG B  20      42.200  30.860  34.840  1.00  0.00           N  
ATOM   3520  H   ARG B  20      41.490  31.300  34.290  1.00  0.00           H  
ATOM   3521  CA  ARG B  20      41.930  29.400  35.060  1.00  0.00           C  
ATOM   3522  HA  ARG B  20      42.840  28.860  35.310  1.00  0.00           H  
ATOM   3523  CB  ARG B  20      40.940  29.280  36.260  1.00  0.00           C  
ATOM   3524  HB3 ARG B  20      40.440  28.310  36.210  1.00  0.00           H  
ATOM   3525  HB2 ARG B  20      40.070  29.920  36.090  1.00  0.00           H  
ATOM   3526  CG  ARG B  20      41.560  29.460  37.700  1.00  0.00           C  
ATOM   3527  HG3 ARG B  20      40.760  29.480  38.440  1.00  0.00           H  
ATOM   3528  HG2 ARG B  20      42.160  30.360  37.810  1.00  0.00           H  
ATOM   3529  CD  ARG B  20      42.500  28.270  38.040  1.00  0.00           C  
ATOM   3530  HD3 ARG B  20      43.250  28.300  37.240  1.00  0.00           H  
ATOM   3531  HD2 ARG B  20      41.960  27.330  38.210  1.00  0.00           H  
ATOM   3532  NE  ARG B  20      43.140  28.490  39.320  1.00  0.00           N  
ATOM   3533  HE  ARG B  20      44.000  29.010  39.320  1.00  0.00           H  
ATOM   3534  CZ  ARG B  20      42.630  28.450  40.550  1.00  0.00           C  
ATOM   3535  NH1 ARG B  20      41.410  28.080  40.670  1.00  0.00           N  
ATOM   3536 HH11 ARG B  20      40.810  28.000  39.860  1.00  0.00           H  
ATOM   3537 HH12 ARG B  20      41.080  27.890  41.600  1.00  0.00           H  
ATOM   3538  NH2 ARG B  20      43.200  28.780  41.630  1.00  0.00           N  
ATOM   3539 HH21 ARG B  20      44.130  29.160  41.510  1.00  0.00           H  
ATOM   3540 HH22 ARG B  20      42.730  28.710  42.520  1.00  0.00           H  
ATOM   3541  C   ARG B  20      41.520  28.840  33.750  1.00  0.00           C  
ATOM   3542  O   ARG B  20      41.370  29.530  32.770  1.00  0.00           O  
ATOM   3543  N   TYR B  21      41.290  27.500  33.760  1.00  0.00           N  
ATOM   3544  H   TYR B  21      41.420  27.060  34.660  1.00  0.00           H  
ATOM   3545  CA  TYR B  21      40.610  26.650  32.770  1.00  0.00           C  
ATOM   3546  HA  TYR B  21      40.330  27.310  31.960  1.00  0.00           H  
ATOM   3547  CB  TYR B  21      41.530  25.520  32.240  1.00  0.00           C  
ATOM   3548  HB3 TYR B  21      40.980  25.010  31.460  1.00  0.00           H  
ATOM   3549  HB2 TYR B  21      41.800  24.800  33.020  1.00  0.00           H  
ATOM   3550  CG  TYR B  21      42.840  26.150  31.620  1.00  0.00           C  
ATOM   3551  CD1 TYR B  21      43.880  26.410  32.410  1.00  0.00           C  
ATOM   3552  HD1 TYR B  21      43.950  26.170  33.460  1.00  0.00           H  
ATOM   3553  CE1 TYR B  21      45.040  27.010  31.920  1.00  0.00           C  
ATOM   3554  HE1 TYR B  21      45.810  27.350  32.600  1.00  0.00           H  
ATOM   3555  CZ  TYR B  21      45.120  27.310  30.550  1.00  0.00           C  
ATOM   3556  OH  TYR B  21      46.250  27.800  29.950  1.00  0.00           O  
ATOM   3557  HH  TYR B  21      46.220  27.820  29.000  1.00  0.00           H  
ATOM   3558  CE2 TYR B  21      44.020  26.890  29.680  1.00  0.00           C  
ATOM   3559  HE2 TYR B  21      44.240  26.930  28.630  1.00  0.00           H  
ATOM   3560  CD2 TYR B  21      42.860  26.320  30.180  1.00  0.00           C  
ATOM   3561  HD2 TYR B  21      42.060  26.060  29.500  1.00  0.00           H  
ATOM   3562  C   TYR B  21      39.310  26.050  33.250  1.00  0.00           C  
ATOM   3563  O   TYR B  21      39.160  25.870  34.460  1.00  0.00           O  
ATOM   3564  N   PHE B  22      38.390  25.660  32.380  1.00  0.00           N  
ATOM   3565  H   PHE B  22      38.590  25.690  31.400  1.00  0.00           H  
ATOM   3566  CA  PHE B  22      37.100  25.020  32.710  1.00  0.00           C  
ATOM   3567  HA  PHE B  22      37.280  24.460  33.630  1.00  0.00           H  
ATOM   3568  CB  PHE B  22      35.990  26.030  33.070  1.00  0.00           C  
ATOM   3569  HB3 PHE B  22      36.310  26.780  33.790  1.00  0.00           H  
ATOM   3570  HB2 PHE B  22      35.210  25.510  33.630  1.00  0.00           H  
ATOM   3571  CG  PHE B  22      35.370  26.790  31.930  1.00  0.00           C  
ATOM   3572  CD1 PHE B  22      36.140  27.630  31.040  1.00  0.00           C  
ATOM   3573  HD1 PHE B  22      37.210  27.670  31.240  1.00  0.00           H  
ATOM   3574  CE1 PHE B  22      35.590  28.470  30.010  1.00  0.00           C  
ATOM   3575  HE1 PHE B  22      36.200  29.190  29.480  1.00  0.00           H  
ATOM   3576  CZ  PHE B  22      34.260  28.230  29.740  1.00  0.00           C  
ATOM   3577  HZ  PHE B  22      33.790  28.760  28.920  1.00  0.00           H  
ATOM   3578  CE2 PHE B  22      33.480  27.370  30.540  1.00  0.00           C  
ATOM   3579  HE2 PHE B  22      32.440  27.190  30.310  1.00  0.00           H  
ATOM   3580  CD2 PHE B  22      34.010  26.680  31.620  1.00  0.00           C  
ATOM   3581  HD2 PHE B  22      33.450  26.010  32.260  1.00  0.00           H  
ATOM   3582  C   PHE B  22      36.730  24.050  31.560  1.00  0.00           C  
ATOM   3583  O   PHE B  22      37.240  24.270  30.460  1.00  0.00           O  
ATOM   3584  N   TYR B  23      35.840  23.060  31.760  1.00  0.00           N  
ATOM   3585  H   TYR B  23      35.440  23.090  32.690  1.00  0.00           H  
ATOM   3586  CA  TYR B  23      35.240  22.330  30.690  1.00  0.00           C  
ATOM   3587  HA  TYR B  23      35.930  22.320  29.840  1.00  0.00           H  
ATOM   3588  CB  TYR B  23      35.070  20.890  31.170  1.00  0.00           C  
ATOM   3589  HB3 TYR B  23      34.490  20.810  32.100  1.00  0.00           H  
ATOM   3590  HB2 TYR B  23      36.020  20.440  31.470  1.00  0.00           H  
ATOM   3591  CG  TYR B  23      34.450  19.990  30.130  1.00  0.00           C  
ATOM   3592  CD1 TYR B  23      35.280  19.280  29.210  1.00  0.00           C  
ATOM   3593  HD1 TYR B  23      36.360  19.340  29.220  1.00  0.00           H  
ATOM   3594  CE1 TYR B  23      34.700  18.430  28.300  1.00  0.00           C  
ATOM   3595  HE1 TYR B  23      35.370  17.920  27.610  1.00  0.00           H  
ATOM   3596  CZ  TYR B  23      33.320  18.160  28.280  1.00  0.00           C  
ATOM   3597  OH  TYR B  23      32.730  17.190  27.500  1.00  0.00           O  
ATOM   3598  HH  TYR B  23      33.380  16.610  27.110  1.00  0.00           H  
ATOM   3599  CE2 TYR B  23      32.470  18.970  29.060  1.00  0.00           C  
ATOM   3600  HE2 TYR B  23      31.390  18.920  29.040  1.00  0.00           H  
ATOM   3601  CD2 TYR B  23      33.050  19.830  29.980  1.00  0.00           C  
ATOM   3602  HD2 TYR B  23      32.450  20.390  30.690  1.00  0.00           H  
ATOM   3603  C   TYR B  23      34.020  22.970  30.160  1.00  0.00           C  
ATOM   3604  O   TYR B  23      33.240  23.510  30.960  1.00  0.00           O  
ATOM   3605  N   ASN B  24      33.900  23.090  28.870  1.00  0.00           N  
ATOM   3606  H   ASN B  24      34.680  22.950  28.260  1.00  0.00           H  
ATOM   3607  CA  ASN B  24      32.710  23.620  28.120  1.00  0.00           C  
ATOM   3608  HA  ASN B  24      32.020  24.110  28.810  1.00  0.00           H  
ATOM   3609  CB  ASN B  24      33.180  24.760  27.200  1.00  0.00           C  
ATOM   3610  HB3 ASN B  24      34.040  24.500  26.570  1.00  0.00           H  
ATOM   3611  HB2 ASN B  24      33.590  25.600  27.750  1.00  0.00           H  
ATOM   3612  CG  ASN B  24      32.100  25.260  26.340  1.00  0.00           C  
ATOM   3613  OD1 ASN B  24      30.920  25.020  26.580  1.00  0.00           O  
ATOM   3614  ND2 ASN B  24      32.340  25.900  25.260  1.00  0.00           N  
ATOM   3615 HD21 ASN B  24      33.240  26.370  25.170  1.00  0.00           H  
ATOM   3616 HD22 ASN B  24      31.560  26.250  24.730  1.00  0.00           H  
ATOM   3617  C   ASN B  24      31.960  22.480  27.510  1.00  0.00           C  
ATOM   3618  O   ASN B  24      32.400  21.920  26.470  1.00  0.00           O  
ATOM   3619  N   ALA B  25      30.760  22.210  28.080  1.00  0.00           N  
ATOM   3620  H   ALA B  25      30.410  22.680  28.910  1.00  0.00           H  
ATOM   3621  CA  ALA B  25      29.950  21.070  27.650  1.00  0.00           C  
ATOM   3622  HA  ALA B  25      30.500  20.150  27.480  1.00  0.00           H  
ATOM   3623  CB  ALA B  25      28.880  20.820  28.760  1.00  0.00           C  
ATOM   3624  HB1 ALA B  25      28.100  20.230  28.260  1.00  0.00           H  
ATOM   3625  HB2 ALA B  25      29.300  20.220  29.560  1.00  0.00           H  
ATOM   3626  HB3 ALA B  25      28.410  21.770  29.030  1.00  0.00           H  
ATOM   3627  C   ALA B  25      29.130  21.310  26.340  1.00  0.00           C  
ATOM   3628  O   ALA B  25      28.930  20.340  25.620  1.00  0.00           O  
ATOM   3629  N   LYS B  26      28.820  22.540  25.940  1.00  0.00           N  
ATOM   3630  H   LYS B  26      28.830  23.250  26.660  1.00  0.00           H  
ATOM   3631  CA  LYS B  26      28.440  22.840  24.550  1.00  0.00           C  
ATOM   3632  HA  LYS B  26      27.690  22.120  24.250  1.00  0.00           H  
ATOM   3633  CB  LYS B  26      27.820  24.240  24.450  1.00  0.00           C  
ATOM   3634  HB3 LYS B  26      27.630  24.460  23.400  1.00  0.00           H  
ATOM   3635  HB2 LYS B  26      28.440  25.050  24.850  1.00  0.00           H  
ATOM   3636  CG  LYS B  26      26.460  24.170  25.190  1.00  0.00           C  
ATOM   3637  HG3 LYS B  26      26.500  24.100  26.270  1.00  0.00           H  
ATOM   3638  HG2 LYS B  26      25.850  23.350  24.820  1.00  0.00           H  
ATOM   3639  CD  LYS B  26      25.660  25.470  24.910  1.00  0.00           C  
ATOM   3640  HD3 LYS B  26      24.650  25.310  25.270  1.00  0.00           H  
ATOM   3641  HD2 LYS B  26      25.660  25.660  23.830  1.00  0.00           H  
ATOM   3642  CE  LYS B  26      26.240  26.580  25.670  1.00  0.00           C  
ATOM   3643  HE3 LYS B  26      27.290  26.650  25.430  1.00  0.00           H  
ATOM   3644  HE2 LYS B  26      26.110  26.410  26.740  1.00  0.00           H  
ATOM   3645  NZ  LYS B  26      25.550  27.850  25.220  1.00  0.00           N  
ATOM   3646  HZ1 LYS B  26      25.620  27.890  24.210  1.00  0.00           H  
ATOM   3647  HZ2 LYS B  26      24.610  27.930  25.560  1.00  0.00           H  
ATOM   3648  HZ3 LYS B  26      26.030  28.650  25.610  1.00  0.00           H  
ATOM   3649  C   LYS B  26      29.450  22.560  23.460  1.00  0.00           C  
ATOM   3650  O   LYS B  26      29.020  22.070  22.420  1.00  0.00           O  
ATOM   3651  N   ALA B  27      30.750  22.650  23.740  1.00  0.00           N  
ATOM   3652  H   ALA B  27      31.080  23.140  24.560  1.00  0.00           H  
ATOM   3653  CA  ALA B  27      31.760  22.330  22.790  1.00  0.00           C  
ATOM   3654  HA  ALA B  27      31.230  22.260  21.840  1.00  0.00           H  
ATOM   3655  CB  ALA B  27      32.810  23.430  22.900  1.00  0.00           C  
ATOM   3656  HB1 ALA B  27      33.580  23.050  22.220  1.00  0.00           H  
ATOM   3657  HB2 ALA B  27      32.420  24.420  22.670  1.00  0.00           H  
ATOM   3658  HB3 ALA B  27      33.270  23.430  23.890  1.00  0.00           H  
ATOM   3659  C   ALA B  27      32.280  20.940  23.020  1.00  0.00           C  
ATOM   3660  O   ALA B  27      32.920  20.380  22.120  1.00  0.00           O  
ATOM   3661  N   GLY B  28      32.120  20.320  24.190  1.00  0.00           N  
ATOM   3662  H   GLY B  28      31.690  20.870  24.910  1.00  0.00           H  
ATOM   3663  CA  GLY B  28      32.880  19.140  24.700  1.00  0.00           C  
ATOM   3664  HA3 GLY B  28      32.840  18.260  24.060  1.00  0.00           H  
ATOM   3665  HA2 GLY B  28      32.470  18.920  25.680  1.00  0.00           H  
ATOM   3666  C   GLY B  28      34.370  19.490  24.780  1.00  0.00           C  
ATOM   3667  O   GLY B  28      35.130  18.710  24.260  1.00  0.00           O  
ATOM   3668  N   LEU B  29      34.760  20.770  25.230  1.00  0.00           N  
ATOM   3669  H   LEU B  29      34.100  21.480  25.520  1.00  0.00           H  
ATOM   3670  CA  LEU B  29      36.140  21.200  25.110  1.00  0.00           C  
ATOM   3671  HA  LEU B  29      36.760  20.300  25.100  1.00  0.00           H  
ATOM   3672  CB  LEU B  29      36.290  21.930  23.780  1.00  0.00           C  
ATOM   3673  HB3 LEU B  29      37.080  22.670  23.870  1.00  0.00           H  
ATOM   3674  HB2 LEU B  29      35.440  22.550  23.500  1.00  0.00           H  
ATOM   3675  CG  LEU B  29      36.850  21.140  22.570  1.00  0.00           C  
ATOM   3676  HG  LEU B  29      36.300  20.210  22.440  1.00  0.00           H  
ATOM   3677  CD1 LEU B  29      36.720  21.890  21.300  1.00  0.00           C  
ATOM   3678 HD11 LEU B  29      37.350  22.780  21.400  1.00  0.00           H  
ATOM   3679 HD12 LEU B  29      37.020  21.180  20.540  1.00  0.00           H  
ATOM   3680 HD13 LEU B  29      35.700  22.220  21.080  1.00  0.00           H  
ATOM   3681  CD2 LEU B  29      38.310  20.690  22.680  1.00  0.00           C  
ATOM   3682 HD21 LEU B  29      38.560  19.900  21.950  1.00  0.00           H  
ATOM   3683 HD22 LEU B  29      38.900  21.590  22.520  1.00  0.00           H  
ATOM   3684 HD23 LEU B  29      38.570  20.330  23.660  1.00  0.00           H  
ATOM   3685  C   LEU B  29      36.570  22.090  26.280  1.00  0.00           C  
ATOM   3686  O   LEU B  29      35.760  22.860  26.870  1.00  0.00           O  
ATOM   3687  N   CYS B  30      37.910  22.040  26.550  1.00  0.00           N  
ATOM   3688  H   CYS B  30      38.530  21.600  25.880  1.00  0.00           H  
ATOM   3689  CA  CYS B  30      38.510  22.840  27.540  1.00  0.00           C  
ATOM   3690  HA  CYS B  30      37.840  22.940  28.390  1.00  0.00           H  
ATOM   3691  CB  CYS B  30      39.740  22.130  28.120  1.00  0.00           C  
ATOM   3692  HB3 CYS B  30      40.280  22.740  28.840  1.00  0.00           H  
ATOM   3693  HB2 CYS B  30      40.460  21.990  27.320  1.00  0.00           H  
ATOM   3694  SG  CYS B  30      39.270  20.710  29.040  1.00  0.00           S  
ATOM   3695  C   CYS B  30      38.900  24.270  27.070  1.00  0.00           C  
ATOM   3696  O   CYS B  30      39.450  24.400  25.950  1.00  0.00           O  
ATOM   3697  N   GLN B  31      38.610  25.270  27.860  1.00  0.00           N  
ATOM   3698  H   GLN B  31      38.150  25.030  28.730  1.00  0.00           H  
ATOM   3699  CA  GLN B  31      38.700  26.670  27.570  1.00  0.00           C  
ATOM   3700  HA  GLN B  31      39.430  26.920  26.800  1.00  0.00           H  
ATOM   3701  CB  GLN B  31      37.290  27.110  27.140  1.00  0.00           C  
ATOM   3702  HB3 GLN B  31      37.310  28.190  27.320  1.00  0.00           H  
ATOM   3703  HB2 GLN B  31      36.570  26.620  27.780  1.00  0.00           H  
ATOM   3704  CG  GLN B  31      37.100  26.590  25.660  1.00  0.00           C  
ATOM   3705  HG3 GLN B  31      37.070  25.510  25.570  1.00  0.00           H  
ATOM   3706  HG2 GLN B  31      37.840  27.030  25.000  1.00  0.00           H  
ATOM   3707  CD  GLN B  31      35.800  27.020  25.040  1.00  0.00           C  
ATOM   3708  OE1 GLN B  31      34.770  27.230  25.640  1.00  0.00           O  
ATOM   3709  NE2 GLN B  31      35.850  27.250  23.770  1.00  0.00           N  
ATOM   3710 HE21 GLN B  31      36.720  27.000  23.320  1.00  0.00           H  
ATOM   3711 HE22 GLN B  31      35.070  27.520  23.180  1.00  0.00           H  
ATOM   3712  C   GLN B  31      39.140  27.530  28.740  1.00  0.00           C  
ATOM   3713  O   GLN B  31      39.200  27.080  29.900  1.00  0.00           O  
ATOM   3714  N   THR B  32      39.590  28.770  28.580  1.00  0.00           N  
ATOM   3715  H   THR B  32      39.740  29.060  27.620  1.00  0.00           H  
ATOM   3716  CA  THR B  32      40.090  29.750  29.600  1.00  0.00           C  
ATOM   3717  HA  THR B  32      40.800  29.290  30.290  1.00  0.00           H  
ATOM   3718  CB  THR B  32      40.800  30.960  28.830  1.00  0.00           C  
ATOM   3719  HB  THR B  32      40.020  31.520  28.330  1.00  0.00           H  
ATOM   3720  CG2 THR B  32      41.570  31.850  29.810  1.00  0.00           C  
ATOM   3721 HG21 THR B  32      42.380  31.310  30.290  1.00  0.00           H  
ATOM   3722 HG22 THR B  32      42.000  32.740  29.360  1.00  0.00           H  
ATOM   3723 HG23 THR B  32      40.930  32.220  30.620  1.00  0.00           H  
ATOM   3724  OG1 THR B  32      41.590  30.420  27.760  1.00  0.00           O  
ATOM   3725  HG1 THR B  32      41.060  30.010  27.090  1.00  0.00           H  
ATOM   3726  C   THR B  32      38.910  30.400  30.320  1.00  0.00           C  
ATOM   3727  O   THR B  32      37.940  30.690  29.620  1.00  0.00           O  
ATOM   3728  N   PHE B  33      39.060  30.700  31.630  1.00  0.00           N  
ATOM   3729  H   PHE B  33      39.960  30.440  32.020  1.00  0.00           H  
ATOM   3730  CA  PHE B  33      38.130  31.550  32.380  1.00  0.00           C  
ATOM   3731  HA  PHE B  33      37.770  32.350  31.730  1.00  0.00           H  
ATOM   3732  CB  PHE B  33      36.890  30.750  32.800  1.00  0.00           C  
ATOM   3733  HB3 PHE B  33      36.680  29.970  32.070  1.00  0.00           H  
ATOM   3734  HB2 PHE B  33      35.970  31.320  32.710  1.00  0.00           H  
ATOM   3735  CG  PHE B  33      36.850  30.340  34.220  1.00  0.00           C  
ATOM   3736  CD1 PHE B  33      37.580  29.270  34.610  1.00  0.00           C  
ATOM   3737  HD1 PHE B  33      38.270  28.810  33.920  1.00  0.00           H  
ATOM   3738  CE1 PHE B  33      37.530  28.740  35.930  1.00  0.00           C  
ATOM   3739  HE1 PHE B  33      38.210  28.000  36.330  1.00  0.00           H  
ATOM   3740  CZ  PHE B  33      36.700  29.400  36.910  1.00  0.00           C  
ATOM   3741  HZ  PHE B  33      36.560  29.150  37.960  1.00  0.00           H  
ATOM   3742  CE2 PHE B  33      35.940  30.510  36.550  1.00  0.00           C  
ATOM   3743  HE2 PHE B  33      35.270  31.060  37.200  1.00  0.00           H  
ATOM   3744  CD2 PHE B  33      35.980  30.920  35.190  1.00  0.00           C  
ATOM   3745  HD2 PHE B  33      35.420  31.790  34.900  1.00  0.00           H  
ATOM   3746  C   PHE B  33      38.730  32.330  33.580  1.00  0.00           C  
ATOM   3747  O   PHE B  33      39.780  32.040  34.130  1.00  0.00           O  
ATOM   3748  N   VAL B  34      38.090  33.460  33.940  1.00  0.00           N  
ATOM   3749  H   VAL B  34      37.320  33.760  33.350  1.00  0.00           H  
ATOM   3750  CA  VAL B  34      38.410  34.320  35.010  1.00  0.00           C  
ATOM   3751  HA  VAL B  34      39.480  34.280  35.200  1.00  0.00           H  
ATOM   3752  CB  VAL B  34      38.130  35.840  34.880  1.00  0.00           C  
ATOM   3753  HB  VAL B  34      37.270  35.970  34.220  1.00  0.00           H  
ATOM   3754  CG1 VAL B  34      37.940  36.660  36.190  1.00  0.00           C  
ATOM   3755 HG11 VAL B  34      37.070  36.270  36.730  1.00  0.00           H  
ATOM   3756 HG12 VAL B  34      38.770  36.550  36.880  1.00  0.00           H  
ATOM   3757 HG13 VAL B  34      37.740  37.680  35.880  1.00  0.00           H  
ATOM   3758  CG2 VAL B  34      39.360  36.400  34.130  1.00  0.00           C  
ATOM   3759 HG21 VAL B  34      40.260  36.290  34.740  1.00  0.00           H  
ATOM   3760 HG22 VAL B  34      39.490  35.840  33.210  1.00  0.00           H  
ATOM   3761 HG23 VAL B  34      39.260  37.480  33.970  1.00  0.00           H  
ATOM   3762  C   VAL B  34      37.790  33.820  36.270  1.00  0.00           C  
ATOM   3763  O   VAL B  34      36.610  33.510  36.300  1.00  0.00           O  
ATOM   3764  N   TYR B  35      38.600  33.710  37.340  1.00  0.00           N  
ATOM   3765  H   TYR B  35      39.580  33.950  37.300  1.00  0.00           H  
ATOM   3766  CA  TYR B  35      38.230  33.190  38.640  1.00  0.00           C  
ATOM   3767  HA  TYR B  35      37.230  32.770  38.670  1.00  0.00           H  
ATOM   3768  CB  TYR B  35      39.090  31.920  38.890  1.00  0.00           C  
ATOM   3769  HB3 TYR B  35      40.110  32.190  38.650  1.00  0.00           H  
ATOM   3770  HB2 TYR B  35      38.650  31.210  38.180  1.00  0.00           H  
ATOM   3771  CG  TYR B  35      39.150  31.390  40.300  1.00  0.00           C  
ATOM   3772  CD1 TYR B  35      37.910  31.330  40.970  1.00  0.00           C  
ATOM   3773  HD1 TYR B  35      36.950  31.580  40.550  1.00  0.00           H  
ATOM   3774  CE1 TYR B  35      38.000  30.910  42.370  1.00  0.00           C  
ATOM   3775  HE1 TYR B  35      37.090  30.650  42.880  1.00  0.00           H  
ATOM   3776  CZ  TYR B  35      39.240  30.460  42.940  1.00  0.00           C  
ATOM   3777  OH  TYR B  35      39.280  30.110  44.260  1.00  0.00           O  
ATOM   3778  HH  TYR B  35      40.130  29.760  44.560  1.00  0.00           H  
ATOM   3779  CE2 TYR B  35      40.450  30.590  42.230  1.00  0.00           C  
ATOM   3780  HE2 TYR B  35      41.370  30.400  42.770  1.00  0.00           H  
ATOM   3781  CD2 TYR B  35      40.420  31.040  40.890  1.00  0.00           C  
ATOM   3782  HD2 TYR B  35      41.330  31.080  40.310  1.00  0.00           H  
ATOM   3783  C   TYR B  35      38.630  34.230  39.700  1.00  0.00           C  
ATOM   3784  O   TYR B  35      39.720  34.860  39.590  1.00  0.00           O  
ATOM   3785  N   GLY B  36      37.860  34.390  40.770  1.00  0.00           N  
ATOM   3786  H   GLY B  36      37.010  33.860  40.890  1.00  0.00           H  
ATOM   3787  CA  GLY B  36      37.970  35.550  41.740  1.00  0.00           C  
ATOM   3788  HA3 GLY B  36      36.990  35.790  42.150  1.00  0.00           H  
ATOM   3789  HA2 GLY B  36      38.420  36.370  41.190  1.00  0.00           H  
ATOM   3790  C   GLY B  36      38.900  35.270  43.000  1.00  0.00           C  
ATOM   3791  O   GLY B  36      39.470  36.240  43.510  1.00  0.00           O  
ATOM   3792  N   GLY B  37      39.140  34.020  43.290  1.00  0.00           N  
ATOM   3793  H   GLY B  37      38.660  33.430  42.630  1.00  0.00           H  
ATOM   3794  CA  GLY B  37      40.110  33.480  44.180  1.00  0.00           C  
ATOM   3795  HA3 GLY B  37      40.950  34.160  44.350  1.00  0.00           H  
ATOM   3796  HA2 GLY B  37      40.600  32.650  43.690  1.00  0.00           H  
ATOM   3797  C   GLY B  37      39.570  32.870  45.500  1.00  0.00           C  
ATOM   3798  O   GLY B  37      40.350  32.270  46.260  1.00  0.00           O  
ATOM   3799  N   CYS B  38      38.250  33.050  45.780  1.00  0.00           N  
ATOM   3800  H   CYS B  38      37.690  33.590  45.120  1.00  0.00           H  
ATOM   3801  CA  CYS B  38      37.540  32.270  46.860  1.00  0.00           C  
ATOM   3802  HA  CYS B  38      38.230  31.510  47.220  1.00  0.00           H  
ATOM   3803  CB  CYS B  38      37.260  33.310  47.910  1.00  0.00           C  
ATOM   3804  HB3 CYS B  38      38.220  33.650  48.290  1.00  0.00           H  
ATOM   3805  HB2 CYS B  38      36.670  32.950  48.750  1.00  0.00           H  
ATOM   3806  SG  CYS B  38      36.260  34.680  47.290  1.00  0.00           S  
ATOM   3807  C   CYS B  38      36.290  31.580  46.380  1.00  0.00           C  
ATOM   3808  O   CYS B  38      35.490  32.080  45.610  1.00  0.00           O  
ATOM   3809  N   ARG B  39      35.860  30.580  47.140  1.00  0.00           N  
ATOM   3810  H   ARG B  39      36.510  30.440  47.910  1.00  0.00           H  
ATOM   3811  CA  ARG B  39      34.580  29.780  47.050  1.00  0.00           C  
ATOM   3812  HA  ARG B  39      34.760  28.890  47.650  1.00  0.00           H  
ATOM   3813  CB  ARG B  39      33.360  30.650  47.610  1.00  0.00           C  
ATOM   3814  HB3 ARG B  39      32.410  30.220  47.270  1.00  0.00           H  
ATOM   3815  HB2 ARG B  39      33.540  31.640  47.220  1.00  0.00           H  
ATOM   3816  CG  ARG B  39      33.360  30.700  49.140  1.00  0.00           C  
ATOM   3817  HG3 ARG B  39      34.320  31.160  49.390  1.00  0.00           H  
ATOM   3818  HG2 ARG B  39      33.280  29.680  49.510  1.00  0.00           H  
ATOM   3819  CD  ARG B  39      32.180  31.560  49.650  1.00  0.00           C  
ATOM   3820  HD3 ARG B  39      31.340  31.060  49.160  1.00  0.00           H  
ATOM   3821  HD2 ARG B  39      32.360  32.580  49.300  1.00  0.00           H  
ATOM   3822  NE  ARG B  39      32.010  31.450  51.130  1.00  0.00           N  
ATOM   3823  HE  ARG B  39      32.750  30.960  51.590  1.00  0.00           H  
ATOM   3824  CZ  ARG B  39      31.160  32.180  51.810  1.00  0.00           C  
ATOM   3825  NH1 ARG B  39      31.430  32.380  53.030  1.00  0.00           N  
ATOM   3826 HH11 ARG B  39      32.160  31.870  53.520  1.00  0.00           H  
ATOM   3827 HH12 ARG B  39      30.770  32.880  53.620  1.00  0.00           H  
ATOM   3828  NH2 ARG B  39      30.150  32.800  51.260  1.00  0.00           N  
ATOM   3829 HH21 ARG B  39      30.090  32.790  50.250  1.00  0.00           H  
ATOM   3830 HH22 ARG B  39      29.580  33.360  51.870  1.00  0.00           H  
ATOM   3831  C   ARG B  39      34.370  29.140  45.670  1.00  0.00           C  
ATOM   3832  O   ARG B  39      33.250  29.000  45.180  1.00  0.00           O  
ATOM   3833  N   ALA B  40      35.440  28.610  45.070  1.00  0.00           N  
ATOM   3834  H   ALA B  40      36.330  28.560  45.540  1.00  0.00           H  
ATOM   3835  CA  ALA B  40      35.390  28.050  43.720  1.00  0.00           C  
ATOM   3836  HA  ALA B  40      35.100  28.870  43.070  1.00  0.00           H  
ATOM   3837  CB  ALA B  40      36.820  27.600  43.330  1.00  0.00           C  
ATOM   3838  HB1 ALA B  40      36.770  27.160  42.320  1.00  0.00           H  
ATOM   3839  HB2 ALA B  40      37.600  28.350  43.230  1.00  0.00           H  
ATOM   3840  HB3 ALA B  40      37.130  26.810  44.000  1.00  0.00           H  
ATOM   3841  C   ALA B  40      34.530  26.790  43.560  1.00  0.00           C  
ATOM   3842  O   ALA B  40      34.590  25.870  44.370  1.00  0.00           O  
ATOM   3843  N   LYS B  41      33.840  26.680  42.480  1.00  0.00           N  
ATOM   3844  H   LYS B  41      33.780  27.490  41.880  1.00  0.00           H  
ATOM   3845  CA  LYS B  41      32.960  25.500  42.110  1.00  0.00           C  
ATOM   3846  HA  LYS B  41      32.610  25.010  43.020  1.00  0.00           H  
ATOM   3847  CB  LYS B  41      31.830  25.860  41.210  1.00  0.00           C  
ATOM   3848  HB3 LYS B  41      31.460  24.910  40.840  1.00  0.00           H  
ATOM   3849  HB2 LYS B  41      32.110  26.380  40.300  1.00  0.00           H  
ATOM   3850  CG  LYS B  41      30.680  26.590  41.860  1.00  0.00           C  
ATOM   3851  HG3 LYS B  41      31.040  27.610  42.030  1.00  0.00           H  
ATOM   3852  HG2 LYS B  41      30.470  26.170  42.850  1.00  0.00           H  
ATOM   3853  CD  LYS B  41      29.480  26.560  40.890  1.00  0.00           C  
ATOM   3854  HD3 LYS B  41      29.230  25.510  40.880  1.00  0.00           H  
ATOM   3855  HD2 LYS B  41      29.810  26.840  39.880  1.00  0.00           H  
ATOM   3856  CE  LYS B  41      28.350  27.460  41.390  1.00  0.00           C  
ATOM   3857  HE3 LYS B  41      28.570  28.530  41.400  1.00  0.00           H  
ATOM   3858  HE2 LYS B  41      28.190  27.200  42.430  1.00  0.00           H  
ATOM   3859  NZ  LYS B  41      27.040  27.210  40.680  1.00  0.00           N  
ATOM   3860  HZ1 LYS B  41      27.170  27.460  39.700  1.00  0.00           H  
ATOM   3861  HZ2 LYS B  41      26.800  26.230  40.730  1.00  0.00           H  
ATOM   3862  HZ3 LYS B  41      26.270  27.790  40.990  1.00  0.00           H  
ATOM   3863  C   LYS B  41      33.950  24.440  41.480  1.00  0.00           C  
ATOM   3864  O   LYS B  41      35.020  24.870  41.000  1.00  0.00           O  
ATOM   3865  N   ARG B  42      33.610  23.100  41.430  1.00  0.00           N  
ATOM   3866  H   ARG B  42      32.680  22.910  41.790  1.00  0.00           H  
ATOM   3867  CA  ARG B  42      34.410  21.950  41.030  1.00  0.00           C  
ATOM   3868  HA  ARG B  42      35.260  21.840  41.700  1.00  0.00           H  
ATOM   3869  CB  ARG B  42      33.550  20.660  41.140  1.00  0.00           C  
ATOM   3870  HB3 ARG B  42      34.110  19.770  40.870  1.00  0.00           H  
ATOM   3871  HB2 ARG B  42      32.680  20.770  40.490  1.00  0.00           H  
ATOM   3872  CG  ARG B  42      33.060  20.400  42.570  1.00  0.00           C  
ATOM   3873  HG3 ARG B  42      32.170  21.000  42.780  1.00  0.00           H  
ATOM   3874  HG2 ARG B  42      33.760  20.650  43.370  1.00  0.00           H  
ATOM   3875  CD  ARG B  42      32.580  18.970  42.770  1.00  0.00           C  
ATOM   3876  HD3 ARG B  42      33.340  18.190  42.640  1.00  0.00           H  
ATOM   3877  HD2 ARG B  42      31.770  18.890  42.040  1.00  0.00           H  
ATOM   3878  NE  ARG B  42      32.070  18.700  44.170  1.00  0.00           N  
ATOM   3879  HE  ARG B  42      31.110  18.410  44.310  1.00  0.00           H  
ATOM   3880  CZ  ARG B  42      32.850  18.700  45.270  1.00  0.00           C  
ATOM   3881  NH1 ARG B  42      34.120  18.880  45.280  1.00  0.00           N  
ATOM   3882 HH11 ARG B  42      34.620  18.950  44.410  1.00  0.00           H  
ATOM   3883 HH12 ARG B  42      34.620  18.870  46.160  1.00  0.00           H  
ATOM   3884  NH2 ARG B  42      32.270  18.480  46.390  1.00  0.00           N  
ATOM   3885 HH21 ARG B  42      31.280  18.280  46.360  1.00  0.00           H  
ATOM   3886 HH22 ARG B  42      32.780  18.470  47.260  1.00  0.00           H  
ATOM   3887  C   ARG B  42      35.000  22.110  39.570  1.00  0.00           C  
ATOM   3888  O   ARG B  42      35.990  21.480  39.270  1.00  0.00           O  
ATOM   3889  N   ASN B  43      34.370  22.860  38.670  1.00  0.00           N  
ATOM   3890  H   ASN B  43      33.510  23.350  38.890  1.00  0.00           H  
ATOM   3891  CA  ASN B  43      34.820  22.910  37.290  1.00  0.00           C  
ATOM   3892  HA  ASN B  43      35.410  22.040  37.050  1.00  0.00           H  
ATOM   3893  CB  ASN B  43      33.560  22.790  36.440  1.00  0.00           C  
ATOM   3894  HB3 ASN B  43      32.830  23.510  36.810  1.00  0.00           H  
ATOM   3895  HB2 ASN B  43      33.130  21.800  36.590  1.00  0.00           H  
ATOM   3896  CG  ASN B  43      33.790  23.010  34.900  1.00  0.00           C  
ATOM   3897  OD1 ASN B  43      34.910  23.060  34.310  1.00  0.00           O  
ATOM   3898  ND2 ASN B  43      32.730  23.230  34.110  1.00  0.00           N  
ATOM   3899 HD21 ASN B  43      31.770  23.260  34.430  1.00  0.00           H  
ATOM   3900 HD22 ASN B  43      32.960  23.420  33.140  1.00  0.00           H  
ATOM   3901  C   ASN B  43      35.620  24.150  37.010  1.00  0.00           C  
ATOM   3902  O   ASN B  43      35.170  25.160  36.410  1.00  0.00           O  
ATOM   3903  N   ASN B  44      36.860  24.100  37.470  1.00  0.00           N  
ATOM   3904  H   ASN B  44      37.160  23.240  37.890  1.00  0.00           H  
ATOM   3905  CA  ASN B  44      37.860  25.180  37.560  1.00  0.00           C  
ATOM   3906  HA  ASN B  44      37.840  25.790  36.650  1.00  0.00           H  
ATOM   3907  CB  ASN B  44      37.420  26.140  38.660  1.00  0.00           C  
ATOM   3908  HB3 ASN B  44      37.270  25.560  39.580  1.00  0.00           H  
ATOM   3909  HB2 ASN B  44      36.440  26.480  38.330  1.00  0.00           H  
ATOM   3910  CG  ASN B  44      38.320  27.310  39.070  1.00  0.00           C  
ATOM   3911  OD1 ASN B  44      39.480  27.460  38.730  1.00  0.00           O  
ATOM   3912  ND2 ASN B  44      37.800  28.140  39.920  1.00  0.00           N  
ATOM   3913 HD21 ASN B  44      36.910  27.880  40.310  1.00  0.00           H  
ATOM   3914 HD22 ASN B  44      38.430  28.820  40.310  1.00  0.00           H  
ATOM   3915  C   ASN B  44      39.270  24.550  37.830  1.00  0.00           C  
ATOM   3916  O   ASN B  44      39.470  23.850  38.830  1.00  0.00           O  
ATOM   3917  N   PHE B  45      40.200  24.710  36.850  1.00  0.00           N  
ATOM   3918  H   PHE B  45      39.910  25.220  36.020  1.00  0.00           H  
ATOM   3919  CA  PHE B  45      41.480  23.990  36.620  1.00  0.00           C  
ATOM   3920  HA  PHE B  45      41.600  23.470  37.570  1.00  0.00           H  
ATOM   3921  CB  PHE B  45      41.320  22.900  35.510  1.00  0.00           C  
ATOM   3922  HB3 PHE B  45      42.200  22.270  35.620  1.00  0.00           H  
ATOM   3923  HB2 PHE B  45      41.390  23.310  34.510  1.00  0.00           H  
ATOM   3924  CG  PHE B  45      39.990  22.170  35.600  1.00  0.00           C  
ATOM   3925  CD1 PHE B  45      39.740  21.230  36.560  1.00  0.00           C  
ATOM   3926  HD1 PHE B  45      40.490  20.980  37.300  1.00  0.00           H  
ATOM   3927  CE1 PHE B  45      38.500  20.550  36.660  1.00  0.00           C  
ATOM   3928  HE1 PHE B  45      38.210  19.890  37.460  1.00  0.00           H  
ATOM   3929  CZ  PHE B  45      37.470  20.800  35.720  1.00  0.00           C  
ATOM   3930  HZ  PHE B  45      36.530  20.280  35.830  1.00  0.00           H  
ATOM   3931  CE2 PHE B  45      37.710  21.750  34.770  1.00  0.00           C  
ATOM   3932  HE2 PHE B  45      36.990  21.820  33.980  1.00  0.00           H  
ATOM   3933  CD2 PHE B  45      38.910  22.440  34.700  1.00  0.00           C  
ATOM   3934  HD2 PHE B  45      39.100  23.160  33.910  1.00  0.00           H  
ATOM   3935  C   PHE B  45      42.650  24.960  36.440  1.00  0.00           C  
ATOM   3936  O   PHE B  45      42.450  26.040  35.770  1.00  0.00           O  
ATOM   3937  N   LYS B  46      43.850  24.620  36.950  1.00  0.00           N  
ATOM   3938  H   LYS B  46      43.880  23.780  37.520  1.00  0.00           H  
ATOM   3939  CA  LYS B  46      45.070  25.430  36.700  1.00  0.00           C  
ATOM   3940  HA  LYS B  46      44.720  26.460  36.580  1.00  0.00           H  
ATOM   3941  CB  LYS B  46      45.980  25.330  37.990  1.00  0.00           C  
ATOM   3942  HB3 LYS B  46      46.800  26.050  37.890  1.00  0.00           H  
ATOM   3943  HB2 LYS B  46      46.440  24.330  38.020  1.00  0.00           H  
ATOM   3944  CG  LYS B  46      45.200  25.550  39.290  1.00  0.00           C  
ATOM   3945  HG3 LYS B  46      44.470  24.770  39.520  1.00  0.00           H  
ATOM   3946  HG2 LYS B  46      44.710  26.510  39.270  1.00  0.00           H  
ATOM   3947  CD  LYS B  46      46.140  25.530  40.570  1.00  0.00           C  
ATOM   3948  HD3 LYS B  46      45.580  25.850  41.440  1.00  0.00           H  
ATOM   3949  HD2 LYS B  46      46.920  26.280  40.470  1.00  0.00           H  
ATOM   3950  CE  LYS B  46      46.710  24.130  40.840  1.00  0.00           C  
ATOM   3951  HE3 LYS B  46      47.400  23.910  40.040  1.00  0.00           H  
ATOM   3952  HE2 LYS B  46      45.880  23.420  40.800  1.00  0.00           H  
ATOM   3953  NZ  LYS B  46      47.410  23.910  42.110  1.00  0.00           N  
ATOM   3954  HZ1 LYS B  46      47.940  23.050  42.030  1.00  0.00           H  
ATOM   3955  HZ2 LYS B  46      48.080  24.630  42.340  1.00  0.00           H  
ATOM   3956  HZ3 LYS B  46      46.850  23.790  42.940  1.00  0.00           H  
ATOM   3957  C   LYS B  46      45.810  25.050  35.460  1.00  0.00           C  
ATOM   3958  O   LYS B  46      46.800  25.720  35.070  1.00  0.00           O  
ATOM   3959  N   SER B  47      45.390  23.930  34.840  1.00  0.00           N  
ATOM   3960  H   SER B  47      44.590  23.480  35.280  1.00  0.00           H  
ATOM   3961  CA  SER B  47      46.000  23.450  33.580  1.00  0.00           C  
ATOM   3962  HA  SER B  47      46.420  24.340  33.110  1.00  0.00           H  
ATOM   3963  CB  SER B  47      47.200  22.490  33.950  1.00  0.00           C  
ATOM   3964  HB3 SER B  47      46.870  21.680  34.600  1.00  0.00           H  
ATOM   3965  HB2 SER B  47      48.000  22.950  34.530  1.00  0.00           H  
ATOM   3966  OG  SER B  47      47.830  21.990  32.730  1.00  0.00           O  
ATOM   3967  HG  SER B  47      48.580  21.470  33.010  1.00  0.00           H  
ATOM   3968  C   SER B  47      44.940  22.750  32.700  1.00  0.00           C  
ATOM   3969  O   SER B  47      44.210  21.870  33.270  1.00  0.00           O  
ATOM   3970  N   ALA B  48      44.890  23.040  31.390  1.00  0.00           N  
ATOM   3971  H   ALA B  48      45.650  23.640  31.100  1.00  0.00           H  
ATOM   3972  CA  ALA B  48      43.970  22.290  30.430  1.00  0.00           C  
ATOM   3973  HA  ALA B  48      42.980  22.530  30.820  1.00  0.00           H  
ATOM   3974  CB  ALA B  48      44.130  22.970  29.050  1.00  0.00           C  
ATOM   3975  HB1 ALA B  48      44.070  24.060  29.160  1.00  0.00           H  
ATOM   3976  HB2 ALA B  48      45.140  22.690  28.730  1.00  0.00           H  
ATOM   3977  HB3 ALA B  48      43.490  22.530  28.300  1.00  0.00           H  
ATOM   3978  C   ALA B  48      44.260  20.810  30.380  1.00  0.00           C  
ATOM   3979  O   ALA B  48      43.350  20.040  30.060  1.00  0.00           O  
ATOM   3980  N   GLU B  49      45.470  20.340  30.750  1.00  0.00           N  
ATOM   3981  H   GLU B  49      46.150  21.050  30.960  1.00  0.00           H  
ATOM   3982  CA  GLU B  49      45.790  18.870  31.000  1.00  0.00           C  
ATOM   3983  HA  GLU B  49      45.500  18.390  30.060  1.00  0.00           H  
ATOM   3984  CB  GLU B  49      47.320  18.620  31.270  1.00  0.00           C  
ATOM   3985  HB3 GLU B  49      47.630  17.590  31.390  1.00  0.00           H  
ATOM   3986  HB2 GLU B  49      47.560  18.960  32.280  1.00  0.00           H  
ATOM   3987  CG  GLU B  49      48.180  19.320  30.250  1.00  0.00           C  
ATOM   3988  HG3 GLU B  49      49.190  18.940  30.390  1.00  0.00           H  
ATOM   3989  HG2 GLU B  49      48.360  20.380  30.470  1.00  0.00           H  
ATOM   3990  CD  GLU B  49      47.600  19.090  28.840  1.00  0.00           C  
ATOM   3991  OE1 GLU B  49      47.410  20.050  28.100  1.00  0.00           O  
ATOM   3992  OE2 GLU B  49      47.530  17.870  28.470  1.00  0.00           O  
ATOM   3993  C   GLU B  49      44.890  18.260  32.120  1.00  0.00           C  
ATOM   3994  O   GLU B  49      44.410  17.160  32.020  1.00  0.00           O  
ATOM   3995  N   ASP B  50      44.690  18.970  33.210  1.00  0.00           N  
ATOM   3996  H   ASP B  50      45.180  19.850  33.230  1.00  0.00           H  
ATOM   3997  CA  ASP B  50      43.920  18.560  34.380  1.00  0.00           C  
ATOM   3998  HA  ASP B  50      44.210  17.550  34.660  1.00  0.00           H  
ATOM   3999  CB  ASP B  50      44.190  19.580  35.540  1.00  0.00           C  
ATOM   4000  HB3 ASP B  50      43.610  19.090  36.320  1.00  0.00           H  
ATOM   4001  HB2 ASP B  50      43.790  20.560  35.320  1.00  0.00           H  
ATOM   4002  CG  ASP B  50      45.620  19.650  36.070  1.00  0.00           C  
ATOM   4003  OD1 ASP B  50      46.460  18.750  35.830  1.00  0.00           O  
ATOM   4004  OD2 ASP B  50      45.960  20.600  36.810  1.00  0.00           O  
ATOM   4005  C   ASP B  50      42.370  18.570  34.110  1.00  0.00           C  
ATOM   4006  O   ASP B  50      41.510  17.790  34.550  1.00  0.00           O  
ATOM   4007  N   CYS B  51      41.990  19.540  33.280  1.00  0.00           N  
ATOM   4008  H   CYS B  51      42.680  20.120  32.800  1.00  0.00           H  
ATOM   4009  CA  CYS B  51      40.670  19.690  32.720  1.00  0.00           C  
ATOM   4010  HA  CYS B  51      39.990  19.790  33.590  1.00  0.00           H  
ATOM   4011  CB  CYS B  51      40.640  20.910  31.810  1.00  0.00           C  
ATOM   4012  HB3 CYS B  51      41.470  20.840  31.100  1.00  0.00           H  
ATOM   4013  HB2 CYS B  51      41.010  21.810  32.320  1.00  0.00           H  
ATOM   4014  SG  CYS B  51      39.160  21.380  30.900  1.00  0.00           S  
ATOM   4015  C   CYS B  51      40.200  18.450  31.970  1.00  0.00           C  
ATOM   4016  O   CYS B  51      39.240  17.800  32.330  1.00  0.00           O  
ATOM   4017  N   MET B  52      40.950  18.150  30.890  1.00  0.00           N  
ATOM   4018  H   MET B  52      41.710  18.750  30.580  1.00  0.00           H  
ATOM   4019  CA  MET B  52      40.750  16.830  30.130  1.00  0.00           C  
ATOM   4020  HA  MET B  52      39.800  16.950  29.610  1.00  0.00           H  
ATOM   4021  CB  MET B  52      41.880  16.770  29.070  1.00  0.00           C  
ATOM   4022  HB3 MET B  52      42.870  16.630  29.530  1.00  0.00           H  
ATOM   4023  HB2 MET B  52      41.840  17.690  28.470  1.00  0.00           H  
ATOM   4024  CG  MET B  52      41.670  15.660  28.100  1.00  0.00           C  
ATOM   4025  HG3 MET B  52      42.270  15.830  27.210  1.00  0.00           H  
ATOM   4026  HG2 MET B  52      40.630  15.600  27.790  1.00  0.00           H  
ATOM   4027  SD  MET B  52      42.140  14.020  28.710  1.00  0.00           S  
ATOM   4028  CE  MET B  52      43.990  14.030  28.690  1.00  0.00           C  
ATOM   4029  HE1 MET B  52      44.350  14.420  27.750  1.00  0.00           H  
ATOM   4030  HE2 MET B  52      44.280  14.730  29.480  1.00  0.00           H  
ATOM   4031  HE3 MET B  52      44.440  13.070  28.930  1.00  0.00           H  
ATOM   4032  C   MET B  52      40.820  15.620  31.100  1.00  0.00           C  
ATOM   4033  O   MET B  52      39.840  14.900  31.180  1.00  0.00           O  
ATOM   4034  N   ARG B  53      41.830  15.500  31.920  1.00  0.00           N  
ATOM   4035  H   ARG B  53      42.600  16.140  31.790  1.00  0.00           H  
ATOM   4036  CA  ARG B  53      41.920  14.350  32.830  1.00  0.00           C  
ATOM   4037  HA  ARG B  53      42.020  13.440  32.210  1.00  0.00           H  
ATOM   4038  CB  ARG B  53      43.220  14.460  33.690  1.00  0.00           C  
ATOM   4039  HB3 ARG B  53      43.390  15.190  34.480  1.00  0.00           H  
ATOM   4040  HB2 ARG B  53      44.060  14.760  33.060  1.00  0.00           H  
ATOM   4041  CG  ARG B  53      43.730  13.130  34.230  1.00  0.00           C  
ATOM   4042  HG3 ARG B  53      43.630  12.300  33.540  1.00  0.00           H  
ATOM   4043  HG2 ARG B  53      43.160  12.920  35.130  1.00  0.00           H  
ATOM   4044  CD  ARG B  53      45.210  13.170  34.620  1.00  0.00           C  
ATOM   4045  HD3 ARG B  53      45.700  13.420  33.690  1.00  0.00           H  
ATOM   4046  HD2 ARG B  53      45.590  12.220  34.990  1.00  0.00           H  
ATOM   4047  NE  ARG B  53      45.490  14.170  35.700  1.00  0.00           N  
ATOM   4048  HE  ARG B  53      45.200  13.970  36.640  1.00  0.00           H  
ATOM   4049  CZ  ARG B  53      46.100  15.330  35.550  1.00  0.00           C  
ATOM   4050  NH1 ARG B  53      46.560  15.780  34.450  1.00  0.00           N  
ATOM   4051 HH11 ARG B  53      46.460  15.290  33.560  1.00  0.00           H  
ATOM   4052 HH12 ARG B  53      47.240  16.530  34.490  1.00  0.00           H  
ATOM   4053  NH2 ARG B  53      46.070  16.160  36.500  1.00  0.00           N  
ATOM   4054 HH21 ARG B  53      46.010  15.820  37.450  1.00  0.00           H  
ATOM   4055 HH22 ARG B  53      46.410  17.100  36.290  1.00  0.00           H  
ATOM   4056  C   ARG B  53      40.730  14.240  33.730  1.00  0.00           C  
ATOM   4057  O   ARG B  53      40.390  13.080  33.960  1.00  0.00           O  
ATOM   4058  N   THR B  54      40.050  15.290  34.170  1.00  0.00           N  
ATOM   4059  H   THR B  54      40.400  16.190  33.860  1.00  0.00           H  
ATOM   4060  CA  THR B  54      38.860  15.400  35.010  1.00  0.00           C  
ATOM   4061  HA  THR B  54      38.840  14.610  35.750  1.00  0.00           H  
ATOM   4062  CB  THR B  54      38.790  16.760  35.790  1.00  0.00           C  
ATOM   4063  HB  THR B  54      38.540  17.650  35.210  1.00  0.00           H  
ATOM   4064  CG2 THR B  54      37.820  16.610  36.900  1.00  0.00           C  
ATOM   4065 HG21 THR B  54      38.140  15.760  37.500  1.00  0.00           H  
ATOM   4066 HG22 THR B  54      37.820  17.460  37.590  1.00  0.00           H  
ATOM   4067 HG23 THR B  54      36.810  16.480  36.510  1.00  0.00           H  
ATOM   4068  OG1 THR B  54      40.010  16.910  36.450  1.00  0.00           O  
ATOM   4069  HG1 THR B  54      40.570  17.260  35.760  1.00  0.00           H  
ATOM   4070  C   THR B  54      37.600  15.240  34.190  1.00  0.00           C  
ATOM   4071  O   THR B  54      36.790  14.480  34.740  1.00  0.00           O  
ATOM   4072  N   CYS B  55      37.470  15.870  33.000  1.00  0.00           N  
ATOM   4073  H   CYS B  55      38.230  16.530  32.850  1.00  0.00           H  
ATOM   4074  CA  CYS B  55      36.160  16.090  32.360  1.00  0.00           C  
ATOM   4075  HA  CYS B  55      35.490  15.720  33.140  1.00  0.00           H  
ATOM   4076  CB  CYS B  55      35.870  17.550  32.180  1.00  0.00           C  
ATOM   4077  HB3 CYS B  55      34.960  17.630  31.580  1.00  0.00           H  
ATOM   4078  HB2 CYS B  55      36.730  18.040  31.730  1.00  0.00           H  
ATOM   4079  SG  CYS B  55      35.330  18.330  33.720  1.00  0.00           S  
ATOM   4080  C   CYS B  55      35.910  15.240  31.040  1.00  0.00           C  
ATOM   4081  O   CYS B  55      34.730  15.080  30.690  1.00  0.00           O  
ATOM   4082  N   GLY B  56      36.960  14.690  30.470  1.00  0.00           N  
ATOM   4083  H   GLY B  56      37.870  14.890  30.870  1.00  0.00           H  
ATOM   4084  CA  GLY B  56      36.920  13.940  29.230  1.00  0.00           C  
ATOM   4085  HA3 GLY B  56      35.960  13.420  29.210  1.00  0.00           H  
ATOM   4086  HA2 GLY B  56      37.720  13.210  29.370  1.00  0.00           H  
ATOM   4087  C   GLY B  56      37.100  14.680  27.890  1.00  0.00           C  
ATOM   4088  O   GLY B  56      37.610  15.840  27.800  1.00  0.00           O  
ATOM   4089  N   GLY B  57      36.600  14.130  26.780  1.00  0.00           N  
ATOM   4090  H   GLY B  57      36.150  13.240  26.910  1.00  0.00           H  
ATOM   4091  CA  GLY B  57      36.480  14.730  25.530  1.00  0.00           C  
ATOM   4092  HA3 GLY B  57      36.760  14.030  24.730  1.00  0.00           H  
ATOM   4093  HA2 GLY B  57      37.150  15.590  25.430  1.00  0.00           H  
ATOM   4094  C   GLY B  57      35.050  15.320  25.340  1.00  0.00           C  
ATOM   4095  O   GLY B  57      34.450  15.760  26.330  1.00  0.00           O  
ATOM   4096  N   ALA B  58      34.320  15.020  24.250  1.00  0.00           N  
ATOM   4097  H   ALA B  58      34.830  14.510  23.540  1.00  0.00           H  
ATOM   4098  CA  ALA B  58      32.830  15.200  24.030  1.00  0.00           C  
ATOM   4099  HA  ALA B  58      32.560  16.200  24.360  1.00  0.00           H  
ATOM   4100  CB  ALA B  58      32.590  15.150  22.510  1.00  0.00           C  
ATOM   4101  HB1 ALA B  58      31.540  15.310  22.280  1.00  0.00           H  
ATOM   4102  HB2 ALA B  58      33.240  15.950  22.140  1.00  0.00           H  
ATOM   4103  HB3 ALA B  58      33.110  14.290  22.080  1.00  0.00           H  
ATOM   4104  C   ALA B  58      32.000  14.170  24.830  1.00  0.00           C  
ATOM   4105  O   ALA B  58      31.130  14.550  25.640  1.00  0.00           O  
ATOM   4106  OXT ALA B  58      32.210  12.950  24.740  1.00  0.00           O  
TER    4107      ALA B  58
ENDMDL
CONECT 3446 3448
CONECT 3448 3446
END
