# Supplementary material for: Prebound State Discovered in the Unbinding Pathway of Fluorinated Variants of the Trypsin–BPTI Complex Using Random Acceleration Molecular Dynamics Simulations
Source: J Chem Inf Model. 2024 Jun 13;64(13):5194–206. doi: 10.1021/acs.jcim.4c00338 (PMC11234359; doi:10.1021/acs.jcim.4c00338)
Supplement: Supplementary file 2 — ci4c00338_si_002.zip [file ci4c00338_si_002.zip › fb_E3G_examples.pdb]

REMARK   1 CREATED WITH MDTraj 1.9.5, 2024-01-04
CRYST1   88.457   88.457   88.457  90.00  90.00  90.00 P 1           1 
MODEL        0
ATOM      1  N   ILE A  16      35.390  47.280  44.270  1.00  0.00           N  
ATOM      2  H   ILE A  16      36.390  47.120  44.290  1.00  0.00           H  
ATOM      3  H2  ILE A  16      35.040  46.430  43.870  1.00  0.00           H  
ATOM      4  H3  ILE A  16      35.240  48.010  43.580  1.00  0.00           H  
ATOM      5  CA  ILE A  16      34.940  47.680  45.630  1.00  0.00           C  
ATOM      6  HA  ILE A  16      35.130  46.870  46.340  1.00  0.00           H  
ATOM      7  CB  ILE A  16      35.660  48.970  46.030  1.00  0.00           C  
ATOM      8  HB  ILE A  16      35.230  49.790  45.450  1.00  0.00           H  
ATOM      9  CG2 ILE A  16      35.380  49.220  47.550  1.00  0.00           C  
ATOM     10 HG21 ILE A  16      35.440  50.310  47.660  1.00  0.00           H  
ATOM     11 HG22 ILE A  16      34.330  48.950  47.680  1.00  0.00           H  
ATOM     12 HG23 ILE A  16      36.120  48.820  48.250  1.00  0.00           H  
ATOM     13  CG1 ILE A  16      37.240  48.990  46.050  1.00  0.00           C  
ATOM     14 HG13 ILE A  16      37.590  49.040  45.020  1.00  0.00           H  
ATOM     15 HG12 ILE A  16      37.640  48.150  46.600  1.00  0.00           H  
ATOM     16  CD1 ILE A  16      37.840  50.200  46.670  1.00  0.00           C  
ATOM     17 HD11 ILE A  16      38.920  50.290  46.520  1.00  0.00           H  
ATOM     18 HD12 ILE A  16      37.300  51.050  46.230  1.00  0.00           H  
ATOM     19 HD13 ILE A  16      37.710  50.230  47.750  1.00  0.00           H  
ATOM     20  C   ILE A  16      33.430  47.790  45.700  1.00  0.00           C  
ATOM     21  O   ILE A  16      32.850  48.720  45.100  1.00  0.00           O  
ATOM     22  N   VAL A  17      32.810  46.900  46.480  1.00  0.00           N  
ATOM     23  H   VAL A  17      33.380  46.320  47.090  1.00  0.00           H  
ATOM     24  CA  VAL A  17      31.360  46.920  46.750  1.00  0.00           C  
ATOM     25  HA  VAL A  17      30.810  47.070  45.830  1.00  0.00           H  
ATOM     26  CB  VAL A  17      30.980  45.500  47.300  1.00  0.00           C  
ATOM     27  HB  VAL A  17      31.690  45.320  48.100  1.00  0.00           H  
ATOM     28  CG1 VAL A  17      29.540  45.460  47.800  1.00  0.00           C  
ATOM     29 HG11 VAL A  17      29.390  46.040  48.710  1.00  0.00           H  
ATOM     30 HG12 VAL A  17      28.810  45.600  47.010  1.00  0.00           H  
ATOM     31 HG13 VAL A  17      29.360  44.420  48.090  1.00  0.00           H  
ATOM     32  CG2 VAL A  17      31.100  44.240  46.290  1.00  0.00           C  
ATOM     33 HG21 VAL A  17      32.130  44.150  45.930  1.00  0.00           H  
ATOM     34 HG22 VAL A  17      30.950  43.330  46.870  1.00  0.00           H  
ATOM     35 HG23 VAL A  17      30.300  44.070  45.580  1.00  0.00           H  
ATOM     36  C   VAL A  17      30.980  48.110  47.640  1.00  0.00           C  
ATOM     37  O   VAL A  17      31.460  48.310  48.790  1.00  0.00           O  
ATOM     38  N   GLY A  18      30.100  48.930  47.120  1.00  0.00           N  
ATOM     39  H   GLY A  18      29.760  48.670  46.200  1.00  0.00           H  
ATOM     40  CA  GLY A  18      29.710  50.190  47.710  1.00  0.00           C  
ATOM     41  HA3 GLY A  18      29.530  50.050  48.770  1.00  0.00           H  
ATOM     42  HA2 GLY A  18      28.840  50.530  47.150  1.00  0.00           H  
ATOM     43  C   GLY A  18      30.710  51.330  47.500  1.00  0.00           C  
ATOM     44  O   GLY A  18      30.450  52.340  48.160  1.00  0.00           O  
ATOM     45  N   GLY A  19      31.790  51.100  46.750  1.00  0.00           N  
ATOM     46  H   GLY A  19      31.840  50.270  46.180  1.00  0.00           H  
ATOM     47  CA  GLY A  19      32.770  52.180  46.520  1.00  0.00           C  
ATOM     48  HA3 GLY A  19      33.600  51.760  45.940  1.00  0.00           H  
ATOM     49  HA2 GLY A  19      33.130  52.520  47.490  1.00  0.00           H  
ATOM     50  C   GLY A  19      32.090  53.280  45.700  1.00  0.00           C  
ATOM     51  O   GLY A  19      31.180  53.030  44.970  1.00  0.00           O  
ATOM     52  N   TYR A  20      32.440  54.510  45.930  1.00  0.00           N  
ATOM     53  H   TYR A  20      33.240  54.510  46.540  1.00  0.00           H  
ATOM     54  CA  TYR A  20      32.080  55.610  45.110  1.00  0.00           C  
ATOM     55  HA  TYR A  20      31.080  55.410  44.730  1.00  0.00           H  
ATOM     56  CB  TYR A  20      32.040  56.900  45.970  1.00  0.00           C  
ATOM     57  HB3 TYR A  20      31.430  56.670  46.830  1.00  0.00           H  
ATOM     58  HB2 TYR A  20      31.530  57.680  45.420  1.00  0.00           H  
ATOM     59  CG  TYR A  20      33.360  57.610  46.350  1.00  0.00           C  
ATOM     60  CD1 TYR A  20      34.120  57.020  47.380  1.00  0.00           C  
ATOM     61  HD1 TYR A  20      33.780  56.120  47.850  1.00  0.00           H  
ATOM     62  CE1 TYR A  20      35.310  57.590  47.810  1.00  0.00           C  
ATOM     63  HE1 TYR A  20      35.970  57.180  48.550  1.00  0.00           H  
ATOM     64  CZ  TYR A  20      35.770  58.760  47.140  1.00  0.00           C  
ATOM     65  OH  TYR A  20      36.980  59.270  47.430  1.00  0.00           O  
ATOM     66  HH  TYR A  20      37.430  59.590  46.650  1.00  0.00           H  
ATOM     67  CE2 TYR A  20      35.050  59.330  46.060  1.00  0.00           C  
ATOM     68  HE2 TYR A  20      35.500  60.120  45.470  1.00  0.00           H  
ATOM     69  CD2 TYR A  20      33.870  58.730  45.630  1.00  0.00           C  
ATOM     70  HD2 TYR A  20      33.320  59.110  44.780  1.00  0.00           H  
ATOM     71  C   TYR A  20      33.020  55.640  43.860  1.00  0.00           C  
ATOM     72  O   TYR A  20      34.140  55.100  43.880  1.00  0.00           O  
ATOM     73  N   THR A  21      32.490  56.300  42.830  1.00  0.00           N  
ATOM     74  H   THR A  21      31.650  56.820  43.050  1.00  0.00           H  
ATOM     75  CA  THR A  21      33.250  56.790  41.710  1.00  0.00           C  
ATOM     76  HA  THR A  21      33.810  55.930  41.360  1.00  0.00           H  
ATOM     77  CB  THR A  21      32.410  57.200  40.480  1.00  0.00           C  
ATOM     78  HB  THR A  21      31.980  58.190  40.600  1.00  0.00           H  
ATOM     79  CG2 THR A  21      33.310  57.240  39.230  1.00  0.00           C  
ATOM     80 HG21 THR A  21      32.740  57.520  38.350  1.00  0.00           H  
ATOM     81 HG22 THR A  21      34.130  57.950  39.350  1.00  0.00           H  
ATOM     82 HG23 THR A  21      33.800  56.290  39.040  1.00  0.00           H  
ATOM     83  OG1 THR A  21      31.530  56.110  40.260  1.00  0.00           O  
ATOM     84  HG1 THR A  21      30.840  56.420  40.850  1.00  0.00           H  
ATOM     85  C   THR A  21      34.230  57.810  42.140  1.00  0.00           C  
ATOM     86  O   THR A  21      33.880  58.950  42.450  1.00  0.00           O  
ATOM     87  N   CYS A  22      35.530  57.500  42.060  1.00  0.00           N  
ATOM     88  H   CYS A  22      35.770  56.760  41.420  1.00  0.00           H  
ATOM     89  CA  CYS A  22      36.610  58.370  42.440  1.00  0.00           C  
ATOM     90  HA  CYS A  22      36.520  58.470  43.520  1.00  0.00           H  
ATOM     91  CB  CYS A  22      37.940  57.700  42.120  1.00  0.00           C  
ATOM     92  HB3 CYS A  22      38.790  58.350  42.320  1.00  0.00           H  
ATOM     93  HB2 CYS A  22      38.000  57.450  41.060  1.00  0.00           H  
ATOM     94  SG  CYS A  22      38.250  56.100  42.820  1.00  0.00           S  
ATOM     95  C   CYS A  22      36.500  59.750  41.740  1.00  0.00           C  
ATOM     96  O   CYS A  22      36.630  60.800  42.420  1.00  0.00           O  
ATOM     97  N   GLY A  23      36.150  59.710  40.420  1.00  0.00           N  
ATOM     98  H   GLY A  23      36.000  58.770  40.070  1.00  0.00           H  
ATOM     99  CA  GLY A  23      36.120  60.820  39.450  1.00  0.00           C  
ATOM    100  HA3 GLY A  23      35.820  61.660  40.080  1.00  0.00           H  
ATOM    101  HA2 GLY A  23      35.310  60.650  38.740  1.00  0.00           H  
ATOM    102  C   GLY A  23      37.420  61.190  38.750  1.00  0.00           C  
ATOM    103  O   GLY A  23      38.420  60.850  39.320  1.00  0.00           O  
ATOM    104  N   ALA A  24      37.260  61.730  37.540  1.00  0.00           N  
ATOM    105  H   ALA A  24      36.330  61.690  37.160  1.00  0.00           H  
ATOM    106  CA  ALA A  24      38.240  62.540  36.800  1.00  0.00           C  
ATOM    107  HA  ALA A  24      38.200  62.200  35.760  1.00  0.00           H  
ATOM    108  CB  ALA A  24      37.720  63.980  36.930  1.00  0.00           C  
ATOM    109  HB1 ALA A  24      36.730  63.970  36.480  1.00  0.00           H  
ATOM    110  HB2 ALA A  24      37.470  64.250  37.960  1.00  0.00           H  
ATOM    111  HB3 ALA A  24      38.340  64.650  36.350  1.00  0.00           H  
ATOM    112  C   ALA A  24      39.740  62.320  37.270  1.00  0.00           C  
ATOM    113  O   ALA A  24      40.430  63.290  37.710  1.00  0.00           O  
ATOM    114  N   ASN A  25      40.260  61.100  37.130  1.00  0.00           N  
ATOM    115  H   ASN A  25      39.660  60.380  36.740  1.00  0.00           H  
ATOM    116  CA  ASN A  25      41.650  60.700  37.530  1.00  0.00           C  
ATOM    117  HA  ASN A  25      41.670  59.610  37.640  1.00  0.00           H  
ATOM    118  CB  ASN A  25      42.590  61.050  36.340  1.00  0.00           C  
ATOM    119  HB3 ASN A  25      43.610  60.740  36.550  1.00  0.00           H  
ATOM    120  HB2 ASN A  25      42.770  62.110  36.150  1.00  0.00           H  
ATOM    121  CG  ASN A  25      42.080  60.360  35.000  1.00  0.00           C  
ATOM    122  OD1 ASN A  25      41.170  60.740  34.310  1.00  0.00           O  
ATOM    123  ND2 ASN A  25      42.640  59.270  34.610  1.00  0.00           N  
ATOM    124 HD21 ASN A  25      43.210  58.800  35.300  1.00  0.00           H  
ATOM    125 HD22 ASN A  25      42.580  58.830  33.700  1.00  0.00           H  
ATOM    126  C   ASN A  25      42.170  61.290  38.870  1.00  0.00           C  
ATOM    127  O   ASN A  25      43.270  61.800  38.970  1.00  0.00           O  
ATOM    128  N   THR A  26      41.340  61.260  39.860  1.00  0.00           N  
ATOM    129  H   THR A  26      40.440  60.840  39.630  1.00  0.00           H  
ATOM    130  CA  THR A  26      41.510  61.790  41.200  1.00  0.00           C  
ATOM    131  HA  THR A  26      42.180  62.650  41.050  1.00  0.00           H  
ATOM    132  CB  THR A  26      40.170  62.170  41.880  1.00  0.00           C  
ATOM    133  HB  THR A  26      40.350  62.440  42.930  1.00  0.00           H  
ATOM    134  CG2 THR A  26      39.530  63.320  41.150  1.00  0.00           C  
ATOM    135 HG21 THR A  26      39.150  63.080  40.160  1.00  0.00           H  
ATOM    136 HG22 THR A  26      38.680  63.540  41.800  1.00  0.00           H  
ATOM    137 HG23 THR A  26      40.090  64.250  41.070  1.00  0.00           H  
ATOM    138  OG1 THR A  26      39.340  61.060  41.800  1.00  0.00           O  
ATOM    139  HG1 THR A  26      39.010  61.210  40.900  1.00  0.00           H  
ATOM    140  C   THR A  26      42.310  60.820  42.150  1.00  0.00           C  
ATOM    141  O   THR A  26      42.570  61.090  43.340  1.00  0.00           O  
ATOM    142  N   VAL A  27      42.730  59.620  41.760  1.00  0.00           N  
ATOM    143  H   VAL A  27      42.460  59.380  40.820  1.00  0.00           H  
ATOM    144  CA  VAL A  27      43.750  58.720  42.380  1.00  0.00           C  
ATOM    145  HA  VAL A  27      44.280  59.280  43.130  1.00  0.00           H  
ATOM    146  CB  VAL A  27      43.060  57.490  43.110  1.00  0.00           C  
ATOM    147  HB  VAL A  27      43.850  56.910  43.580  1.00  0.00           H  
ATOM    148  CG1 VAL A  27      42.380  57.990  44.350  1.00  0.00           C  
ATOM    149 HG11 VAL A  27      41.660  58.760  44.060  1.00  0.00           H  
ATOM    150 HG12 VAL A  27      41.920  57.110  44.810  1.00  0.00           H  
ATOM    151 HG13 VAL A  27      43.080  58.410  45.070  1.00  0.00           H  
ATOM    152  CG2 VAL A  27      42.090  56.720  42.230  1.00  0.00           C  
ATOM    153 HG21 VAL A  27      42.640  56.440  41.320  1.00  0.00           H  
ATOM    154 HG22 VAL A  27      41.760  55.780  42.680  1.00  0.00           H  
ATOM    155 HG23 VAL A  27      41.220  57.320  41.970  1.00  0.00           H  
ATOM    156  C   VAL A  27      44.790  58.340  41.290  1.00  0.00           C  
ATOM    157  O   VAL A  27      44.870  57.160  40.980  1.00  0.00           O  
ATOM    158  N   PRO A  28      45.590  59.230  40.720  1.00  0.00           N  
ATOM    159  CD  PRO A  28      45.870  60.650  41.160  1.00  0.00           C  
ATOM    160  HD3 PRO A  28      46.100  60.760  42.220  1.00  0.00           H  
ATOM    161  HD2 PRO A  28      44.970  61.240  41.040  1.00  0.00           H  
ATOM    162  CG  PRO A  28      47.010  61.110  40.260  1.00  0.00           C  
ATOM    163  HG3 PRO A  28      48.020  61.070  40.660  1.00  0.00           H  
ATOM    164  HG2 PRO A  28      46.810  62.070  39.800  1.00  0.00           H  
ATOM    165  CB  PRO A  28      46.940  60.130  39.090  1.00  0.00           C  
ATOM    166  HB3 PRO A  28      47.950  59.940  38.740  1.00  0.00           H  
ATOM    167  HB2 PRO A  28      46.280  60.520  38.310  1.00  0.00           H  
ATOM    168  CA  PRO A  28      46.470  58.880  39.660  1.00  0.00           C  
ATOM    169  HA  PRO A  28      45.860  58.470  38.840  1.00  0.00           H  
ATOM    170  C   PRO A  28      47.580  57.860  40.000  1.00  0.00           C  
ATOM    171  O   PRO A  28      48.300  57.480  39.150  1.00  0.00           O  
ATOM    172  N   TYR A  29      47.850  57.600  41.300  1.00  0.00           N  
ATOM    173  H   TYR A  29      47.430  58.170  42.020  1.00  0.00           H  
ATOM    174  CA  TYR A  29      48.970  56.780  41.700  1.00  0.00           C  
ATOM    175  HA  TYR A  29      49.880  56.840  41.100  1.00  0.00           H  
ATOM    176  CB  TYR A  29      49.330  57.110  43.110  1.00  0.00           C  
ATOM    177  HB3 TYR A  29      49.920  58.010  43.100  1.00  0.00           H  
ATOM    178  HB2 TYR A  29      50.130  56.420  43.360  1.00  0.00           H  
ATOM    179  CG  TYR A  29      48.160  57.130  44.130  1.00  0.00           C  
ATOM    180  CD1 TYR A  29      47.820  55.950  44.790  1.00  0.00           C  
ATOM    181  HD1 TYR A  29      48.520  55.150  44.680  1.00  0.00           H  
ATOM    182  CE1 TYR A  29      46.620  55.810  45.500  1.00  0.00           C  
ATOM    183  HE1 TYR A  29      46.440  54.900  46.060  1.00  0.00           H  
ATOM    184  CZ  TYR A  29      45.860  56.940  45.630  1.00  0.00           C  
ATOM    185  OH  TYR A  29      44.740  56.800  46.420  1.00  0.00           O  
ATOM    186  HH  TYR A  29      44.610  55.860  46.590  1.00  0.00           H  
ATOM    187  CE2 TYR A  29      46.270  58.200  45.170  1.00  0.00           C  
ATOM    188  HE2 TYR A  29      45.790  59.110  45.510  1.00  0.00           H  
ATOM    189  CD2 TYR A  29      47.460  58.290  44.450  1.00  0.00           C  
ATOM    190  HD2 TYR A  29      47.790  59.280  44.180  1.00  0.00           H  
ATOM    191  C   TYR A  29      48.650  55.250  41.510  1.00  0.00           C  
ATOM    192  O   TYR A  29      49.600  54.420  41.480  1.00  0.00           O  
ATOM    193  N   GLN A  30      47.380  54.970  41.560  1.00  0.00           N  
ATOM    194  H   GLN A  30      46.760  55.770  41.500  1.00  0.00           H  
ATOM    195  CA  GLN A  30      46.760  53.640  41.300  1.00  0.00           C  
ATOM    196  HA  GLN A  30      47.330  52.880  41.840  1.00  0.00           H  
ATOM    197  CB  GLN A  30      45.360  53.680  41.940  1.00  0.00           C  
ATOM    198  HB3 GLN A  30      44.800  54.510  41.520  1.00  0.00           H  
ATOM    199  HB2 GLN A  30      45.460  53.720  43.020  1.00  0.00           H  
ATOM    200  CG  GLN A  30      44.500  52.380  41.680  1.00  0.00           C  
ATOM    201  HG3 GLN A  30      44.160  52.220  40.660  1.00  0.00           H  
ATOM    202  HG2 GLN A  30      43.560  52.610  42.160  1.00  0.00           H  
ATOM    203  CD  GLN A  30      44.970  50.990  42.110  1.00  0.00           C  
ATOM    204  OE1 GLN A  30      46.030  50.510  41.690  1.00  0.00           O  
ATOM    205  NE2 GLN A  30      44.130  50.250  42.860  1.00  0.00           N  
ATOM    206 HE21 GLN A  30      43.370  50.680  43.360  1.00  0.00           H  
ATOM    207 HE22 GLN A  30      44.310  49.270  43.030  1.00  0.00           H  
ATOM    208  C   GLN A  30      46.800  53.180  39.810  1.00  0.00           C  
ATOM    209  O   GLN A  30      46.270  53.900  38.990  1.00  0.00           O  
ATOM    210  N   VAL A  31      47.180  51.920  39.560  1.00  0.00           N  
ATOM    211  H   VAL A  31      47.410  51.420  40.410  1.00  0.00           H  
ATOM    212  CA  VAL A  31      47.400  51.280  38.190  1.00  0.00           C  
ATOM    213  HA  VAL A  31      46.890  51.920  37.480  1.00  0.00           H  
ATOM    214  CB  VAL A  31      48.880  51.340  37.900  1.00  0.00           C  
ATOM    215  HB  VAL A  31      49.080  51.110  36.840  1.00  0.00           H  
ATOM    216  CG1 VAL A  31      49.540  52.680  38.150  1.00  0.00           C  
ATOM    217 HG11 VAL A  31      48.870  53.450  37.760  1.00  0.00           H  
ATOM    218 HG12 VAL A  31      49.610  52.910  39.210  1.00  0.00           H  
ATOM    219 HG13 VAL A  31      50.500  52.660  37.640  1.00  0.00           H  
ATOM    220  CG2 VAL A  31      49.740  50.220  38.470  1.00  0.00           C  
ATOM    221 HG21 VAL A  31      50.800  50.230  38.190  1.00  0.00           H  
ATOM    222 HG22 VAL A  31      49.630  50.400  39.530  1.00  0.00           H  
ATOM    223 HG23 VAL A  31      49.340  49.260  38.150  1.00  0.00           H  
ATOM    224  C   VAL A  31      46.850  49.880  38.010  1.00  0.00           C  
ATOM    225  O   VAL A  31      46.900  49.070  38.910  1.00  0.00           O  
ATOM    226  N   SER A  32      46.340  49.550  36.830  1.00  0.00           N  
ATOM    227  H   SER A  32      46.330  50.270  36.120  1.00  0.00           H  
ATOM    228  CA  SER A  32      45.710  48.260  36.530  1.00  0.00           C  
ATOM    229  HA  SER A  32      45.280  47.960  37.490  1.00  0.00           H  
ATOM    230  CB  SER A  32      44.510  48.460  35.610  1.00  0.00           C  
ATOM    231  HB3 SER A  32      44.900  48.810  34.650  1.00  0.00           H  
ATOM    232  HB2 SER A  32      43.770  49.120  36.070  1.00  0.00           H  
ATOM    233  OG  SER A  32      43.890  47.230  35.380  1.00  0.00           O  
ATOM    234  HG  SER A  32      44.320  46.850  34.620  1.00  0.00           H  
ATOM    235  C   SER A  32      46.630  47.140  36.130  1.00  0.00           C  
ATOM    236  O   SER A  32      47.410  47.310  35.200  1.00  0.00           O  
ATOM    237  N   LEU A  33      46.450  45.930  36.700  1.00  0.00           N  
ATOM    238  H   LEU A  33      45.960  45.900  37.580  1.00  0.00           H  
ATOM    239  CA  LEU A  33      47.270  44.790  36.360  1.00  0.00           C  
ATOM    240  HA  LEU A  33      48.100  45.170  35.780  1.00  0.00           H  
ATOM    241  CB  LEU A  33      47.830  44.030  37.520  1.00  0.00           C  
ATOM    242  HB3 LEU A  33      48.310  43.140  37.130  1.00  0.00           H  
ATOM    243  HB2 LEU A  33      47.040  43.640  38.170  1.00  0.00           H  
ATOM    244  CG  LEU A  33      48.950  44.740  38.430  1.00  0.00           C  
ATOM    245  HG  LEU A  33      49.860  44.530  37.880  1.00  0.00           H  
ATOM    246  CD1 LEU A  33      48.850  46.240  38.710  1.00  0.00           C  
ATOM    247 HD11 LEU A  33      47.930  46.550  39.210  1.00  0.00           H  
ATOM    248 HD12 LEU A  33      49.680  46.410  39.400  1.00  0.00           H  
ATOM    249 HD13 LEU A  33      48.860  46.870  37.830  1.00  0.00           H  
ATOM    250  CD2 LEU A  33      49.060  43.980  39.700  1.00  0.00           C  
ATOM    251 HD21 LEU A  33      49.260  42.930  39.490  1.00  0.00           H  
ATOM    252 HD22 LEU A  33      49.960  44.360  40.170  1.00  0.00           H  
ATOM    253 HD23 LEU A  33      48.230  44.240  40.350  1.00  0.00           H  
ATOM    254  C   LEU A  33      46.410  43.920  35.460  1.00  0.00           C  
ATOM    255  O   LEU A  33      45.380  43.410  35.900  1.00  0.00           O  
ATOM    256  N   ASN A  34      46.900  43.770  34.240  1.00  0.00           N  
ATOM    257  H   ASN A  34      47.690  44.320  33.930  1.00  0.00           H  
ATOM    258  CA  ASN A  34      46.120  43.110  33.190  1.00  0.00           C  
ATOM    259  HA  ASN A  34      45.230  42.610  33.580  1.00  0.00           H  
ATOM    260  CB  ASN A  34      45.610  44.020  32.020  1.00  0.00           C  
ATOM    261  HB3 ASN A  34      45.160  43.470  31.190  1.00  0.00           H  
ATOM    262  HB2 ASN A  34      46.460  44.630  31.760  1.00  0.00           H  
ATOM    263  CG  ASN A  34      44.550  45.030  32.530  1.00  0.00           C  
ATOM    264  OD1 ASN A  34      44.810  45.900  33.370  1.00  0.00           O  
ATOM    265  ND2 ASN A  34      43.350  45.050  31.870  1.00  0.00           N  
ATOM    266 HD21 ASN A  34      43.060  44.310  31.250  1.00  0.00           H  
ATOM    267 HD22 ASN A  34      42.740  45.830  32.030  1.00  0.00           H  
ATOM    268  C   ASN A  34      47.050  42.060  32.610  1.00  0.00           C  
ATOM    269  O   ASN A  34      48.280  42.170  32.640  1.00  0.00           O  
ATOM    270  N   SER A  37      46.470  40.940  32.130  1.00  0.00           N  
ATOM    271  H   SER A  37      45.460  40.930  32.220  1.00  0.00           H  
ATOM    272  CA  SER A  37      47.080  39.900  31.260  1.00  0.00           C  
ATOM    273  HA  SER A  37      47.550  40.430  30.430  1.00  0.00           H  
ATOM    274  CB  SER A  37      48.090  39.040  32.110  1.00  0.00           C  
ATOM    275  HB3 SER A  37      47.510  38.380  32.760  1.00  0.00           H  
ATOM    276  HB2 SER A  37      48.720  39.760  32.640  1.00  0.00           H  
ATOM    277  OG  SER A  37      48.950  38.210  31.340  1.00  0.00           O  
ATOM    278  HG  SER A  37      49.450  38.880  30.870  1.00  0.00           H  
ATOM    279  C   SER A  37      45.870  39.070  30.760  1.00  0.00           C  
ATOM    280  O   SER A  37      45.470  38.100  31.420  1.00  0.00           O  
ATOM    281  N   GLY A  38      45.260  39.360  29.620  1.00  0.00           N  
ATOM    282  H   GLY A  38      45.630  40.090  29.030  1.00  0.00           H  
ATOM    283  CA  GLY A  38      44.020  38.760  29.130  1.00  0.00           C  
ATOM    284  HA3 GLY A  38      43.900  37.700  29.380  1.00  0.00           H  
ATOM    285  HA2 GLY A  38      44.050  38.790  28.040  1.00  0.00           H  
ATOM    286  C   GLY A  38      42.790  39.550  29.650  1.00  0.00           C  
ATOM    287  O   GLY A  38      41.970  39.950  28.910  1.00  0.00           O  
ATOM    288  N   TYR A  39      42.840  39.660  30.970  1.00  0.00           N  
ATOM    289  H   TYR A  39      43.630  39.150  31.350  1.00  0.00           H  
ATOM    290  CA  TYR A  39      41.840  40.280  31.880  1.00  0.00           C  
ATOM    291  HA  TYR A  39      41.260  41.050  31.380  1.00  0.00           H  
ATOM    292  CB  TYR A  39      40.720  39.240  32.310  1.00  0.00           C  
ATOM    293  HB3 TYR A  39      40.230  38.790  31.460  1.00  0.00           H  
ATOM    294  HB2 TYR A  39      39.980  39.770  32.920  1.00  0.00           H  
ATOM    295  CG  TYR A  39      41.370  38.050  33.050  1.00  0.00           C  
ATOM    296  CD1 TYR A  39      41.860  37.020  32.250  1.00  0.00           C  
ATOM    297  HD1 TYR A  39      41.670  37.040  31.180  1.00  0.00           H  
ATOM    298  CE1 TYR A  39      42.660  36.000  32.850  1.00  0.00           C  
ATOM    299  HE1 TYR A  39      43.040  35.220  32.200  1.00  0.00           H  
ATOM    300  CZ  TYR A  39      42.840  36.000  34.250  1.00  0.00           C  
ATOM    301  OH  TYR A  39      43.740  35.140  34.830  1.00  0.00           O  
ATOM    302  HH  TYR A  39      43.840  34.320  34.340  1.00  0.00           H  
ATOM    303  CE2 TYR A  39      42.320  37.050  35.060  1.00  0.00           C  
ATOM    304  HE2 TYR A  39      42.570  37.050  36.110  1.00  0.00           H  
ATOM    305  CD2 TYR A  39      41.540  38.040  34.450  1.00  0.00           C  
ATOM    306  HD2 TYR A  39      41.130  38.820  35.070  1.00  0.00           H  
ATOM    307  C   TYR A  39      42.620  41.000  33.060  1.00  0.00           C  
ATOM    308  O   TYR A  39      43.840  40.730  33.350  1.00  0.00           O  
ATOM    309  N   HIS A  40      41.870  41.810  33.720  1.00  0.00           N  
ATOM    310  H   HIS A  40      40.950  41.890  33.310  1.00  0.00           H  
ATOM    311  CA  HIS A  40      42.230  42.540  34.930  1.00  0.00           C  
ATOM    312  HA  HIS A  40      43.280  42.820  34.930  1.00  0.00           H  
ATOM    313  CB  HIS A  40      41.380  43.870  35.000  1.00  0.00           C  
ATOM    314  HB3 HIS A  40      40.360  43.490  35.040  1.00  0.00           H  
ATOM    315  HB2 HIS A  40      41.520  44.540  34.150  1.00  0.00           H  
ATOM    316  CG  HIS A  40      41.480  44.510  36.350  1.00  0.00           C  
ATOM    317  ND1 HIS A  40      42.550  45.210  36.850  1.00  0.00           N  
ATOM    318  HD1 HIS A  40      43.250  45.700  36.310  1.00  0.00           H  
ATOM    319  CE1 HIS A  40      42.490  45.400  38.180  1.00  0.00           C  
ATOM    320  HE1 HIS A  40      43.100  46.180  38.620  1.00  0.00           H  
ATOM    321  NE2 HIS A  40      41.450  44.730  38.650  1.00  0.00           N  
ATOM    322  HE2 HIS A  40      41.030  44.790  39.560  1.00  0.00           H  
ATOM    323  CD2 HIS A  40      40.830  44.150  37.500  1.00  0.00           C  
ATOM    324  HD2 HIS A  40      39.920  43.600  37.670  1.00  0.00           H  
ATOM    325  C   HIS A  40      42.060  41.680  36.130  1.00  0.00           C  
ATOM    326  O   HIS A  40      41.070  41.050  36.340  1.00  0.00           O  
ATOM    327  N   PHE A  41      43.070  41.660  37.020  1.00  0.00           N  
ATOM    328  H   PHE A  41      43.910  42.160  36.790  1.00  0.00           H  
ATOM    329  CA  PHE A  41      43.140  40.770  38.160  1.00  0.00           C  
ATOM    330  HA  PHE A  41      42.090  40.590  38.410  1.00  0.00           H  
ATOM    331  CB  PHE A  41      43.900  39.450  37.860  1.00  0.00           C  
ATOM    332  HB3 PHE A  41      43.410  39.060  36.970  1.00  0.00           H  
ATOM    333  HB2 PHE A  41      43.800  38.790  38.710  1.00  0.00           H  
ATOM    334  CG  PHE A  41      45.390  39.600  37.580  1.00  0.00           C  
ATOM    335  CD1 PHE A  41      45.800  40.200  36.380  1.00  0.00           C  
ATOM    336  HD1 PHE A  41      45.150  40.430  35.530  1.00  0.00           H  
ATOM    337  CE1 PHE A  41      47.200  40.430  36.210  1.00  0.00           C  
ATOM    338  HE1 PHE A  41      47.520  40.880  35.280  1.00  0.00           H  
ATOM    339  CZ  PHE A  41      48.120  40.080  37.230  1.00  0.00           C  
ATOM    340  HZ  PHE A  41      49.180  40.260  37.120  1.00  0.00           H  
ATOM    341  CE2 PHE A  41      47.640  39.720  38.520  1.00  0.00           C  
ATOM    342  HE2 PHE A  41      48.320  39.560  39.340  1.00  0.00           H  
ATOM    343  CD2 PHE A  41      46.300  39.360  38.660  1.00  0.00           C  
ATOM    344  HD2 PHE A  41      45.970  38.950  39.600  1.00  0.00           H  
ATOM    345  C   PHE A  41      43.620  41.330  39.520  1.00  0.00           C  
ATOM    346  O   PHE A  41      43.010  40.990  40.510  1.00  0.00           O  
ATOM    347  N   CYS A  42      44.520  42.330  39.510  1.00  0.00           N  
ATOM    348  H   CYS A  42      44.840  42.670  38.610  1.00  0.00           H  
ATOM    349  CA  CYS A  42      45.010  43.020  40.730  1.00  0.00           C  
ATOM    350  HA  CYS A  42      44.230  43.030  41.490  1.00  0.00           H  
ATOM    351  CB  CYS A  42      46.320  42.390  41.180  1.00  0.00           C  
ATOM    352  HB3 CYS A  42      46.560  43.050  42.020  1.00  0.00           H  
ATOM    353  HB2 CYS A  42      47.170  42.400  40.510  1.00  0.00           H  
ATOM    354  SG  CYS A  42      46.310  40.770  41.970  1.00  0.00           S  
ATOM    355  C   CYS A  42      45.190  44.560  40.480  1.00  0.00           C  
ATOM    356  O   CYS A  42      45.210  44.940  39.310  1.00  0.00           O  
ATOM    357  N   GLY A  43      45.420  45.350  41.550  1.00  0.00           N  
ATOM    358  H   GLY A  43      45.610  45.010  42.480  1.00  0.00           H  
ATOM    359  CA  GLY A  43      45.770  46.770  41.410  1.00  0.00           C  
ATOM    360  HA3 GLY A  43      45.000  47.350  41.900  1.00  0.00           H  
ATOM    361  HA2 GLY A  43      45.690  47.150  40.400  1.00  0.00           H  
ATOM    362  C   GLY A  43      47.240  46.920  41.830  1.00  0.00           C  
ATOM    363  O   GLY A  43      47.920  45.910  42.200  1.00  0.00           O  
ATOM    364  N   GLY A  44      47.800  48.130  41.880  1.00  0.00           N  
ATOM    365  H   GLY A  44      47.220  48.900  41.580  1.00  0.00           H  
ATOM    366  CA  GLY A  44      49.200  48.440  42.360  1.00  0.00           C  
ATOM    367  HA3 GLY A  44      49.890  48.030  41.620  1.00  0.00           H  
ATOM    368  HA2 GLY A  44      49.450  47.980  43.310  1.00  0.00           H  
ATOM    369  C   GLY A  44      49.500  49.960  42.480  1.00  0.00           C  
ATOM    370  O   GLY A  44      49.010  50.830  41.740  1.00  0.00           O  
ATOM    371  N   SER A  45      50.320  50.300  43.510  1.00  0.00           N  
ATOM    372  H   SER A  45      50.680  49.630  44.190  1.00  0.00           H  
ATOM    373  CA  SER A  45      50.940  51.600  43.680  1.00  0.00           C  
ATOM    374  HA  SER A  45      51.450  51.580  44.650  1.00  0.00           H  
ATOM    375  CB  SER A  45      49.990  52.740  44.010  1.00  0.00           C  
ATOM    376  HB3 SER A  45      49.340  52.470  44.840  1.00  0.00           H  
ATOM    377  HB2 SER A  45      49.260  52.900  43.210  1.00  0.00           H  
ATOM    378  OG  SER A  45      50.630  53.940  44.350  1.00  0.00           O  
ATOM    379  HG  SER A  45      51.020  54.240  43.530  1.00  0.00           H  
ATOM    380  C   SER A  45      52.190  51.920  42.770  1.00  0.00           C  
ATOM    381  O   SER A  45      53.250  51.360  42.940  1.00  0.00           O  
ATOM    382  N   LEU A  46      52.040  52.840  41.830  1.00  0.00           N  
ATOM    383  H   LEU A  46      51.110  53.160  41.610  1.00  0.00           H  
ATOM    384  CA  LEU A  46      53.120  53.570  41.280  1.00  0.00           C  
ATOM    385  HA  LEU A  46      53.670  52.770  40.810  1.00  0.00           H  
ATOM    386  CB  LEU A  46      52.550  54.520  40.210  1.00  0.00           C  
ATOM    387  HB3 LEU A  46      52.000  55.270  40.790  1.00  0.00           H  
ATOM    388  HB2 LEU A  46      51.870  54.040  39.510  1.00  0.00           H  
ATOM    389  CG  LEU A  46      53.680  55.290  39.440  1.00  0.00           C  
ATOM    390  HG  LEU A  46      54.230  55.950  40.100  1.00  0.00           H  
ATOM    391  CD1 LEU A  46      54.680  54.380  38.640  1.00  0.00           C  
ATOM    392 HD11 LEU A  46      55.100  54.850  37.750  1.00  0.00           H  
ATOM    393 HD12 LEU A  46      55.460  54.130  39.370  1.00  0.00           H  
ATOM    394 HD13 LEU A  46      54.190  53.430  38.470  1.00  0.00           H  
ATOM    395  CD2 LEU A  46      52.990  56.300  38.420  1.00  0.00           C  
ATOM    396 HD21 LEU A  46      52.270  56.980  38.850  1.00  0.00           H  
ATOM    397 HD22 LEU A  46      53.710  56.870  37.840  1.00  0.00           H  
ATOM    398 HD23 LEU A  46      52.450  55.770  37.630  1.00  0.00           H  
ATOM    399  C   LEU A  46      54.010  54.250  42.260  1.00  0.00           C  
ATOM    400  O   LEU A  46      53.560  55.290  42.700  1.00  0.00           O  
ATOM    401  N   ILE A  47      55.230  53.770  42.530  1.00  0.00           N  
ATOM    402  H   ILE A  47      55.570  53.050  41.900  1.00  0.00           H  
ATOM    403  CA  ILE A  47      56.110  54.210  43.660  1.00  0.00           C  
ATOM    404  HA  ILE A  47      55.560  55.020  44.150  1.00  0.00           H  
ATOM    405  CB  ILE A  47      56.300  53.130  44.700  1.00  0.00           C  
ATOM    406  HB  ILE A  47      56.980  53.490  45.470  1.00  0.00           H  
ATOM    407  CG2 ILE A  47      55.020  52.690  45.450  1.00  0.00           C  
ATOM    408 HG21 ILE A  47      54.710  53.620  45.920  1.00  0.00           H  
ATOM    409 HG22 ILE A  47      54.340  52.270  44.710  1.00  0.00           H  
ATOM    410 HG23 ILE A  47      55.300  52.040  46.280  1.00  0.00           H  
ATOM    411  CG1 ILE A  47      56.830  51.800  44.190  1.00  0.00           C  
ATOM    412 HG13 ILE A  47      56.110  51.310  43.530  1.00  0.00           H  
ATOM    413 HG12 ILE A  47      56.860  51.220  45.120  1.00  0.00           H  
ATOM    414  CD1 ILE A  47      58.140  51.930  43.560  1.00  0.00           C  
ATOM    415 HD11 ILE A  47      58.750  52.570  44.200  1.00  0.00           H  
ATOM    416 HD12 ILE A  47      58.540  50.950  43.350  1.00  0.00           H  
ATOM    417 HD13 ILE A  47      58.190  52.480  42.620  1.00  0.00           H  
ATOM    418  C   ILE A  47      57.390  54.920  43.150  1.00  0.00           C  
ATOM    419  O   ILE A  47      58.240  55.330  43.930  1.00  0.00           O  
ATOM    420  N   ASN A  48      57.510  54.970  41.800  1.00  0.00           N  
ATOM    421  H   ASN A  48      56.770  54.540  41.260  1.00  0.00           H  
ATOM    422  CA  ASN A  48      58.660  55.460  40.990  1.00  0.00           C  
ATOM    423  HA  ASN A  48      58.740  56.520  41.190  1.00  0.00           H  
ATOM    424  CB  ASN A  48      59.920  54.690  41.310  1.00  0.00           C  
ATOM    425  HB3 ASN A  48      59.660  53.630  41.250  1.00  0.00           H  
ATOM    426  HB2 ASN A  48      60.090  54.880  42.370  1.00  0.00           H  
ATOM    427  CG  ASN A  48      61.220  54.860  40.560  1.00  0.00           C  
ATOM    428  OD1 ASN A  48      61.400  54.530  39.360  1.00  0.00           O  
ATOM    429  ND2 ASN A  48      62.310  55.350  41.230  1.00  0.00           N  
ATOM    430 HD21 ASN A  48      62.160  55.610  42.200  1.00  0.00           H  
ATOM    431 HD22 ASN A  48      63.230  55.380  40.820  1.00  0.00           H  
ATOM    432  C   ASN A  48      58.400  55.330  39.490  1.00  0.00           C  
ATOM    433  O   ASN A  48      57.770  54.290  39.090  1.00  0.00           O  
ATOM    434  N   SER A  49      58.910  56.270  38.660  1.00  0.00           N  
ATOM    435  H   SER A  49      59.540  56.950  39.030  1.00  0.00           H  
ATOM    436  CA  SER A  49      58.620  56.300  37.190  1.00  0.00           C  
ATOM    437  HA  SER A  49      57.550  56.430  37.090  1.00  0.00           H  
ATOM    438  CB  SER A  49      59.290  57.590  36.500  1.00  0.00           C  
ATOM    439  HB3 SER A  49      58.910  58.500  36.970  1.00  0.00           H  
ATOM    440  HB2 SER A  49      59.070  57.700  35.440  1.00  0.00           H  
ATOM    441  OG  SER A  49      60.720  57.470  36.650  1.00  0.00           O  
ATOM    442  HG  SER A  49      60.870  57.440  37.600  1.00  0.00           H  
ATOM    443  C   SER A  49      58.970  55.030  36.370  1.00  0.00           C  
ATOM    444  O   SER A  49      58.580  55.000  35.190  1.00  0.00           O  
ATOM    445  N   GLN A  50      59.640  53.990  36.930  1.00  0.00           N  
ATOM    446  H   GLN A  50      60.010  54.000  37.870  1.00  0.00           H  
ATOM    447  CA  GLN A  50      59.980  52.700  36.320  1.00  0.00           C  
ATOM    448  HA  GLN A  50      59.500  52.700  35.330  1.00  0.00           H  
ATOM    449  CB  GLN A  50      61.450  52.620  36.010  1.00  0.00           C  
ATOM    450  HB3 GLN A  50      61.640  51.710  35.450  1.00  0.00           H  
ATOM    451  HB2 GLN A  50      61.850  52.590  37.020  1.00  0.00           H  
ATOM    452  CG  GLN A  50      62.150  53.750  35.260  1.00  0.00           C  
ATOM    453  HG3 GLN A  50      61.770  54.680  35.670  1.00  0.00           H  
ATOM    454  HG2 GLN A  50      61.880  53.690  34.200  1.00  0.00           H  
ATOM    455  CD  GLN A  50      63.680  53.600  35.470  1.00  0.00           C  
ATOM    456  OE1 GLN A  50      64.210  54.070  36.420  1.00  0.00           O  
ATOM    457  NE2 GLN A  50      64.350  52.750  34.770  1.00  0.00           N  
ATOM    458 HE21 GLN A  50      63.980  52.070  34.120  1.00  0.00           H  
ATOM    459 HE22 GLN A  50      65.360  52.800  34.910  1.00  0.00           H  
ATOM    460  C   GLN A  50      59.480  51.450  37.140  1.00  0.00           C  
ATOM    461  O   GLN A  50      59.710  50.290  36.770  1.00  0.00           O  
ATOM    462  N   TRP A  51      58.790  51.720  38.260  1.00  0.00           N  
ATOM    463  H   TRP A  51      58.560  52.700  38.340  1.00  0.00           H  
ATOM    464  CA  TRP A  51      58.450  50.720  39.300  1.00  0.00           C  
ATOM    465  HA  TRP A  51      58.380  49.760  38.810  1.00  0.00           H  
ATOM    466  CB  TRP A  51      59.590  50.650  40.370  1.00  0.00           C  
ATOM    467  HB3 TRP A  51      59.200  49.920  41.080  1.00  0.00           H  
ATOM    468  HB2 TRP A  51      59.640  51.640  40.820  1.00  0.00           H  
ATOM    469  CG  TRP A  51      60.960  50.040  40.000  1.00  0.00           C  
ATOM    470  CD1 TRP A  51      61.990  50.730  39.530  1.00  0.00           C  
ATOM    471  HD1 TRP A  51      62.090  51.790  39.360  1.00  0.00           H  
ATOM    472  NE1 TRP A  51      63.060  49.850  39.140  1.00  0.00           N  
ATOM    473  HE1 TRP A  51      63.960  50.110  38.770  1.00  0.00           H  
ATOM    474  CE2 TRP A  51      62.750  48.560  39.470  1.00  0.00           C  
ATOM    475  CZ2 TRP A  51      63.500  47.380  39.420  1.00  0.00           C  
ATOM    476  HZ2 TRP A  51      64.490  47.480  39.010  1.00  0.00           H  
ATOM    477  CH2 TRP A  51      62.920  46.190  39.790  1.00  0.00           C  
ATOM    478  HH2 TRP A  51      63.410  45.230  39.690  1.00  0.00           H  
ATOM    479  CZ3 TRP A  51      61.580  46.190  40.260  1.00  0.00           C  
ATOM    480  HZ3 TRP A  51      61.110  45.240  40.490  1.00  0.00           H  
ATOM    481  CE3 TRP A  51      60.870  47.390  40.340  1.00  0.00           C  
ATOM    482  HE3 TRP A  51      59.840  47.350  40.660  1.00  0.00           H  
ATOM    483  CD2 TRP A  51      61.420  48.600  40.020  1.00  0.00           C  
ATOM    484  C   TRP A  51      57.120  50.870  40.050  1.00  0.00           C  
ATOM    485  O   TRP A  51      56.640  51.980  40.330  1.00  0.00           O  
ATOM    486  N   VAL A  52      56.570  49.640  40.400  1.00  0.00           N  
ATOM    487  H   VAL A  52      57.070  48.800  40.150  1.00  0.00           H  
ATOM    488  CA  VAL A  52      55.160  49.460  40.850  1.00  0.00           C  
ATOM    489  HA  VAL A  52      54.900  50.410  41.330  1.00  0.00           H  
ATOM    490  CB  VAL A  52      54.160  49.330  39.690  1.00  0.00           C  
ATOM    491  HB  VAL A  52      54.430  48.400  39.180  1.00  0.00           H  
ATOM    492  CG1 VAL A  52      52.700  49.330  40.200  1.00  0.00           C  
ATOM    493 HG11 VAL A  52      52.320  50.240  40.640  1.00  0.00           H  
ATOM    494 HG12 VAL A  52      52.000  49.050  39.410  1.00  0.00           H  
ATOM    495 HG13 VAL A  52      52.710  48.510  40.920  1.00  0.00           H  
ATOM    496  CG2 VAL A  52      54.190  50.460  38.620  1.00  0.00           C  
ATOM    497 HG21 VAL A  52      55.170  50.570  38.180  1.00  0.00           H  
ATOM    498 HG22 VAL A  52      53.630  50.100  37.770  1.00  0.00           H  
ATOM    499 HG23 VAL A  52      53.770  51.350  39.100  1.00  0.00           H  
ATOM    500  C   VAL A  52      55.010  48.330  41.890  1.00  0.00           C  
ATOM    501  O   VAL A  52      55.470  47.180  41.630  1.00  0.00           O  
ATOM    502  N   VAL A  53      54.520  48.700  43.100  1.00  0.00           N  
ATOM    503  H   VAL A  53      54.230  49.650  43.240  1.00  0.00           H  
ATOM    504  CA  VAL A  53      54.230  47.830  44.300  1.00  0.00           C  
ATOM    505  HA  VAL A  53      54.920  46.990  44.220  1.00  0.00           H  
ATOM    506  CB  VAL A  53      54.320  48.580  45.650  1.00  0.00           C  
ATOM    507  HB  VAL A  53      55.260  49.110  45.570  1.00  0.00           H  
ATOM    508  CG1 VAL A  53      53.110  49.460  46.090  1.00  0.00           C  
ATOM    509 HG11 VAL A  53      52.840  50.180  45.310  1.00  0.00           H  
ATOM    510 HG12 VAL A  53      52.210  48.890  46.300  1.00  0.00           H  
ATOM    511 HG13 VAL A  53      53.430  50.100  46.910  1.00  0.00           H  
ATOM    512  CG2 VAL A  53      54.650  47.630  46.840  1.00  0.00           C  
ATOM    513 HG21 VAL A  53      53.670  47.320  47.180  1.00  0.00           H  
ATOM    514 HG22 VAL A  53      55.180  46.720  46.550  1.00  0.00           H  
ATOM    515 HG23 VAL A  53      55.190  48.100  47.660  1.00  0.00           H  
ATOM    516  C   VAL A  53      52.840  47.180  44.220  1.00  0.00           C  
ATOM    517  O   VAL A  53      51.950  47.770  43.600  1.00  0.00           O  
ATOM    518  N   SER A  54      52.610  46.040  44.760  1.00  0.00           N  
ATOM    519  H   SER A  54      53.340  45.630  45.320  1.00  0.00           H  
ATOM    520  CA  SER A  54      51.390  45.190  44.810  1.00  0.00           C  
ATOM    521  HA  SER A  54      50.560  45.850  45.080  1.00  0.00           H  
ATOM    522  CB  SER A  54      51.120  44.500  43.440  1.00  0.00           C  
ATOM    523  HB3 SER A  54      51.800  43.700  43.150  1.00  0.00           H  
ATOM    524  HB2 SER A  54      51.170  45.250  42.650  1.00  0.00           H  
ATOM    525  OG  SER A  54      49.770  43.990  43.520  1.00  0.00           O  
ATOM    526  HG  SER A  54      49.150  44.500  42.980  1.00  0.00           H  
ATOM    527  C   SER A  54      51.660  44.160  45.920  1.00  0.00           C  
ATOM    528  O   SER A  54      52.710  44.230  46.530  1.00  0.00           O  
ATOM    529  N   ALA A  55      50.700  43.260  46.140  1.00  0.00           N  
ATOM    530  H   ALA A  55      49.980  43.240  45.430  1.00  0.00           H  
ATOM    531  CA  ALA A  55      50.830  42.030  46.960  1.00  0.00           C  
ATOM    532  HA  ALA A  55      51.390  42.380  47.840  1.00  0.00           H  
ATOM    533  CB  ALA A  55      49.420  41.610  47.440  1.00  0.00           C  
ATOM    534  HB1 ALA A  55      48.760  41.100  46.740  1.00  0.00           H  
ATOM    535  HB2 ALA A  55      49.370  41.030  48.360  1.00  0.00           H  
ATOM    536  HB3 ALA A  55      48.910  42.570  47.590  1.00  0.00           H  
ATOM    537  C   ALA A  55      51.530  40.910  46.270  1.00  0.00           C  
ATOM    538  O   ALA A  55      51.650  40.930  45.040  1.00  0.00           O  
ATOM    539  N   ALA A  56      52.100  39.990  47.090  1.00  0.00           N  
ATOM    540  H   ALA A  56      52.000  40.100  48.080  1.00  0.00           H  
ATOM    541  CA  ALA A  56      52.990  39.000  46.510  1.00  0.00           C  
ATOM    542  HA  ALA A  56      53.690  39.440  45.800  1.00  0.00           H  
ATOM    543  CB  ALA A  56      53.780  38.240  47.680  1.00  0.00           C  
ATOM    544  HB1 ALA A  56      54.540  38.840  48.180  1.00  0.00           H  
ATOM    545  HB2 ALA A  56      53.120  37.660  48.320  1.00  0.00           H  
ATOM    546  HB3 ALA A  56      54.380  37.490  47.180  1.00  0.00           H  
ATOM    547  C   ALA A  56      52.250  37.950  45.700  1.00  0.00           C  
ATOM    548  O   ALA A  56      52.730  37.520  44.660  1.00  0.00           O  
ATOM    549  N   HIS A  57      51.130  37.490  46.240  1.00  0.00           N  
ATOM    550  H   HIS A  57      50.940  37.860  47.160  1.00  0.00           H  
ATOM    551  CA  HIS A  57      50.380  36.440  45.560  1.00  0.00           C  
ATOM    552  HA  HIS A  57      51.080  35.610  45.460  1.00  0.00           H  
ATOM    553  CB  HIS A  57      49.260  35.970  46.570  1.00  0.00           C  
ATOM    554  HB3 HIS A  57      49.660  35.620  47.530  1.00  0.00           H  
ATOM    555  HB2 HIS A  57      48.910  35.080  46.060  1.00  0.00           H  
ATOM    556  CG  HIS A  57      48.250  37.050  46.950  1.00  0.00           C  
ATOM    557  ND1 HIS A  57      48.390  38.050  47.880  1.00  0.00           N  
ATOM    558  HD1 HIS A  57      49.080  38.210  48.590  1.00  0.00           H  
ATOM    559  CE1 HIS A  57      47.290  38.810  47.870  1.00  0.00           C  
ATOM    560  HE1 HIS A  57      47.100  39.650  48.520  1.00  0.00           H  
ATOM    561  NE2 HIS A  57      46.580  38.480  46.780  1.00  0.00           N  
ATOM    562  HE2 HIS A  57      45.780  39.070  46.550  1.00  0.00           H  
ATOM    563  CD2 HIS A  57      47.160  37.350  46.180  1.00  0.00           C  
ATOM    564  HD2 HIS A  57      46.920  36.820  45.270  1.00  0.00           H  
ATOM    565  C   HIS A  57      49.790  36.750  44.140  1.00  0.00           C  
ATOM    566  O   HIS A  57      49.350  35.890  43.380  1.00  0.00           O  
ATOM    567  N   CYS A  58      49.770  38.030  43.700  1.00  0.00           N  
ATOM    568  H   CYS A  58      50.240  38.670  44.330  1.00  0.00           H  
ATOM    569  CA  CYS A  58      49.440  38.550  42.400  1.00  0.00           C  
ATOM    570  HA  CYS A  58      48.540  38.230  41.900  1.00  0.00           H  
ATOM    571  CB  CYS A  58      49.360  40.040  42.560  1.00  0.00           C  
ATOM    572  HB3 CYS A  58      49.410  40.550  41.600  1.00  0.00           H  
ATOM    573  HB2 CYS A  58      50.200  40.470  43.100  1.00  0.00           H  
ATOM    574  SG  CYS A  58      47.830  40.720  43.280  1.00  0.00           S  
ATOM    575  C   CYS A  58      50.590  38.130  41.420  1.00  0.00           C  
ATOM    576  O   CYS A  58      50.390  38.440  40.270  1.00  0.00           O  
ATOM    577  N   TYR A  59      51.650  37.400  41.860  1.00  0.00           N  
ATOM    578  H   TYR A  59      51.750  37.300  42.870  1.00  0.00           H  
ATOM    579  CA  TYR A  59      52.800  37.130  40.950  1.00  0.00           C  
ATOM    580  HA  TYR A  59      53.110  38.030  40.410  1.00  0.00           H  
ATOM    581  CB  TYR A  59      53.920  36.460  41.750  1.00  0.00           C  
ATOM    582  HB3 TYR A  59      53.460  35.620  42.290  1.00  0.00           H  
ATOM    583  HB2 TYR A  59      54.380  37.150  42.450  1.00  0.00           H  
ATOM    584  CG  TYR A  59      55.120  35.930  40.940  1.00  0.00           C  
ATOM    585  CD1 TYR A  59      56.000  36.860  40.330  1.00  0.00           C  
ATOM    586  HD1 TYR A  59      55.920  37.910  40.500  1.00  0.00           H  
ATOM    587  CE1 TYR A  59      57.000  36.330  39.460  1.00  0.00           C  
ATOM    588  HE1 TYR A  59      57.650  37.020  38.930  1.00  0.00           H  
ATOM    589  CZ  TYR A  59      57.140  34.960  39.220  1.00  0.00           C  
ATOM    590  OH  TYR A  59      58.200  34.520  38.480  1.00  0.00           O  
ATOM    591  HH  TYR A  59      58.760  33.810  38.830  1.00  0.00           H  
ATOM    592  CE2 TYR A  59      56.310  34.040  39.940  1.00  0.00           C  
ATOM    593  HE2 TYR A  59      56.440  32.960  39.850  1.00  0.00           H  
ATOM    594  CD2 TYR A  59      55.230  34.550  40.700  1.00  0.00           C  
ATOM    595  HD2 TYR A  59      54.520  33.840  41.080  1.00  0.00           H  
ATOM    596  C   TYR A  59      52.480  36.130  39.820  1.00  0.00           C  
ATOM    597  O   TYR A  59      51.800  35.110  39.910  1.00  0.00           O  
ATOM    598  N   LYS A  60      52.960  36.480  38.620  1.00  0.00           N  
ATOM    599  H   LYS A  60      53.470  37.340  38.580  1.00  0.00           H  
ATOM    600  CA  LYS A  60      52.680  35.900  37.330  1.00  0.00           C  
ATOM    601  HA  LYS A  60      52.720  34.810  37.360  1.00  0.00           H  
ATOM    602  CB  LYS A  60      51.330  36.430  36.840  1.00  0.00           C  
ATOM    603  HB3 LYS A  60      51.300  37.520  36.820  1.00  0.00           H  
ATOM    604  HB2 LYS A  60      50.600  36.070  37.560  1.00  0.00           H  
ATOM    605  CG  LYS A  60      50.800  35.820  35.510  1.00  0.00           C  
ATOM    606  HG3 LYS A  60      50.580  34.760  35.600  1.00  0.00           H  
ATOM    607  HG2 LYS A  60      51.560  35.960  34.740  1.00  0.00           H  
ATOM    608  CD  LYS A  60      49.450  36.480  35.080  1.00  0.00           C  
ATOM    609  HD3 LYS A  60      49.740  37.520  34.860  1.00  0.00           H  
ATOM    610  HD2 LYS A  60      48.910  36.570  36.020  1.00  0.00           H  
ATOM    611  CE  LYS A  60      48.680  35.890  33.920  1.00  0.00           C  
ATOM    612  HE3 LYS A  60      47.740  36.410  33.680  1.00  0.00           H  
ATOM    613  HE2 LYS A  60      48.430  34.860  34.180  1.00  0.00           H  
ATOM    614  NZ  LYS A  60      49.470  35.830  32.700  1.00  0.00           N  
ATOM    615  HZ1 LYS A  60      49.900  36.730  32.530  1.00  0.00           H  
ATOM    616  HZ2 LYS A  60      50.160  35.100  32.780  1.00  0.00           H  
ATOM    617  HZ3 LYS A  60      48.930  35.720  31.840  1.00  0.00           H  
ATOM    618  C   LYS A  60      53.870  36.240  36.440  1.00  0.00           C  
ATOM    619  O   LYS A  60      54.550  37.230  36.700  1.00  0.00           O  
ATOM    620  N   SER A  61      54.140  35.420  35.420  1.00  0.00           N  
ATOM    621  H   SER A  61      53.600  34.570  35.340  1.00  0.00           H  
ATOM    622  CA  SER A  61      55.180  35.630  34.430  1.00  0.00           C  
ATOM    623  HA  SER A  61      55.150  34.740  33.840  1.00  0.00           H  
ATOM    624  CB  SER A  61      56.550  35.690  35.120  1.00  0.00           C  
ATOM    625  HB3 SER A  61      56.650  34.820  35.770  1.00  0.00           H  
ATOM    626  HB2 SER A  61      56.610  36.580  35.760  1.00  0.00           H  
ATOM    627  OG  SER A  61      57.620  35.690  34.240  1.00  0.00           O  
ATOM    628  HG  SER A  61      58.400  35.330  34.680  1.00  0.00           H  
ATOM    629  C   SER A  61      54.790  36.920  33.630  1.00  0.00           C  
ATOM    630  O   SER A  61      55.300  38.040  33.830  1.00  0.00           O  
ATOM    631  N   GLY A  62      54.040  36.780  32.580  1.00  0.00           N  
ATOM    632  H   GLY A  62      53.510  35.920  32.510  1.00  0.00           H  
ATOM    633  CA  GLY A  62      53.630  37.960  31.660  1.00  0.00           C  
ATOM    634  HA3 GLY A  62      53.230  37.780  30.660  1.00  0.00           H  
ATOM    635  HA2 GLY A  62      54.490  38.610  31.550  1.00  0.00           H  
ATOM    636  C   GLY A  62      52.460  38.710  32.360  1.00  0.00           C  
ATOM    637  O   GLY A  62      51.360  38.130  32.600  1.00  0.00           O  
ATOM    638  N   ILE A  63      52.740  39.980  32.640  1.00  0.00           N  
ATOM    639  H   ILE A  63      53.640  40.290  32.290  1.00  0.00           H  
ATOM    640  CA  ILE A  63      51.880  41.000  33.100  1.00  0.00           C  
ATOM    641  HA  ILE A  63      50.850  40.670  32.890  1.00  0.00           H  
ATOM    642  CB  ILE A  63      52.040  41.280  34.680  1.00  0.00           C  
ATOM    643  HB  ILE A  63      53.050  41.640  34.840  1.00  0.00           H  
ATOM    644  CG2 ILE A  63      51.080  42.360  35.250  1.00  0.00           C  
ATOM    645 HG21 ILE A  63      51.120  43.230  34.590  1.00  0.00           H  
ATOM    646 HG22 ILE A  63      50.050  41.990  35.230  1.00  0.00           H  
ATOM    647 HG23 ILE A  63      51.430  42.770  36.200  1.00  0.00           H  
ATOM    648  CG1 ILE A  63      51.920  40.040  35.650  1.00  0.00           C  
ATOM    649 HG13 ILE A  63      52.590  39.280  35.260  1.00  0.00           H  
ATOM    650 HG12 ILE A  63      50.880  39.720  35.650  1.00  0.00           H  
ATOM    651  CD1 ILE A  63      52.320  40.430  37.110  1.00  0.00           C  
ATOM    652 HD11 ILE A  63      51.450  40.900  37.600  1.00  0.00           H  
ATOM    653 HD12 ILE A  63      52.410  39.480  37.630  1.00  0.00           H  
ATOM    654 HD13 ILE A  63      53.240  41.010  37.160  1.00  0.00           H  
ATOM    655  C   ILE A  63      52.090  42.240  32.230  1.00  0.00           C  
ATOM    656  O   ILE A  63      53.190  42.650  31.890  1.00  0.00           O  
ATOM    657  N   GLN A  64      51.000  42.930  31.940  1.00  0.00           N  
ATOM    658  H   GLN A  64      50.100  42.550  32.200  1.00  0.00           H  
ATOM    659  CA  GLN A  64      51.050  44.360  31.500  1.00  0.00           C  
ATOM    660  HA  GLN A  64      52.050  44.730  31.210  1.00  0.00           H  
ATOM    661  CB  GLN A  64      50.120  44.390  30.250  1.00  0.00           C  
ATOM    662  HB3 GLN A  64      49.090  44.280  30.570  1.00  0.00           H  
ATOM    663  HB2 GLN A  64      50.440  43.550  29.650  1.00  0.00           H  
ATOM    664  CG  GLN A  64      50.420  45.690  29.550  1.00  0.00           C  
ATOM    665  HG3 GLN A  64      51.470  45.730  29.230  1.00  0.00           H  
ATOM    666  HG2 GLN A  64      50.220  46.610  30.100  1.00  0.00           H  
ATOM    667  CD  GLN A  64      49.500  45.860  28.310  1.00  0.00           C  
ATOM    668  OE1 GLN A  64      48.320  45.430  28.310  1.00  0.00           O  
ATOM    669  NE2 GLN A  64      50.030  46.270  27.190  1.00  0.00           N  
ATOM    670 HE21 GLN A  64      51.020  46.510  27.190  1.00  0.00           H  
ATOM    671 HE22 GLN A  64      49.350  46.500  26.490  1.00  0.00           H  
ATOM    672  C   GLN A  64      50.430  45.320  32.560  1.00  0.00           C  
ATOM    673  O   GLN A  64      49.410  44.990  33.180  1.00  0.00           O  
ATOM    674  N   VAL A  65      51.080  46.430  32.880  1.00  0.00           N  
ATOM    675  H   VAL A  65      51.770  46.730  32.220  1.00  0.00           H  
ATOM    676  CA  VAL A  65      50.530  47.480  33.820  1.00  0.00           C  
ATOM    677  HA  VAL A  65      49.670  47.040  34.340  1.00  0.00           H  
ATOM    678  CB  VAL A  65      51.590  48.150  34.670  1.00  0.00           C  
ATOM    679  HB  VAL A  65      52.430  48.510  34.080  1.00  0.00           H  
ATOM    680  CG1 VAL A  65      50.980  49.290  35.530  1.00  0.00           C  
ATOM    681 HG11 VAL A  65      50.410  49.980  34.910  1.00  0.00           H  
ATOM    682 HG12 VAL A  65      50.340  48.860  36.310  1.00  0.00           H  
ATOM    683 HG13 VAL A  65      51.820  49.810  35.990  1.00  0.00           H  
ATOM    684  CG2 VAL A  65      52.220  47.120  35.570  1.00  0.00           C  
ATOM    685 HG21 VAL A  65      52.610  47.610  36.460  1.00  0.00           H  
ATOM    686 HG22 VAL A  65      51.540  46.370  35.950  1.00  0.00           H  
ATOM    687 HG23 VAL A  65      53.120  46.700  35.130  1.00  0.00           H  
ATOM    688  C   VAL A  65      49.930  48.540  32.960  1.00  0.00           C  
ATOM    689  O   VAL A  65      50.580  49.070  32.030  1.00  0.00           O  
ATOM    690  N   ARG A  66      48.660  48.860  33.170  1.00  0.00           N  
ATOM    691  H   ARG A  66      48.130  48.330  33.840  1.00  0.00           H  
ATOM    692  CA  ARG A  66      47.920  49.940  32.540  1.00  0.00           C  
ATOM    693  HA  ARG A  66      48.550  50.220  31.700  1.00  0.00           H  
ATOM    694  CB  ARG A  66      46.650  49.410  32.030  1.00  0.00           C  
ATOM    695  HB3 ARG A  66      46.120  50.220  31.520  1.00  0.00           H  
ATOM    696  HB2 ARG A  66      46.000  48.970  32.780  1.00  0.00           H  
ATOM    697  CG  ARG A  66      46.920  48.280  30.960  1.00  0.00           C  
ATOM    698  HG3 ARG A  66      47.490  47.490  31.430  1.00  0.00           H  
ATOM    699  HG2 ARG A  66      47.500  48.780  30.180  1.00  0.00           H  
ATOM    700  CD  ARG A  66      45.580  47.800  30.350  1.00  0.00           C  
ATOM    701  HD3 ARG A  66      44.930  48.580  29.960  1.00  0.00           H  
ATOM    702  HD2 ARG A  66      45.090  47.310  31.190  1.00  0.00           H  
ATOM    703  NE  ARG A  66      45.920  46.790  29.310  1.00  0.00           N  
ATOM    704  HE  ARG A  66      46.870  46.430  29.290  1.00  0.00           H  
ATOM    705  CZ  ARG A  66      45.140  46.090  28.580  1.00  0.00           C  
ATOM    706  NH1 ARG A  66      43.860  46.150  28.760  1.00  0.00           N  
ATOM    707 HH11 ARG A  66      43.500  46.680  29.540  1.00  0.00           H  
ATOM    708 HH12 ARG A  66      43.220  45.490  28.360  1.00  0.00           H  
ATOM    709  NH2 ARG A  66      45.630  45.370  27.590  1.00  0.00           N  
ATOM    710 HH21 ARG A  66      46.630  45.380  27.440  1.00  0.00           H  
ATOM    711 HH22 ARG A  66      44.970  44.870  27.040  1.00  0.00           H  
ATOM    712  C   ARG A  66      47.800  51.110  33.470  1.00  0.00           C  
ATOM    713  O   ARG A  66      47.190  50.920  34.530  1.00  0.00           O  
ATOM    714  N   LEU A  67      48.480  52.210  33.150  1.00  0.00           N  
ATOM    715  H   LEU A  67      48.890  52.310  32.240  1.00  0.00           H  
ATOM    716  CA  LEU A  67      48.570  53.540  33.830  1.00  0.00           C  
ATOM    717  HA  LEU A  67      48.360  53.390  34.900  1.00  0.00           H  
ATOM    718  CB  LEU A  67      49.990  54.130  33.620  1.00  0.00           C  
ATOM    719  HB3 LEU A  67      49.920  55.080  34.140  1.00  0.00           H  
ATOM    720  HB2 LEU A  67      50.150  54.250  32.550  1.00  0.00           H  
ATOM    721  CG  LEU A  67      51.070  53.160  34.190  1.00  0.00           C  
ATOM    722  HG  LEU A  67      50.580  52.390  34.780  1.00  0.00           H  
ATOM    723  CD1 LEU A  67      51.890  52.380  33.160  1.00  0.00           C  
ATOM    724 HD11 LEU A  67      52.670  51.780  33.610  1.00  0.00           H  
ATOM    725 HD12 LEU A  67      51.220  51.610  32.760  1.00  0.00           H  
ATOM    726 HD13 LEU A  67      52.330  52.900  32.310  1.00  0.00           H  
ATOM    727  CD2 LEU A  67      52.040  53.810  35.210  1.00  0.00           C  
ATOM    728 HD21 LEU A  67      51.500  54.490  35.870  1.00  0.00           H  
ATOM    729 HD22 LEU A  67      52.670  53.150  35.800  1.00  0.00           H  
ATOM    730 HD23 LEU A  67      52.710  54.550  34.780  1.00  0.00           H  
ATOM    731  C   LEU A  67      47.400  54.370  33.150  1.00  0.00           C  
ATOM    732  O   LEU A  67      47.010  54.130  31.970  1.00  0.00           O  
ATOM    733  N   GLY A  69      46.960  55.490  33.770  1.00  0.00           N  
ATOM    734  H   GLY A  69      47.350  55.640  34.690  1.00  0.00           H  
ATOM    735  CA  GLY A  69      46.020  56.520  33.330  1.00  0.00           C  
ATOM    736  HA3 GLY A  69      46.440  56.790  32.360  1.00  0.00           H  
ATOM    737  HA2 GLY A  69      45.980  57.290  34.110  1.00  0.00           H  
ATOM    738  C   GLY A  69      44.570  55.990  33.240  1.00  0.00           C  
ATOM    739  O   GLY A  69      43.650  56.650  32.750  1.00  0.00           O  
ATOM    740  N   GLU A  70      44.340  54.750  33.730  1.00  0.00           N  
ATOM    741  H   GLU A  70      44.990  54.340  34.370  1.00  0.00           H  
ATOM    742  CA  GLU A  70      42.950  54.220  33.750  1.00  0.00           C  
ATOM    743  HA  GLU A  70      42.500  54.460  32.780  1.00  0.00           H  
ATOM    744  CB  GLU A  70      43.000  52.700  33.930  1.00  0.00           C  
ATOM    745  HB3 GLU A  70      41.980  52.360  34.090  1.00  0.00           H  
ATOM    746  HB2 GLU A  70      43.620  52.430  34.780  1.00  0.00           H  
ATOM    747  CG  GLU A  70      43.640  52.020  32.720  1.00  0.00           C  
ATOM    748  HG3 GLU A  70      43.950  51.040  33.100  1.00  0.00           H  
ATOM    749  HG2 GLU A  70      44.580  52.500  32.440  1.00  0.00           H  
ATOM    750  CD  GLU A  70      42.670  51.760  31.560  1.00  0.00           C  
ATOM    751  OE1 GLU A  70      42.600  50.510  31.240  1.00  0.00           O  
ATOM    752  OE2 GLU A  70      42.020  52.680  31.010  1.00  0.00           O  
ATOM    753  C   GLU A  70      42.120  54.870  34.850  1.00  0.00           C  
ATOM    754  O   GLU A  70      42.580  55.080  35.970  1.00  0.00           O  
ATOM    755  N   ASP A  71      40.960  55.320  34.510  1.00  0.00           N  
ATOM    756  H   ASP A  71      40.760  55.210  33.520  1.00  0.00           H  
ATOM    757  CA  ASP A  71      39.860  55.870  35.350  1.00  0.00           C  
ATOM    758  HA  ASP A  71      40.060  55.370  36.290  1.00  0.00           H  
ATOM    759  CB  ASP A  71      40.030  57.440  35.490  1.00  0.00           C  
ATOM    760  HB3 ASP A  71      39.920  57.960  34.540  1.00  0.00           H  
ATOM    761  HB2 ASP A  71      41.030  57.610  35.870  1.00  0.00           H  
ATOM    762  CG  ASP A  71      38.960  58.030  36.360  1.00  0.00           C  
ATOM    763  OD1 ASP A  71      38.740  57.510  37.430  1.00  0.00           O  
ATOM    764  OD2 ASP A  71      38.300  59.080  35.990  1.00  0.00           O  
ATOM    765  C   ASP A  71      38.500  55.400  34.890  1.00  0.00           C  
ATOM    766  O   ASP A  71      37.690  54.780  35.630  1.00  0.00           O  
ATOM    767  N   ASN A  72      38.210  55.820  33.660  1.00  0.00           N  
ATOM    768  H   ASN A  72      38.780  56.540  33.220  1.00  0.00           H  
ATOM    769  CA  ASN A  72      36.970  55.450  32.970  1.00  0.00           C  
ATOM    770  HA  ASN A  72      36.630  54.510  33.390  1.00  0.00           H  
ATOM    771  CB  ASN A  72      35.820  56.460  33.280  1.00  0.00           C  
ATOM    772  HB3 ASN A  72      36.100  57.460  32.960  1.00  0.00           H  
ATOM    773  HB2 ASN A  72      35.630  56.410  34.350  1.00  0.00           H  
ATOM    774  CG  ASN A  72      34.400  56.130  32.780  1.00  0.00           C  
ATOM    775  OD1 ASN A  72      34.270  55.290  31.910  1.00  0.00           O  
ATOM    776  ND2 ASN A  72      33.360  56.670  33.410  1.00  0.00           N  
ATOM    777 HD21 ASN A  72      33.560  57.240  34.220  1.00  0.00           H  
ATOM    778 HD22 ASN A  72      32.450  56.320  33.190  1.00  0.00           H  
ATOM    779  C   ASN A  72      37.240  55.240  31.440  1.00  0.00           C  
ATOM    780  O   ASN A  72      37.810  56.110  30.780  1.00  0.00           O  
ATOM    781  N   ILE A  73      36.820  54.120  30.860  1.00  0.00           N  
ATOM    782  H   ILE A  73      36.300  53.470  31.430  1.00  0.00           H  
ATOM    783  CA  ILE A  73      36.930  53.790  29.410  1.00  0.00           C  
ATOM    784  HA  ILE A  73      37.960  53.890  29.070  1.00  0.00           H  
ATOM    785  CB  ILE A  73      36.520  52.270  29.190  1.00  0.00           C  
ATOM    786  HB  ILE A  73      36.460  52.090  28.110  1.00  0.00           H  
ATOM    787  CG2 ILE A  73      35.090  52.000  29.660  1.00  0.00           C  
ATOM    788 HG21 ILE A  73      35.020  51.950  30.740  1.00  0.00           H  
ATOM    789 HG22 ILE A  73      34.370  52.750  29.350  1.00  0.00           H  
ATOM    790 HG23 ILE A  73      34.720  51.090  29.180  1.00  0.00           H  
ATOM    791  CG1 ILE A  73      37.580  51.320  29.740  1.00  0.00           C  
ATOM    792 HG13 ILE A  73      37.630  51.290  30.830  1.00  0.00           H  
ATOM    793 HG12 ILE A  73      38.580  51.640  29.480  1.00  0.00           H  
ATOM    794  CD1 ILE A  73      37.580  49.910  29.100  1.00  0.00           C  
ATOM    795 HD11 ILE A  73      37.540  49.940  28.000  1.00  0.00           H  
ATOM    796 HD12 ILE A  73      38.530  49.440  29.330  1.00  0.00           H  
ATOM    797 HD13 ILE A  73      36.700  49.350  29.410  1.00  0.00           H  
ATOM    798  C   ILE A  73      36.090  54.680  28.440  1.00  0.00           C  
ATOM    799  O   ILE A  73      36.330  54.590  27.250  1.00  0.00           O  
ATOM    800  N   ASN A  74      35.160  55.460  28.930  1.00  0.00           N  
ATOM    801  H   ASN A  74      34.930  55.500  29.920  1.00  0.00           H  
ATOM    802  CA  ASN A  74      34.240  56.310  28.110  1.00  0.00           C  
ATOM    803  HA  ASN A  74      33.870  55.730  27.270  1.00  0.00           H  
ATOM    804  CB  ASN A  74      33.010  56.690  29.070  1.00  0.00           C  
ATOM    805  HB3 ASN A  74      33.240  57.530  29.710  1.00  0.00           H  
ATOM    806  HB2 ASN A  74      32.660  55.820  29.630  1.00  0.00           H  
ATOM    807  CG  ASN A  74      31.820  57.090  28.210  1.00  0.00           C  
ATOM    808  OD1 ASN A  74      31.110  56.180  27.740  1.00  0.00           O  
ATOM    809  ND2 ASN A  74      31.630  58.320  27.820  1.00  0.00           N  
ATOM    810 HD21 ASN A  74      32.120  59.120  28.180  1.00  0.00           H  
ATOM    811 HD22 ASN A  74      30.940  58.400  27.080  1.00  0.00           H  
ATOM    812  C   ASN A  74      35.070  57.510  27.530  1.00  0.00           C  
ATOM    813  O   ASN A  74      34.730  57.980  26.430  1.00  0.00           O  
ATOM    814  N   VAL A  75      36.210  57.910  28.070  1.00  0.00           N  
ATOM    815  H   VAL A  75      36.440  57.460  28.940  1.00  0.00           H  
ATOM    816  CA  VAL A  75      37.070  59.080  27.730  1.00  0.00           C  
ATOM    817  HA  VAL A  75      36.430  59.870  27.350  1.00  0.00           H  
ATOM    818  CB  VAL A  75      37.780  59.710  28.960  1.00  0.00           C  
ATOM    819  HB  VAL A  75      38.570  58.990  29.190  1.00  0.00           H  
ATOM    820  CG1 VAL A  75      38.440  61.040  28.670  1.00  0.00           C  
ATOM    821 HG11 VAL A  75      37.670  61.810  28.590  1.00  0.00           H  
ATOM    822 HG12 VAL A  75      38.990  61.370  29.550  1.00  0.00           H  
ATOM    823 HG13 VAL A  75      39.080  60.940  27.790  1.00  0.00           H  
ATOM    824  CG2 VAL A  75      36.800  59.850  30.140  1.00  0.00           C  
ATOM    825 HG21 VAL A  75      37.260  60.180  31.080  1.00  0.00           H  
ATOM    826 HG22 VAL A  75      35.980  60.540  29.910  1.00  0.00           H  
ATOM    827 HG23 VAL A  75      36.420  58.850  30.370  1.00  0.00           H  
ATOM    828  C   VAL A  75      38.070  58.780  26.650  1.00  0.00           C  
ATOM    829  O   VAL A  75      38.760  57.720  26.700  1.00  0.00           O  
ATOM    830  N   VAL A  76      38.210  59.640  25.610  1.00  0.00           N  
ATOM    831  H   VAL A  76      37.570  60.430  25.570  1.00  0.00           H  
ATOM    832  CA  VAL A  76      38.920  59.250  24.360  1.00  0.00           C  
ATOM    833  HA  VAL A  76      39.430  58.310  24.560  1.00  0.00           H  
ATOM    834  CB  VAL A  76      37.890  58.980  23.210  1.00  0.00           C  
ATOM    835  HB  VAL A  76      38.380  58.490  22.370  1.00  0.00           H  
ATOM    836  CG1 VAL A  76      36.920  57.870  23.680  1.00  0.00           C  
ATOM    837 HG11 VAL A  76      36.280  57.530  22.870  1.00  0.00           H  
ATOM    838 HG12 VAL A  76      37.420  57.050  24.190  1.00  0.00           H  
ATOM    839 HG13 VAL A  76      36.280  58.270  24.470  1.00  0.00           H  
ATOM    840  CG2 VAL A  76      37.140  60.190  22.610  1.00  0.00           C  
ATOM    841 HG21 VAL A  76      37.760  61.030  22.310  1.00  0.00           H  
ATOM    842 HG22 VAL A  76      36.520  59.970  21.750  1.00  0.00           H  
ATOM    843 HG23 VAL A  76      36.370  60.560  23.290  1.00  0.00           H  
ATOM    844  C   VAL A  76      40.020  60.240  23.940  1.00  0.00           C  
ATOM    845  O   VAL A  76      40.350  60.280  22.790  1.00  0.00           O  
ATOM    846  N   GLU A  77      40.620  60.870  24.910  1.00  0.00           N  
ATOM    847  H   GLU A  77      40.320  60.640  25.840  1.00  0.00           H  
ATOM    848  CA  GLU A  77      41.810  61.620  24.770  1.00  0.00           C  
ATOM    849  HA  GLU A  77      41.760  62.300  23.930  1.00  0.00           H  
ATOM    850  CB  GLU A  77      42.200  62.460  25.930  1.00  0.00           C  
ATOM    851  HB3 GLU A  77      43.080  63.020  25.580  1.00  0.00           H  
ATOM    852  HB2 GLU A  77      42.490  61.830  26.760  1.00  0.00           H  
ATOM    853  CG  GLU A  77      41.120  63.460  26.330  1.00  0.00           C  
ATOM    854  HG3 GLU A  77      41.220  63.970  27.290  1.00  0.00           H  
ATOM    855  HG2 GLU A  77      40.210  62.880  26.520  1.00  0.00           H  
ATOM    856  CD  GLU A  77      40.870  64.550  25.250  1.00  0.00           C  
ATOM    857  OE1 GLU A  77      41.830  65.060  24.580  1.00  0.00           O  
ATOM    858  OE2 GLU A  77      39.700  64.950  25.070  1.00  0.00           O  
ATOM    859  C   GLU A  77      42.910  60.600  24.350  1.00  0.00           C  
ATOM    860  O   GLU A  77      43.970  61.010  23.910  1.00  0.00           O  
ATOM    861  N   GLY A  78      42.790  59.270  24.670  1.00  0.00           N  
ATOM    862  H   GLY A  78      42.010  58.920  25.190  1.00  0.00           H  
ATOM    863  CA  GLY A  78      43.930  58.330  24.570  1.00  0.00           C  
ATOM    864  HA3 GLY A  78      44.320  58.380  23.560  1.00  0.00           H  
ATOM    865  HA2 GLY A  78      43.610  57.310  24.770  1.00  0.00           H  
ATOM    866  C   GLY A  78      45.050  58.600  25.510  1.00  0.00           C  
ATOM    867  O   GLY A  78      46.150  58.150  25.260  1.00  0.00           O  
ATOM    868  N   ASN A  79      44.780  59.170  26.680  1.00  0.00           N  
ATOM    869  H   ASN A  79      43.850  59.140  27.050  1.00  0.00           H  
ATOM    870  CA  ASN A  79      45.950  59.530  27.570  1.00  0.00           C  
ATOM    871  HA  ASN A  79      46.870  59.730  27.020  1.00  0.00           H  
ATOM    872  CB  ASN A  79      45.590  60.900  28.190  1.00  0.00           C  
ATOM    873  HB3 ASN A  79      46.190  61.180  29.060  1.00  0.00           H  
ATOM    874  HB2 ASN A  79      44.530  61.020  28.420  1.00  0.00           H  
ATOM    875  CG  ASN A  79      45.840  62.040  27.230  1.00  0.00           C  
ATOM    876  OD1 ASN A  79      46.680  61.980  26.350  1.00  0.00           O  
ATOM    877  ND2 ASN A  79      45.130  63.120  27.340  1.00  0.00           N  
ATOM    878 HD21 ASN A  79      44.330  63.210  27.950  1.00  0.00           H  
ATOM    879 HD22 ASN A  79      45.310  63.810  26.610  1.00  0.00           H  
ATOM    880  C   ASN A  79      46.420  58.450  28.540  1.00  0.00           C  
ATOM    881  O   ASN A  79      46.990  58.710  29.560  1.00  0.00           O  
ATOM    882  N   GLU A  80      46.140  57.200  28.180  1.00  0.00           N  
ATOM    883  H   GLU A  80      45.690  57.100  27.280  1.00  0.00           H  
ATOM    884  CA  GLU A  80      46.460  55.980  28.910  1.00  0.00           C  
ATOM    885  HA  GLU A  80      46.690  56.210  29.960  1.00  0.00           H  
ATOM    886  CB  GLU A  80      45.360  54.990  28.970  1.00  0.00           C  
ATOM    887  HB3 GLU A  80      45.640  54.390  29.830  1.00  0.00           H  
ATOM    888  HB2 GLU A  80      45.320  54.440  28.030  1.00  0.00           H  
ATOM    889  CG  GLU A  80      43.920  55.520  29.360  1.00  0.00           C  
ATOM    890  HG3 GLU A  80      44.080  56.170  30.220  1.00  0.00           H  
ATOM    891  HG2 GLU A  80      43.300  54.680  29.690  1.00  0.00           H  
ATOM    892  CD  GLU A  80      43.190  56.310  28.260  1.00  0.00           C  
ATOM    893  OE1 GLU A  80      42.430  57.250  28.590  1.00  0.00           O  
ATOM    894  OE2 GLU A  80      43.330  56.020  27.040  1.00  0.00           O  
ATOM    895  C   GLU A  80      47.720  55.270  28.420  1.00  0.00           C  
ATOM    896  O   GLU A  80      47.970  55.180  27.270  1.00  0.00           O  
ATOM    897  N   GLN A  81      48.540  54.800  29.370  1.00  0.00           N  
ATOM    898  H   GLN A  81      48.280  54.870  30.350  1.00  0.00           H  
ATOM    899  CA  GLN A  81      49.910  54.250  29.090  1.00  0.00           C  
ATOM    900  HA  GLN A  81      50.010  54.290  28.000  1.00  0.00           H  
ATOM    901  CB  GLN A  81      51.100  55.090  29.680  1.00  0.00           C  
ATOM    902  HB3 GLN A  81      52.000  54.500  29.550  1.00  0.00           H  
ATOM    903  HB2 GLN A  81      51.050  55.380  30.720  1.00  0.00           H  
ATOM    904  CG  GLN A  81      51.340  56.410  28.930  1.00  0.00           C  
ATOM    905  HG3 GLN A  81      50.440  56.990  28.690  1.00  0.00           H  
ATOM    906  HG2 GLN A  81      51.770  56.190  27.950  1.00  0.00           H  
ATOM    907  CD  GLN A  81      52.310  57.300  29.690  1.00  0.00           C  
ATOM    908  OE1 GLN A  81      53.500  57.190  29.530  1.00  0.00           O  
ATOM    909  NE2 GLN A  81      51.810  58.210  30.530  1.00  0.00           N  
ATOM    910 HE21 GLN A  81      50.830  58.370  30.690  1.00  0.00           H  
ATOM    911 HE22 GLN A  81      52.530  58.790  30.940  1.00  0.00           H  
ATOM    912  C   GLN A  81      49.920  52.740  29.540  1.00  0.00           C  
ATOM    913  O   GLN A  81      49.820  52.450  30.720  1.00  0.00           O  
ATOM    914  N   PHE A  82      50.010  51.880  28.520  1.00  0.00           N  
ATOM    915  H   PHE A  82      50.130  52.130  27.540  1.00  0.00           H  
ATOM    916  CA  PHE A  82      49.890  50.420  28.620  1.00  0.00           C  
ATOM    917  HA  PHE A  82      49.580  50.180  29.630  1.00  0.00           H  
ATOM    918  CB  PHE A  82      48.820  49.900  27.720  1.00  0.00           C  
ATOM    919  HB3 PHE A  82      48.900  48.810  27.860  1.00  0.00           H  
ATOM    920  HB2 PHE A  82      49.030  50.170  26.690  1.00  0.00           H  
ATOM    921  CG  PHE A  82      47.410  50.260  27.930  1.00  0.00           C  
ATOM    922  CD1 PHE A  82      46.500  49.480  27.210  1.00  0.00           C  
ATOM    923  HD1 PHE A  82      46.850  48.760  26.470  1.00  0.00           H  
ATOM    924  CE1 PHE A  82      45.110  49.630  27.470  1.00  0.00           C  
ATOM    925  HE1 PHE A  82      44.410  48.990  26.940  1.00  0.00           H  
ATOM    926  CZ  PHE A  82      44.610  50.600  28.270  1.00  0.00           C  
ATOM    927  HZ  PHE A  82      43.550  50.660  28.440  1.00  0.00           H  
ATOM    928  CE2 PHE A  82      45.530  51.430  28.990  1.00  0.00           C  
ATOM    929  HE2 PHE A  82      45.160  52.160  29.690  1.00  0.00           H  
ATOM    930  CD2 PHE A  82      46.910  51.180  28.920  1.00  0.00           C  
ATOM    931  HD2 PHE A  82      47.500  51.700  29.660  1.00  0.00           H  
ATOM    932  C   PHE A  82      51.260  49.750  28.460  1.00  0.00           C  
ATOM    933  O   PHE A  82      51.520  48.940  27.520  1.00  0.00           O  
ATOM    934  N   ILE A  83      52.150  49.990  29.370  1.00  0.00           N  
ATOM    935  H   ILE A  83      51.840  50.400  30.240  1.00  0.00           H  
ATOM    936  CA  ILE A  83      53.480  49.430  29.350  1.00  0.00           C  
ATOM    937  HA  ILE A  83      53.790  49.420  28.300  1.00  0.00           H  
ATOM    938  CB  ILE A  83      54.360  50.420  30.150  1.00  0.00           C  
ATOM    939  HB  ILE A  83      53.940  50.370  31.150  1.00  0.00           H  
ATOM    940  CG2 ILE A  83      55.790  49.900  30.210  1.00  0.00           C  
ATOM    941 HG21 ILE A  83      55.630  48.950  30.730  1.00  0.00           H  
ATOM    942 HG22 ILE A  83      56.200  49.690  29.220  1.00  0.00           H  
ATOM    943 HG23 ILE A  83      56.360  50.600  30.820  1.00  0.00           H  
ATOM    944  CG1 ILE A  83      54.260  51.930  29.670  1.00  0.00           C  
ATOM    945 HG13 ILE A  83      53.280  52.350  29.480  1.00  0.00           H  
ATOM    946 HG12 ILE A  83      54.690  52.000  28.670  1.00  0.00           H  
ATOM    947  CD1 ILE A  83      54.990  52.960  30.550  1.00  0.00           C  
ATOM    948 HD11 ILE A  83      54.670  52.840  31.590  1.00  0.00           H  
ATOM    949 HD12 ILE A  83      56.080  52.900  30.570  1.00  0.00           H  
ATOM    950 HD13 ILE A  83      54.760  53.890  30.040  1.00  0.00           H  
ATOM    951  C   ILE A  83      53.510  47.950  29.800  1.00  0.00           C  
ATOM    952  O   ILE A  83      53.160  47.590  30.940  1.00  0.00           O  
ATOM    953  N   SER A  84      54.210  47.080  29.040  1.00  0.00           N  
ATOM    954  H   SER A  84      54.550  47.370  28.140  1.00  0.00           H  
ATOM    955  CA  SER A  84      54.660  45.770  29.530  1.00  0.00           C  
ATOM    956  HA  SER A  84      53.760  45.150  29.590  1.00  0.00           H  
ATOM    957  CB  SER A  84      55.500  45.200  28.440  1.00  0.00           C  
ATOM    958  HB3 SER A  84      56.390  45.820  28.350  1.00  0.00           H  
ATOM    959  HB2 SER A  84      55.020  45.250  27.460  1.00  0.00           H  
ATOM    960  OG  SER A  84      55.750  43.890  28.550  1.00  0.00           O  
ATOM    961  HG  SER A  84      55.090  43.470  28.000  1.00  0.00           H  
ATOM    962  C   SER A  84      55.590  45.780  30.750  1.00  0.00           C  
ATOM    963  O   SER A  84      56.470  46.680  30.850  1.00  0.00           O  
ATOM    964  N   ALA A  85      55.480  44.790  31.580  1.00  0.00           N  
ATOM    965  H   ALA A  85      54.860  44.000  31.480  1.00  0.00           H  
ATOM    966  CA  ALA A  85      56.520  44.670  32.630  1.00  0.00           C  
ATOM    967  HA  ALA A  85      56.780  45.700  32.870  1.00  0.00           H  
ATOM    968  CB  ALA A  85      55.970  44.000  33.890  1.00  0.00           C  
ATOM    969  HB1 ALA A  85      56.790  44.020  34.610  1.00  0.00           H  
ATOM    970  HB2 ALA A  85      55.090  44.570  34.200  1.00  0.00           H  
ATOM    971  HB3 ALA A  85      55.750  42.980  33.610  1.00  0.00           H  
ATOM    972  C   ALA A  85      57.800  43.930  32.080  1.00  0.00           C  
ATOM    973  O   ALA A  85      57.710  43.030  31.220  1.00  0.00           O  
ATOM    974  N   SER A  86      59.000  44.310  32.550  1.00  0.00           N  
ATOM    975  H   SER A  86      59.020  44.930  33.350  1.00  0.00           H  
ATOM    976  CA  SER A  86      60.200  43.620  32.210  1.00  0.00           C  
ATOM    977  HA  SER A  86      60.110  43.230  31.190  1.00  0.00           H  
ATOM    978  CB  SER A  86      61.350  44.700  32.170  1.00  0.00           C  
ATOM    979  HB3 SER A  86      61.080  45.530  31.530  1.00  0.00           H  
ATOM    980  HB2 SER A  86      62.260  44.290  31.730  1.00  0.00           H  
ATOM    981  OG  SER A  86      61.670  45.230  33.440  1.00  0.00           O  
ATOM    982  HG  SER A  86      62.450  44.840  33.850  1.00  0.00           H  
ATOM    983  C   SER A  86      60.630  42.490  33.170  1.00  0.00           C  
ATOM    984  O   SER A  86      61.590  41.790  32.920  1.00  0.00           O  
ATOM    985  N   LYS A  87      59.820  42.270  34.230  1.00  0.00           N  
ATOM    986  H   LYS A  87      59.070  42.910  34.450  1.00  0.00           H  
ATOM    987  CA  LYS A  87      59.870  41.130  35.150  1.00  0.00           C  
ATOM    988  HA  LYS A  87      60.860  40.690  35.110  1.00  0.00           H  
ATOM    989  CB  LYS A  87      58.860  40.060  34.730  1.00  0.00           C  
ATOM    990  HB3 LYS A  87      57.850  40.480  34.850  1.00  0.00           H  
ATOM    991  HB2 LYS A  87      58.950  39.250  35.450  1.00  0.00           H  
ATOM    992  CG  LYS A  87      59.010  39.430  33.340  1.00  0.00           C  
ATOM    993  HG3 LYS A  87      58.890  40.270  32.660  1.00  0.00           H  
ATOM    994  HG2 LYS A  87      58.230  38.680  33.220  1.00  0.00           H  
ATOM    995  CD  LYS A  87      60.340  38.740  33.010  1.00  0.00           C  
ATOM    996  HD3 LYS A  87      61.180  39.330  33.380  1.00  0.00           H  
ATOM    997  HD2 LYS A  87      60.540  38.580  31.950  1.00  0.00           H  
ATOM    998  CE  LYS A  87      60.350  37.320  33.610  1.00  0.00           C  
ATOM    999  HE3 LYS A  87      59.360  36.900  33.450  1.00  0.00           H  
ATOM   1000  HE2 LYS A  87      60.470  37.350  34.700  1.00  0.00           H  
ATOM   1001  NZ  LYS A  87      61.340  36.400  33.060  1.00  0.00           N  
ATOM   1002  HZ1 LYS A  87      62.190  36.680  33.520  1.00  0.00           H  
ATOM   1003  HZ2 LYS A  87      61.050  35.440  33.220  1.00  0.00           H  
ATOM   1004  HZ3 LYS A  87      61.430  36.460  32.060  1.00  0.00           H  
ATOM   1005  C   LYS A  87      59.540  41.830  36.530  1.00  0.00           C  
ATOM   1006  O   LYS A  87      58.850  42.860  36.610  1.00  0.00           O  
ATOM   1007  N   SER A  88      59.980  41.230  37.590  1.00  0.00           N  
ATOM   1008  H   SER A  88      60.480  40.360  37.450  1.00  0.00           H  
ATOM   1009  CA  SER A  88      59.520  41.490  39.020  1.00  0.00           C  
ATOM   1010  HA  SER A  88      59.550  42.570  39.170  1.00  0.00           H  
ATOM   1011  CB  SER A  88      58.010  41.140  39.170  1.00  0.00           C  
ATOM   1012  HB3 SER A  88      57.360  41.570  38.400  1.00  0.00           H  
ATOM   1013  HB2 SER A  88      57.600  41.330  40.160  1.00  0.00           H  
ATOM   1014  OG  SER A  88      57.820  39.720  38.950  1.00  0.00           O  
ATOM   1015  HG  SER A  88      57.140  39.720  38.280  1.00  0.00           H  
ATOM   1016  C   SER A  88      60.290  40.770  40.200  1.00  0.00           C  
ATOM   1017  O   SER A  88      61.270  40.120  39.970  1.00  0.00           O  
ATOM   1018  N   ILE A  89      59.890  40.880  41.450  1.00  0.00           N  
ATOM   1019  H   ILE A  89      59.240  41.630  41.660  1.00  0.00           H  
ATOM   1020  CA  ILE A  89      60.310  40.090  42.600  1.00  0.00           C  
ATOM   1021  HA  ILE A  89      60.250  39.050  42.290  1.00  0.00           H  
ATOM   1022  CB  ILE A  89      61.760  40.420  43.040  1.00  0.00           C  
ATOM   1023  HB  ILE A  89      62.400  40.180  42.210  1.00  0.00           H  
ATOM   1024  CG2 ILE A  89      62.040  41.960  43.170  1.00  0.00           C  
ATOM   1025 HG21 ILE A  89      61.400  42.280  44.000  1.00  0.00           H  
ATOM   1026 HG22 ILE A  89      63.100  42.110  43.410  1.00  0.00           H  
ATOM   1027 HG23 ILE A  89      61.720  42.470  42.270  1.00  0.00           H  
ATOM   1028  CG1 ILE A  89      62.290  39.480  44.180  1.00  0.00           C  
ATOM   1029 HG13 ILE A  89      61.940  38.470  43.950  1.00  0.00           H  
ATOM   1030 HG12 ILE A  89      61.740  39.720  45.080  1.00  0.00           H  
ATOM   1031  CD1 ILE A  89      63.770  39.310  44.440  1.00  0.00           C  
ATOM   1032 HD11 ILE A  89      64.000  38.770  45.360  1.00  0.00           H  
ATOM   1033 HD12 ILE A  89      64.260  38.790  43.620  1.00  0.00           H  
ATOM   1034 HD13 ILE A  89      64.190  40.310  44.500  1.00  0.00           H  
ATOM   1035  C   ILE A  89      59.270  40.120  43.790  1.00  0.00           C  
ATOM   1036  O   ILE A  89      58.970  41.180  44.290  1.00  0.00           O  
ATOM   1037  N   VAL A  90      58.870  38.970  44.270  1.00  0.00           N  
ATOM   1038  H   VAL A  90      59.230  38.130  43.810  1.00  0.00           H  
ATOM   1039  CA  VAL A  90      58.180  38.740  45.580  1.00  0.00           C  
ATOM   1040  HA  VAL A  90      57.510  39.570  45.800  1.00  0.00           H  
ATOM   1041  CB  VAL A  90      57.460  37.350  45.600  1.00  0.00           C  
ATOM   1042  HB  VAL A  90      58.120  36.610  45.170  1.00  0.00           H  
ATOM   1043  CG1 VAL A  90      57.230  36.790  46.950  1.00  0.00           C  
ATOM   1044 HG11 VAL A  90      56.570  37.440  47.510  1.00  0.00           H  
ATOM   1045 HG12 VAL A  90      56.800  35.840  46.640  1.00  0.00           H  
ATOM   1046 HG13 VAL A  90      58.200  36.470  47.330  1.00  0.00           H  
ATOM   1047  CG2 VAL A  90      56.220  37.310  44.750  1.00  0.00           C  
ATOM   1048 HG21 VAL A  90      56.530  37.570  43.730  1.00  0.00           H  
ATOM   1049 HG22 VAL A  90      55.770  36.320  44.640  1.00  0.00           H  
ATOM   1050 HG23 VAL A  90      55.500  37.970  45.220  1.00  0.00           H  
ATOM   1051  C   VAL A  90      59.290  38.790  46.650  1.00  0.00           C  
ATOM   1052  O   VAL A  90      60.310  38.110  46.620  1.00  0.00           O  
ATOM   1053  N   HIS A  91      58.970  39.490  47.720  1.00  0.00           N  
ATOM   1054  H   HIS A  91      58.090  39.970  47.660  1.00  0.00           H  
ATOM   1055  CA  HIS A  91      59.870  39.660  48.890  1.00  0.00           C  
ATOM   1056  HA  HIS A  91      60.810  40.080  48.540  1.00  0.00           H  
ATOM   1057  CB  HIS A  91      59.350  40.790  49.840  1.00  0.00           C  
ATOM   1058  HB3 HIS A  91      58.420  40.440  50.280  1.00  0.00           H  
ATOM   1059  HB2 HIS A  91      59.330  41.760  49.330  1.00  0.00           H  
ATOM   1060  CG  HIS A  91      60.350  40.920  51.000  1.00  0.00           C  
ATOM   1061  ND1 HIS A  91      61.490  41.780  50.940  1.00  0.00           N  
ATOM   1062  HD1 HIS A  91      61.760  42.460  50.250  1.00  0.00           H  
ATOM   1063  CE1 HIS A  91      62.020  41.830  52.180  1.00  0.00           C  
ATOM   1064  HE1 HIS A  91      62.800  42.500  52.510  1.00  0.00           H  
ATOM   1065  NE2 HIS A  91      61.350  40.990  52.980  1.00  0.00           N  
ATOM   1066  HE2 HIS A  91      61.360  41.130  53.990  1.00  0.00           H  
ATOM   1067  CD2 HIS A  91      60.320  40.360  52.250  1.00  0.00           C  
ATOM   1068  HD2 HIS A  91      59.610  39.660  52.650  1.00  0.00           H  
ATOM   1069  C   HIS A  91      60.220  38.290  49.490  1.00  0.00           C  
ATOM   1070  O   HIS A  91      59.310  37.590  49.900  1.00  0.00           O  
ATOM   1071  N   PRO A  92      61.470  37.850  49.550  1.00  0.00           N  
ATOM   1072  CD  PRO A  92      62.690  38.570  49.230  1.00  0.00           C  
ATOM   1073  HD3 PRO A  92      63.150  38.990  50.120  1.00  0.00           H  
ATOM   1074  HD2 PRO A  92      62.610  39.250  48.370  1.00  0.00           H  
ATOM   1075  CG  PRO A  92      63.640  37.520  48.630  1.00  0.00           C  
ATOM   1076  HG3 PRO A  92      64.660  37.870  48.750  1.00  0.00           H  
ATOM   1077  HG2 PRO A  92      63.370  37.370  47.590  1.00  0.00           H  
ATOM   1078  CB  PRO A  92      63.250  36.260  49.470  1.00  0.00           C  
ATOM   1079  HB3 PRO A  92      63.660  36.390  50.480  1.00  0.00           H  
ATOM   1080  HB2 PRO A  92      63.630  35.370  48.980  1.00  0.00           H  
ATOM   1081  CA  PRO A  92      61.770  36.340  49.640  1.00  0.00           C  
ATOM   1082  HA  PRO A  92      61.290  35.860  48.790  1.00  0.00           H  
ATOM   1083  C   PRO A  92      61.180  35.620  50.870  1.00  0.00           C  
ATOM   1084  O   PRO A  92      60.800  34.430  50.790  1.00  0.00           O  
ATOM   1085  N   SER A  93      60.920  36.290  52.010  1.00  0.00           N  
ATOM   1086  H   SER A  93      61.270  37.240  52.140  1.00  0.00           H  
ATOM   1087  CA  SER A  93      60.390  35.760  53.260  1.00  0.00           C  
ATOM   1088  HA  SER A  93      60.780  34.750  53.440  1.00  0.00           H  
ATOM   1089  CB  SER A  93      60.810  36.550  54.470  1.00  0.00           C  
ATOM   1090  HB3 SER A  93      61.900  36.590  54.480  1.00  0.00           H  
ATOM   1091  HB2 SER A  93      60.470  35.990  55.350  1.00  0.00           H  
ATOM   1092  OG  SER A  93      60.300  37.840  54.400  1.00  0.00           O  
ATOM   1093  HG  SER A  93      60.780  38.260  55.130  1.00  0.00           H  
ATOM   1094  C   SER A  93      58.830  35.560  53.200  1.00  0.00           C  
ATOM   1095  O   SER A  93      58.280  34.930  54.100  1.00  0.00           O  
ATOM   1096  N   TYR A  94      58.160  35.960  52.150  1.00  0.00           N  
ATOM   1097  H   TYR A  94      58.640  36.650  51.580  1.00  0.00           H  
ATOM   1098  CA  TYR A  94      56.740  35.690  51.920  1.00  0.00           C  
ATOM   1099  HA  TYR A  94      56.130  36.260  52.620  1.00  0.00           H  
ATOM   1100  CB  TYR A  94      56.410  36.120  50.480  1.00  0.00           C  
ATOM   1101  HB3 TYR A  94      57.230  35.750  49.860  1.00  0.00           H  
ATOM   1102  HB2 TYR A  94      56.260  37.200  50.410  1.00  0.00           H  
ATOM   1103  CG  TYR A  94      55.090  35.490  50.110  1.00  0.00           C  
ATOM   1104  CD1 TYR A  94      53.860  35.950  50.620  1.00  0.00           C  
ATOM   1105  HD1 TYR A  94      53.810  36.690  51.410  1.00  0.00           H  
ATOM   1106  CE1 TYR A  94      52.620  35.440  50.140  1.00  0.00           C  
ATOM   1107  HE1 TYR A  94      51.720  35.810  50.620  1.00  0.00           H  
ATOM   1108  CZ  TYR A  94      52.600  34.470  49.080  1.00  0.00           C  
ATOM   1109  OH  TYR A  94      51.460  33.990  48.570  1.00  0.00           O  
ATOM   1110  HH  TYR A  94      51.650  33.600  47.720  1.00  0.00           H  
ATOM   1111  CE2 TYR A  94      53.830  34.020  48.570  1.00  0.00           C  
ATOM   1112  HE2 TYR A  94      53.810  33.430  47.660  1.00  0.00           H  
ATOM   1113  CD2 TYR A  94      55.040  34.510  49.100  1.00  0.00           C  
ATOM   1114  HD2 TYR A  94      55.940  34.240  48.570  1.00  0.00           H  
ATOM   1115  C   TYR A  94      56.380  34.260  52.350  1.00  0.00           C  
ATOM   1116  O   TYR A  94      57.000  33.310  51.820  1.00  0.00           O  
ATOM   1117  N   ASN A  95      55.280  34.090  53.060  1.00  0.00           N  
ATOM   1118  H   ASN A  95      54.770  34.920  53.320  1.00  0.00           H  
ATOM   1119  CA  ASN A  95      54.670  32.760  53.290  1.00  0.00           C  
ATOM   1120  HA  ASN A  95      55.270  31.940  52.890  1.00  0.00           H  
ATOM   1121  CB  ASN A  95      54.730  32.520  54.800  1.00  0.00           C  
ATOM   1122  HB3 ASN A  95      53.990  33.200  55.200  1.00  0.00           H  
ATOM   1123  HB2 ASN A  95      55.690  32.770  55.260  1.00  0.00           H  
ATOM   1124  CG  ASN A  95      54.290  31.040  55.180  1.00  0.00           C  
ATOM   1125  OD1 ASN A  95      53.500  30.410  54.480  1.00  0.00           O  
ATOM   1126  ND2 ASN A  95      54.810  30.620  56.280  1.00  0.00           N  
ATOM   1127 HD21 ASN A  95      55.430  31.240  56.780  1.00  0.00           H  
ATOM   1128 HD22 ASN A  95      54.650  29.640  56.470  1.00  0.00           H  
ATOM   1129  C   ASN A  95      53.250  32.650  52.730  1.00  0.00           C  
ATOM   1130  O   ASN A  95      52.320  33.300  53.120  1.00  0.00           O  
ATOM   1131  N   SER A  96      53.110  31.850  51.720  1.00  0.00           N  
ATOM   1132  H   SER A  96      53.850  31.260  51.360  1.00  0.00           H  
ATOM   1133  CA  SER A  96      51.830  31.740  51.020  1.00  0.00           C  
ATOM   1134  HA  SER A  96      51.370  32.720  50.950  1.00  0.00           H  
ATOM   1135  CB  SER A  96      51.940  30.900  49.710  1.00  0.00           C  
ATOM   1136  HB3 SER A  96      52.810  31.200  49.120  1.00  0.00           H  
ATOM   1137  HB2 SER A  96      51.030  31.140  49.180  1.00  0.00           H  
ATOM   1138  OG  SER A  96      52.030  29.520  49.950  1.00  0.00           O  
ATOM   1139  HG  SER A  96      52.960  29.430  50.170  1.00  0.00           H  
ATOM   1140  C   SER A  96      50.650  31.070  51.840  1.00  0.00           C  
ATOM   1141  O   SER A  96      49.560  31.100  51.380  1.00  0.00           O  
ATOM   1142  N   ASN A  97      50.820  30.490  53.040  1.00  0.00           N  
ATOM   1143  H   ASN A  97      51.800  30.360  53.300  1.00  0.00           H  
ATOM   1144  CA  ASN A  97      49.790  29.780  53.840  1.00  0.00           C  
ATOM   1145  HA  ASN A  97      48.970  29.430  53.220  1.00  0.00           H  
ATOM   1146  CB  ASN A  97      50.380  28.440  54.540  1.00  0.00           C  
ATOM   1147  HB3 ASN A  97      51.300  28.660  55.090  1.00  0.00           H  
ATOM   1148  HB2 ASN A  97      50.700  27.770  53.750  1.00  0.00           H  
ATOM   1149  CG  ASN A  97      49.420  27.780  55.510  1.00  0.00           C  
ATOM   1150  OD1 ASN A  97      49.490  27.930  56.680  1.00  0.00           O  
ATOM   1151  ND2 ASN A  97      48.450  27.220  54.930  1.00  0.00           N  
ATOM   1152 HD21 ASN A  97      48.530  27.230  53.920  1.00  0.00           H  
ATOM   1153 HD22 ASN A  97      47.870  26.560  55.420  1.00  0.00           H  
ATOM   1154  C   ASN A  97      49.250  30.790  54.970  1.00  0.00           C  
ATOM   1155  O   ASN A  97      48.040  30.700  55.230  1.00  0.00           O  
ATOM   1156  N   THR A  98      50.150  31.710  55.470  1.00  0.00           N  
ATOM   1157  H   THR A  98      51.120  31.610  55.210  1.00  0.00           H  
ATOM   1158  CA  THR A  98      49.830  32.710  56.470  1.00  0.00           C  
ATOM   1159  HA  THR A  98      48.970  32.370  57.040  1.00  0.00           H  
ATOM   1160  CB  THR A  98      50.990  32.760  57.540  1.00  0.00           C  
ATOM   1161  HB  THR A  98      50.610  33.320  58.390  1.00  0.00           H  
ATOM   1162  CG2 THR A  98      51.460  31.370  58.110  1.00  0.00           C  
ATOM   1163 HG21 THR A  98      52.180  30.960  57.400  1.00  0.00           H  
ATOM   1164 HG22 THR A  98      52.000  31.650  59.020  1.00  0.00           H  
ATOM   1165 HG23 THR A  98      50.640  30.740  58.420  1.00  0.00           H  
ATOM   1166  OG1 THR A  98      52.070  33.460  57.030  1.00  0.00           O  
ATOM   1167  HG1 THR A  98      52.670  33.650  57.750  1.00  0.00           H  
ATOM   1168  C   THR A  98      49.580  34.070  55.790  1.00  0.00           C  
ATOM   1169  O   THR A  98      48.680  34.820  56.270  1.00  0.00           O  
ATOM   1170  N   LEU A  99      50.180  34.350  54.610  1.00  0.00           N  
ATOM   1171  H   LEU A  99      50.850  33.630  54.350  1.00  0.00           H  
ATOM   1172  CA  LEU A  99      50.140  35.580  53.830  1.00  0.00           C  
ATOM   1173  HA  LEU A  99      50.790  35.350  52.990  1.00  0.00           H  
ATOM   1174  CB  LEU A  99      48.740  35.950  53.330  1.00  0.00           C  
ATOM   1175  HB3 LEU A  99      48.640  36.990  53.030  1.00  0.00           H  
ATOM   1176  HB2 LEU A  99      48.080  35.850  54.190  1.00  0.00           H  
ATOM   1177  CG  LEU A  99      48.120  35.160  52.180  1.00  0.00           C  
ATOM   1178  HG  LEU A  99      47.100  35.480  52.010  1.00  0.00           H  
ATOM   1179  CD1 LEU A  99      48.910  35.360  50.890  1.00  0.00           C  
ATOM   1180 HD11 LEU A  99      49.790  34.730  50.920  1.00  0.00           H  
ATOM   1181 HD12 LEU A  99      48.310  34.950  50.090  1.00  0.00           H  
ATOM   1182 HD13 LEU A  99      49.140  36.390  50.620  1.00  0.00           H  
ATOM   1183  CD2 LEU A  99      48.070  33.640  52.470  1.00  0.00           C  
ATOM   1184 HD21 LEU A  99      49.080  33.250  52.580  1.00  0.00           H  
ATOM   1185 HD22 LEU A  99      47.540  33.470  53.400  1.00  0.00           H  
ATOM   1186 HD23 LEU A  99      47.660  33.040  51.650  1.00  0.00           H  
ATOM   1187  C   LEU A  99      50.840  36.700  54.540  1.00  0.00           C  
ATOM   1188  O   LEU A  99      50.460  37.870  54.320  1.00  0.00           O  
ATOM   1189  N   ASN A 100      51.860  36.410  55.310  1.00  0.00           N  
ATOM   1190  H   ASN A 100      51.970  35.440  55.610  1.00  0.00           H  
ATOM   1191  CA  ASN A 100      52.800  37.400  55.880  1.00  0.00           C  
ATOM   1192  HA  ASN A 100      52.240  38.250  56.250  1.00  0.00           H  
ATOM   1193  CB  ASN A 100      53.340  36.610  57.140  1.00  0.00           C  
ATOM   1194  HB3 ASN A 100      53.850  35.700  56.800  1.00  0.00           H  
ATOM   1195  HB2 ASN A 100      52.480  36.360  57.760  1.00  0.00           H  
ATOM   1196  CG  ASN A 100      54.400  37.310  57.960  1.00  0.00           C  
ATOM   1197  OD1 ASN A 100      54.220  38.450  58.400  1.00  0.00           O  
ATOM   1198  ND2 ASN A 100      55.590  36.680  58.200  1.00  0.00           N  
ATOM   1199 HD21 ASN A 100      55.850  35.860  57.680  1.00  0.00           H  
ATOM   1200 HD22 ASN A 100      56.210  37.100  58.880  1.00  0.00           H  
ATOM   1201  C   ASN A 100      53.970  37.790  54.910  1.00  0.00           C  
ATOM   1202  O   ASN A 100      54.380  36.910  54.110  1.00  0.00           O  
ATOM   1203  N   ASN A 101      54.470  39.010  54.920  1.00  0.00           N  
ATOM   1204  H   ASN A 101      54.060  39.670  55.580  1.00  0.00           H  
ATOM   1205  CA  ASN A 101      55.420  39.490  53.940  1.00  0.00           C  
ATOM   1206  HA  ASN A 101      55.540  40.560  54.100  1.00  0.00           H  
ATOM   1207  CB  ASN A 101      56.780  38.810  54.120  1.00  0.00           C  
ATOM   1208  HB3 ASN A 101      57.490  39.310  53.450  1.00  0.00           H  
ATOM   1209  HB2 ASN A 101      56.840  37.740  53.890  1.00  0.00           H  
ATOM   1210  CG  ASN A 101      57.430  39.100  55.500  1.00  0.00           C  
ATOM   1211  OD1 ASN A 101      58.000  40.120  55.780  1.00  0.00           O  
ATOM   1212  ND2 ASN A 101      57.630  38.100  56.390  1.00  0.00           N  
ATOM   1213 HD21 ASN A 101      57.210  37.200  56.190  1.00  0.00           H  
ATOM   1214 HD22 ASN A 101      58.130  38.380  57.220  1.00  0.00           H  
ATOM   1215  C   ASN A 101      54.870  39.420  52.490  1.00  0.00           C  
ATOM   1216  O   ASN A 101      55.640  39.300  51.550  1.00  0.00           O  
ATOM   1217  N   ASP A 102      53.560  39.500  52.310  1.00  0.00           N  
ATOM   1218  H   ASP A 102      52.940  39.680  53.090  1.00  0.00           H  
ATOM   1219  CA  ASP A 102      52.880  39.480  51.060  1.00  0.00           C  
ATOM   1220  HA  ASP A 102      53.210  38.730  50.340  1.00  0.00           H  
ATOM   1221  CB  ASP A 102      51.420  39.060  51.350  1.00  0.00           C  
ATOM   1222  HB3 ASP A 102      50.960  39.800  52.000  1.00  0.00           H  
ATOM   1223  HB2 ASP A 102      51.450  38.130  51.910  1.00  0.00           H  
ATOM   1224  CG  ASP A 102      50.410  38.940  50.180  1.00  0.00           C  
ATOM   1225  OD1 ASP A 102      50.830  38.470  49.130  1.00  0.00           O  
ATOM   1226  OD2 ASP A 102      49.290  39.420  50.250  1.00  0.00           O  
ATOM   1227  C   ASP A 102      52.960  40.800  50.260  1.00  0.00           C  
ATOM   1228  O   ASP A 102      51.930  41.560  50.150  1.00  0.00           O  
ATOM   1229  N   ILE A 103      54.140  41.180  49.750  1.00  0.00           N  
ATOM   1230  H   ILE A 103      54.890  40.530  49.850  1.00  0.00           H  
ATOM   1231  CA  ILE A 103      54.550  42.360  48.950  1.00  0.00           C  
ATOM   1232  HA  ILE A 103      53.650  42.630  48.420  1.00  0.00           H  
ATOM   1233  CB  ILE A 103      55.010  43.450  49.980  1.00  0.00           C  
ATOM   1234  HB  ILE A 103      54.160  43.640  50.620  1.00  0.00           H  
ATOM   1235  CG2 ILE A 103      56.270  42.940  50.770  1.00  0.00           C  
ATOM   1236 HG21 ILE A 103      57.070  42.740  50.050  1.00  0.00           H  
ATOM   1237 HG22 ILE A 103      56.680  43.790  51.310  1.00  0.00           H  
ATOM   1238 HG23 ILE A 103      56.140  42.070  51.410  1.00  0.00           H  
ATOM   1239  CG1 ILE A 103      55.330  44.820  49.260  1.00  0.00           C  
ATOM   1240 HG13 ILE A 103      54.610  44.950  48.450  1.00  0.00           H  
ATOM   1241 HG12 ILE A 103      56.300  44.790  48.760  1.00  0.00           H  
ATOM   1242  CD1 ILE A 103      55.360  45.960  50.280  1.00  0.00           C  
ATOM   1243 HD11 ILE A 103      55.200  46.960  49.870  1.00  0.00           H  
ATOM   1244 HD12 ILE A 103      54.500  45.700  50.900  1.00  0.00           H  
ATOM   1245 HD13 ILE A 103      56.220  45.910  50.960  1.00  0.00           H  
ATOM   1246  C   ILE A 103      55.580  41.980  47.860  1.00  0.00           C  
ATOM   1247  O   ILE A 103      56.500  41.140  48.020  1.00  0.00           O  
ATOM   1248  N   MET A 104      55.250  42.660  46.710  1.00  0.00           N  
ATOM   1249  H   MET A 104      54.370  43.150  46.670  1.00  0.00           H  
ATOM   1250  CA  MET A 104      56.050  42.430  45.420  1.00  0.00           C  
ATOM   1251  HA  MET A 104      57.000  41.940  45.610  1.00  0.00           H  
ATOM   1252  CB  MET A 104      55.310  41.460  44.510  1.00  0.00           C  
ATOM   1253  HB3 MET A 104      54.330  41.950  44.420  1.00  0.00           H  
ATOM   1254  HB2 MET A 104      55.280  40.510  45.040  1.00  0.00           H  
ATOM   1255  CG  MET A 104      55.830  41.210  43.070  1.00  0.00           C  
ATOM   1256  HG3 MET A 104      56.840  40.840  43.220  1.00  0.00           H  
ATOM   1257  HG2 MET A 104      55.780  42.160  42.530  1.00  0.00           H  
ATOM   1258  SD  MET A 104      54.880  39.990  42.100  1.00  0.00           S  
ATOM   1259  CE  MET A 104      53.390  40.970  41.820  1.00  0.00           C  
ATOM   1260  HE1 MET A 104      53.110  41.480  42.740  1.00  0.00           H  
ATOM   1261  HE2 MET A 104      53.640  41.780  41.140  1.00  0.00           H  
ATOM   1262  HE3 MET A 104      52.590  40.410  41.320  1.00  0.00           H  
ATOM   1263  C   MET A 104      56.410  43.710  44.670  1.00  0.00           C  
ATOM   1264  O   MET A 104      55.550  44.600  44.720  1.00  0.00           O  
ATOM   1265  N   LEU A 105      57.500  43.860  43.960  1.00  0.00           N  
ATOM   1266  H   LEU A 105      58.110  43.060  44.020  1.00  0.00           H  
ATOM   1267  CA  LEU A 105      57.900  44.900  43.000  1.00  0.00           C  
ATOM   1268  HA  LEU A 105      57.050  45.580  43.110  1.00  0.00           H  
ATOM   1269  CB  LEU A 105      59.190  45.610  43.510  1.00  0.00           C  
ATOM   1270  HB3 LEU A 105      60.020  45.110  43.000  1.00  0.00           H  
ATOM   1271  HB2 LEU A 105      59.370  45.300  44.530  1.00  0.00           H  
ATOM   1272  CG  LEU A 105      59.290  47.130  43.640  1.00  0.00           C  
ATOM   1273  HG  LEU A 105      58.980  47.570  42.700  1.00  0.00           H  
ATOM   1274  CD1 LEU A 105      58.270  47.580  44.660  1.00  0.00           C  
ATOM   1275 HD11 LEU A 105      58.570  47.230  45.650  1.00  0.00           H  
ATOM   1276 HD12 LEU A 105      58.140  48.660  44.590  1.00  0.00           H  
ATOM   1277 HD13 LEU A 105      57.270  47.200  44.440  1.00  0.00           H  
ATOM   1278  CD2 LEU A 105      60.620  47.660  44.090  1.00  0.00           C  
ATOM   1279 HD21 LEU A 105      60.670  48.750  44.140  1.00  0.00           H  
ATOM   1280 HD22 LEU A 105      60.890  47.200  45.050  1.00  0.00           H  
ATOM   1281 HD23 LEU A 105      61.410  47.440  43.380  1.00  0.00           H  
ATOM   1282  C   LEU A 105      57.880  44.400  41.530  1.00  0.00           C  
ATOM   1283  O   LEU A 105      58.650  43.570  41.140  1.00  0.00           O  
ATOM   1284  N   ILE A 106      57.010  45.030  40.730  1.00  0.00           N  
ATOM   1285  H   ILE A 106      56.440  45.710  41.210  1.00  0.00           H  
ATOM   1286  CA  ILE A 106      57.000  44.980  39.200  1.00  0.00           C  
ATOM   1287  HA  ILE A 106      57.460  44.080  38.800  1.00  0.00           H  
ATOM   1288  CB  ILE A 106      55.510  45.080  38.740  1.00  0.00           C  
ATOM   1289  HB  ILE A 106      54.910  45.710  39.400  1.00  0.00           H  
ATOM   1290  CG2 ILE A 106      55.350  45.590  37.300  1.00  0.00           C  
ATOM   1291 HG21 ILE A 106      54.330  45.480  36.940  1.00  0.00           H  
ATOM   1292 HG22 ILE A 106      55.540  46.660  37.420  1.00  0.00           H  
ATOM   1293 HG23 ILE A 106      56.080  45.210  36.590  1.00  0.00           H  
ATOM   1294  CG1 ILE A 106      54.880  43.690  38.910  1.00  0.00           C  
ATOM   1295 HG13 ILE A 106      55.070  43.260  39.900  1.00  0.00           H  
ATOM   1296 HG12 ILE A 106      55.360  43.090  38.140  1.00  0.00           H  
ATOM   1297  CD1 ILE A 106      53.330  43.780  38.740  1.00  0.00           C  
ATOM   1298 HD11 ILE A 106      52.890  42.840  39.080  1.00  0.00           H  
ATOM   1299 HD12 ILE A 106      52.840  44.560  39.330  1.00  0.00           H  
ATOM   1300 HD13 ILE A 106      53.060  44.020  37.710  1.00  0.00           H  
ATOM   1301  C   ILE A 106      57.910  46.110  38.730  1.00  0.00           C  
ATOM   1302  O   ILE A 106      57.810  47.230  39.240  1.00  0.00           O  
ATOM   1303  N   LYS A 107      58.810  45.830  37.730  1.00  0.00           N  
ATOM   1304  H   LYS A 107      58.850  44.850  37.450  1.00  0.00           H  
ATOM   1305  CA  LYS A 107      59.480  46.790  36.820  1.00  0.00           C  
ATOM   1306  HA  LYS A 107      59.610  47.770  37.280  1.00  0.00           H  
ATOM   1307  CB  LYS A 107      60.900  46.370  36.620  1.00  0.00           C  
ATOM   1308  HB3 LYS A 107      60.960  45.500  35.970  1.00  0.00           H  
ATOM   1309  HB2 LYS A 107      61.320  46.130  37.600  1.00  0.00           H  
ATOM   1310  CG  LYS A 107      61.800  47.440  35.950  1.00  0.00           C  
ATOM   1311  HG3 LYS A 107      61.660  48.350  36.510  1.00  0.00           H  
ATOM   1312  HG2 LYS A 107      61.410  47.590  34.950  1.00  0.00           H  
ATOM   1313  CD  LYS A 107      63.310  47.140  35.940  1.00  0.00           C  
ATOM   1314  HD3 LYS A 107      63.540  46.400  35.170  1.00  0.00           H  
ATOM   1315  HD2 LYS A 107      63.640  46.750  36.900  1.00  0.00           H  
ATOM   1316  CE  LYS A 107      64.020  48.410  35.660  1.00  0.00           C  
ATOM   1317  HE3 LYS A 107      63.520  49.140  36.300  1.00  0.00           H  
ATOM   1318  HE2 LYS A 107      63.850  48.730  34.630  1.00  0.00           H  
ATOM   1319  NZ  LYS A 107      65.440  48.430  36.190  1.00  0.00           N  
ATOM   1320  HZ1 LYS A 107      65.740  49.270  36.660  1.00  0.00           H  
ATOM   1321  HZ2 LYS A 107      65.600  47.580  36.700  1.00  0.00           H  
ATOM   1322  HZ3 LYS A 107      66.060  48.340  35.400  1.00  0.00           H  
ATOM   1323  C   LYS A 107      58.770  46.930  35.510  1.00  0.00           C  
ATOM   1324  O   LYS A 107      58.340  46.010  34.800  1.00  0.00           O  
ATOM   1325  N   LEU A 108      58.590  48.250  35.190  1.00  0.00           N  
ATOM   1326  H   LEU A 108      58.950  48.820  35.930  1.00  0.00           H  
ATOM   1327  CA  LEU A 108      58.160  48.790  33.890  1.00  0.00           C  
ATOM   1328  HA  LEU A 108      57.420  48.080  33.510  1.00  0.00           H  
ATOM   1329  CB  LEU A 108      57.610  50.250  34.110  1.00  0.00           C  
ATOM   1330  HB3 LEU A 108      57.360  50.660  33.130  1.00  0.00           H  
ATOM   1331  HB2 LEU A 108      58.290  50.920  34.640  1.00  0.00           H  
ATOM   1332  CG  LEU A 108      56.340  50.410  35.020  1.00  0.00           C  
ATOM   1333  HG  LEU A 108      56.590  50.060  36.020  1.00  0.00           H  
ATOM   1334  CD1 LEU A 108      56.120  51.940  35.160  1.00  0.00           C  
ATOM   1335 HD11 LEU A 108      55.160  52.010  35.660  1.00  0.00           H  
ATOM   1336 HD12 LEU A 108      56.820  52.440  35.820  1.00  0.00           H  
ATOM   1337 HD13 LEU A 108      56.020  52.330  34.140  1.00  0.00           H  
ATOM   1338  CD2 LEU A 108      55.070  49.840  34.520  1.00  0.00           C  
ATOM   1339 HD21 LEU A 108      54.300  50.010  35.270  1.00  0.00           H  
ATOM   1340 HD22 LEU A 108      54.780  50.130  33.500  1.00  0.00           H  
ATOM   1341 HD23 LEU A 108      55.090  48.750  34.500  1.00  0.00           H  
ATOM   1342  C   LEU A 108      59.350  48.730  32.880  1.00  0.00           C  
ATOM   1343  O   LEU A 108      60.370  49.330  33.300  1.00  0.00           O  
ATOM   1344  N   LYS A 109      59.160  48.220  31.640  1.00  0.00           N  
ATOM   1345  H   LYS A 109      58.270  47.860  31.360  1.00  0.00           H  
ATOM   1346  CA  LYS A 109      60.130  48.180  30.560  1.00  0.00           C  
ATOM   1347  HA  LYS A 109      61.030  47.700  30.960  1.00  0.00           H  
ATOM   1348  CB  LYS A 109      59.530  47.520  29.320  1.00  0.00           C  
ATOM   1349  HB3 LYS A 109      58.560  47.980  29.060  1.00  0.00           H  
ATOM   1350  HB2 LYS A 109      59.200  46.530  29.620  1.00  0.00           H  
ATOM   1351  CG  LYS A 109      60.590  47.440  28.240  1.00  0.00           C  
ATOM   1352  HG3 LYS A 109      61.490  46.920  28.590  1.00  0.00           H  
ATOM   1353  HG2 LYS A 109      60.820  48.450  27.900  1.00  0.00           H  
ATOM   1354  CD  LYS A 109      59.980  46.710  27.040  1.00  0.00           C  
ATOM   1355  HD3 LYS A 109      59.150  47.320  26.700  1.00  0.00           H  
ATOM   1356  HD2 LYS A 109      59.650  45.690  27.260  1.00  0.00           H  
ATOM   1357  CE  LYS A 109      60.990  46.640  25.950  1.00  0.00           C  
ATOM   1358  HE3 LYS A 109      61.780  45.970  26.290  1.00  0.00           H  
ATOM   1359  HE2 LYS A 109      61.420  47.570  25.580  1.00  0.00           H  
ATOM   1360  NZ  LYS A 109      60.350  46.080  24.680  1.00  0.00           N  
ATOM   1361  HZ1 LYS A 109      59.470  46.530  24.430  1.00  0.00           H  
ATOM   1362  HZ2 LYS A 109      60.980  45.930  23.900  1.00  0.00           H  
ATOM   1363  HZ3 LYS A 109      60.050  45.120  24.800  1.00  0.00           H  
ATOM   1364  C   LYS A 109      60.640  49.570  30.190  1.00  0.00           C  
ATOM   1365  O   LYS A 109      61.820  49.690  30.020  1.00  0.00           O  
ATOM   1366  N   SER A 110      59.810  50.570  30.180  1.00  0.00           N  
ATOM   1367  H   SER A 110      58.830  50.530  30.420  1.00  0.00           H  
ATOM   1368  CA  SER A 110      60.140  51.970  29.840  1.00  0.00           C  
ATOM   1369  HA  SER A 110      61.200  52.190  29.710  1.00  0.00           H  
ATOM   1370  CB  SER A 110      59.300  52.590  28.660  1.00  0.00           C  
ATOM   1371  HB3 SER A 110      59.530  52.190  27.680  1.00  0.00           H  
ATOM   1372  HB2 SER A 110      59.450  53.670  28.680  1.00  0.00           H  
ATOM   1373  OG  SER A 110      57.970  52.370  28.870  1.00  0.00           O  
ATOM   1374  HG  SER A 110      57.740  52.850  29.660  1.00  0.00           H  
ATOM   1375  C   SER A 110      59.780  52.770  31.090  1.00  0.00           C  
ATOM   1376  O   SER A 110      58.840  52.380  31.820  1.00  0.00           O  
ATOM   1377  N   ALA A 111      60.380  53.910  31.290  1.00  0.00           N  
ATOM   1378  H   ALA A 111      61.140  54.180  30.680  1.00  0.00           H  
ATOM   1379  CA  ALA A 111      59.820  54.940  32.190  1.00  0.00           C  
ATOM   1380  HA  ALA A 111      59.720  54.450  33.150  1.00  0.00           H  
ATOM   1381  CB  ALA A 111      60.710  56.170  32.200  1.00  0.00           C  
ATOM   1382  HB1 ALA A 111      60.660  56.590  31.210  1.00  0.00           H  
ATOM   1383  HB2 ALA A 111      60.290  56.860  32.940  1.00  0.00           H  
ATOM   1384  HB3 ALA A 111      61.690  55.820  32.520  1.00  0.00           H  
ATOM   1385  C   ALA A 111      58.370  55.380  31.800  1.00  0.00           C  
ATOM   1386  O   ALA A 111      57.980  55.430  30.610  1.00  0.00           O  
ATOM   1387  N   ALA A 112      57.520  55.670  32.830  1.00  0.00           N  
ATOM   1388  H   ALA A 112      57.930  55.600  33.760  1.00  0.00           H  
ATOM   1389  CA  ALA A 112      56.160  56.270  32.710  1.00  0.00           C  
ATOM   1390  HA  ALA A 112      55.690  55.860  31.820  1.00  0.00           H  
ATOM   1391  CB  ALA A 112      55.460  55.930  34.020  1.00  0.00           C  
ATOM   1392  HB1 ALA A 112      54.460  56.360  34.040  1.00  0.00           H  
ATOM   1393  HB2 ALA A 112      55.460  54.850  34.130  1.00  0.00           H  
ATOM   1394  HB3 ALA A 112      56.030  56.350  34.850  1.00  0.00           H  
ATOM   1395  C   ALA A 112      56.330  57.790  32.640  1.00  0.00           C  
ATOM   1396  O   ALA A 112      57.070  58.440  33.440  1.00  0.00           O  
ATOM   1397  N   SER A 113      55.680  58.390  31.600  1.00  0.00           N  
ATOM   1398  H   SER A 113      55.140  57.890  30.900  1.00  0.00           H  
ATOM   1399  CA  SER A 113      55.530  59.830  31.500  1.00  0.00           C  
ATOM   1400  HA  SER A 113      56.460  60.380  31.670  1.00  0.00           H  
ATOM   1401  CB  SER A 113      55.210  60.240  30.060  1.00  0.00           C  
ATOM   1402  HB3 SER A 113      54.340  59.710  29.700  1.00  0.00           H  
ATOM   1403  HB2 SER A 113      56.080  59.870  29.500  1.00  0.00           H  
ATOM   1404  OG  SER A 113      55.110  61.600  29.990  1.00  0.00           O  
ATOM   1405  HG  SER A 113      54.190  61.760  29.770  1.00  0.00           H  
ATOM   1406  C   SER A 113      54.480  60.290  32.530  1.00  0.00           C  
ATOM   1407  O   SER A 113      53.300  60.160  32.220  1.00  0.00           O  
ATOM   1408  N   LEU A 114      54.890  60.900  33.640  1.00  0.00           N  
ATOM   1409  H   LEU A 114      55.880  61.140  33.700  1.00  0.00           H  
ATOM   1410  CA  LEU A 114      54.100  61.530  34.680  1.00  0.00           C  
ATOM   1411  HA  LEU A 114      53.330  60.790  34.920  1.00  0.00           H  
ATOM   1412  CB  LEU A 114      54.900  61.800  35.940  1.00  0.00           C  
ATOM   1413  HB3 LEU A 114      54.320  62.090  36.810  1.00  0.00           H  
ATOM   1414  HB2 LEU A 114      55.550  62.640  35.700  1.00  0.00           H  
ATOM   1415  CG  LEU A 114      55.830  60.530  36.320  1.00  0.00           C  
ATOM   1416  HG  LEU A 114      56.530  60.330  35.520  1.00  0.00           H  
ATOM   1417  CD1 LEU A 114      56.510  60.700  37.690  1.00  0.00           C  
ATOM   1418 HD11 LEU A 114      55.740  60.660  38.460  1.00  0.00           H  
ATOM   1419 HD12 LEU A 114      57.150  59.860  37.950  1.00  0.00           H  
ATOM   1420 HD13 LEU A 114      56.990  61.690  37.730  1.00  0.00           H  
ATOM   1421  CD2 LEU A 114      55.050  59.220  36.400  1.00  0.00           C  
ATOM   1422 HD21 LEU A 114      54.750  58.920  35.390  1.00  0.00           H  
ATOM   1423 HD22 LEU A 114      55.800  58.450  36.630  1.00  0.00           H  
ATOM   1424 HD23 LEU A 114      54.300  59.200  37.190  1.00  0.00           H  
ATOM   1425  C   LEU A 114      53.350  62.710  34.100  1.00  0.00           C  
ATOM   1426  O   LEU A 114      54.020  63.460  33.340  1.00  0.00           O  
ATOM   1427  N   ASN A 115      52.070  62.990  34.400  1.00  0.00           N  
ATOM   1428  H   ASN A 115      51.670  62.400  35.120  1.00  0.00           H  
ATOM   1429  CA  ASN A 115      51.310  64.170  33.910  1.00  0.00           C  
ATOM   1430  HA  ASN A 115      51.970  65.030  34.040  1.00  0.00           H  
ATOM   1431  CB  ASN A 115      50.940  64.010  32.460  1.00  0.00           C  
ATOM   1432  HB3 ASN A 115      51.880  63.930  31.930  1.00  0.00           H  
ATOM   1433  HB2 ASN A 115      50.580  65.010  32.210  1.00  0.00           H  
ATOM   1434  CG  ASN A 115      49.920  62.910  32.130  1.00  0.00           C  
ATOM   1435  OD1 ASN A 115      48.680  63.100  32.180  1.00  0.00           O  
ATOM   1436  ND2 ASN A 115      50.390  61.640  31.940  1.00  0.00           N  
ATOM   1437 HD21 ASN A 115      51.370  61.390  31.890  1.00  0.00           H  
ATOM   1438 HD22 ASN A 115      49.700  60.900  31.920  1.00  0.00           H  
ATOM   1439  C   ASN A 115      50.090  64.190  34.870  1.00  0.00           C  
ATOM   1440  O   ASN A 115      50.070  63.440  35.800  1.00  0.00           O  
ATOM   1441  N   SER A 116      49.110  65.100  34.560  1.00  0.00           N  
ATOM   1442  H   SER A 116      49.330  65.740  33.820  1.00  0.00           H  
ATOM   1443  CA  SER A 116      47.820  65.270  35.330  1.00  0.00           C  
ATOM   1444  HA  SER A 116      48.080  65.570  36.340  1.00  0.00           H  
ATOM   1445  CB  SER A 116      46.970  66.380  34.660  1.00  0.00           C  
ATOM   1446  HB3 SER A 116      47.620  67.210  34.430  1.00  0.00           H  
ATOM   1447  HB2 SER A 116      46.190  66.680  35.370  1.00  0.00           H  
ATOM   1448  OG  SER A 116      46.380  65.870  33.490  1.00  0.00           O  
ATOM   1449  HG  SER A 116      46.270  66.610  32.890  1.00  0.00           H  
ATOM   1450  C   SER A 116      47.010  63.960  35.440  1.00  0.00           C  
ATOM   1451  O   SER A 116      46.210  63.900  36.390  1.00  0.00           O  
ATOM   1452  N   ARG A 117      47.170  62.850  34.610  1.00  0.00           N  
ATOM   1453  H   ARG A 117      47.710  62.970  33.780  1.00  0.00           H  
ATOM   1454  CA  ARG A 117      46.480  61.520  34.780  1.00  0.00           C  
ATOM   1455  HA  ARG A 117      45.570  61.690  35.360  1.00  0.00           H  
ATOM   1456  CB  ARG A 117      46.080  60.940  33.400  1.00  0.00           C  
ATOM   1457  HB3 ARG A 117      45.410  60.100  33.560  1.00  0.00           H  
ATOM   1458  HB2 ARG A 117      46.970  60.590  32.890  1.00  0.00           H  
ATOM   1459  CG  ARG A 117      45.410  61.850  32.380  1.00  0.00           C  
ATOM   1460  HG3 ARG A 117      45.200  61.270  31.480  1.00  0.00           H  
ATOM   1461  HG2 ARG A 117      46.110  62.660  32.170  1.00  0.00           H  
ATOM   1462  CD  ARG A 117      43.980  62.340  32.890  1.00  0.00           C  
ATOM   1463  HD3 ARG A 117      43.990  62.290  33.980  1.00  0.00           H  
ATOM   1464  HD2 ARG A 117      43.260  61.650  32.460  1.00  0.00           H  
ATOM   1465  NE  ARG A 117      43.670  63.750  32.540  1.00  0.00           N  
ATOM   1466  HE  ARG A 117      44.330  64.260  31.970  1.00  0.00           H  
ATOM   1467  CZ  ARG A 117      42.480  64.300  32.560  1.00  0.00           C  
ATOM   1468  NH1 ARG A 117      42.310  65.450  32.000  1.00  0.00           N  
ATOM   1469 HH11 ARG A 117      43.010  65.890  31.420  1.00  0.00           H  
ATOM   1470 HH12 ARG A 117      41.340  65.600  31.750  1.00  0.00           H  
ATOM   1471  NH2 ARG A 117      41.460  63.720  33.170  1.00  0.00           N  
ATOM   1472 HH21 ARG A 117      41.720  62.790  33.470  1.00  0.00           H  
ATOM   1473 HH22 ARG A 117      40.520  64.030  33.000  1.00  0.00           H  
ATOM   1474  C   ARG A 117      47.390  60.480  35.560  1.00  0.00           C  
ATOM   1475  O   ARG A 117      46.850  59.490  35.990  1.00  0.00           O  
ATOM   1476  N   VAL A 118      48.660  60.760  35.780  1.00  0.00           N  
ATOM   1477  H   VAL A 118      49.030  61.590  35.340  1.00  0.00           H  
ATOM   1478  CA  VAL A 118      49.620  59.760  36.190  1.00  0.00           C  
ATOM   1479  HA  VAL A 118      49.100  59.040  36.810  1.00  0.00           H  
ATOM   1480  CB  VAL A 118      50.290  58.920  35.030  1.00  0.00           C  
ATOM   1481  HB  VAL A 118      50.960  59.590  34.510  1.00  0.00           H  
ATOM   1482  CG1 VAL A 118      51.080  57.720  35.550  1.00  0.00           C  
ATOM   1483 HG11 VAL A 118      51.590  57.190  34.750  1.00  0.00           H  
ATOM   1484 HG12 VAL A 118      51.820  58.100  36.260  1.00  0.00           H  
ATOM   1485 HG13 VAL A 118      50.540  56.970  36.140  1.00  0.00           H  
ATOM   1486  CG2 VAL A 118      49.290  58.420  33.950  1.00  0.00           C  
ATOM   1487 HG21 VAL A 118      49.900  57.930  33.180  1.00  0.00           H  
ATOM   1488 HG22 VAL A 118      48.500  57.760  34.310  1.00  0.00           H  
ATOM   1489 HG23 VAL A 118      48.790  59.310  33.590  1.00  0.00           H  
ATOM   1490  C   VAL A 118      50.770  60.330  37.120  1.00  0.00           C  
ATOM   1491  O   VAL A 118      51.590  61.070  36.620  1.00  0.00           O  
ATOM   1492  N   ALA A 119      50.820  59.980  38.430  1.00  0.00           N  
ATOM   1493  H   ALA A 119      50.130  59.390  38.860  1.00  0.00           H  
ATOM   1494  CA  ALA A 119      51.870  60.540  39.280  1.00  0.00           C  
ATOM   1495  HA  ALA A 119      52.710  60.810  38.640  1.00  0.00           H  
ATOM   1496  CB  ALA A 119      51.350  61.900  39.840  1.00  0.00           C  
ATOM   1497  HB1 ALA A 119      52.040  62.230  40.620  1.00  0.00           H  
ATOM   1498  HB2 ALA A 119      51.440  62.620  39.020  1.00  0.00           H  
ATOM   1499  HB3 ALA A 119      50.310  61.760  40.150  1.00  0.00           H  
ATOM   1500  C   ALA A 119      52.240  59.560  40.400  1.00  0.00           C  
ATOM   1501  O   ALA A 119      51.330  59.000  41.010  1.00  0.00           O  
ATOM   1502  N   SER A 120      53.500  59.440  40.730  1.00  0.00           N  
ATOM   1503  H   SER A 120      54.110  59.930  40.110  1.00  0.00           H  
ATOM   1504  CA  SER A 120      53.990  58.670  41.860  1.00  0.00           C  
ATOM   1505  HA  SER A 120      53.580  57.680  41.670  1.00  0.00           H  
ATOM   1506  CB  SER A 120      55.500  58.560  41.840  1.00  0.00           C  
ATOM   1507  HB3 SER A 120      55.900  57.980  42.670  1.00  0.00           H  
ATOM   1508  HB2 SER A 120      55.770  59.610  41.970  1.00  0.00           H  
ATOM   1509  OG  SER A 120      55.930  58.020  40.630  1.00  0.00           O  
ATOM   1510  HG  SER A 120      56.880  58.090  40.520  1.00  0.00           H  
ATOM   1511  C   SER A 120      53.520  59.080  43.240  1.00  0.00           C  
ATOM   1512  O   SER A 120      53.590  60.270  43.570  1.00  0.00           O  
ATOM   1513  N   ILE A 121      53.150  58.150  44.120  1.00  0.00           N  
ATOM   1514  H   ILE A 121      53.140  57.190  43.800  1.00  0.00           H  
ATOM   1515  CA  ILE A 121      52.920  58.410  45.540  1.00  0.00           C  
ATOM   1516  HA  ILE A 121      52.410  59.380  45.530  1.00  0.00           H  
ATOM   1517  CB  ILE A 121      51.880  57.400  46.110  1.00  0.00           C  
ATOM   1518  HB  ILE A 121      51.270  57.300  45.220  1.00  0.00           H  
ATOM   1519  CG2 ILE A 121      52.620  56.030  46.380  1.00  0.00           C  
ATOM   1520 HG21 ILE A 121      53.430  56.030  47.120  1.00  0.00           H  
ATOM   1521 HG22 ILE A 121      51.870  55.370  46.800  1.00  0.00           H  
ATOM   1522 HG23 ILE A 121      52.970  55.600  45.440  1.00  0.00           H  
ATOM   1523  CG1 ILE A 121      51.090  57.910  47.350  1.00  0.00           C  
ATOM   1524 HG13 ILE A 121      51.630  58.030  48.280  1.00  0.00           H  
ATOM   1525 HG12 ILE A 121      50.430  57.060  47.580  1.00  0.00           H  
ATOM   1526  CD1 ILE A 121      50.240  59.170  47.180  1.00  0.00           C  
ATOM   1527 HD11 ILE A 121      49.690  59.190  46.250  1.00  0.00           H  
ATOM   1528 HD12 ILE A 121      49.530  59.270  48.000  1.00  0.00           H  
ATOM   1529 HD13 ILE A 121      50.930  60.020  47.100  1.00  0.00           H  
ATOM   1530  C   ILE A 121      54.170  58.470  46.430  1.00  0.00           C  
ATOM   1531  O   ILE A 121      55.190  57.810  46.110  1.00  0.00           O  
ATOM   1532  N   SER A 122      54.050  59.200  47.510  1.00  0.00           N  
ATOM   1533  H   SER A 122      53.190  59.690  47.740  1.00  0.00           H  
ATOM   1534  CA  SER A 122      55.090  59.240  48.540  1.00  0.00           C  
ATOM   1535  HA  SER A 122      56.070  59.190  48.060  1.00  0.00           H  
ATOM   1536  CB  SER A 122      54.960  60.550  49.290  1.00  0.00           C  
ATOM   1537  HB3 SER A 122      55.930  60.840  49.700  1.00  0.00           H  
ATOM   1538  HB2 SER A 122      54.390  60.330  50.200  1.00  0.00           H  
ATOM   1539  OG  SER A 122      54.470  61.630  48.470  1.00  0.00           O  
ATOM   1540  HG  SER A 122      54.310  62.370  49.050  1.00  0.00           H  
ATOM   1541  C   SER A 122      54.970  58.080  49.420  1.00  0.00           C  
ATOM   1542  O   SER A 122      53.880  57.500  49.600  1.00  0.00           O  
ATOM   1543  N   LEU A 123      56.110  57.750  50.070  1.00  0.00           N  
ATOM   1544  H   LEU A 123      56.920  58.330  50.070  1.00  0.00           H  
ATOM   1545  CA  LEU A 123      56.220  56.690  51.030  1.00  0.00           C  
ATOM   1546  HA  LEU A 123      55.260  56.170  50.950  1.00  0.00           H  
ATOM   1547  CB  LEU A 123      57.270  55.670  50.640  1.00  0.00           C  
ATOM   1548  HB3 LEU A 123      57.100  54.720  51.170  1.00  0.00           H  
ATOM   1549  HB2 LEU A 123      58.190  56.190  50.900  1.00  0.00           H  
ATOM   1550  CG  LEU A 123      57.320  55.340  49.110  1.00  0.00           C  
ATOM   1551  HG  LEU A 123      57.360  56.230  48.490  1.00  0.00           H  
ATOM   1552  CD1 LEU A 123      58.520  54.450  48.790  1.00  0.00           C  
ATOM   1553 HD11 LEU A 123      58.500  53.660  49.550  1.00  0.00           H  
ATOM   1554 HD12 LEU A 123      58.530  54.130  47.750  1.00  0.00           H  
ATOM   1555 HD13 LEU A 123      59.400  55.070  48.930  1.00  0.00           H  
ATOM   1556  CD2 LEU A 123      56.060  54.560  48.710  1.00  0.00           C  
ATOM   1557 HD21 LEU A 123      56.080  53.550  49.100  1.00  0.00           H  
ATOM   1558 HD22 LEU A 123      55.090  54.930  49.040  1.00  0.00           H  
ATOM   1559 HD23 LEU A 123      56.050  54.520  47.620  1.00  0.00           H  
ATOM   1560  C   LEU A 123      56.560  57.250  52.440  1.00  0.00           C  
ATOM   1561  O   LEU A 123      57.200  58.310  52.510  1.00  0.00           O  
ATOM   1562  N   PRO A 124      56.010  56.640  53.490  1.00  0.00           N  
ATOM   1563  CD  PRO A 124      55.040  55.500  53.330  1.00  0.00           C  
ATOM   1564  HD3 PRO A 124      55.670  54.660  53.010  1.00  0.00           H  
ATOM   1565  HD2 PRO A 124      54.190  55.670  52.680  1.00  0.00           H  
ATOM   1566  CG  PRO A 124      54.530  55.350  54.740  1.00  0.00           C  
ATOM   1567  HG3 PRO A 124      54.100  54.360  54.830  1.00  0.00           H  
ATOM   1568  HG2 PRO A 124      53.830  56.190  54.800  1.00  0.00           H  
ATOM   1569  CB  PRO A 124      55.750  55.690  55.590  1.00  0.00           C  
ATOM   1570  HB3 PRO A 124      56.340  54.770  55.610  1.00  0.00           H  
ATOM   1571  HB2 PRO A 124      55.420  55.920  56.600  1.00  0.00           H  
ATOM   1572  CA  PRO A 124      56.400  56.910  54.890  1.00  0.00           C  
ATOM   1573  HA  PRO A 124      55.880  57.790  55.270  1.00  0.00           H  
ATOM   1574  C   PRO A 124      57.890  56.910  55.280  1.00  0.00           C  
ATOM   1575  O   PRO A 124      58.710  56.080  55.010  1.00  0.00           O  
ATOM   1576  N   THR A 125      58.230  58.000  55.950  1.00  0.00           N  
ATOM   1577  H   THR A 125      57.510  58.620  56.300  1.00  0.00           H  
ATOM   1578  CA  THR A 125      59.350  57.910  56.920  1.00  0.00           C  
ATOM   1579  HA  THR A 125      60.150  57.320  56.480  1.00  0.00           H  
ATOM   1580  CB  THR A 125      59.850  59.350  57.250  1.00  0.00           C  
ATOM   1581  HB  THR A 125      60.650  59.270  57.990  1.00  0.00           H  
ATOM   1582  CG2 THR A 125      60.470  60.140  56.120  1.00  0.00           C  
ATOM   1583 HG21 THR A 125      59.720  60.460  55.390  1.00  0.00           H  
ATOM   1584 HG22 THR A 125      61.060  61.020  56.380  1.00  0.00           H  
ATOM   1585 HG23 THR A 125      61.090  59.480  55.490  1.00  0.00           H  
ATOM   1586  OG1 THR A 125      58.850  60.100  57.730  1.00  0.00           O  
ATOM   1587  HG1 THR A 125      58.800  59.970  58.680  1.00  0.00           H  
ATOM   1588  C   THR A 125      58.960  57.170  58.220  1.00  0.00           C  
ATOM   1589  O   THR A 125      59.830  56.670  58.940  1.00  0.00           O  
ATOM   1590  N   SER A 127      57.660  57.040  58.600  1.00  0.00           N  
ATOM   1591  H   SER A 127      56.960  57.510  58.030  1.00  0.00           H  
ATOM   1592  CA  SER A 127      57.080  56.350  59.820  1.00  0.00           C  
ATOM   1593  HA  SER A 127      57.750  55.560  60.120  1.00  0.00           H  
ATOM   1594  CB  SER A 127      57.010  57.300  60.970  1.00  0.00           C  
ATOM   1595  HB3 SER A 127      56.380  58.170  60.790  1.00  0.00           H  
ATOM   1596  HB2 SER A 127      58.030  57.660  61.170  1.00  0.00           H  
ATOM   1597  OG  SER A 127      56.560  56.750  62.190  1.00  0.00           O  
ATOM   1598  HG  SER A 127      56.290  57.440  62.810  1.00  0.00           H  
ATOM   1599  C   SER A 127      55.740  55.720  59.470  1.00  0.00           C  
ATOM   1600  O   SER A 127      54.830  56.340  58.940  1.00  0.00           O  
ATOM   1601  N   CYS A 128      55.540  54.500  60.000  1.00  0.00           N  
ATOM   1602  H   CYS A 128      56.230  54.110  60.620  1.00  0.00           H  
ATOM   1603  CA  CYS A 128      54.290  53.690  59.970  1.00  0.00           C  
ATOM   1604  HA  CYS A 128      54.060  53.570  58.920  1.00  0.00           H  
ATOM   1605  CB  CYS A 128      54.530  52.310  60.510  1.00  0.00           C  
ATOM   1606  HB3 CYS A 128      53.670  51.710  60.190  1.00  0.00           H  
ATOM   1607  HB2 CYS A 128      54.380  52.490  61.570  1.00  0.00           H  
ATOM   1608  SG  CYS A 128      56.040  51.410  60.120  1.00  0.00           S  
ATOM   1609  C   CYS A 128      53.140  54.390  60.820  1.00  0.00           C  
ATOM   1610  O   CYS A 128      53.410  54.830  61.920  1.00  0.00           O  
ATOM   1611  N   ALA A 129      51.910  54.410  60.270  1.00  0.00           N  
ATOM   1612  H   ALA A 129      51.870  54.050  59.330  1.00  0.00           H  
ATOM   1613  CA  ALA A 129      50.700  55.040  60.810  1.00  0.00           C  
ATOM   1614  HA  ALA A 129      50.990  55.980  61.290  1.00  0.00           H  
ATOM   1615  CB  ALA A 129      49.750  55.390  59.720  1.00  0.00           C  
ATOM   1616  HB1 ALA A 129      49.370  54.590  59.090  1.00  0.00           H  
ATOM   1617  HB2 ALA A 129      48.880  55.780  60.250  1.00  0.00           H  
ATOM   1618  HB3 ALA A 129      50.180  56.190  59.120  1.00  0.00           H  
ATOM   1619  C   ALA A 129      50.020  54.300  61.930  1.00  0.00           C  
ATOM   1620  O   ALA A 129      50.240  53.080  62.090  1.00  0.00           O  
ATOM   1621  N   SER A 130      49.130  54.980  62.690  1.00  0.00           N  
ATOM   1622  H   SER A 130      49.000  55.960  62.450  1.00  0.00           H  
ATOM   1623  CA  SER A 130      48.430  54.470  63.930  1.00  0.00           C  
ATOM   1624  HA  SER A 130      48.800  53.500  64.260  1.00  0.00           H  
ATOM   1625  CB  SER A 130      48.750  55.460  65.010  1.00  0.00           C  
ATOM   1626  HB3 SER A 130      47.920  55.400  65.730  1.00  0.00           H  
ATOM   1627  HB2 SER A 130      48.730  56.480  64.630  1.00  0.00           H  
ATOM   1628  OG  SER A 130      49.920  55.140  65.770  1.00  0.00           O  
ATOM   1629  HG  SER A 130      50.670  55.660  65.480  1.00  0.00           H  
ATOM   1630  C   SER A 130      46.920  54.390  63.740  1.00  0.00           C  
ATOM   1631  O   SER A 130      46.330  55.080  62.890  1.00  0.00           O  
ATOM   1632  N   ALA A 132      46.270  53.640  64.690  1.00  0.00           N  
ATOM   1633  H   ALA A 132      46.820  53.210  65.420  1.00  0.00           H  
ATOM   1634  CA  ALA A 132      44.830  53.600  64.770  1.00  0.00           C  
ATOM   1635  HA  ALA A 132      44.450  53.240  63.810  1.00  0.00           H  
ATOM   1636  CB  ALA A 132      44.250  52.760  65.830  1.00  0.00           C  
ATOM   1637  HB1 ALA A 132      44.500  51.730  65.600  1.00  0.00           H  
ATOM   1638  HB2 ALA A 132      44.620  53.030  66.830  1.00  0.00           H  
ATOM   1639  HB3 ALA A 132      43.150  52.750  65.770  1.00  0.00           H  
ATOM   1640  C   ALA A 132      44.330  54.990  64.940  1.00  0.00           C  
ATOM   1641  O   ALA A 132      45.080  55.930  65.300  1.00  0.00           O  
ATOM   1642  N   GLY A 133      43.060  55.210  64.620  1.00  0.00           N  
ATOM   1643  H   GLY A 133      42.440  54.420  64.550  1.00  0.00           H  
ATOM   1644  CA  GLY A 133      42.410  56.550  64.520  1.00  0.00           C  
ATOM   1645  HA3 GLY A 133      42.710  57.210  65.320  1.00  0.00           H  
ATOM   1646  HA2 GLY A 133      41.320  56.500  64.470  1.00  0.00           H  
ATOM   1647  C   GLY A 133      42.690  57.450  63.290  1.00  0.00           C  
ATOM   1648  O   GLY A 133      42.080  58.520  63.060  1.00  0.00           O  
ATOM   1649  N   THR A 134      43.760  57.070  62.540  1.00  0.00           N  
ATOM   1650  H   THR A 134      44.140  56.150  62.730  1.00  0.00           H  
ATOM   1651  CA  THR A 134      44.090  57.690  61.230  1.00  0.00           C  
ATOM   1652  HA  THR A 134      43.970  58.770  61.320  1.00  0.00           H  
ATOM   1653  CB  THR A 134      45.530  57.400  60.910  1.00  0.00           C  
ATOM   1654  HB  THR A 134      45.690  56.320  60.850  1.00  0.00           H  
ATOM   1655  CG2 THR A 134      46.060  58.030  59.610  1.00  0.00           C  
ATOM   1656 HG21 THR A 134      45.240  57.910  58.910  1.00  0.00           H  
ATOM   1657 HG22 THR A 134      46.270  59.100  59.670  1.00  0.00           H  
ATOM   1658 HG23 THR A 134      46.990  57.570  59.300  1.00  0.00           H  
ATOM   1659  OG1 THR A 134      46.350  57.920  61.870  1.00  0.00           O  
ATOM   1660  HG1 THR A 134      46.290  57.230  62.550  1.00  0.00           H  
ATOM   1661  C   THR A 134      43.130  57.150  60.150  1.00  0.00           C  
ATOM   1662  O   THR A 134      42.890  55.950  60.020  1.00  0.00           O  
ATOM   1663  N   GLN A 135      42.470  58.070  59.400  1.00  0.00           N  
ATOM   1664  H   GLN A 135      42.540  59.040  59.670  1.00  0.00           H  
ATOM   1665  CA  GLN A 135      41.670  57.770  58.240  1.00  0.00           C  
ATOM   1666  HA  GLN A 135      40.920  56.990  58.440  1.00  0.00           H  
ATOM   1667  CB  GLN A 135      40.910  59.020  57.780  1.00  0.00           C  
ATOM   1668  HB3 GLN A 135      40.440  58.720  56.850  1.00  0.00           H  
ATOM   1669  HB2 GLN A 135      41.590  59.860  57.650  1.00  0.00           H  
ATOM   1670  CG  GLN A 135      39.780  59.430  58.800  1.00  0.00           C  
ATOM   1671  HG3 GLN A 135      39.240  60.230  58.290  1.00  0.00           H  
ATOM   1672  HG2 GLN A 135      40.120  59.750  59.790  1.00  0.00           H  
ATOM   1673  CD  GLN A 135      38.800  58.320  59.030  1.00  0.00           C  
ATOM   1674  OE1 GLN A 135      38.540  57.980  60.130  1.00  0.00           O  
ATOM   1675  NE2 GLN A 135      38.140  57.830  58.000  1.00  0.00           N  
ATOM   1676 HE21 GLN A 135      38.260  58.440  57.210  1.00  0.00           H  
ATOM   1677 HE22 GLN A 135      37.330  57.250  58.140  1.00  0.00           H  
ATOM   1678  C   GLN A 135      42.540  57.410  57.000  1.00  0.00           C  
ATOM   1679  O   GLN A 135      43.610  57.880  56.780  1.00  0.00           O  
ATOM   1680  N   CYS A 136      42.100  56.390  56.210  1.00  0.00           N  
ATOM   1681  H   CYS A 136      41.210  55.970  56.440  1.00  0.00           H  
ATOM   1682  CA  CYS A 136      42.780  55.870  55.030  1.00  0.00           C  
ATOM   1683  HA  CYS A 136      43.620  56.510  54.750  1.00  0.00           H  
ATOM   1684  CB  CYS A 136      43.260  54.420  55.220  1.00  0.00           C  
ATOM   1685  HB3 CYS A 136      43.520  53.930  54.260  1.00  0.00           H  
ATOM   1686  HB2 CYS A 136      42.360  53.960  55.640  1.00  0.00           H  
ATOM   1687  SG  CYS A 136      44.590  54.170  56.390  1.00  0.00           S  
ATOM   1688  C   CYS A 136      41.910  55.930  53.760  1.00  0.00           C  
ATOM   1689  O   CYS A 136      40.740  56.240  53.920  1.00  0.00           O  
ATOM   1690  N   LEU A 137      42.470  55.780  52.530  1.00  0.00           N  
ATOM   1691  H   LEU A 137      43.450  56.010  52.410  1.00  0.00           H  
ATOM   1692  CA  LEU A 137      41.660  55.450  51.340  1.00  0.00           C  
ATOM   1693  HA  LEU A 137      40.620  55.220  51.550  1.00  0.00           H  
ATOM   1694  CB  LEU A 137      41.680  56.680  50.390  1.00  0.00           C  
ATOM   1695  HB3 LEU A 137      42.700  57.020  50.240  1.00  0.00           H  
ATOM   1696  HB2 LEU A 137      41.320  57.440  51.080  1.00  0.00           H  
ATOM   1697  CG  LEU A 137      40.780  56.500  49.120  1.00  0.00           C  
ATOM   1698  HG  LEU A 137      40.020  55.710  49.230  1.00  0.00           H  
ATOM   1699  CD1 LEU A 137      40.230  57.870  48.810  1.00  0.00           C  
ATOM   1700 HD11 LEU A 137      41.090  58.410  48.430  1.00  0.00           H  
ATOM   1701 HD12 LEU A 137      39.490  57.900  48.020  1.00  0.00           H  
ATOM   1702 HD13 LEU A 137      39.780  58.300  49.710  1.00  0.00           H  
ATOM   1703  CD2 LEU A 137      41.630  55.980  47.920  1.00  0.00           C  
ATOM   1704 HD21 LEU A 137      42.570  56.450  47.650  1.00  0.00           H  
ATOM   1705 HD22 LEU A 137      41.940  54.950  48.040  1.00  0.00           H  
ATOM   1706 HD23 LEU A 137      40.970  55.960  47.050  1.00  0.00           H  
ATOM   1707  C   LEU A 137      42.200  54.220  50.640  1.00  0.00           C  
ATOM   1708  O   LEU A 137      43.370  54.090  50.250  1.00  0.00           O  
ATOM   1709  N   ILE A 138      41.310  53.270  50.350  1.00  0.00           N  
ATOM   1710  H   ILE A 138      40.350  53.390  50.640  1.00  0.00           H  
ATOM   1711  CA  ILE A 138      41.440  52.150  49.440  1.00  0.00           C  
ATOM   1712  HA  ILE A 138      42.490  51.930  49.280  1.00  0.00           H  
ATOM   1713  CB  ILE A 138      40.890  50.890  50.160  1.00  0.00           C  
ATOM   1714  HB  ILE A 138      39.810  51.070  50.260  1.00  0.00           H  
ATOM   1715  CG2 ILE A 138      41.050  49.670  49.240  1.00  0.00           C  
ATOM   1716 HG21 ILE A 138      40.390  49.780  48.380  1.00  0.00           H  
ATOM   1717 HG22 ILE A 138      42.090  49.640  48.920  1.00  0.00           H  
ATOM   1718 HG23 ILE A 138      40.920  48.760  49.820  1.00  0.00           H  
ATOM   1719  CG1 ILE A 138      41.530  50.640  51.570  1.00  0.00           C  
ATOM   1720 HG13 ILE A 138      42.460  51.210  51.600  1.00  0.00           H  
ATOM   1721 HG12 ILE A 138      41.760  49.580  51.670  1.00  0.00           H  
ATOM   1722  CD1 ILE A 138      40.650  51.180  52.720  1.00  0.00           C  
ATOM   1723 HD11 ILE A 138      41.000  50.710  53.640  1.00  0.00           H  
ATOM   1724 HD12 ILE A 138      40.810  52.260  52.720  1.00  0.00           H  
ATOM   1725 HD13 ILE A 138      39.580  51.070  52.550  1.00  0.00           H  
ATOM   1726  C   ILE A 138      40.870  52.420  48.040  1.00  0.00           C  
ATOM   1727  O   ILE A 138      39.860  53.070  48.010  1.00  0.00           O  
ATOM   1728  N   SER A 139      41.530  52.060  46.930  1.00  0.00           N  
ATOM   1729  H   SER A 139      42.310  51.420  46.850  1.00  0.00           H  
ATOM   1730  CA  SER A 139      41.000  52.150  45.570  1.00  0.00           C  
ATOM   1731  HA  SER A 139      39.950  52.390  45.690  1.00  0.00           H  
ATOM   1732  CB  SER A 139      41.560  53.360  44.820  1.00  0.00           C  
ATOM   1733  HB3 SER A 139      41.130  54.280  45.230  1.00  0.00           H  
ATOM   1734  HB2 SER A 139      41.340  53.220  43.750  1.00  0.00           H  
ATOM   1735  OG  SER A 139      42.950  53.420  45.030  1.00  0.00           O  
ATOM   1736  HG  SER A 139      43.160  53.880  45.850  1.00  0.00           H  
ATOM   1737  C   SER A 139      41.080  50.810  44.760  1.00  0.00           C  
ATOM   1738  O   SER A 139      42.000  49.990  44.960  1.00  0.00           O  
ATOM   1739  N   GLY A 140      40.250  50.650  43.690  1.00  0.00           N  
ATOM   1740  H   GLY A 140      39.510  51.300  43.520  1.00  0.00           H  
ATOM   1741  CA  GLY A 140      40.490  49.660  42.630  1.00  0.00           C  
ATOM   1742  HA3 GLY A 140      40.820  48.680  42.990  1.00  0.00           H  
ATOM   1743  HA2 GLY A 140      41.240  50.090  41.960  1.00  0.00           H  
ATOM   1744  C   GLY A 140      39.380  49.310  41.600  1.00  0.00           C  
ATOM   1745  O   GLY A 140      38.280  49.870  41.570  1.00  0.00           O  
ATOM   1746  N   TRP A 141      39.670  48.330  40.700  1.00  0.00           N  
ATOM   1747  H   TRP A 141      40.460  47.740  40.920  1.00  0.00           H  
ATOM   1748  CA  TRP A 141      38.690  47.750  39.760  1.00  0.00           C  
ATOM   1749  HA  TRP A 141      37.740  48.310  39.760  1.00  0.00           H  
ATOM   1750  CB  TRP A 141      39.250  47.730  38.320  1.00  0.00           C  
ATOM   1751  HB3 TRP A 141      38.530  47.560  37.510  1.00  0.00           H  
ATOM   1752  HB2 TRP A 141      40.040  46.990  38.200  1.00  0.00           H  
ATOM   1753  CG  TRP A 141      39.690  49.060  37.870  1.00  0.00           C  
ATOM   1754  CD1 TRP A 141      38.980  49.930  37.130  1.00  0.00           C  
ATOM   1755  HD1 TRP A 141      38.040  49.740  36.650  1.00  0.00           H  
ATOM   1756  NE1 TRP A 141      39.790  50.950  36.770  1.00  0.00           N  
ATOM   1757  HE1 TRP A 141      39.530  51.630  36.070  1.00  0.00           H  
ATOM   1758  CE2 TRP A 141      41.060  50.880  37.360  1.00  0.00           C  
ATOM   1759  CZ2 TRP A 141      42.160  51.720  37.300  1.00  0.00           C  
ATOM   1760  HZ2 TRP A 141      42.120  52.570  36.650  1.00  0.00           H  
ATOM   1761  CH2 TRP A 141      43.310  51.410  38.060  1.00  0.00           C  
ATOM   1762  HH2 TRP A 141      44.190  52.020  38.140  1.00  0.00           H  
ATOM   1763  CZ3 TRP A 141      43.380  50.220  38.680  1.00  0.00           C  
ATOM   1764  HZ3 TRP A 141      44.310  49.980  39.170  1.00  0.00           H  
ATOM   1765  CE3 TRP A 141      42.280  49.270  38.760  1.00  0.00           C  
ATOM   1766  HE3 TRP A 141      42.380  48.380  39.360  1.00  0.00           H  
ATOM   1767  CD2 TRP A 141      41.080  49.640  38.090  1.00  0.00           C  
ATOM   1768  C   TRP A 141      38.340  46.380  40.200  1.00  0.00           C  
ATOM   1769  O   TRP A 141      39.120  45.410  40.030  1.00  0.00           O  
ATOM   1770  N   GLY A 142      37.080  46.120  40.690  1.00  0.00           N  
ATOM   1771  H   GLY A 142      36.540  46.970  40.810  1.00  0.00           H  
ATOM   1772  CA  GLY A 142      36.440  44.990  41.250  1.00  0.00           C  
ATOM   1773  HA3 GLY A 142      36.630  45.040  42.320  1.00  0.00           H  
ATOM   1774  HA2 GLY A 142      37.040  44.180  40.830  1.00  0.00           H  
ATOM   1775  C   GLY A 142      34.880  44.820  41.070  1.00  0.00           C  
ATOM   1776  O   GLY A 142      34.250  45.440  40.160  1.00  0.00           O  
ATOM   1777  N   ASN A 143      34.290  44.100  42.050  1.00  0.00           N  
ATOM   1778  H   ASN A 143      34.880  43.810  42.810  1.00  0.00           H  
ATOM   1779  CA  ASN A 143      32.820  43.950  42.080  1.00  0.00           C  
ATOM   1780  HA  ASN A 143      32.390  43.870  41.090  1.00  0.00           H  
ATOM   1781  CB  ASN A 143      32.530  42.680  42.850  1.00  0.00           C  
ATOM   1782  HB3 ASN A 143      32.990  42.640  43.830  1.00  0.00           H  
ATOM   1783  HB2 ASN A 143      32.820  41.800  42.270  1.00  0.00           H  
ATOM   1784  CG  ASN A 143      31.010  42.580  43.140  1.00  0.00           C  
ATOM   1785  OD1 ASN A 143      30.190  43.290  42.560  1.00  0.00           O  
ATOM   1786  ND2 ASN A 143      30.510  41.920  44.180  1.00  0.00           N  
ATOM   1787 HD21 ASN A 143      30.990  41.180  44.660  1.00  0.00           H  
ATOM   1788 HD22 ASN A 143      29.550  42.150  44.330  1.00  0.00           H  
ATOM   1789  C   ASN A 143      32.270  45.220  42.740  1.00  0.00           C  
ATOM   1790  O   ASN A 143      32.760  45.670  43.740  1.00  0.00           O  
ATOM   1791  N   THR A 144      31.190  45.810  42.210  1.00  0.00           N  
ATOM   1792  H   THR A 144      30.820  45.430  41.350  1.00  0.00           H  
ATOM   1793  CA  THR A 144      30.470  46.940  42.820  1.00  0.00           C  
ATOM   1794  HA  THR A 144      31.200  47.470  43.440  1.00  0.00           H  
ATOM   1795  CB  THR A 144      30.090  47.930  41.700  1.00  0.00           C  
ATOM   1796  HB  THR A 144      29.570  48.780  42.140  1.00  0.00           H  
ATOM   1797  CG2 THR A 144      31.380  48.540  41.010  1.00  0.00           C  
ATOM   1798 HG21 THR A 144      31.850  47.650  40.590  1.00  0.00           H  
ATOM   1799 HG22 THR A 144      31.210  49.320  40.260  1.00  0.00           H  
ATOM   1800 HG23 THR A 144      32.030  48.920  41.790  1.00  0.00           H  
ATOM   1801  OG1 THR A 144      29.280  47.240  40.740  1.00  0.00           O  
ATOM   1802  HG1 THR A 144      28.960  47.920  40.140  1.00  0.00           H  
ATOM   1803  C   THR A 144      29.320  46.740  43.690  1.00  0.00           C  
ATOM   1804  O   THR A 144      28.940  47.660  44.390  1.00  0.00           O  
ATOM   1805  N   LYS A 145      28.670  45.560  43.650  1.00  0.00           N  
ATOM   1806  H   LYS A 145      29.030  44.810  43.080  1.00  0.00           H  
ATOM   1807  CA  LYS A 145      27.350  45.280  44.150  1.00  0.00           C  
ATOM   1808  HA  LYS A 145      27.060  46.050  44.860  1.00  0.00           H  
ATOM   1809  CB  LYS A 145      26.370  45.350  43.000  1.00  0.00           C  
ATOM   1810  HB3 LYS A 145      26.510  46.310  42.510  1.00  0.00           H  
ATOM   1811  HB2 LYS A 145      25.330  45.370  43.310  1.00  0.00           H  
ATOM   1812  CG  LYS A 145      26.410  44.260  41.860  1.00  0.00           C  
ATOM   1813  HG3 LYS A 145      25.910  43.400  42.310  1.00  0.00           H  
ATOM   1814  HG2 LYS A 145      27.460  44.030  41.700  1.00  0.00           H  
ATOM   1815  CD  LYS A 145      25.770  44.760  40.520  1.00  0.00           C  
ATOM   1816  HD3 LYS A 145      26.270  45.700  40.250  1.00  0.00           H  
ATOM   1817  HD2 LYS A 145      24.710  44.960  40.660  1.00  0.00           H  
ATOM   1818  CE  LYS A 145      26.010  43.840  39.310  1.00  0.00           C  
ATOM   1819  HE3 LYS A 145      25.470  42.890  39.420  1.00  0.00           H  
ATOM   1820  HE2 LYS A 145      27.080  43.790  39.150  1.00  0.00           H  
ATOM   1821  NZ  LYS A 145      25.450  44.540  38.080  1.00  0.00           N  
ATOM   1822  HZ1 LYS A 145      24.440  44.590  38.120  1.00  0.00           H  
ATOM   1823  HZ2 LYS A 145      25.640  45.530  38.120  1.00  0.00           H  
ATOM   1824  HZ3 LYS A 145      25.690  44.030  37.250  1.00  0.00           H  
ATOM   1825  C   LYS A 145      27.220  43.970  44.910  1.00  0.00           C  
ATOM   1826  O   LYS A 145      27.800  42.950  44.610  1.00  0.00           O  
ATOM   1827  N   SER A 146      26.480  43.980  46.070  1.00  0.00           N  
ATOM   1828  H   SER A 146      25.850  44.750  46.190  1.00  0.00           H  
ATOM   1829  CA  SER A 146      26.370  42.810  47.000  1.00  0.00           C  
ATOM   1830  HA  SER A 146      27.400  42.480  47.140  1.00  0.00           H  
ATOM   1831  CB  SER A 146      25.820  43.230  48.390  1.00  0.00           C  
ATOM   1832  HB3 SER A 146      26.500  43.940  48.850  1.00  0.00           H  
ATOM   1833  HB2 SER A 146      25.700  42.300  48.950  1.00  0.00           H  
ATOM   1834  OG  SER A 146      24.520  43.840  48.280  1.00  0.00           O  
ATOM   1835  HG  SER A 146      23.880  43.260  48.710  1.00  0.00           H  
ATOM   1836  C   SER A 146      25.620  41.660  46.370  1.00  0.00           C  
ATOM   1837  O   SER A 146      25.850  40.530  46.770  1.00  0.00           O  
ATOM   1838  N   SER A 147      24.840  41.890  45.300  1.00  0.00           N  
ATOM   1839  H   SER A 147      24.530  42.810  45.040  1.00  0.00           H  
ATOM   1840  CA  SER A 147      24.300  40.730  44.460  1.00  0.00           C  
ATOM   1841  HA  SER A 147      23.710  40.070  45.110  1.00  0.00           H  
ATOM   1842  CB  SER A 147      23.170  41.400  43.690  1.00  0.00           C  
ATOM   1843  HB3 SER A 147      22.410  41.770  44.370  1.00  0.00           H  
ATOM   1844  HB2 SER A 147      22.770  40.580  43.090  1.00  0.00           H  
ATOM   1845  OG  SER A 147      23.680  42.440  42.800  1.00  0.00           O  
ATOM   1846  HG  SER A 147      23.080  42.320  42.070  1.00  0.00           H  
ATOM   1847  C   SER A 147      25.320  40.080  43.530  1.00  0.00           C  
ATOM   1848  O   SER A 147      24.890  39.200  42.760  1.00  0.00           O  
ATOM   1849  N   GLY A 148      26.620  40.420  43.540  1.00  0.00           N  
ATOM   1850  H   GLY A 148      26.820  41.310  43.990  1.00  0.00           H  
ATOM   1851  CA  GLY A 148      27.530  39.880  42.520  1.00  0.00           C  
ATOM   1852  HA3 GLY A 148      27.330  38.810  42.480  1.00  0.00           H  
ATOM   1853  HA2 GLY A 148      28.540  40.160  42.820  1.00  0.00           H  
ATOM   1854  C   GLY A 148      27.300  40.460  41.170  1.00  0.00           C  
ATOM   1855  O   GLY A 148      26.700  41.500  41.000  1.00  0.00           O  
ATOM   1856  N   THR A 149      27.500  39.610  40.190  1.00  0.00           N  
ATOM   1857  H   THR A 149      28.060  38.810  40.420  1.00  0.00           H  
ATOM   1858  CA  THR A 149      27.000  39.730  38.760  1.00  0.00           C  
ATOM   1859  HA  THR A 149      27.470  38.890  38.260  1.00  0.00           H  
ATOM   1860  CB  THR A 149      25.500  39.520  38.610  1.00  0.00           C  
ATOM   1861  HB  THR A 149      25.190  39.650  37.570  1.00  0.00           H  
ATOM   1862  CG2 THR A 149      25.300  38.080  38.980  1.00  0.00           C  
ATOM   1863 HG21 THR A 149      24.260  37.790  39.100  1.00  0.00           H  
ATOM   1864 HG22 THR A 149      25.730  37.370  38.260  1.00  0.00           H  
ATOM   1865 HG23 THR A 149      25.640  37.960  40.000  1.00  0.00           H  
ATOM   1866  OG1 THR A 149      24.720  40.430  39.400  1.00  0.00           O  
ATOM   1867  HG1 THR A 149      25.240  40.600  40.190  1.00  0.00           H  
ATOM   1868  C   THR A 149      27.490  40.990  38.110  1.00  0.00           C  
ATOM   1869  O   THR A 149      26.840  41.560  37.230  1.00  0.00           O  
ATOM   1870  N   SER A 150      28.710  41.390  38.450  1.00  0.00           N  
ATOM   1871  H   SER A 150      29.240  40.750  39.020  1.00  0.00           H  
ATOM   1872  CA  SER A 150      29.310  42.720  38.160  1.00  0.00           C  
ATOM   1873  HA  SER A 150      28.620  43.510  37.870  1.00  0.00           H  
ATOM   1874  CB  SER A 150      29.810  43.270  39.540  1.00  0.00           C  
ATOM   1875  HB3 SER A 150      30.700  42.710  39.800  1.00  0.00           H  
ATOM   1876  HB2 SER A 150      28.990  43.060  40.230  1.00  0.00           H  
ATOM   1877  OG  SER A 150      30.260  44.650  39.670  1.00  0.00           O  
ATOM   1878  HG  SER A 150      29.610  45.290  39.360  1.00  0.00           H  
ATOM   1879  C   SER A 150      30.450  42.620  37.140  1.00  0.00           C  
ATOM   1880  O   SER A 150      30.600  41.540  36.580  1.00  0.00           O  
ATOM   1881  N   TYR A 151      31.260  43.680  36.950  1.00  0.00           N  
ATOM   1882  H   TYR A 151      31.030  44.500  37.480  1.00  0.00           H  
ATOM   1883  CA  TYR A 151      32.380  43.740  35.940  1.00  0.00           C  
ATOM   1884  HA  TYR A 151      32.070  43.080  35.130  1.00  0.00           H  
ATOM   1885  CB  TYR A 151      33.740  43.260  36.530  1.00  0.00           C  
ATOM   1886  HB3 TYR A 151      34.090  44.020  37.240  1.00  0.00           H  
ATOM   1887  HB2 TYR A 151      34.450  43.210  35.710  1.00  0.00           H  
ATOM   1888  CG  TYR A 151      33.900  41.940  37.320  1.00  0.00           C  
ATOM   1889  CD1 TYR A 151      34.260  40.760  36.600  1.00  0.00           C  
ATOM   1890  HD1 TYR A 151      34.540  40.860  35.560  1.00  0.00           H  
ATOM   1891  CE1 TYR A 151      34.360  39.520  37.260  1.00  0.00           C  
ATOM   1892  HE1 TYR A 151      34.650  38.620  36.720  1.00  0.00           H  
ATOM   1893  CZ  TYR A 151      34.020  39.410  38.660  1.00  0.00           C  
ATOM   1894  OH  TYR A 151      34.030  38.220  39.360  1.00  0.00           O  
ATOM   1895  HH  TYR A 151      33.590  38.360  40.200  1.00  0.00           H  
ATOM   1896  CE2 TYR A 151      33.670  40.580  39.350  1.00  0.00           C  
ATOM   1897  HE2 TYR A 151      33.550  40.580  40.420  1.00  0.00           H  
ATOM   1898  CD2 TYR A 151      33.640  41.810  38.680  1.00  0.00           C  
ATOM   1899  HD2 TYR A 151      33.440  42.760  39.170  1.00  0.00           H  
ATOM   1900  C   TYR A 151      32.550  45.080  35.200  1.00  0.00           C  
ATOM   1901  O   TYR A 151      32.830  45.150  33.960  1.00  0.00           O  
ATOM   1902  N   PRO A 152      32.550  46.270  35.850  1.00  0.00           N  
ATOM   1903  CD  PRO A 152      32.090  46.470  37.180  1.00  0.00           C  
ATOM   1904  HD3 PRO A 152      32.690  45.870  37.870  1.00  0.00           H  
ATOM   1905  HD2 PRO A 152      31.070  46.090  37.220  1.00  0.00           H  
ATOM   1906  CG  PRO A 152      31.960  48.020  37.510  1.00  0.00           C  
ATOM   1907  HG3 PRO A 152      32.810  48.330  38.120  1.00  0.00           H  
ATOM   1908  HG2 PRO A 152      31.020  48.240  38.030  1.00  0.00           H  
ATOM   1909  CB  PRO A 152      31.880  48.540  36.020  1.00  0.00           C  
ATOM   1910  HB3 PRO A 152      32.290  49.550  36.020  1.00  0.00           H  
ATOM   1911  HB2 PRO A 152      30.900  48.470  35.550  1.00  0.00           H  
ATOM   1912  CA  PRO A 152      32.830  47.560  35.270  1.00  0.00           C  
ATOM   1913  HA  PRO A 152      32.510  47.570  34.230  1.00  0.00           H  
ATOM   1914  C   PRO A 152      34.310  47.990  35.300  1.00  0.00           C  
ATOM   1915  O   PRO A 152      34.860  47.850  36.380  1.00  0.00           O  
ATOM   1916  N   ASP A 153      34.780  48.500  34.190  1.00  0.00           N  
ATOM   1917  H   ASP A 153      34.180  48.350  33.390  1.00  0.00           H  
ATOM   1918  CA  ASP A 153      36.160  49.080  33.990  1.00  0.00           C  
ATOM   1919  HA  ASP A 153      36.820  48.370  34.490  1.00  0.00           H  
ATOM   1920  CB  ASP A 153      36.350  49.010  32.480  1.00  0.00           C  
ATOM   1921  HB3 ASP A 153      37.340  49.370  32.200  1.00  0.00           H  
ATOM   1922  HB2 ASP A 153      35.540  49.530  31.980  1.00  0.00           H  
ATOM   1923  CG  ASP A 153      36.370  47.610  32.010  1.00  0.00           C  
ATOM   1924  OD1 ASP A 153      37.290  46.810  32.340  1.00  0.00           O  
ATOM   1925  OD2 ASP A 153      35.510  47.250  31.160  1.00  0.00           O  
ATOM   1926  C   ASP A 153      36.240  50.610  34.340  1.00  0.00           C  
ATOM   1927  O   ASP A 153      36.830  51.410  33.680  1.00  0.00           O  
ATOM   1928  N   VAL A 154      35.680  50.830  35.510  1.00  0.00           N  
ATOM   1929  H   VAL A 154      35.140  50.090  35.920  1.00  0.00           H  
ATOM   1930  CA  VAL A 154      35.690  52.130  36.170  1.00  0.00           C  
ATOM   1931  HA  VAL A 154      36.260  52.840  35.560  1.00  0.00           H  
ATOM   1932  CB  VAL A 154      34.230  52.680  36.220  1.00  0.00           C  
ATOM   1933  HB  VAL A 154      33.590  51.960  36.730  1.00  0.00           H  
ATOM   1934  CG1 VAL A 154      34.090  54.100  36.900  1.00  0.00           C  
ATOM   1935 HG11 VAL A 154      34.590  54.120  37.870  1.00  0.00           H  
ATOM   1936 HG12 VAL A 154      34.740  54.780  36.360  1.00  0.00           H  
ATOM   1937 HG13 VAL A 154      33.070  54.500  36.950  1.00  0.00           H  
ATOM   1938  CG2 VAL A 154      33.770  52.910  34.770  1.00  0.00           C  
ATOM   1939 HG21 VAL A 154      34.370  53.620  34.190  1.00  0.00           H  
ATOM   1940 HG22 VAL A 154      33.700  52.000  34.170  1.00  0.00           H  
ATOM   1941 HG23 VAL A 154      32.800  53.400  34.920  1.00  0.00           H  
ATOM   1942  C   VAL A 154      36.250  52.050  37.620  1.00  0.00           C  
ATOM   1943  O   VAL A 154      35.910  51.140  38.350  1.00  0.00           O  
ATOM   1944  N   LEU A 155      37.160  52.980  37.820  1.00  0.00           N  
ATOM   1945  H   LEU A 155      37.320  53.610  37.050  1.00  0.00           H  
ATOM   1946  CA  LEU A 155      37.940  53.070  39.090  1.00  0.00           C  
ATOM   1947  HA  LEU A 155      38.270  52.050  39.290  1.00  0.00           H  
ATOM   1948  CB  LEU A 155      39.180  53.870  38.770  1.00  0.00           C  
ATOM   1949  HB3 LEU A 155      38.910  54.870  38.450  1.00  0.00           H  
ATOM   1950  HB2 LEU A 155      39.750  53.370  37.990  1.00  0.00           H  
ATOM   1951  CG  LEU A 155      40.160  53.970  39.970  1.00  0.00           C  
ATOM   1952  HG  LEU A 155      39.780  54.680  40.700  1.00  0.00           H  
ATOM   1953  CD1 LEU A 155      40.640  52.630  40.550  1.00  0.00           C  
ATOM   1954 HD11 LEU A 155      41.470  52.750  41.250  1.00  0.00           H  
ATOM   1955 HD12 LEU A 155      39.820  52.230  41.150  1.00  0.00           H  
ATOM   1956 HD13 LEU A 155      40.810  51.860  39.800  1.00  0.00           H  
ATOM   1957  CD2 LEU A 155      41.450  54.610  39.350  1.00  0.00           C  
ATOM   1958 HD21 LEU A 155      42.250  54.690  40.080  1.00  0.00           H  
ATOM   1959 HD22 LEU A 155      41.820  54.000  38.510  1.00  0.00           H  
ATOM   1960 HD23 LEU A 155      41.250  55.570  38.860  1.00  0.00           H  
ATOM   1961  C   LEU A 155      37.040  53.500  40.360  1.00  0.00           C  
ATOM   1962  O   LEU A 155      36.330  54.510  40.220  1.00  0.00           O  
ATOM   1963  N   LYS A 156      36.980  52.630  41.410  1.00  0.00           N  
ATOM   1964  H   LYS A 156      37.660  51.890  41.500  1.00  0.00           H  
ATOM   1965  CA  LYS A 156      36.090  52.790  42.590  1.00  0.00           C  
ATOM   1966  HA  LYS A 156      35.510  53.700  42.430  1.00  0.00           H  
ATOM   1967  CB  LYS A 156      35.040  51.720  42.740  1.00  0.00           C  
ATOM   1968  HB3 LYS A 156      34.440  51.960  43.620  1.00  0.00           H  
ATOM   1969  HB2 LYS A 156      35.420  50.770  43.110  1.00  0.00           H  
ATOM   1970  CG  LYS A 156      34.100  51.420  41.560  1.00  0.00           C  
ATOM   1971  HG3 LYS A 156      33.470  50.590  41.820  1.00  0.00           H  
ATOM   1972  HG2 LYS A 156      34.660  51.090  40.690  1.00  0.00           H  
ATOM   1973  CD  LYS A 156      33.170  52.550  41.240  1.00  0.00           C  
ATOM   1974  HD3 LYS A 156      33.700  53.440  40.890  1.00  0.00           H  
ATOM   1975  HD2 LYS A 156      32.630  52.750  42.160  1.00  0.00           H  
ATOM   1976  CE  LYS A 156      32.150  52.120  40.200  1.00  0.00           C  
ATOM   1977  HE3 LYS A 156      31.740  51.160  40.520  1.00  0.00           H  
ATOM   1978  HE2 LYS A 156      32.660  51.970  39.250  1.00  0.00           H  
ATOM   1979  NZ  LYS A 156      30.990  52.980  40.160  1.00  0.00           N  
ATOM   1980  HZ1 LYS A 156      31.260  53.960  40.100  1.00  0.00           H  
ATOM   1981  HZ2 LYS A 156      30.570  52.690  39.290  1.00  0.00           H  
ATOM   1982  HZ3 LYS A 156      30.410  52.790  40.950  1.00  0.00           H  
ATOM   1983  C   LYS A 156      36.900  53.050  43.820  1.00  0.00           C  
ATOM   1984  O   LYS A 156      38.070  52.690  43.900  1.00  0.00           O  
ATOM   1985  N   CYS A 157      36.390  53.660  44.890  1.00  0.00           N  
ATOM   1986  H   CYS A 157      35.440  54.000  44.820  1.00  0.00           H  
ATOM   1987  CA  CYS A 157      37.140  54.270  46.010  1.00  0.00           C  
ATOM   1988  HA  CYS A 157      38.130  53.840  46.180  1.00  0.00           H  
ATOM   1989  CB  CYS A 157      37.330  55.740  45.670  1.00  0.00           C  
ATOM   1990  HB3 CYS A 157      37.480  56.210  46.640  1.00  0.00           H  
ATOM   1991  HB2 CYS A 157      36.420  56.120  45.220  1.00  0.00           H  
ATOM   1992  SG  CYS A 157      38.850  56.230  44.790  1.00  0.00           S  
ATOM   1993  C   CYS A 157      36.530  54.070  47.340  1.00  0.00           C  
ATOM   1994  O   CYS A 157      35.290  53.780  47.320  1.00  0.00           O  
ATOM   1995  N   LEU A 158      37.260  54.080  48.470  1.00  0.00           N  
ATOM   1996  H   LEU A 158      38.250  54.220  48.410  1.00  0.00           H  
ATOM   1997  CA  LEU A 158      36.710  53.810  49.760  1.00  0.00           C  
ATOM   1998  HA  LEU A 158      35.670  54.160  49.770  1.00  0.00           H  
ATOM   1999  CB  LEU A 158      36.780  52.280  49.890  1.00  0.00           C  
ATOM   2000  HB3 LEU A 158      37.810  51.960  49.740  1.00  0.00           H  
ATOM   2001  HB2 LEU A 158      36.200  51.870  49.060  1.00  0.00           H  
ATOM   2002  CG  LEU A 158      36.250  51.670  51.210  1.00  0.00           C  
ATOM   2003  HG  LEU A 158      36.820  52.040  52.060  1.00  0.00           H  
ATOM   2004  CD1 LEU A 158      34.750  52.030  51.370  1.00  0.00           C  
ATOM   2005 HD11 LEU A 158      34.120  51.820  50.500  1.00  0.00           H  
ATOM   2006 HD12 LEU A 158      34.370  51.590  52.300  1.00  0.00           H  
ATOM   2007 HD13 LEU A 158      34.630  53.100  51.490  1.00  0.00           H  
ATOM   2008  CD2 LEU A 158      36.230  50.160  51.230  1.00  0.00           C  
ATOM   2009 HD21 LEU A 158      37.260  49.830  51.330  1.00  0.00           H  
ATOM   2010 HD22 LEU A 158      35.680  49.810  52.120  1.00  0.00           H  
ATOM   2011 HD23 LEU A 158      35.720  49.760  50.350  1.00  0.00           H  
ATOM   2012  C   LEU A 158      37.490  54.480  50.970  1.00  0.00           C  
ATOM   2013  O   LEU A 158      38.570  54.030  51.330  1.00  0.00           O  
ATOM   2014  N   LYS A 159      36.760  55.330  51.660  1.00  0.00           N  
ATOM   2015  H   LYS A 159      35.920  55.710  51.260  1.00  0.00           H  
ATOM   2016  CA  LYS A 159      37.290  56.010  52.880  1.00  0.00           C  
ATOM   2017  HA  LYS A 159      38.380  55.980  52.760  1.00  0.00           H  
ATOM   2018  CB  LYS A 159      36.730  57.430  53.110  1.00  0.00           C  
ATOM   2019  HB3 LYS A 159      37.410  57.830  53.860  1.00  0.00           H  
ATOM   2020  HB2 LYS A 159      35.740  57.470  53.580  1.00  0.00           H  
ATOM   2021  CG  LYS A 159      36.840  58.320  51.980  1.00  0.00           C  
ATOM   2022  HG3 LYS A 159      36.040  58.090  51.270  1.00  0.00           H  
ATOM   2023  HG2 LYS A 159      37.760  58.230  51.390  1.00  0.00           H  
ATOM   2024  CD  LYS A 159      36.630  59.750  52.330  1.00  0.00           C  
ATOM   2025  HD3 LYS A 159      37.370  60.110  53.060  1.00  0.00           H  
ATOM   2026  HD2 LYS A 159      35.630  59.810  52.740  1.00  0.00           H  
ATOM   2027  CE  LYS A 159      36.730  60.680  51.080  1.00  0.00           C  
ATOM   2028  HE3 LYS A 159      37.580  60.420  50.440  1.00  0.00           H  
ATOM   2029  HE2 LYS A 159      36.800  61.710  51.420  1.00  0.00           H  
ATOM   2030  NZ  LYS A 159      35.490  60.580  50.270  1.00  0.00           N  
ATOM   2031  HZ1 LYS A 159      34.650  60.630  50.830  1.00  0.00           H  
ATOM   2032  HZ2 LYS A 159      35.410  61.360  49.630  1.00  0.00           H  
ATOM   2033  HZ3 LYS A 159      35.400  59.660  49.860  1.00  0.00           H  
ATOM   2034  C   LYS A 159      37.040  55.060  54.090  1.00  0.00           C  
ATOM   2035  O   LYS A 159      35.920  54.620  54.260  1.00  0.00           O  
ATOM   2036  N   ALA A 160      38.020  54.930  55.000  1.00  0.00           N  
ATOM   2037  H   ALA A 160      38.900  55.410  54.980  1.00  0.00           H  
ATOM   2038  CA  ALA A 160      37.870  54.130  56.260  1.00  0.00           C  
ATOM   2039  HA  ALA A 160      36.930  54.450  56.730  1.00  0.00           H  
ATOM   2040  CB  ALA A 160      37.810  52.620  55.830  1.00  0.00           C  
ATOM   2041  HB1 ALA A 160      36.780  52.410  55.560  1.00  0.00           H  
ATOM   2042  HB2 ALA A 160      38.460  52.380  54.990  1.00  0.00           H  
ATOM   2043  HB3 ALA A 160      38.110  52.000  56.670  1.00  0.00           H  
ATOM   2044  C   ALA A 160      39.080  54.190  57.190  1.00  0.00           C  
ATOM   2045  O   ALA A 160      40.160  54.530  56.640  1.00  0.00           O  
ATOM   2046  N   PRO A 161      39.030  54.020  58.510  1.00  0.00           N  
ATOM   2047  CD  PRO A 161      37.840  53.700  59.260  1.00  0.00           C  
ATOM   2048  HD3 PRO A 161      37.440  52.730  58.970  1.00  0.00           H  
ATOM   2049  HD2 PRO A 161      37.070  54.460  59.120  1.00  0.00           H  
ATOM   2050  CG  PRO A 161      38.250  53.730  60.720  1.00  0.00           C  
ATOM   2051  HG3 PRO A 161      38.490  52.710  61.010  1.00  0.00           H  
ATOM   2052  HG2 PRO A 161      37.480  54.090  61.410  1.00  0.00           H  
ATOM   2053  CB  PRO A 161      39.520  54.550  60.750  1.00  0.00           C  
ATOM   2054  HB3 PRO A 161      40.140  54.380  61.620  1.00  0.00           H  
ATOM   2055  HB2 PRO A 161      39.290  55.630  60.720  1.00  0.00           H  
ATOM   2056  CA  PRO A 161      40.170  54.150  59.380  1.00  0.00           C  
ATOM   2057  HA  PRO A 161      40.860  54.970  59.140  1.00  0.00           H  
ATOM   2058  C   PRO A 161      41.040  52.880  59.530  1.00  0.00           C  
ATOM   2059  O   PRO A 161      40.610  51.740  59.350  1.00  0.00           O  
ATOM   2060  N   ILE A 162      42.290  52.950  60.020  1.00  0.00           N  
ATOM   2061  H   ILE A 162      42.630  53.900  60.050  1.00  0.00           H  
ATOM   2062  CA  ILE A 162      43.010  51.840  60.630  1.00  0.00           C  
ATOM   2063  HA  ILE A 162      43.070  50.950  60.000  1.00  0.00           H  
ATOM   2064  CB  ILE A 162      44.430  52.360  61.000  1.00  0.00           C  
ATOM   2065  HB  ILE A 162      44.350  53.310  61.530  1.00  0.00           H  
ATOM   2066  CG2 ILE A 162      45.340  51.370  61.800  1.00  0.00           C  
ATOM   2067 HG21 ILE A 162      44.840  51.060  62.720  1.00  0.00           H  
ATOM   2068 HG22 ILE A 162      45.580  50.570  61.100  1.00  0.00           H  
ATOM   2069 HG23 ILE A 162      46.250  51.870  62.140  1.00  0.00           H  
ATOM   2070  CG1 ILE A 162      45.210  52.560  59.640  1.00  0.00           C  
ATOM   2071 HG13 ILE A 162      44.560  53.030  58.910  1.00  0.00           H  
ATOM   2072 HG12 ILE A 162      45.520  51.640  59.130  1.00  0.00           H  
ATOM   2073  CD1 ILE A 162      46.430  53.370  59.770  1.00  0.00           C  
ATOM   2074 HD11 ILE A 162      46.540  53.810  58.770  1.00  0.00           H  
ATOM   2075 HD12 ILE A 162      46.350  54.270  60.380  1.00  0.00           H  
ATOM   2076 HD13 ILE A 162      47.280  52.730  60.020  1.00  0.00           H  
ATOM   2077  C   ILE A 162      42.260  51.360  61.900  1.00  0.00           C  
ATOM   2078  O   ILE A 162      41.860  52.080  62.800  1.00  0.00           O  
ATOM   2079  N   LEU A 163      42.120  50.030  62.010  1.00  0.00           N  
ATOM   2080  H   LEU A 163      42.530  49.460  61.300  1.00  0.00           H  
ATOM   2081  CA  LEU A 163      41.420  49.310  63.070  1.00  0.00           C  
ATOM   2082  HA  LEU A 163      40.620  49.930  63.470  1.00  0.00           H  
ATOM   2083  CB  LEU A 163      40.650  48.080  62.420  1.00  0.00           C  
ATOM   2084  HB3 LEU A 163      41.450  47.410  62.080  1.00  0.00           H  
ATOM   2085  HB2 LEU A 163      40.120  48.390  61.520  1.00  0.00           H  
ATOM   2086  CG  LEU A 163      39.700  47.390  63.380  1.00  0.00           C  
ATOM   2087  HG  LEU A 163      40.140  47.160  64.360  1.00  0.00           H  
ATOM   2088  CD1 LEU A 163      38.380  48.190  63.550  1.00  0.00           C  
ATOM   2089 HD11 LEU A 163      37.650  47.490  63.940  1.00  0.00           H  
ATOM   2090 HD12 LEU A 163      38.460  49.130  64.100  1.00  0.00           H  
ATOM   2091 HD13 LEU A 163      38.040  48.490  62.560  1.00  0.00           H  
ATOM   2092  CD2 LEU A 163      39.350  46.030  62.820  1.00  0.00           C  
ATOM   2093 HD21 LEU A 163      38.480  45.690  63.390  1.00  0.00           H  
ATOM   2094 HD22 LEU A 163      38.940  46.130  61.810  1.00  0.00           H  
ATOM   2095 HD23 LEU A 163      40.210  45.360  62.890  1.00  0.00           H  
ATOM   2096  C   LEU A 163      42.410  48.940  64.170  1.00  0.00           C  
ATOM   2097  O   LEU A 163      43.590  48.900  63.940  1.00  0.00           O  
ATOM   2098  N   SER A 164      41.990  48.710  65.440  1.00  0.00           N  
ATOM   2099  H   SER A 164      41.050  48.870  65.790  1.00  0.00           H  
ATOM   2100  CA  SER A 164      42.910  48.400  66.520  1.00  0.00           C  
ATOM   2101  HA  SER A 164      43.620  49.230  66.480  1.00  0.00           H  
ATOM   2102  CB  SER A 164      42.210  48.500  67.950  1.00  0.00           C  
ATOM   2103  HB3 SER A 164      41.450  47.730  68.000  1.00  0.00           H  
ATOM   2104  HB2 SER A 164      41.680  49.460  67.870  1.00  0.00           H  
ATOM   2105  OG  SER A 164      43.130  48.460  69.010  1.00  0.00           O  
ATOM   2106  HG  SER A 164      42.830  47.840  69.670  1.00  0.00           H  
ATOM   2107  C   SER A 164      43.550  47.060  66.330  1.00  0.00           C  
ATOM   2108  O   SER A 164      43.070  46.120  65.730  1.00  0.00           O  
ATOM   2109  N   ASP A 165      44.730  46.890  66.880  1.00  0.00           N  
ATOM   2110  H   ASP A 165      45.230  47.710  67.210  1.00  0.00           H  
ATOM   2111  CA  ASP A 165      45.530  45.670  66.790  1.00  0.00           C  
ATOM   2112  HA  ASP A 165      45.450  45.260  65.780  1.00  0.00           H  
ATOM   2113  CB  ASP A 165      46.960  45.940  67.110  1.00  0.00           C  
ATOM   2114  HB3 ASP A 165      47.440  44.970  67.230  1.00  0.00           H  
ATOM   2115  HB2 ASP A 165      47.050  46.430  68.070  1.00  0.00           H  
ATOM   2116  CG  ASP A 165      47.740  46.550  65.990  1.00  0.00           C  
ATOM   2117  OD1 ASP A 165      48.970  46.790  66.190  1.00  0.00           O  
ATOM   2118  OD2 ASP A 165      47.100  47.070  65.050  1.00  0.00           O  
ATOM   2119  C   ASP A 165      44.850  44.550  67.720  1.00  0.00           C  
ATOM   2120  O   ASP A 165      44.690  43.400  67.300  1.00  0.00           O  
ATOM   2121  N   SER A 166      44.520  44.940  68.950  1.00  0.00           N  
ATOM   2122  H   SER A 166      44.860  45.810  69.310  1.00  0.00           H  
ATOM   2123  CA  SER A 166      43.710  44.200  69.920  1.00  0.00           C  
ATOM   2124  HA  SER A 166      44.230  43.370  70.390  1.00  0.00           H  
ATOM   2125  CB  SER A 166      43.440  45.110  71.130  1.00  0.00           C  
ATOM   2126  HB3 SER A 166      44.340  45.360  71.700  1.00  0.00           H  
ATOM   2127  HB2 SER A 166      42.840  44.510  71.830  1.00  0.00           H  
ATOM   2128  OG  SER A 166      42.680  46.230  70.770  1.00  0.00           O  
ATOM   2129  HG  SER A 166      42.290  46.580  71.570  1.00  0.00           H  
ATOM   2130  C   SER A 166      42.440  43.660  69.210  1.00  0.00           C  
ATOM   2131  O   SER A 166      42.160  42.470  69.290  1.00  0.00           O  
ATOM   2132  N   SER A 167      41.780  44.540  68.390  1.00  0.00           N  
ATOM   2133  H   SER A 167      42.050  45.510  68.430  1.00  0.00           H  
ATOM   2134  CA  SER A 167      40.640  44.060  67.590  1.00  0.00           C  
ATOM   2135  HA  SER A 167      39.910  43.570  68.230  1.00  0.00           H  
ATOM   2136  CB  SER A 167      39.960  45.250  67.010  1.00  0.00           C  
ATOM   2137  HB3 SER A 167      39.500  44.900  66.080  1.00  0.00           H  
ATOM   2138  HB2 SER A 167      40.680  46.020  66.780  1.00  0.00           H  
ATOM   2139  OG  SER A 167      39.020  45.760  67.880  1.00  0.00           O  
ATOM   2140  HG  SER A 167      38.670  46.500  67.390  1.00  0.00           H  
ATOM   2141  C   SER A 167      40.970  43.100  66.430  1.00  0.00           C  
ATOM   2142  O   SER A 167      40.170  42.260  66.070  1.00  0.00           O  
ATOM   2143  N   CYS A 168      42.170  43.250  65.840  1.00  0.00           N  
ATOM   2144  H   CYS A 168      42.690  44.040  66.190  1.00  0.00           H  
ATOM   2145  CA  CYS A 168      42.650  42.570  64.650  1.00  0.00           C  
ATOM   2146  HA  CYS A 168      41.780  42.360  64.030  1.00  0.00           H  
ATOM   2147  CB  CYS A 168      43.600  43.520  63.960  1.00  0.00           C  
ATOM   2148  HB3 CYS A 168      44.410  43.680  64.670  1.00  0.00           H  
ATOM   2149  HB2 CYS A 168      43.060  44.460  63.840  1.00  0.00           H  
ATOM   2150  SG  CYS A 168      44.260  42.940  62.340  1.00  0.00           S  
ATOM   2151  C   CYS A 168      43.320  41.230  65.030  1.00  0.00           C  
ATOM   2152  O   CYS A 168      43.020  40.310  64.340  1.00  0.00           O  
ATOM   2153  N   LYS A 169      44.150  41.130  66.070  1.00  0.00           N  
ATOM   2154  H   LYS A 169      44.360  42.010  66.510  1.00  0.00           H  
ATOM   2155  CA  LYS A 169      44.350  39.940  66.820  1.00  0.00           C  
ATOM   2156  HA  LYS A 169      44.880  39.250  66.180  1.00  0.00           H  
ATOM   2157  CB  LYS A 169      45.110  40.270  68.110  1.00  0.00           C  
ATOM   2158  HB3 LYS A 169      45.150  39.440  68.810  1.00  0.00           H  
ATOM   2159  HB2 LYS A 169      44.560  41.030  68.660  1.00  0.00           H  
ATOM   2160  CG  LYS A 169      46.600  40.730  67.870  1.00  0.00           C  
ATOM   2161  HG3 LYS A 169      46.610  41.550  67.150  1.00  0.00           H  
ATOM   2162  HG2 LYS A 169      47.130  39.840  67.540  1.00  0.00           H  
ATOM   2163  CD  LYS A 169      47.220  41.240  69.180  1.00  0.00           C  
ATOM   2164  HD3 LYS A 169      47.210  40.320  69.760  1.00  0.00           H  
ATOM   2165  HD2 LYS A 169      46.690  42.050  69.690  1.00  0.00           H  
ATOM   2166  CE  LYS A 169      48.720  41.700  69.210  1.00  0.00           C  
ATOM   2167  HE3 LYS A 169      48.940  42.310  70.090  1.00  0.00           H  
ATOM   2168  HE2 LYS A 169      49.000  42.100  68.230  1.00  0.00           H  
ATOM   2169  NZ  LYS A 169      49.540  40.440  69.250  1.00  0.00           N  
ATOM   2170  HZ1 LYS A 169      49.380  39.910  70.090  1.00  0.00           H  
ATOM   2171  HZ2 LYS A 169      49.250  39.870  68.480  1.00  0.00           H  
ATOM   2172  HZ3 LYS A 169      50.520  40.660  69.160  1.00  0.00           H  
ATOM   2173  C   LYS A 169      43.020  39.240  67.190  1.00  0.00           C  
ATOM   2174  O   LYS A 169      42.990  38.050  67.030  1.00  0.00           O  
ATOM   2175  N   SER A 170      42.010  39.930  67.650  1.00  0.00           N  
ATOM   2176  H   SER A 170      42.190  40.890  67.900  1.00  0.00           H  
ATOM   2177  CA  SER A 170      40.620  39.420  67.850  1.00  0.00           C  
ATOM   2178  HA  SER A 170      40.020  40.330  67.790  1.00  0.00           H  
ATOM   2179  CB  SER A 170      40.390  38.870  69.340  1.00  0.00           C  
ATOM   2180  HB3 SER A 170      40.710  39.500  70.170  1.00  0.00           H  
ATOM   2181  HB2 SER A 170      41.040  38.000  69.450  1.00  0.00           H  
ATOM   2182  OG  SER A 170      39.020  38.570  69.640  1.00  0.00           O  
ATOM   2183  HG  SER A 170      38.960  38.310  70.560  1.00  0.00           H  
ATOM   2184  C   SER A 170      40.120  38.560  66.730  1.00  0.00           C  
ATOM   2185  O   SER A 170      39.850  37.410  66.900  1.00  0.00           O  
ATOM   2186  N   ALA A 171      39.980  39.130  65.560  1.00  0.00           N  
ATOM   2187  H   ALA A 171      40.180  40.110  65.470  1.00  0.00           H  
ATOM   2188  CA  ALA A 171      39.480  38.430  64.340  1.00  0.00           C  
ATOM   2189  HA  ALA A 171      38.460  38.100  64.540  1.00  0.00           H  
ATOM   2190  CB  ALA A 171      39.260  39.530  63.260  1.00  0.00           C  
ATOM   2191  HB1 ALA A 171      38.350  40.100  63.440  1.00  0.00           H  
ATOM   2192  HB2 ALA A 171      40.060  40.260  63.140  1.00  0.00           H  
ATOM   2193  HB3 ALA A 171      39.060  39.010  62.320  1.00  0.00           H  
ATOM   2194  C   ALA A 171      40.440  37.310  63.840  1.00  0.00           C  
ATOM   2195  O   ALA A 171      39.820  36.320  63.420  1.00  0.00           O  
ATOM   2196  N   TYR A 172      41.780  37.490  63.890  1.00  0.00           N  
ATOM   2197  H   TYR A 172      42.210  38.260  64.400  1.00  0.00           H  
ATOM   2198  CA  TYR A 172      42.670  36.530  63.270  1.00  0.00           C  
ATOM   2199  HA  TYR A 172      42.090  35.640  63.060  1.00  0.00           H  
ATOM   2200  CB  TYR A 172      43.190  36.910  61.960  1.00  0.00           C  
ATOM   2201  HB3 TYR A 172      43.740  36.090  61.490  1.00  0.00           H  
ATOM   2202  HB2 TYR A 172      43.890  37.730  62.150  1.00  0.00           H  
ATOM   2203  CG  TYR A 172      42.110  37.440  60.980  1.00  0.00           C  
ATOM   2204  CD1 TYR A 172      41.370  36.580  60.070  1.00  0.00           C  
ATOM   2205  HD1 TYR A 172      41.470  35.520  60.250  1.00  0.00           H  
ATOM   2206  CE1 TYR A 172      40.540  37.140  59.070  1.00  0.00           C  
ATOM   2207  HE1 TYR A 172      40.150  36.490  58.290  1.00  0.00           H  
ATOM   2208  CZ  TYR A 172      40.360  38.560  58.990  1.00  0.00           C  
ATOM   2209  OH  TYR A 172      39.620  39.140  58.040  1.00  0.00           O  
ATOM   2210  HH  TYR A 172      39.720  40.060  57.840  1.00  0.00           H  
ATOM   2211  CE2 TYR A 172      41.060  39.360  59.900  1.00  0.00           C  
ATOM   2212  HE2 TYR A 172      40.960  40.420  59.670  1.00  0.00           H  
ATOM   2213  CD2 TYR A 172      41.930  38.850  60.880  1.00  0.00           C  
ATOM   2214  HD2 TYR A 172      42.470  39.470  61.590  1.00  0.00           H  
ATOM   2215  C   TYR A 172      43.770  36.040  64.280  1.00  0.00           C  
ATOM   2216  O   TYR A 172      44.870  36.600  64.440  1.00  0.00           O  
ATOM   2217  N   PRO A 173      43.520  34.980  65.130  1.00  0.00           N  
ATOM   2218  CD  PRO A 173      42.230  34.240  65.260  1.00  0.00           C  
ATOM   2219  HD3 PRO A 173      42.290  33.320  64.690  1.00  0.00           H  
ATOM   2220  HD2 PRO A 173      41.310  34.740  64.980  1.00  0.00           H  
ATOM   2221  CG  PRO A 173      42.100  33.940  66.660  1.00  0.00           C  
ATOM   2222  HG3 PRO A 173      41.630  32.990  66.900  1.00  0.00           H  
ATOM   2223  HG2 PRO A 173      41.690  34.810  67.190  1.00  0.00           H  
ATOM   2224  CB  PRO A 173      43.560  33.720  67.120  1.00  0.00           C  
ATOM   2225  HB3 PRO A 173      43.840  32.690  66.870  1.00  0.00           H  
ATOM   2226  HB2 PRO A 173      43.660  33.820  68.200  1.00  0.00           H  
ATOM   2227  CA  PRO A 173      44.420  34.730  66.330  1.00  0.00           C  
ATOM   2228  HA  PRO A 173      44.610  35.630  66.900  1.00  0.00           H  
ATOM   2229  C   PRO A 173      45.760  34.060  65.900  1.00  0.00           C  
ATOM   2230  O   PRO A 173      45.790  33.280  64.950  1.00  0.00           O  
ATOM   2231  N   GLY A 174      46.820  34.310  66.630  1.00  0.00           N  
ATOM   2232  H   GLY A 174      46.730  35.040  67.330  1.00  0.00           H  
ATOM   2233  CA  GLY A 174      48.200  33.870  66.370  1.00  0.00           C  
ATOM   2234  HA3 GLY A 174      48.350  32.780  66.320  1.00  0.00           H  
ATOM   2235  HA2 GLY A 174      48.880  34.250  67.120  1.00  0.00           H  
ATOM   2236  C   GLY A 174      48.860  34.370  65.050  1.00  0.00           C  
ATOM   2237  O   GLY A 174      50.080  34.280  64.880  1.00  0.00           O  
ATOM   2238  N   GLN A 175      48.030  34.960  64.200  1.00  0.00           N  
ATOM   2239  H   GLN A 175      47.190  35.230  64.700  1.00  0.00           H  
ATOM   2240  CA  GLN A 175      48.320  35.250  62.760  1.00  0.00           C  
ATOM   2241  HA  GLN A 175      49.080  34.600  62.330  1.00  0.00           H  
ATOM   2242  CB  GLN A 175      47.040  34.880  61.990  1.00  0.00           C  
ATOM   2243  HB3 GLN A 175      46.280  35.600  62.300  1.00  0.00           H  
ATOM   2244  HB2 GLN A 175      46.810  33.840  62.240  1.00  0.00           H  
ATOM   2245  CG  GLN A 175      47.270  34.990  60.450  1.00  0.00           C  
ATOM   2246  HG3 GLN A 175      48.190  34.450  60.290  1.00  0.00           H  
ATOM   2247  HG2 GLN A 175      47.320  36.050  60.210  1.00  0.00           H  
ATOM   2248  CD  GLN A 175      46.220  34.190  59.690  1.00  0.00           C  
ATOM   2249  OE1 GLN A 175      45.180  33.780  60.190  1.00  0.00           O  
ATOM   2250  NE2 GLN A 175      46.480  34.040  58.410  1.00  0.00           N  
ATOM   2251 HE21 GLN A 175      47.310  34.380  57.970  1.00  0.00           H  
ATOM   2252 HE22 GLN A 175      45.710  33.730  57.820  1.00  0.00           H  
ATOM   2253  C   GLN A 175      48.750  36.700  62.540  1.00  0.00           C  
ATOM   2254  O   GLN A 175      49.510  37.020  61.610  1.00  0.00           O  
ATOM   2255  N   ILE A 176      48.190  37.670  63.230  1.00  0.00           N  
ATOM   2256  H   ILE A 176      47.580  37.430  64.020  1.00  0.00           H  
ATOM   2257  CA  ILE A 176      48.550  39.030  63.040  1.00  0.00           C  
ATOM   2258  HA  ILE A 176      48.520  39.180  61.960  1.00  0.00           H  
ATOM   2259  CB  ILE A 176      47.420  39.910  63.540  1.00  0.00           C  
ATOM   2260  HB  ILE A 176      47.300  39.680  64.600  1.00  0.00           H  
ATOM   2261  CG2 ILE A 176      47.730  41.430  63.400  1.00  0.00           C  
ATOM   2262 HG21 ILE A 176      48.630  41.680  63.980  1.00  0.00           H  
ATOM   2263 HG22 ILE A 176      47.960  41.790  62.410  1.00  0.00           H  
ATOM   2264 HG23 ILE A 176      46.880  41.930  63.850  1.00  0.00           H  
ATOM   2265  CG1 ILE A 176      46.070  39.560  62.880  1.00  0.00           C  
ATOM   2266 HG13 ILE A 176      45.320  40.140  63.430  1.00  0.00           H  
ATOM   2267 HG12 ILE A 176      45.790  38.510  63.000  1.00  0.00           H  
ATOM   2268  CD1 ILE A 176      45.820  39.900  61.380  1.00  0.00           C  
ATOM   2269 HD11 ILE A 176      46.240  40.860  61.080  1.00  0.00           H  
ATOM   2270 HD12 ILE A 176      46.270  39.150  60.720  1.00  0.00           H  
ATOM   2271 HD13 ILE A 176      44.780  39.960  61.060  1.00  0.00           H  
ATOM   2272  C   ILE A 176      49.960  39.420  63.570  1.00  0.00           C  
ATOM   2273  O   ILE A 176      50.130  39.740  64.750  1.00  0.00           O  
ATOM   2274  N   THR A 177      51.040  39.230  62.790  1.00  0.00           N  
ATOM   2275  H   THR A 177      50.850  38.820  61.880  1.00  0.00           H  
ATOM   2276  CA  THR A 177      52.400  39.700  63.020  1.00  0.00           C  
ATOM   2277  HA  THR A 177      52.670  39.510  64.060  1.00  0.00           H  
ATOM   2278  CB  THR A 177      53.350  39.060  61.910  1.00  0.00           C  
ATOM   2279  HB  THR A 177      54.350  39.470  61.970  1.00  0.00           H  
ATOM   2280  CG2 THR A 177      53.340  37.550  61.970  1.00  0.00           C  
ATOM   2281 HG21 THR A 177      54.120  37.200  61.290  1.00  0.00           H  
ATOM   2282 HG22 THR A 177      53.700  37.300  62.970  1.00  0.00           H  
ATOM   2283 HG23 THR A 177      52.390  37.090  61.710  1.00  0.00           H  
ATOM   2284  OG1 THR A 177      53.000  39.490  60.650  1.00  0.00           O  
ATOM   2285  HG1 THR A 177      53.320  38.840  60.030  1.00  0.00           H  
ATOM   2286  C   THR A 177      52.510  41.210  62.880  1.00  0.00           C  
ATOM   2287  O   THR A 177      51.630  41.860  62.470  1.00  0.00           O  
ATOM   2288  N   SER A 178      53.770  41.810  63.150  1.00  0.00           N  
ATOM   2289  H   SER A 178      54.530  41.210  63.380  1.00  0.00           H  
ATOM   2290  CA  SER A 178      53.880  43.270  63.070  1.00  0.00           C  
ATOM   2291  HA  SER A 178      53.010  43.710  63.560  1.00  0.00           H  
ATOM   2292  CB  SER A 178      55.190  43.650  63.790  1.00  0.00           C  
ATOM   2293  HB3 SER A 178      55.110  43.200  64.780  1.00  0.00           H  
ATOM   2294  HB2 SER A 178      55.290  44.730  63.880  1.00  0.00           H  
ATOM   2295  OG  SER A 178      56.350  43.200  63.110  1.00  0.00           O  
ATOM   2296  HG  SER A 178      56.820  43.960  62.770  1.00  0.00           H  
ATOM   2297  C   SER A 178      53.820  43.880  61.640  1.00  0.00           C  
ATOM   2298  O   SER A 178      53.720  45.110  61.470  1.00  0.00           O  
ATOM   2299  N   ASN A 179      53.870  42.950  60.670  1.00  0.00           N  
ATOM   2300  H   ASN A 179      53.870  42.000  61.020  1.00  0.00           H  
ATOM   2301  CA  ASN A 179      53.890  43.170  59.250  1.00  0.00           C  
ATOM   2302  HA  ASN A 179      54.460  44.070  59.060  1.00  0.00           H  
ATOM   2303  CB  ASN A 179      54.560  41.970  58.550  1.00  0.00           C  
ATOM   2304  HB3 ASN A 179      54.470  42.100  57.460  1.00  0.00           H  
ATOM   2305  HB2 ASN A 179      54.060  41.030  58.790  1.00  0.00           H  
ATOM   2306  CG  ASN A 179      56.010  41.780  58.920  1.00  0.00           C  
ATOM   2307  OD1 ASN A 179      56.850  42.660  58.980  1.00  0.00           O  
ATOM   2308  ND2 ASN A 179      56.320  40.500  59.220  1.00  0.00           N  
ATOM   2309 HD21 ASN A 179      55.630  39.780  59.080  1.00  0.00           H  
ATOM   2310 HD22 ASN A 179      57.250  40.300  59.570  1.00  0.00           H  
ATOM   2311  C   ASN A 179      52.520  43.530  58.620  1.00  0.00           C  
ATOM   2312  O   ASN A 179      52.440  43.810  57.440  1.00  0.00           O  
ATOM   2313  N   MET A 180      51.480  43.510  59.470  1.00  0.00           N  
ATOM   2314  H   MET A 180      51.570  43.440  60.460  1.00  0.00           H  
ATOM   2315  CA  MET A 180      50.090  43.600  58.900  1.00  0.00           C  
ATOM   2316  HA  MET A 180      50.050  44.120  57.940  1.00  0.00           H  
ATOM   2317  CB  MET A 180      49.610  42.160  58.640  1.00  0.00           C  
ATOM   2318  HB3 MET A 180      50.250  41.850  57.810  1.00  0.00           H  
ATOM   2319  HB2 MET A 180      48.590  42.330  58.310  1.00  0.00           H  
ATOM   2320  CG  MET A 180      49.540  41.070  59.700  1.00  0.00           C  
ATOM   2321  HG3 MET A 180      48.990  41.440  60.580  1.00  0.00           H  
ATOM   2322  HG2 MET A 180      50.540  40.760  59.970  1.00  0.00           H  
ATOM   2323  SD  MET A 180      48.580  39.590  59.170  1.00  0.00           S  
ATOM   2324  CE  MET A 180      49.630  38.620  58.160  1.00  0.00           C  
ATOM   2325  HE1 MET A 180      48.980  37.870  57.690  1.00  0.00           H  
ATOM   2326  HE2 MET A 180      50.040  39.110  57.280  1.00  0.00           H  
ATOM   2327  HE3 MET A 180      50.520  38.260  58.680  1.00  0.00           H  
ATOM   2328  C   MET A 180      49.160  44.440  59.860  1.00  0.00           C  
ATOM   2329  O   MET A 180      49.360  44.540  61.080  1.00  0.00           O  
ATOM   2330  N   PHE A 181      48.180  45.120  59.280  1.00  0.00           N  
ATOM   2331  H   PHE A 181      48.120  45.120  58.270  1.00  0.00           H  
ATOM   2332  CA  PHE A 181      47.110  45.790  60.050  1.00  0.00           C  
ATOM   2333  HA  PHE A 181      47.090  45.340  61.040  1.00  0.00           H  
ATOM   2334  CB  PHE A 181      47.530  47.270  60.120  1.00  0.00           C  
ATOM   2335  HB3 PHE A 181      48.550  47.460  60.450  1.00  0.00           H  
ATOM   2336  HB2 PHE A 181      46.870  47.860  60.760  1.00  0.00           H  
ATOM   2337  CG  PHE A 181      47.470  47.980  58.780  1.00  0.00           C  
ATOM   2338  CD1 PHE A 181      46.270  48.710  58.330  1.00  0.00           C  
ATOM   2339  HD1 PHE A 181      45.370  48.580  58.890  1.00  0.00           H  
ATOM   2340  CE1 PHE A 181      46.300  49.400  57.070  1.00  0.00           C  
ATOM   2341  HE1 PHE A 181      45.410  49.920  56.760  1.00  0.00           H  
ATOM   2342  CZ  PHE A 181      47.490  49.490  56.330  1.00  0.00           C  
ATOM   2343  HZ  PHE A 181      47.460  50.020  55.390  1.00  0.00           H  
ATOM   2344  CE2 PHE A 181      48.680  48.860  56.830  1.00  0.00           C  
ATOM   2345  HE2 PHE A 181      49.540  48.990  56.200  1.00  0.00           H  
ATOM   2346  CD2 PHE A 181      48.640  48.040  57.960  1.00  0.00           C  
ATOM   2347  HD2 PHE A 181      49.540  47.520  58.240  1.00  0.00           H  
ATOM   2348  C   PHE A 181      45.700  45.540  59.480  1.00  0.00           C  
ATOM   2349  O   PHE A 181      45.650  45.420  58.250  1.00  0.00           O  
ATOM   2350  N   CYS A 182      44.630  45.550  60.260  1.00  0.00           N  
ATOM   2351  H   CYS A 182      44.770  45.800  61.230  1.00  0.00           H  
ATOM   2352  CA  CYS A 182      43.280  45.590  59.780  1.00  0.00           C  
ATOM   2353  HA  CYS A 182      43.140  44.960  58.900  1.00  0.00           H  
ATOM   2354  CB  CYS A 182      42.410  44.840  60.860  1.00  0.00           C  
ATOM   2355  HB3 CYS A 182      41.430  44.980  60.370  1.00  0.00           H  
ATOM   2356  HB2 CYS A 182      42.320  45.300  61.840  1.00  0.00           H  
ATOM   2357  SG  CYS A 182      42.560  43.020  61.030  1.00  0.00           S  
ATOM   2358  C   CYS A 182      42.700  47.030  59.530  1.00  0.00           C  
ATOM   2359  O   CYS A 182      43.110  47.980  60.200  1.00  0.00           O  
ATOM   2360  N   ALA A 183      41.860  47.260  58.590  1.00  0.00           N  
ATOM   2361  H   ALA A 183      41.550  46.450  58.080  1.00  0.00           H  
ATOM   2362  CA  ALA A 183      41.390  48.650  58.280  1.00  0.00           C  
ATOM   2363  HA  ALA A 183      41.210  49.220  59.190  1.00  0.00           H  
ATOM   2364  CB  ALA A 183      42.440  49.420  57.480  1.00  0.00           C  
ATOM   2365  HB1 ALA A 183      42.220  50.480  57.300  1.00  0.00           H  
ATOM   2366  HB2 ALA A 183      43.390  49.450  58.010  1.00  0.00           H  
ATOM   2367  HB3 ALA A 183      42.550  48.880  56.540  1.00  0.00           H  
ATOM   2368  C   ALA A 183      40.070  48.540  57.600  1.00  0.00           C  
ATOM   2369  O   ALA A 183      39.870  47.690  56.720  1.00  0.00           O  
ATOM   2370  N   GLY A 184      39.180  49.440  58.010  1.00  0.00           N  
ATOM   2371  H   GLY A 184      39.490  50.090  58.710  1.00  0.00           H  
ATOM   2372  CA  GLY A 184      37.700  49.430  57.680  1.00  0.00           C  
ATOM   2373  HA3 GLY A 184      37.450  48.440  57.320  1.00  0.00           H  
ATOM   2374  HA2 GLY A 184      37.540  50.030  56.800  1.00  0.00           H  
ATOM   2375  C   GLY A 184      36.790  49.740  58.860  1.00  0.00           C  
ATOM   2376  O   GLY A 184      37.250  49.870  60.060  1.00  0.00           O  
ATOM   2377  N   TYR A 185      35.510  49.850  58.640  1.00  0.00           N  
ATOM   2378  H   TYR A 185      35.280  49.720  57.660  1.00  0.00           H  
ATOM   2379  CA  TYR A 185      34.400  49.940  59.580  1.00  0.00           C  
ATOM   2380  HA  TYR A 185      34.750  50.500  60.440  1.00  0.00           H  
ATOM   2381  CB  TYR A 185      33.170  50.590  58.950  1.00  0.00           C  
ATOM   2382  HB3 TYR A 185      32.310  50.530  59.610  1.00  0.00           H  
ATOM   2383  HB2 TYR A 185      32.940  50.100  58.010  1.00  0.00           H  
ATOM   2384  CG  TYR A 185      33.540  52.040  58.670  1.00  0.00           C  
ATOM   2385  CD1 TYR A 185      33.980  52.580  57.460  1.00  0.00           C  
ATOM   2386  HD1 TYR A 185      34.010  51.950  56.580  1.00  0.00           H  
ATOM   2387  CE1 TYR A 185      34.350  53.950  57.340  1.00  0.00           C  
ATOM   2388  HE1 TYR A 185      34.610  54.400  56.400  1.00  0.00           H  
ATOM   2389  CZ  TYR A 185      34.480  54.750  58.490  1.00  0.00           C  
ATOM   2390  OH  TYR A 185      34.950  55.980  58.380  1.00  0.00           O  
ATOM   2391  HH  TYR A 185      35.300  56.420  59.160  1.00  0.00           H  
ATOM   2392  CE2 TYR A 185      34.110  54.270  59.720  1.00  0.00           C  
ATOM   2393  HE2 TYR A 185      34.130  54.910  60.580  1.00  0.00           H  
ATOM   2394  CD2 TYR A 185      33.610  52.910  59.810  1.00  0.00           C  
ATOM   2395  HD2 TYR A 185      33.280  52.550  60.770  1.00  0.00           H  
ATOM   2396  C   TYR A 185      34.010  48.530  60.080  1.00  0.00           C  
ATOM   2397  O   TYR A 185      33.960  47.620  59.240  1.00  0.00           O  
ATOM   2398  N   LEU A 186      33.770  48.270  61.400  1.00  0.00           N  
ATOM   2399  H   LEU A 186      34.070  48.960  62.080  1.00  0.00           H  
ATOM   2400  CA  LEU A 186      33.160  47.020  61.820  1.00  0.00           C  
ATOM   2401  HA  LEU A 186      33.750  46.210  61.390  1.00  0.00           H  
ATOM   2402  CB  LEU A 186      33.020  46.900  63.380  1.00  0.00           C  
ATOM   2403  HB3 LEU A 186      32.360  46.030  63.510  1.00  0.00           H  
ATOM   2404  HB2 LEU A 186      32.480  47.790  63.700  1.00  0.00           H  
ATOM   2405  CG  LEU A 186      34.280  46.680  64.230  1.00  0.00           C  
ATOM   2406  HG  LEU A 186      34.900  47.570  64.180  1.00  0.00           H  
ATOM   2407  CD1 LEU A 186      33.880  46.380  65.670  1.00  0.00           C  
ATOM   2408 HD11 LEU A 186      34.720  46.630  66.310  1.00  0.00           H  
ATOM   2409 HD12 LEU A 186      33.080  47.060  65.940  1.00  0.00           H  
ATOM   2410 HD13 LEU A 186      33.480  45.390  65.890  1.00  0.00           H  
ATOM   2411  CD2 LEU A 186      35.190  45.570  63.700  1.00  0.00           C  
ATOM   2412 HD21 LEU A 186      35.960  45.280  64.400  1.00  0.00           H  
ATOM   2413 HD22 LEU A 186      34.700  44.620  63.510  1.00  0.00           H  
ATOM   2414 HD23 LEU A 186      35.630  45.960  62.780  1.00  0.00           H  
ATOM   2415  C   LEU A 186      31.880  46.710  61.050  1.00  0.00           C  
ATOM   2416  O   LEU A 186      31.710  45.540  60.650  1.00  0.00           O  
ATOM   2417  N   GLU A 187      31.080  47.710  60.800  1.00  0.00           N  
ATOM   2418  H   GLU A 187      31.190  48.540  61.360  1.00  0.00           H  
ATOM   2419  CA  GLU A 187      29.840  47.560  60.070  1.00  0.00           C  
ATOM   2420  HA  GLU A 187      29.500  48.570  59.840  1.00  0.00           H  
ATOM   2421  CB  GLU A 187      28.850  46.740  61.000  1.00  0.00           C  
ATOM   2422  HB3 GLU A 187      29.050  45.670  60.940  1.00  0.00           H  
ATOM   2423  HB2 GLU A 187      27.820  46.700  60.660  1.00  0.00           H  
ATOM   2424  CG  GLU A 187      28.780  47.110  62.480  1.00  0.00           C  
ATOM   2425  HG3 GLU A 187      29.770  46.990  62.940  1.00  0.00           H  
ATOM   2426  HG2 GLU A 187      28.140  46.350  62.910  1.00  0.00           H  
ATOM   2427  CD  GLU A 187      28.360  48.570  62.750  1.00  0.00           C  
ATOM   2428  OE1 GLU A 187      29.080  49.230  63.470  1.00  0.00           O  
ATOM   2429  OE2 GLU A 187      27.240  49.010  62.400  1.00  0.00           O  
ATOM   2430  C   GLU A 187      29.890  46.900  58.710  1.00  0.00           C  
ATOM   2431  O   GLU A 187      28.900  46.300  58.320  1.00  0.00           O  
ATOM   2432  N   GLY A 188      31.090  46.880  58.070  1.00  0.00           N  
ATOM   2433  H   GLY A 188      31.930  47.220  58.520  1.00  0.00           H  
ATOM   2434  CA  GLY A 188      31.250  46.410  56.710  1.00  0.00           C  
ATOM   2435  HA3 GLY A 188      30.950  45.360  56.670  1.00  0.00           H  
ATOM   2436  HA2 GLY A 188      32.280  46.460  56.380  1.00  0.00           H  
ATOM   2437  C   GLY A 188      30.320  47.360  55.790  1.00  0.00           C  
ATOM   2438  O   GLY A 188      30.430  48.580  55.770  1.00  0.00           O  
ATOM   2439  N   GLY A 189      29.550  46.690  54.970  1.00  0.00           N  
ATOM   2440  H   GLY A 189      29.620  45.700  55.100  1.00  0.00           H  
ATOM   2441  CA  GLY A 189      28.620  47.190  54.010  1.00  0.00           C  
ATOM   2442  HA3 GLY A 189      28.090  48.090  54.310  1.00  0.00           H  
ATOM   2443  HA2 GLY A 189      27.920  46.460  53.580  1.00  0.00           H  
ATOM   2444  C   GLY A 189      29.300  47.730  52.730  1.00  0.00           C  
ATOM   2445  O   GLY A 189      28.760  47.650  51.610  1.00  0.00           O  
ATOM   2446  N   LYS A 190      30.510  48.280  52.890  1.00  0.00           N  
ATOM   2447  H   LYS A 190      30.990  48.240  53.780  1.00  0.00           H  
ATOM   2448  CA  LYS A 190      31.420  48.840  51.850  1.00  0.00           C  
ATOM   2449  HA  LYS A 190      30.930  48.610  50.920  1.00  0.00           H  
ATOM   2450  CB  LYS A 190      31.460  50.370  51.910  1.00  0.00           C  
ATOM   2451  HB3 LYS A 190      32.080  50.720  51.080  1.00  0.00           H  
ATOM   2452  HB2 LYS A 190      32.060  50.760  52.730  1.00  0.00           H  
ATOM   2453  CG  LYS A 190      30.100  51.020  51.640  1.00  0.00           C  
ATOM   2454  HG3 LYS A 190      29.430  50.310  51.170  1.00  0.00           H  
ATOM   2455  HG2 LYS A 190      30.390  51.890  51.030  1.00  0.00           H  
ATOM   2456  CD  LYS A 190      29.380  51.550  52.900  1.00  0.00           C  
ATOM   2457  HD3 LYS A 190      29.990  52.300  53.380  1.00  0.00           H  
ATOM   2458  HD2 LYS A 190      29.240  50.730  53.590  1.00  0.00           H  
ATOM   2459  CE  LYS A 190      28.000  52.260  52.550  1.00  0.00           C  
ATOM   2460  HE3 LYS A 190      27.320  51.470  52.240  1.00  0.00           H  
ATOM   2461  HE2 LYS A 190      28.110  52.930  51.690  1.00  0.00           H  
ATOM   2462  NZ  LYS A 190      27.520  52.990  53.720  1.00  0.00           N  
ATOM   2463  HZ1 LYS A 190      28.210  53.680  53.990  1.00  0.00           H  
ATOM   2464  HZ2 LYS A 190      26.660  53.450  53.450  1.00  0.00           H  
ATOM   2465  HZ3 LYS A 190      27.310  52.400  54.520  1.00  0.00           H  
ATOM   2466  C   LYS A 190      32.860  48.270  51.950  1.00  0.00           C  
ATOM   2467  O   LYS A 190      33.500  48.240  52.990  1.00  0.00           O  
ATOM   2468  N   ASP A 191      33.350  47.690  50.800  1.00  0.00           N  
ATOM   2469  H   ASP A 191      32.850  47.850  49.940  1.00  0.00           H  
ATOM   2470  CA  ASP A 191      34.560  46.830  50.870  1.00  0.00           C  
ATOM   2471  HA  ASP A 191      35.290  47.380  51.450  1.00  0.00           H  
ATOM   2472  CB  ASP A 191      34.190  45.620  51.700  1.00  0.00           C  
ATOM   2473  HB3 ASP A 191      33.580  45.020  51.030  1.00  0.00           H  
ATOM   2474  HB2 ASP A 191      33.510  45.890  52.510  1.00  0.00           H  
ATOM   2475  CG  ASP A 191      35.390  44.850  52.350  1.00  0.00           C  
ATOM   2476  OD1 ASP A 191      36.490  45.390  52.440  1.00  0.00           O  
ATOM   2477  OD2 ASP A 191      35.170  43.720  52.850  1.00  0.00           O  
ATOM   2478  C   ASP A 191      35.250  46.440  49.520  1.00  0.00           C  
ATOM   2479  O   ASP A 191      34.540  46.330  48.550  1.00  0.00           O  
ATOM   2480  N   SER A 192      36.580  46.200  49.540  1.00  0.00           N  
ATOM   2481  H   SER A 192      37.050  46.290  50.430  1.00  0.00           H  
ATOM   2482  CA  SER A 192      37.340  45.530  48.440  1.00  0.00           C  
ATOM   2483  HA  SER A 192      37.220  46.220  47.600  1.00  0.00           H  
ATOM   2484  CB  SER A 192      38.830  45.460  48.900  1.00  0.00           C  
ATOM   2485  HB3 SER A 192      39.540  44.950  48.240  1.00  0.00           H  
ATOM   2486  HB2 SER A 192      38.880  44.870  49.820  1.00  0.00           H  
ATOM   2487  OG  SER A 192      39.310  46.730  49.110  1.00  0.00           O  
ATOM   2488  HG  SER A 192      39.300  46.820  50.070  1.00  0.00           H  
ATOM   2489  C   SER A 192      36.680  44.230  48.030  1.00  0.00           C  
ATOM   2490  O   SER A 192      36.330  43.500  48.960  1.00  0.00           O  
ATOM   2491  N   CYS A 193      36.570  43.880  46.710  1.00  0.00           N  
ATOM   2492  H   CYS A 193      36.760  44.550  45.980  1.00  0.00           H  
ATOM   2493  CA  CYS A 193      36.020  42.530  46.310  1.00  0.00           C  
ATOM   2494  HA  CYS A 193      36.440  41.670  46.810  1.00  0.00           H  
ATOM   2495  CB  CYS A 193      34.460  42.530  46.650  1.00  0.00           C  
ATOM   2496  HB3 CYS A 193      33.990  43.030  45.800  1.00  0.00           H  
ATOM   2497  HB2 CYS A 193      34.210  43.110  47.550  1.00  0.00           H  
ATOM   2498  SG  CYS A 193      33.920  40.860  46.890  1.00  0.00           S  
ATOM   2499  C   CYS A 193      36.310  42.270  44.840  1.00  0.00           C  
ATOM   2500  O   CYS A 193      36.140  43.190  44.020  1.00  0.00           O  
ATOM   2501  N   GLN A 194      36.620  40.980  44.470  1.00  0.00           N  
ATOM   2502  H   GLN A 194      36.500  40.310  45.210  1.00  0.00           H  
ATOM   2503  CA  GLN A 194      36.740  40.500  43.070  1.00  0.00           C  
ATOM   2504  HA  GLN A 194      37.380  39.630  42.990  1.00  0.00           H  
ATOM   2505  CB  GLN A 194      35.340  40.010  42.620  1.00  0.00           C  
ATOM   2506  HB3 GLN A 194      35.330  39.630  41.610  1.00  0.00           H  
ATOM   2507  HB2 GLN A 194      34.720  40.910  42.690  1.00  0.00           H  
ATOM   2508  CG  GLN A 194      34.640  38.920  43.530  1.00  0.00           C  
ATOM   2509  HG3 GLN A 194      34.460  39.240  44.550  1.00  0.00           H  
ATOM   2510  HG2 GLN A 194      35.310  38.070  43.580  1.00  0.00           H  
ATOM   2511  CD  GLN A 194      33.260  38.520  43.070  1.00  0.00           C  
ATOM   2512  OE1 GLN A 194      32.920  38.710  41.920  1.00  0.00           O  
ATOM   2513  NE2 GLN A 194      32.360  37.910  43.850  1.00  0.00           N  
ATOM   2514 HE21 GLN A 194      32.580  37.830  44.840  1.00  0.00           H  
ATOM   2515 HE22 GLN A 194      31.420  37.750  43.520  1.00  0.00           H  
ATOM   2516  C   GLN A 194      37.400  41.450  42.100  1.00  0.00           C  
ATOM   2517  O   GLN A 194      36.850  41.880  41.070  1.00  0.00           O  
ATOM   2518  N   GLY A 195      38.690  41.750  42.470  1.00  0.00           N  
ATOM   2519  H   GLY A 195      39.070  41.380  43.330  1.00  0.00           H  
ATOM   2520  CA  GLY A 195      39.710  42.360  41.620  1.00  0.00           C  
ATOM   2521  HA3 GLY A 195      39.260  42.850  40.770  1.00  0.00           H  
ATOM   2522  HA2 GLY A 195      40.420  41.600  41.270  1.00  0.00           H  
ATOM   2523  C   GLY A 195      40.520  43.440  42.330  1.00  0.00           C  
ATOM   2524  O   GLY A 195      41.520  43.850  41.770  1.00  0.00           O  
ATOM   2525  N   ASP A 196      40.160  43.840  43.600  1.00  0.00           N  
ATOM   2526  H   ASP A 196      39.390  43.390  44.060  1.00  0.00           H  
ATOM   2527  CA  ASP A 196      40.820  44.870  44.440  1.00  0.00           C  
ATOM   2528  HA  ASP A 196      41.130  45.590  43.680  1.00  0.00           H  
ATOM   2529  CB  ASP A 196      39.770  45.520  45.330  1.00  0.00           C  
ATOM   2530  HB3 ASP A 196      40.320  46.250  45.910  1.00  0.00           H  
ATOM   2531  HB2 ASP A 196      39.440  44.710  45.970  1.00  0.00           H  
ATOM   2532  CG  ASP A 196      38.690  46.140  44.540  1.00  0.00           C  
ATOM   2533  OD1 ASP A 196      39.010  46.930  43.590  1.00  0.00           O  
ATOM   2534  OD2 ASP A 196      37.520  45.920  44.930  1.00  0.00           O  
ATOM   2535  C   ASP A 196      42.120  44.420  45.110  1.00  0.00           C  
ATOM   2536  O   ASP A 196      42.940  45.330  45.440  1.00  0.00           O  
ATOM   2537  N   SER A 197      42.480  43.110  45.020  1.00  0.00           N  
ATOM   2538  H   SER A 197      41.870  42.410  44.630  1.00  0.00           H  
ATOM   2539  CA  SER A 197      43.740  42.640  45.620  1.00  0.00           C  
ATOM   2540  HA  SER A 197      43.740  42.870  46.680  1.00  0.00           H  
ATOM   2541  CB  SER A 197      43.770  41.160  45.550  1.00  0.00           C  
ATOM   2542  HB3 SER A 197      44.300  40.920  44.630  1.00  0.00           H  
ATOM   2543  HB2 SER A 197      42.800  40.670  45.640  1.00  0.00           H  
ATOM   2544  OG  SER A 197      44.700  40.600  46.470  1.00  0.00           O  
ATOM   2545  HG  SER A 197      44.240  40.620  47.320  1.00  0.00           H  
ATOM   2546  C   SER A 197      45.050  43.340  45.130  1.00  0.00           C  
ATOM   2547  O   SER A 197      45.050  43.930  44.000  1.00  0.00           O  
ATOM   2548  N   GLY A 198      46.060  43.520  45.970  1.00  0.00           N  
ATOM   2549  H   GLY A 198      46.060  43.160  46.900  1.00  0.00           H  
ATOM   2550  CA  GLY A 198      47.260  44.250  45.530  1.00  0.00           C  
ATOM   2551  HA3 GLY A 198      47.290  44.010  44.460  1.00  0.00           H  
ATOM   2552  HA2 GLY A 198      48.100  43.850  46.080  1.00  0.00           H  
ATOM   2553  C   GLY A 198      47.130  45.780  45.510  1.00  0.00           C  
ATOM   2554  O   GLY A 198      48.130  46.490  45.260  1.00  0.00           O  
ATOM   2555  N   GLY A 199      45.920  46.330  45.730  1.00  0.00           N  
ATOM   2556  H   GLY A 199      45.090  45.750  45.800  1.00  0.00           H  
ATOM   2557  CA  GLY A 199      45.540  47.740  45.740  1.00  0.00           C  
ATOM   2558  HA3 GLY A 199      44.470  47.940  45.830  1.00  0.00           H  
ATOM   2559  HA2 GLY A 199      45.850  47.970  44.710  1.00  0.00           H  
ATOM   2560  C   GLY A 199      46.370  48.540  46.820  1.00  0.00           C  
ATOM   2561  O   GLY A 199      46.610  48.030  47.890  1.00  0.00           O  
ATOM   2562  N   PRO A 200      46.660  49.840  46.610  1.00  0.00           N  
ATOM   2563  CD  PRO A 200      46.750  50.610  45.380  1.00  0.00           C  
ATOM   2564  HD3 PRO A 200      45.810  50.540  44.830  1.00  0.00           H  
ATOM   2565  HD2 PRO A 200      47.580  50.280  44.750  1.00  0.00           H  
ATOM   2566  CG  PRO A 200      46.910  52.030  45.810  1.00  0.00           C  
ATOM   2567  HG3 PRO A 200      45.910  52.440  45.990  1.00  0.00           H  
ATOM   2568  HG2 PRO A 200      47.410  52.580  45.010  1.00  0.00           H  
ATOM   2569  CB  PRO A 200      47.740  51.900  47.090  1.00  0.00           C  
ATOM   2570  HB3 PRO A 200      47.590  52.670  47.840  1.00  0.00           H  
ATOM   2571  HB2 PRO A 200      48.810  51.800  46.860  1.00  0.00           H  
ATOM   2572  CA  PRO A 200      47.140  50.650  47.720  1.00  0.00           C  
ATOM   2573  HA  PRO A 200      47.900  50.100  48.260  1.00  0.00           H  
ATOM   2574  C   PRO A 200      46.040  51.110  48.740  1.00  0.00           C  
ATOM   2575  O   PRO A 200      44.920  51.470  48.340  1.00  0.00           O  
ATOM   2576  N   VAL A 201      46.440  51.150  49.990  1.00  0.00           N  
ATOM   2577  H   VAL A 201      47.420  50.910  50.120  1.00  0.00           H  
ATOM   2578  CA  VAL A 201      45.850  51.870  51.160  1.00  0.00           C  
ATOM   2579  HA  VAL A 201      44.850  52.130  50.810  1.00  0.00           H  
ATOM   2580  CB  VAL A 201      45.530  51.010  52.360  1.00  0.00           C  
ATOM   2581  HB  VAL A 201      46.500  50.830  52.840  1.00  0.00           H  
ATOM   2582  CG1 VAL A 201      44.700  51.780  53.260  1.00  0.00           C  
ATOM   2583 HG11 VAL A 201      43.920  52.270  52.680  1.00  0.00           H  
ATOM   2584 HG12 VAL A 201      44.260  51.110  54.000  1.00  0.00           H  
ATOM   2585 HG13 VAL A 201      45.360  52.530  53.690  1.00  0.00           H  
ATOM   2586  CG2 VAL A 201      44.970  49.640  51.930  1.00  0.00           C  
ATOM   2587 HG21 VAL A 201      44.220  49.720  51.150  1.00  0.00           H  
ATOM   2588 HG22 VAL A 201      45.800  48.990  51.710  1.00  0.00           H  
ATOM   2589 HG23 VAL A 201      44.380  49.230  52.760  1.00  0.00           H  
ATOM   2590  C   VAL A 201      46.720  53.110  51.580  1.00  0.00           C  
ATOM   2591  O   VAL A 201      47.840  52.940  51.920  1.00  0.00           O  
ATOM   2592  N   VAL A 202      46.240  54.320  51.380  1.00  0.00           N  
ATOM   2593  H   VAL A 202      45.290  54.370  51.040  1.00  0.00           H  
ATOM   2594  CA  VAL A 202      46.880  55.650  51.490  1.00  0.00           C  
ATOM   2595  HA  VAL A 202      47.950  55.540  51.630  1.00  0.00           H  
ATOM   2596  CB  VAL A 202      46.790  56.430  50.140  1.00  0.00           C  
ATOM   2597  HB  VAL A 202      45.770  56.730  49.890  1.00  0.00           H  
ATOM   2598  CG1 VAL A 202      47.470  57.790  50.140  1.00  0.00           C  
ATOM   2599 HG11 VAL A 202      46.850  58.490  50.720  1.00  0.00           H  
ATOM   2600 HG12 VAL A 202      48.370  57.620  50.730  1.00  0.00           H  
ATOM   2601 HG13 VAL A 202      47.620  58.160  49.120  1.00  0.00           H  
ATOM   2602  CG2 VAL A 202      47.490  55.570  49.030  1.00  0.00           C  
ATOM   2603 HG21 VAL A 202      47.210  54.540  49.200  1.00  0.00           H  
ATOM   2604 HG22 VAL A 202      47.220  55.890  48.020  1.00  0.00           H  
ATOM   2605 HG23 VAL A 202      48.570  55.780  49.080  1.00  0.00           H  
ATOM   2606  C   VAL A 202      46.380  56.480  52.700  1.00  0.00           C  
ATOM   2607  O   VAL A 202      45.150  56.570  52.860  1.00  0.00           O  
ATOM   2608  N   CYS A 203      47.280  56.910  53.560  1.00  0.00           N  
ATOM   2609  H   CYS A 203      48.250  56.730  53.390  1.00  0.00           H  
ATOM   2610  CA  CYS A 203      46.830  57.430  54.930  1.00  0.00           C  
ATOM   2611  HA  CYS A 203      45.810  57.790  54.850  1.00  0.00           H  
ATOM   2612  CB  CYS A 203      46.950  56.270  55.970  1.00  0.00           C  
ATOM   2613  HB3 CYS A 203      46.260  56.510  56.780  1.00  0.00           H  
ATOM   2614  HB2 CYS A 203      47.940  56.080  56.390  1.00  0.00           H  
ATOM   2615  SG  CYS A 203      46.350  54.670  55.380  1.00  0.00           S  
ATOM   2616  C   CYS A 203      47.700  58.680  55.250  1.00  0.00           C  
ATOM   2617  O   CYS A 203      48.250  59.260  54.270  1.00  0.00           O  
ATOM   2618  N   SER A 204      47.860  59.120  56.510  1.00  0.00           N  
ATOM   2619  H   SER A 204      47.160  58.810  57.170  1.00  0.00           H  
ATOM   2620  CA  SER A 204      48.950  59.920  57.010  1.00  0.00           C  
ATOM   2621  HA  SER A 204      48.830  61.000  56.850  1.00  0.00           H  
ATOM   2622  CB  SER A 204      49.130  59.700  58.510  1.00  0.00           C  
ATOM   2623  HB3 SER A 204      49.660  58.770  58.670  1.00  0.00           H  
ATOM   2624  HB2 SER A 204      48.200  59.670  59.070  1.00  0.00           H  
ATOM   2625  OG  SER A 204      49.850  60.730  59.100  1.00  0.00           O  
ATOM   2626  HG  SER A 204      49.200  61.370  59.390  1.00  0.00           H  
ATOM   2627  C   SER A 204      50.220  59.500  56.410  1.00  0.00           C  
ATOM   2628  O   SER A 204      50.370  58.270  56.180  1.00  0.00           O  
ATOM   2629  N   GLY A 205      51.080  60.410  56.060  1.00  0.00           N  
ATOM   2630  H   GLY A 205      50.750  61.360  56.170  1.00  0.00           H  
ATOM   2631  CA  GLY A 205      52.460  60.160  55.580  1.00  0.00           C  
ATOM   2632  HA3 GLY A 205      52.980  59.680  56.400  1.00  0.00           H  
ATOM   2633  HA2 GLY A 205      53.110  61.030  55.530  1.00  0.00           H  
ATOM   2634  C   GLY A 205      52.600  59.390  54.230  1.00  0.00           C  
ATOM   2635  O   GLY A 205      53.750  59.080  53.860  1.00  0.00           O  
ATOM   2636  N   LYS A 206      51.550  58.930  53.540  1.00  0.00           N  
ATOM   2637  H   LYS A 206      50.630  59.070  53.910  1.00  0.00           H  
ATOM   2638  CA  LYS A 206      51.620  58.300  52.190  1.00  0.00           C  
ATOM   2639  HA  LYS A 206      52.650  58.260  51.850  1.00  0.00           H  
ATOM   2640  CB  LYS A 206      50.780  59.180  51.280  1.00  0.00           C  
ATOM   2641  HB3 LYS A 206      49.850  59.500  51.770  1.00  0.00           H  
ATOM   2642  HB2 LYS A 206      50.510  58.640  50.370  1.00  0.00           H  
ATOM   2643  CG  LYS A 206      51.420  60.520  50.840  1.00  0.00           C  
ATOM   2644  HG3 LYS A 206      52.270  60.310  50.200  1.00  0.00           H  
ATOM   2645  HG2 LYS A 206      51.760  60.840  51.820  1.00  0.00           H  
ATOM   2646  CD  LYS A 206      50.350  61.460  50.300  1.00  0.00           C  
ATOM   2647  HD3 LYS A 206      49.440  61.420  50.890  1.00  0.00           H  
ATOM   2648  HD2 LYS A 206      50.130  61.130  49.290  1.00  0.00           H  
ATOM   2649  CE  LYS A 206      50.820  62.870  50.180  1.00  0.00           C  
ATOM   2650  HE3 LYS A 206      51.840  62.850  49.780  1.00  0.00           H  
ATOM   2651  HE2 LYS A 206      50.840  63.280  51.190  1.00  0.00           H  
ATOM   2652  NZ  LYS A 206      49.910  63.670  49.350  1.00  0.00           N  
ATOM   2653  HZ1 LYS A 206      49.980  64.660  49.490  1.00  0.00           H  
ATOM   2654  HZ2 LYS A 206      49.880  63.420  48.380  1.00  0.00           H  
ATOM   2655  HZ3 LYS A 206      48.970  63.540  49.720  1.00  0.00           H  
ATOM   2656  C   LYS A 206      51.150  56.870  52.230  1.00  0.00           C  
ATOM   2657  O   LYS A 206      50.290  56.440  53.030  1.00  0.00           O  
ATOM   2658  N   LEU A 207      51.750  56.070  51.350  1.00  0.00           N  
ATOM   2659  H   LEU A 207      52.470  56.460  50.750  1.00  0.00           H  
ATOM   2660  CA  LEU A 207      51.440  54.710  51.140  1.00  0.00           C  
ATOM   2661  HA  LEU A 207      50.390  54.640  50.880  1.00  0.00           H  
ATOM   2662  CB  LEU A 207      52.070  54.230  49.840  1.00  0.00           C  
ATOM   2663  HB3 LEU A 207      53.140  54.420  49.700  1.00  0.00           H  
ATOM   2664  HB2 LEU A 207      51.680  54.810  49.010  1.00  0.00           H  
ATOM   2665  CG  LEU A 207      51.920  52.740  49.540  1.00  0.00           C  
ATOM   2666  HG  LEU A 207      52.350  52.260  50.420  1.00  0.00           H  
ATOM   2667  CD1 LEU A 207      50.440  52.430  49.440  1.00  0.00           C  
ATOM   2668 HD11 LEU A 207      50.050  52.840  48.500  1.00  0.00           H  
ATOM   2669 HD12 LEU A 207      50.420  51.350  49.360  1.00  0.00           H  
ATOM   2670 HD13 LEU A 207      49.820  52.770  50.270  1.00  0.00           H  
ATOM   2671  CD2 LEU A 207      52.650  52.270  48.250  1.00  0.00           C  
ATOM   2672 HD21 LEU A 207      53.700  52.430  48.500  1.00  0.00           H  
ATOM   2673 HD22 LEU A 207      52.470  51.190  48.310  1.00  0.00           H  
ATOM   2674 HD23 LEU A 207      52.340  52.780  47.340  1.00  0.00           H  
ATOM   2675  C   LEU A 207      51.720  53.800  52.410  1.00  0.00           C  
ATOM   2676  O   LEU A 207      52.910  53.440  52.520  1.00  0.00           O  
ATOM   2677  N   GLN A 208      50.710  53.440  53.180  1.00  0.00           N  
ATOM   2678  H   GLN A 208      49.770  53.750  52.970  1.00  0.00           H  
ATOM   2679  CA  GLN A 208      50.900  52.620  54.310  1.00  0.00           C  
ATOM   2680  HA  GLN A 208      51.960  52.490  54.550  1.00  0.00           H  
ATOM   2681  CB  GLN A 208      50.160  53.230  55.520  1.00  0.00           C  
ATOM   2682  HB3 GLN A 208      50.240  52.580  56.390  1.00  0.00           H  
ATOM   2683  HB2 GLN A 208      49.100  53.330  55.270  1.00  0.00           H  
ATOM   2684  CG  GLN A 208      50.650  54.700  55.970  1.00  0.00           C  
ATOM   2685  HG3 GLN A 208      49.750  55.040  56.480  1.00  0.00           H  
ATOM   2686  HG2 GLN A 208      50.750  55.360  55.110  1.00  0.00           H  
ATOM   2687  CD  GLN A 208      51.830  54.860  56.920  1.00  0.00           C  
ATOM   2688  OE1 GLN A 208      52.440  53.950  57.430  1.00  0.00           O  
ATOM   2689  NE2 GLN A 208      52.200  56.120  57.100  1.00  0.00           N  
ATOM   2690 HE21 GLN A 208      51.610  56.890  56.790  1.00  0.00           H  
ATOM   2691 HE22 GLN A 208      53.010  56.300  57.680  1.00  0.00           H  
ATOM   2692  C   GLN A 208      50.540  51.130  54.180  1.00  0.00           C  
ATOM   2693  O   GLN A 208      50.990  50.350  55.040  1.00  0.00           O  
ATOM   2694  N   GLY A 209      49.720  50.700  53.190  1.00  0.00           N  
ATOM   2695  H   GLY A 209      49.480  51.450  52.560  1.00  0.00           H  
ATOM   2696  CA  GLY A 209      49.110  49.370  53.090  1.00  0.00           C  
ATOM   2697  HA3 GLY A 209      48.080  49.450  53.430  1.00  0.00           H  
ATOM   2698  HA2 GLY A 209      49.630  48.690  53.760  1.00  0.00           H  
ATOM   2699  C   GLY A 209      49.010  48.780  51.710  1.00  0.00           C  
ATOM   2700  O   GLY A 209      48.910  49.560  50.770  1.00  0.00           O  
ATOM   2701  N   ILE A 210      48.810  47.450  51.630  1.00  0.00           N  
ATOM   2702  H   ILE A 210      48.790  46.910  52.480  1.00  0.00           H  
ATOM   2703  CA  ILE A 210      48.440  46.730  50.420  1.00  0.00           C  
ATOM   2704  HA  ILE A 210      48.310  47.370  49.550  1.00  0.00           H  
ATOM   2705  CB  ILE A 210      49.560  45.770  49.980  1.00  0.00           C  
ATOM   2706  HB  ILE A 210      49.440  44.970  50.720  1.00  0.00           H  
ATOM   2707  CG2 ILE A 210      49.300  45.230  48.540  1.00  0.00           C  
ATOM   2708 HG21 ILE A 210      49.300  46.100  47.860  1.00  0.00           H  
ATOM   2709 HG22 ILE A 210      50.080  44.550  48.220  1.00  0.00           H  
ATOM   2710 HG23 ILE A 210      48.300  44.810  48.530  1.00  0.00           H  
ATOM   2711  CG1 ILE A 210      50.930  46.380  50.060  1.00  0.00           C  
ATOM   2712 HG13 ILE A 210      51.630  45.610  49.730  1.00  0.00           H  
ATOM   2713 HG12 ILE A 210      51.240  46.630  51.070  1.00  0.00           H  
ATOM   2714  CD1 ILE A 210      51.190  47.540  49.070  1.00  0.00           C  
ATOM   2715 HD11 ILE A 210      52.240  47.780  49.250  1.00  0.00           H  
ATOM   2716 HD12 ILE A 210      51.080  47.290  48.010  1.00  0.00           H  
ATOM   2717 HD13 ILE A 210      50.520  48.320  49.420  1.00  0.00           H  
ATOM   2718  C   ILE A 210      47.150  45.960  50.690  1.00  0.00           C  
ATOM   2719  O   ILE A 210      47.230  45.210  51.620  1.00  0.00           O  
ATOM   2720  N   VAL A 211      46.140  45.900  49.810  1.00  0.00           N  
ATOM   2721  H   VAL A 211      46.240  46.490  48.990  1.00  0.00           H  
ATOM   2722  CA  VAL A 211      44.980  44.930  49.840  1.00  0.00           C  
ATOM   2723  HA  VAL A 211      44.370  45.130  50.720  1.00  0.00           H  
ATOM   2724  CB  VAL A 211      43.960  45.330  48.780  1.00  0.00           C  
ATOM   2725  HB  VAL A 211      44.320  45.080  47.780  1.00  0.00           H  
ATOM   2726  CG1 VAL A 211      42.670  44.450  49.050  1.00  0.00           C  
ATOM   2727 HG11 VAL A 211      43.070  43.460  48.850  1.00  0.00           H  
ATOM   2728 HG12 VAL A 211      42.230  44.660  50.030  1.00  0.00           H  
ATOM   2729 HG13 VAL A 211      41.920  44.650  48.280  1.00  0.00           H  
ATOM   2730  CG2 VAL A 211      43.560  46.820  48.830  1.00  0.00           C  
ATOM   2731 HG21 VAL A 211      44.330  47.500  49.170  1.00  0.00           H  
ATOM   2732 HG22 VAL A 211      43.290  47.200  47.840  1.00  0.00           H  
ATOM   2733 HG23 VAL A 211      42.660  47.010  49.420  1.00  0.00           H  
ATOM   2734  C   VAL A 211      45.490  43.500  49.760  1.00  0.00           C  
ATOM   2735  O   VAL A 211      45.750  42.910  48.700  1.00  0.00           O  
ATOM   2736  N   SER A 212      45.540  42.810  50.890  1.00  0.00           N  
ATOM   2737  H   SER A 212      45.210  43.240  51.740  1.00  0.00           H  
ATOM   2738  CA  SER A 212      46.330  41.630  51.010  1.00  0.00           C  
ATOM   2739  HA  SER A 212      46.850  41.320  50.100  1.00  0.00           H  
ATOM   2740  CB  SER A 212      47.510  41.830  52.020  1.00  0.00           C  
ATOM   2741  HB3 SER A 212      47.020  42.130  52.930  1.00  0.00           H  
ATOM   2742  HB2 SER A 212      48.180  42.550  51.550  1.00  0.00           H  
ATOM   2743  OG  SER A 212      48.200  40.620  52.350  1.00  0.00           O  
ATOM   2744  HG  SER A 212      48.650  40.300  51.560  1.00  0.00           H  
ATOM   2745  C   SER A 212      45.530  40.400  51.290  1.00  0.00           C  
ATOM   2746  O   SER A 212      45.420  39.540  50.420  1.00  0.00           O  
ATOM   2747  N   TRP A 213      44.720  40.340  52.330  1.00  0.00           N  
ATOM   2748  H   TRP A 213      44.750  41.030  53.070  1.00  0.00           H  
ATOM   2749  CA  TRP A 213      43.690  39.280  52.500  1.00  0.00           C  
ATOM   2750  HA  TRP A 213      43.220  38.960  51.560  1.00  0.00           H  
ATOM   2751  CB  TRP A 213      44.340  38.030  53.130  1.00  0.00           C  
ATOM   2752  HB3 TRP A 213      45.030  37.640  52.380  1.00  0.00           H  
ATOM   2753  HB2 TRP A 213      43.660  37.220  53.340  1.00  0.00           H  
ATOM   2754  CG  TRP A 213      45.090  38.270  54.410  1.00  0.00           C  
ATOM   2755  CD1 TRP A 213      46.300  38.800  54.540  1.00  0.00           C  
ATOM   2756  HD1 TRP A 213      46.950  39.110  53.730  1.00  0.00           H  
ATOM   2757  NE1 TRP A 213      46.780  38.720  55.870  1.00  0.00           N  
ATOM   2758  HE1 TRP A 213      47.700  39.080  56.090  1.00  0.00           H  
ATOM   2759  CE2 TRP A 213      45.870  38.030  56.610  1.00  0.00           C  
ATOM   2760  CZ2 TRP A 213      45.860  37.600  57.950  1.00  0.00           C  
ATOM   2761  HZ2 TRP A 213      46.670  37.960  58.580  1.00  0.00           H  
ATOM   2762  CH2 TRP A 213      44.720  36.930  58.420  1.00  0.00           C  
ATOM   2763  HH2 TRP A 213      44.620  36.650  59.460  1.00  0.00           H  
ATOM   2764  CZ3 TRP A 213      43.590  36.740  57.580  1.00  0.00           C  
ATOM   2765  HZ3 TRP A 213      42.780  36.190  58.020  1.00  0.00           H  
ATOM   2766  CE3 TRP A 213      43.650  37.080  56.270  1.00  0.00           C  
ATOM   2767  HE3 TRP A 213      42.800  36.730  55.720  1.00  0.00           H  
ATOM   2768  CD2 TRP A 213      44.740  37.780  55.720  1.00  0.00           C  
ATOM   2769  C   TRP A 213      42.620  39.760  53.440  1.00  0.00           C  
ATOM   2770  O   TRP A 213      42.410  40.950  53.650  1.00  0.00           O  
ATOM   2771  N   GLY A 214      41.740  38.890  53.890  1.00  0.00           N  
ATOM   2772  H   GLY A 214      41.800  38.000  53.440  1.00  0.00           H  
ATOM   2773  CA  GLY A 214      40.670  39.090  54.870  1.00  0.00           C  
ATOM   2774  HA3 GLY A 214      40.040  39.980  54.780  1.00  0.00           H  
ATOM   2775  HA2 GLY A 214      41.100  39.240  55.850  1.00  0.00           H  
ATOM   2776  C   GLY A 214      39.770  37.800  54.980  1.00  0.00           C  
ATOM   2777  O   GLY A 214      40.230  36.690  54.830  1.00  0.00           O  
ATOM   2778  N   SER A 215      38.420  37.890  55.040  1.00  0.00           N  
ATOM   2779  H   SER A 215      37.990  38.790  54.990  1.00  0.00           H  
ATOM   2780  CA  SER A 215      37.580  36.700  55.150  1.00  0.00           C  
ATOM   2781  HA  SER A 215      38.080  35.880  54.630  1.00  0.00           H  
ATOM   2782  CB  SER A 215      37.340  36.240  56.630  1.00  0.00           C  
ATOM   2783  HB3 SER A 215      38.300  36.010  57.110  1.00  0.00           H  
ATOM   2784  HB2 SER A 215      36.700  35.380  56.740  1.00  0.00           H  
ATOM   2785  OG  SER A 215      36.710  37.220  57.370  1.00  0.00           O  
ATOM   2786  HG  SER A 215      37.340  37.930  57.470  1.00  0.00           H  
ATOM   2787  C   SER A 215      36.170  36.870  54.430  1.00  0.00           C  
ATOM   2788  O   SER A 215      35.320  35.970  54.510  1.00  0.00           O  
ATOM   2789  N   GLY A 216      36.060  38.020  53.780  1.00  0.00           N  
ATOM   2790  H   GLY A 216      36.840  38.670  53.770  1.00  0.00           H  
ATOM   2791  CA  GLY A 216      34.940  38.270  52.790  1.00  0.00           C  
ATOM   2792  HA3 GLY A 216      34.070  37.650  53.010  1.00  0.00           H  
ATOM   2793  HA2 GLY A 216      35.290  37.990  51.800  1.00  0.00           H  
ATOM   2794  C   GLY A 216      34.570  39.740  52.760  1.00  0.00           C  
ATOM   2795  O   GLY A 216      34.890  40.560  53.630  1.00  0.00           O  
ATOM   2796  N   CYS A 217      33.770  39.940  51.710  1.00  0.00           N  
ATOM   2797  H   CYS A 217      33.490  39.060  51.280  1.00  0.00           H  
ATOM   2798  CA  CYS A 217      33.240  41.250  51.210  1.00  0.00           C  
ATOM   2799  HA  CYS A 217      34.030  41.990  51.420  1.00  0.00           H  
ATOM   2800  CB  CYS A 217      33.160  41.160  49.700  1.00  0.00           C  
ATOM   2801  HB3 CYS A 217      33.100  42.140  49.220  1.00  0.00           H  
ATOM   2802  HB2 CYS A 217      32.320  40.520  49.430  1.00  0.00           H  
ATOM   2803  SG  CYS A 217      34.530  40.580  48.750  1.00  0.00           S  
ATOM   2804  C   CYS A 217      32.040  41.760  51.880  1.00  0.00           C  
ATOM   2805  O   CYS A 217      31.000  41.170  51.750  1.00  0.00           O  
ATOM   2806  N   ALA A 218      32.110  42.960  52.490  1.00  0.00           N  
ATOM   2807  H   ALA A 218      33.050  43.280  52.710  1.00  0.00           H  
ATOM   2808  CA  ALA A 218      31.010  43.850  52.970  1.00  0.00           C  
ATOM   2809  HA  ALA A 218      31.410  44.820  53.210  1.00  0.00           H  
ATOM   2810  CB  ALA A 218      30.120  44.170  51.730  1.00  0.00           C  
ATOM   2811  HB1 ALA A 218      29.450  45.010  51.930  1.00  0.00           H  
ATOM   2812  HB2 ALA A 218      30.690  44.510  50.860  1.00  0.00           H  
ATOM   2813  HB3 ALA A 218      29.590  43.280  51.400  1.00  0.00           H  
ATOM   2814  C   ALA A 218      30.120  43.420  54.140  1.00  0.00           C  
ATOM   2815  O   ALA A 218      29.070  44.040  54.290  1.00  0.00           O  
ATOM   2816  N   GLN A 219      30.390  42.330  54.970  1.00  0.00           N  
ATOM   2817  H   GLN A 219      31.210  41.760  54.830  1.00  0.00           H  
ATOM   2818  CA  GLN A 219      29.540  42.080  56.170  1.00  0.00           C  
ATOM   2819  HA  GLN A 219      28.520  42.420  55.930  1.00  0.00           H  
ATOM   2820  CB  GLN A 219      29.350  40.600  56.340  1.00  0.00           C  
ATOM   2821  HB3 GLN A 219      29.160  40.120  55.380  1.00  0.00           H  
ATOM   2822  HB2 GLN A 219      28.550  40.400  57.050  1.00  0.00           H  
ATOM   2823  CG  GLN A 219      30.620  39.830  56.750  1.00  0.00           C  
ATOM   2824  HG3 GLN A 219      30.390  38.790  56.950  1.00  0.00           H  
ATOM   2825  HG2 GLN A 219      30.900  40.200  57.730  1.00  0.00           H  
ATOM   2826  CD  GLN A 219      31.850  39.830  55.780  1.00  0.00           C  
ATOM   2827  OE1 GLN A 219      31.810  39.550  54.630  1.00  0.00           O  
ATOM   2828  NE2 GLN A 219      33.010  40.110  56.210  1.00  0.00           N  
ATOM   2829 HE21 GLN A 219      33.120  40.340  57.190  1.00  0.00           H  
ATOM   2830 HE22 GLN A 219      33.720  40.140  55.490  1.00  0.00           H  
ATOM   2831  C   GLN A 219      30.110  42.680  57.420  1.00  0.00           C  
ATOM   2832  O   GLN A 219      31.270  43.040  57.450  1.00  0.00           O  
ATOM   2833  N   LYS A 220      29.340  42.680  58.480  1.00  0.00           N  
ATOM   2834  H   LYS A 220      28.400  42.420  58.240  1.00  0.00           H  
ATOM   2835  CA  LYS A 220      29.690  42.690  59.950  1.00  0.00           C  
ATOM   2836  HA  LYS A 220      30.370  43.520  60.080  1.00  0.00           H  
ATOM   2837  CB  LYS A 220      28.400  42.830  60.800  1.00  0.00           C  
ATOM   2838  HB3 LYS A 220      27.810  41.940  60.650  1.00  0.00           H  
ATOM   2839  HB2 LYS A 220      27.840  43.720  60.490  1.00  0.00           H  
ATOM   2840  CG  LYS A 220      28.670  42.990  62.310  1.00  0.00           C  
ATOM   2841  HG3 LYS A 220      29.310  43.860  62.450  1.00  0.00           H  
ATOM   2842  HG2 LYS A 220      29.010  42.180  62.960  1.00  0.00           H  
ATOM   2843  CD  LYS A 220      27.330  43.300  63.010  1.00  0.00           C  
ATOM   2844  HD3 LYS A 220      26.840  44.180  62.590  1.00  0.00           H  
ATOM   2845  HD2 LYS A 220      27.540  43.600  64.030  1.00  0.00           H  
ATOM   2846  CE  LYS A 220      26.390  42.090  63.030  1.00  0.00           C  
ATOM   2847  HE3 LYS A 220      26.950  41.180  63.260  1.00  0.00           H  
ATOM   2848  HE2 LYS A 220      25.920  42.080  62.060  1.00  0.00           H  
ATOM   2849  NZ  LYS A 220      25.350  42.180  64.100  1.00  0.00           N  
ATOM   2850  HZ1 LYS A 220      24.700  41.400  64.090  1.00  0.00           H  
ATOM   2851  HZ2 LYS A 220      25.750  42.100  65.030  1.00  0.00           H  
ATOM   2852  HZ3 LYS A 220      24.790  43.030  64.040  1.00  0.00           H  
ATOM   2853  C   LYS A 220      30.440  41.480  60.420  1.00  0.00           C  
ATOM   2854  O   LYS A 220      30.140  40.260  60.090  1.00  0.00           O  
ATOM   2855  N   ASN A 221      31.510  41.660  61.170  1.00  0.00           N  
ATOM   2856  H   ASN A 221      31.540  42.590  61.580  1.00  0.00           H  
ATOM   2857  CA  ASN A 221      32.670  40.820  61.520  1.00  0.00           C  
ATOM   2858  HA  ASN A 221      33.370  41.460  62.060  1.00  0.00           H  
ATOM   2859  CB  ASN A 221      32.330  39.560  62.360  1.00  0.00           C  
ATOM   2860  HB3 ASN A 221      33.220  39.170  62.870  1.00  0.00           H  
ATOM   2861  HB2 ASN A 221      32.030  38.730  61.740  1.00  0.00           H  
ATOM   2862  CG  ASN A 221      31.170  39.830  63.390  1.00  0.00           C  
ATOM   2863  OD1 ASN A 221      31.320  40.450  64.400  1.00  0.00           O  
ATOM   2864  ND2 ASN A 221      29.980  39.400  63.120  1.00  0.00           N  
ATOM   2865 HD21 ASN A 221      29.670  39.030  62.230  1.00  0.00           H  
ATOM   2866 HD22 ASN A 221      29.350  39.420  63.900  1.00  0.00           H  
ATOM   2867  C   ASN A 221      33.430  40.510  60.220  1.00  0.00           C  
ATOM   2868  O   ASN A 221      32.960  40.660  59.070  1.00  0.00           O  
ATOM   2869  N   LYS A 222      34.740  40.120  60.420  1.00  0.00           N  
ATOM   2870  H   LYS A 222      35.160  40.120  61.340  1.00  0.00           H  
ATOM   2871  CA  LYS A 222      35.660  39.710  59.360  1.00  0.00           C  
ATOM   2872  HA  LYS A 222      35.160  39.110  58.610  1.00  0.00           H  
ATOM   2873  CB  LYS A 222      36.590  38.740  60.080  1.00  0.00           C  
ATOM   2874  HB3 LYS A 222      36.960  39.200  61.000  1.00  0.00           H  
ATOM   2875  HB2 LYS A 222      37.420  38.740  59.380  1.00  0.00           H  
ATOM   2876  CG  LYS A 222      36.140  37.330  60.450  1.00  0.00           C  
ATOM   2877  HG3 LYS A 222      35.700  36.920  59.540  1.00  0.00           H  
ATOM   2878  HG2 LYS A 222      35.410  37.410  61.260  1.00  0.00           H  
ATOM   2879  CD  LYS A 222      37.320  36.590  61.020  1.00  0.00           C  
ATOM   2880  HD3 LYS A 222      37.640  37.120  61.920  1.00  0.00           H  
ATOM   2881  HD2 LYS A 222      38.100  36.550  60.260  1.00  0.00           H  
ATOM   2882  CE  LYS A 222      36.860  35.120  61.380  1.00  0.00           C  
ATOM   2883  HE3 LYS A 222      36.700  34.520  60.490  1.00  0.00           H  
ATOM   2884  HE2 LYS A 222      35.900  35.150  61.900  1.00  0.00           H  
ATOM   2885  NZ  LYS A 222      37.890  34.510  62.260  1.00  0.00           N  
ATOM   2886  HZ1 LYS A 222      37.540  33.770  62.860  1.00  0.00           H  
ATOM   2887  HZ2 LYS A 222      38.610  34.040  61.730  1.00  0.00           H  
ATOM   2888  HZ3 LYS A 222      38.410  35.140  62.850  1.00  0.00           H  
ATOM   2889  C   LYS A 222      36.450  40.830  58.610  1.00  0.00           C  
ATOM   2890  O   LYS A 222      36.450  40.730  57.370  1.00  0.00           O  
ATOM   2891  N   PRO A 223      36.980  41.900  59.240  1.00  0.00           N  
ATOM   2892  CD  PRO A 223      37.020  42.130  60.710  1.00  0.00           C  
ATOM   2893  HD3 PRO A 223      37.440  41.280  61.260  1.00  0.00           H  
ATOM   2894  HD2 PRO A 223      36.000  42.350  61.010  1.00  0.00           H  
ATOM   2895  CG  PRO A 223      38.000  43.300  60.930  1.00  0.00           C  
ATOM   2896  HG3 PRO A 223      39.020  42.950  61.050  1.00  0.00           H  
ATOM   2897  HG2 PRO A 223      37.770  43.880  61.830  1.00  0.00           H  
ATOM   2898  CB  PRO A 223      37.880  44.080  59.590  1.00  0.00           C  
ATOM   2899  HB3 PRO A 223      38.820  44.570  59.330  1.00  0.00           H  
ATOM   2900  HB2 PRO A 223      37.050  44.790  59.460  1.00  0.00           H  
ATOM   2901  CA  PRO A 223      37.530  42.990  58.450  1.00  0.00           C  
ATOM   2902  HA  PRO A 223      36.770  43.310  57.750  1.00  0.00           H  
ATOM   2903  C   PRO A 223      38.750  42.630  57.600  1.00  0.00           C  
ATOM   2904  O   PRO A 223      39.600  41.800  58.070  1.00  0.00           O  
ATOM   2905  N   GLY A 224      39.080  43.360  56.580  1.00  0.00           N  
ATOM   2906  H   GLY A 224      38.480  44.050  56.160  1.00  0.00           H  
ATOM   2907  CA  GLY A 224      40.210  43.000  55.740  1.00  0.00           C  
ATOM   2908  HA3 GLY A 224      40.170  43.600  54.840  1.00  0.00           H  
ATOM   2909  HA2 GLY A 224      40.190  41.940  55.470  1.00  0.00           H  
ATOM   2910  C   GLY A 224      41.580  43.240  56.370  1.00  0.00           C  
ATOM   2911  O   GLY A 224      41.660  44.060  57.300  1.00  0.00           O  
ATOM   2912  N   VAL A 225      42.620  42.610  55.910  1.00  0.00           N  
ATOM   2913  H   VAL A 225      42.540  41.980  55.120  1.00  0.00           H  
ATOM   2914  CA  VAL A 225      43.960  42.590  56.650  1.00  0.00           C  
ATOM   2915  HA  VAL A 225      43.950  43.230  57.520  1.00  0.00           H  
ATOM   2916  CB  VAL A 225      44.370  41.180  57.160  1.00  0.00           C  
ATOM   2917  HB  VAL A 225      44.580  40.520  56.320  1.00  0.00           H  
ATOM   2918  CG1 VAL A 225      45.610  41.290  58.010  1.00  0.00           C  
ATOM   2919 HG11 VAL A 225      45.460  41.870  58.930  1.00  0.00           H  
ATOM   2920 HG12 VAL A 225      45.850  40.290  58.380  1.00  0.00           H  
ATOM   2921 HG13 VAL A 225      46.460  41.610  57.420  1.00  0.00           H  
ATOM   2922  CG2 VAL A 225      43.340  40.560  58.150  1.00  0.00           C  
ATOM   2923 HG21 VAL A 225      42.400  40.410  57.620  1.00  0.00           H  
ATOM   2924 HG22 VAL A 225      43.660  39.640  58.630  1.00  0.00           H  
ATOM   2925 HG23 VAL A 225      43.180  41.330  58.920  1.00  0.00           H  
ATOM   2926  C   VAL A 225      45.040  43.010  55.570  1.00  0.00           C  
ATOM   2927  O   VAL A 225      45.060  42.350  54.480  1.00  0.00           O  
ATOM   2928  N   TYR A 226      45.940  43.930  55.850  1.00  0.00           N  
ATOM   2929  H   TYR A 226      45.920  44.390  56.740  1.00  0.00           H  
ATOM   2930  CA  TYR A 226      46.710  44.580  54.760  1.00  0.00           C  
ATOM   2931  HA  TYR A 226      46.530  44.120  53.790  1.00  0.00           H  
ATOM   2932  CB  TYR A 226      46.190  46.050  54.580  1.00  0.00           C  
ATOM   2933  HB3 TYR A 226      46.700  46.550  53.760  1.00  0.00           H  
ATOM   2934  HB2 TYR A 226      46.340  46.620  55.500  1.00  0.00           H  
ATOM   2935  CG  TYR A 226      44.630  46.170  54.290  1.00  0.00           C  
ATOM   2936  CD1 TYR A 226      44.160  46.570  53.080  1.00  0.00           C  
ATOM   2937  HD1 TYR A 226      44.850  46.800  52.280  1.00  0.00           H  
ATOM   2938  CE1 TYR A 226      42.760  46.710  52.900  1.00  0.00           C  
ATOM   2939  HE1 TYR A 226      42.380  47.110  51.980  1.00  0.00           H  
ATOM   2940  CZ  TYR A 226      41.880  46.600  53.990  1.00  0.00           C  
ATOM   2941  OH  TYR A 226      40.510  46.720  53.910  1.00  0.00           O  
ATOM   2942  HH  TYR A 226      40.280  46.810  54.840  1.00  0.00           H  
ATOM   2943  CE2 TYR A 226      42.320  46.270  55.250  1.00  0.00           C  
ATOM   2944  HE2 TYR A 226      41.580  46.130  56.030  1.00  0.00           H  
ATOM   2945  CD2 TYR A 226      43.700  45.990  55.400  1.00  0.00           C  
ATOM   2946  HD2 TYR A 226      44.050  45.680  56.370  1.00  0.00           H  
ATOM   2947  C   TYR A 226      48.230  44.610  55.080  1.00  0.00           C  
ATOM   2948  O   TYR A 226      48.710  44.700  56.210  1.00  0.00           O  
ATOM   2949  N   THR A 227      49.070  44.500  54.060  1.00  0.00           N  
ATOM   2950  H   THR A 227      48.720  44.350  53.130  1.00  0.00           H  
ATOM   2951  CA  THR A 227      50.570  44.400  54.240  1.00  0.00           C  
ATOM   2952  HA  THR A 227      50.790  43.770  55.100  1.00  0.00           H  
ATOM   2953  CB  THR A 227      51.230  43.730  53.010  1.00  0.00           C  
ATOM   2954  HB  THR A 227      51.280  44.420  52.160  1.00  0.00           H  
ATOM   2955  CG2 THR A 227      52.680  43.310  53.290  1.00  0.00           C  
ATOM   2956 HG21 THR A 227      52.750  42.770  54.240  1.00  0.00           H  
ATOM   2957 HG22 THR A 227      53.100  42.800  52.420  1.00  0.00           H  
ATOM   2958 HG23 THR A 227      53.280  44.170  53.580  1.00  0.00           H  
ATOM   2959  OG1 THR A 227      50.550  42.630  52.620  1.00  0.00           O  
ATOM   2960  HG1 THR A 227      50.970  42.240  51.850  1.00  0.00           H  
ATOM   2961  C   THR A 227      51.180  45.790  54.560  1.00  0.00           C  
ATOM   2962  O   THR A 227      51.010  46.690  53.710  1.00  0.00           O  
ATOM   2963  N   LYS A 228      51.730  45.940  55.750  1.00  0.00           N  
ATOM   2964  H   LYS A 228      51.710  45.130  56.360  1.00  0.00           H  
ATOM   2965  CA  LYS A 228      52.240  47.170  56.360  1.00  0.00           C  
ATOM   2966  HA  LYS A 228      51.400  47.880  56.430  1.00  0.00           H  
ATOM   2967  CB  LYS A 228      52.600  46.890  57.840  1.00  0.00           C  
ATOM   2968  HB3 LYS A 228      53.470  46.240  57.840  1.00  0.00           H  
ATOM   2969  HB2 LYS A 228      51.770  46.410  58.350  1.00  0.00           H  
ATOM   2970  CG  LYS A 228      52.880  48.150  58.640  1.00  0.00           C  
ATOM   2971  HG3 LYS A 228      52.010  48.800  58.580  1.00  0.00           H  
ATOM   2972  HG2 LYS A 228      53.720  48.660  58.180  1.00  0.00           H  
ATOM   2973  CD  LYS A 228      53.230  48.010  60.110  1.00  0.00           C  
ATOM   2974  HD3 LYS A 228      53.660  48.940  60.490  1.00  0.00           H  
ATOM   2975  HD2 LYS A 228      53.950  47.210  60.260  1.00  0.00           H  
ATOM   2976  CE  LYS A 228      51.950  47.780  60.920  1.00  0.00           C  
ATOM   2977  HE3 LYS A 228      51.600  46.760  60.780  1.00  0.00           H  
ATOM   2978  HE2 LYS A 228      51.290  48.510  60.470  1.00  0.00           H  
ATOM   2979  NZ  LYS A 228      52.170  47.990  62.380  1.00  0.00           N  
ATOM   2980  HZ1 LYS A 228      52.970  47.510  62.760  1.00  0.00           H  
ATOM   2981  HZ2 LYS A 228      52.330  48.990  62.480  1.00  0.00           H  
ATOM   2982  HZ3 LYS A 228      51.360  47.750  62.930  1.00  0.00           H  
ATOM   2983  C   LYS A 228      53.410  47.790  55.610  1.00  0.00           C  
ATOM   2984  O   LYS A 228      54.560  47.270  55.670  1.00  0.00           O  
ATOM   2985  N   VAL A 229      53.150  48.670  54.630  1.00  0.00           N  
ATOM   2986  H   VAL A 229      52.220  49.060  54.550  1.00  0.00           H  
ATOM   2987  CA  VAL A 229      54.140  48.990  53.600  1.00  0.00           C  
ATOM   2988  HA  VAL A 229      54.380  48.120  52.990  1.00  0.00           H  
ATOM   2989  CB  VAL A 229      53.550  49.930  52.510  1.00  0.00           C  
ATOM   2990  HB  VAL A 229      52.870  50.660  52.950  1.00  0.00           H  
ATOM   2991  CG1 VAL A 229      54.670  50.510  51.620  1.00  0.00           C  
ATOM   2992 HG11 VAL A 229      54.220  51.220  50.920  1.00  0.00           H  
ATOM   2993 HG12 VAL A 229      55.260  51.140  52.300  1.00  0.00           H  
ATOM   2994 HG13 VAL A 229      55.230  49.720  51.130  1.00  0.00           H  
ATOM   2995  CG2 VAL A 229      52.520  49.060  51.770  1.00  0.00           C  
ATOM   2996 HG21 VAL A 229      51.760  48.840  52.520  1.00  0.00           H  
ATOM   2997 HG22 VAL A 229      52.070  49.590  50.940  1.00  0.00           H  
ATOM   2998 HG23 VAL A 229      52.980  48.150  51.360  1.00  0.00           H  
ATOM   2999  C   VAL A 229      55.450  49.510  54.220  1.00  0.00           C  
ATOM   3000  O   VAL A 229      56.550  49.250  53.730  1.00  0.00           O  
ATOM   3001  N   CYS A 230      55.410  50.240  55.350  1.00  0.00           N  
ATOM   3002  H   CYS A 230      54.550  50.550  55.790  1.00  0.00           H  
ATOM   3003  CA  CYS A 230      56.650  50.690  56.030  1.00  0.00           C  
ATOM   3004  HA  CYS A 230      57.200  51.270  55.290  1.00  0.00           H  
ATOM   3005  CB  CYS A 230      56.340  51.580  57.170  1.00  0.00           C  
ATOM   3006  HB3 CYS A 230      55.770  52.360  56.680  1.00  0.00           H  
ATOM   3007  HB2 CYS A 230      57.270  51.940  57.600  1.00  0.00           H  
ATOM   3008  SG  CYS A 230      55.450  50.650  58.400  1.00  0.00           S  
ATOM   3009  C   CYS A 230      57.730  49.530  56.460  1.00  0.00           C  
ATOM   3010  O   CYS A 230      58.910  49.840  56.700  1.00  0.00           O  
ATOM   3011  N   ASN A 231      57.290  48.230  56.460  1.00  0.00           N  
ATOM   3012  H   ASN A 231      56.340  48.090  56.150  1.00  0.00           H  
ATOM   3013  CA  ASN A 231      58.150  47.110  56.840  1.00  0.00           C  
ATOM   3014  HA  ASN A 231      58.850  47.430  57.610  1.00  0.00           H  
ATOM   3015  CB  ASN A 231      57.340  45.930  57.420  1.00  0.00           C  
ATOM   3016  HB3 ASN A 231      57.960  45.030  57.550  1.00  0.00           H  
ATOM   3017  HB2 ASN A 231      56.490  45.600  56.810  1.00  0.00           H  
ATOM   3018  CG  ASN A 231      56.740  46.330  58.750  1.00  0.00           C  
ATOM   3019  OD1 ASN A 231      56.640  47.540  59.060  1.00  0.00           O  
ATOM   3020  ND2 ASN A 231      56.420  45.390  59.640  1.00  0.00           N  
ATOM   3021 HD21 ASN A 231      56.640  44.430  59.390  1.00  0.00           H  
ATOM   3022 HD22 ASN A 231      56.210  45.620  60.600  1.00  0.00           H  
ATOM   3023  C   ASN A 231      59.030  46.690  55.720  1.00  0.00           C  
ATOM   3024  O   ASN A 231      59.800  45.700  55.770  1.00  0.00           O  
ATOM   3025  N   TYR A 232      58.970  47.420  54.550  1.00  0.00           N  
ATOM   3026  H   TYR A 232      58.290  48.170  54.490  1.00  0.00           H  
ATOM   3027  CA  TYR A 232      59.630  47.060  53.260  1.00  0.00           C  
ATOM   3028  HA  TYR A 232      60.440  46.340  53.460  1.00  0.00           H  
ATOM   3029  CB  TYR A 232      58.640  46.260  52.410  1.00  0.00           C  
ATOM   3030  HB3 TYR A 232      59.140  45.780  51.560  1.00  0.00           H  
ATOM   3031  HB2 TYR A 232      57.980  46.980  51.920  1.00  0.00           H  
ATOM   3032  CG  TYR A 232      57.930  45.200  53.230  1.00  0.00           C  
ATOM   3033  CD1 TYR A 232      58.660  44.050  53.490  1.00  0.00           C  
ATOM   3034  HD1 TYR A 232      59.600  43.800  53.010  1.00  0.00           H  
ATOM   3035  CE1 TYR A 232      58.130  43.090  54.340  1.00  0.00           C  
ATOM   3036  HE1 TYR A 232      58.710  42.190  54.520  1.00  0.00           H  
ATOM   3037  CZ  TYR A 232      56.890  43.270  54.910  1.00  0.00           C  
ATOM   3038  OH  TYR A 232      56.390  42.420  55.850  1.00  0.00           O  
ATOM   3039  HH  TYR A 232      57.010  41.720  56.060  1.00  0.00           H  
ATOM   3040  CE2 TYR A 232      56.110  44.440  54.590  1.00  0.00           C  
ATOM   3041  HE2 TYR A 232      55.180  44.590  55.120  1.00  0.00           H  
ATOM   3042  CD2 TYR A 232      56.650  45.410  53.770  1.00  0.00           C  
ATOM   3043  HD2 TYR A 232      56.100  46.260  53.400  1.00  0.00           H  
ATOM   3044  C   TYR A 232      60.260  48.200  52.440  1.00  0.00           C  
ATOM   3045  O   TYR A 232      60.640  48.020  51.270  1.00  0.00           O  
ATOM   3046  N   VAL A 233      60.190  49.470  52.910  1.00  0.00           N  
ATOM   3047  H   VAL A 233      60.020  49.470  53.900  1.00  0.00           H  
ATOM   3048  CA  VAL A 233      60.570  50.680  52.260  1.00  0.00           C  
ATOM   3049  HA  VAL A 233      59.940  50.780  51.380  1.00  0.00           H  
ATOM   3050  CB  VAL A 233      60.260  51.900  53.130  1.00  0.00           C  
ATOM   3051  HB  VAL A 233      60.690  51.740  54.110  1.00  0.00           H  
ATOM   3052  CG1 VAL A 233      60.530  53.270  52.440  1.00  0.00           C  
ATOM   3053 HG11 VAL A 233      60.300  53.290  51.380  1.00  0.00           H  
ATOM   3054 HG12 VAL A 233      60.050  54.080  53.000  1.00  0.00           H  
ATOM   3055 HG13 VAL A 233      61.570  53.580  52.490  1.00  0.00           H  
ATOM   3056  CG2 VAL A 233      58.720  51.960  53.220  1.00  0.00           C  
ATOM   3057 HG21 VAL A 233      58.330  50.980  53.500  1.00  0.00           H  
ATOM   3058 HG22 VAL A 233      58.390  52.670  53.990  1.00  0.00           H  
ATOM   3059 HG23 VAL A 233      58.280  52.240  52.260  1.00  0.00           H  
ATOM   3060  C   VAL A 233      62.030  50.640  51.890  1.00  0.00           C  
ATOM   3061  O   VAL A 233      62.450  51.100  50.810  1.00  0.00           O  
ATOM   3062  N   SER A 234      62.920  50.110  52.780  1.00  0.00           N  
ATOM   3063  H   SER A 234      62.540  49.730  53.620  1.00  0.00           H  
ATOM   3064  CA  SER A 234      64.350  50.000  52.510  1.00  0.00           C  
ATOM   3065  HA  SER A 234      64.790  50.930  52.160  1.00  0.00           H  
ATOM   3066  CB  SER A 234      65.030  49.800  53.900  1.00  0.00           C  
ATOM   3067  HB3 SER A 234      64.540  49.030  54.480  1.00  0.00           H  
ATOM   3068  HB2 SER A 234      64.990  50.710  54.490  1.00  0.00           H  
ATOM   3069  OG  SER A 234      66.370  49.400  53.660  1.00  0.00           O  
ATOM   3070  HG  SER A 234      66.930  49.790  54.330  1.00  0.00           H  
ATOM   3071  C   SER A 234      64.610  48.910  51.470  1.00  0.00           C  
ATOM   3072  O   SER A 234      65.460  49.170  50.630  1.00  0.00           O  
ATOM   3073  N   TRP A 235      63.790  47.830  51.450  1.00  0.00           N  
ATOM   3074  H   TRP A 235      63.220  47.690  52.280  1.00  0.00           H  
ATOM   3075  CA  TRP A 235      63.880  46.740  50.490  1.00  0.00           C  
ATOM   3076  HA  TRP A 235      64.930  46.500  50.320  1.00  0.00           H  
ATOM   3077  CB  TRP A 235      63.020  45.610  51.030  1.00  0.00           C  
ATOM   3078  HB3 TRP A 235      62.080  45.990  51.430  1.00  0.00           H  
ATOM   3079  HB2 TRP A 235      63.560  45.150  51.840  1.00  0.00           H  
ATOM   3080  CG  TRP A 235      62.830  44.550  49.990  1.00  0.00           C  
ATOM   3081  CD1 TRP A 235      63.810  43.700  49.570  1.00  0.00           C  
ATOM   3082  HD1 TRP A 235      64.820  43.610  49.950  1.00  0.00           H  
ATOM   3083  NE1 TRP A 235      63.390  43.020  48.470  1.00  0.00           N  
ATOM   3084  HE1 TRP A 235      63.980  42.340  48.000  1.00  0.00           H  
ATOM   3085  CE2 TRP A 235      62.130  43.340  48.110  1.00  0.00           C  
ATOM   3086  CZ2 TRP A 235      61.320  42.970  46.980  1.00  0.00           C  
ATOM   3087  HZ2 TRP A 235      61.620  42.280  46.210  1.00  0.00           H  
ATOM   3088  CH2 TRP A 235      60.080  43.650  46.830  1.00  0.00           C  
ATOM   3089  HH2 TRP A 235      59.400  43.320  46.060  1.00  0.00           H  
ATOM   3090  CZ3 TRP A 235      59.630  44.610  47.800  1.00  0.00           C  
ATOM   3091  HZ3 TRP A 235      58.590  44.890  47.830  1.00  0.00           H  
ATOM   3092  CE3 TRP A 235      60.470  44.990  48.880  1.00  0.00           C  
ATOM   3093  HE3 TRP A 235      60.100  45.720  49.570  1.00  0.00           H  
ATOM   3094  CD2 TRP A 235      61.730  44.370  49.030  1.00  0.00           C  
ATOM   3095  C   TRP A 235      63.390  47.240  49.100  1.00  0.00           C  
ATOM   3096  O   TRP A 235      64.000  46.890  48.090  1.00  0.00           O  
ATOM   3097  N   ILE A 236      62.290  48.080  49.040  1.00  0.00           N  
ATOM   3098  H   ILE A 236      61.800  48.350  49.880  1.00  0.00           H  
ATOM   3099  CA  ILE A 236      61.790  48.730  47.800  1.00  0.00           C  
ATOM   3100  HA  ILE A 236      61.580  47.920  47.110  1.00  0.00           H  
ATOM   3101  CB  ILE A 236      60.430  49.440  48.140  1.00  0.00           C  
ATOM   3102  HB  ILE A 236      60.570  49.880  49.120  1.00  0.00           H  
ATOM   3103  CG2 ILE A 236      60.170  50.710  47.270  1.00  0.00           C  
ATOM   3104 HG21 ILE A 236      59.150  51.080  47.370  1.00  0.00           H  
ATOM   3105 HG22 ILE A 236      60.810  51.520  47.600  1.00  0.00           H  
ATOM   3106 HG23 ILE A 236      60.390  50.470  46.230  1.00  0.00           H  
ATOM   3107  CG1 ILE A 236      59.220  48.490  48.100  1.00  0.00           C  
ATOM   3108 HG13 ILE A 236      59.480  47.450  48.330  1.00  0.00           H  
ATOM   3109 HG12 ILE A 236      58.960  48.560  47.040  1.00  0.00           H  
ATOM   3110  CD1 ILE A 236      57.970  48.850  48.840  1.00  0.00           C  
ATOM   3111 HD11 ILE A 236      57.240  48.210  48.330  1.00  0.00           H  
ATOM   3112 HD12 ILE A 236      58.110  48.610  49.890  1.00  0.00           H  
ATOM   3113 HD13 ILE A 236      57.760  49.920  48.790  1.00  0.00           H  
ATOM   3114  C   ILE A 236      62.900  49.610  47.210  1.00  0.00           C  
ATOM   3115  O   ILE A 236      63.290  49.320  46.060  1.00  0.00           O  
ATOM   3116  N   LYS A 237      63.540  50.510  47.990  1.00  0.00           N  
ATOM   3117  H   LYS A 237      63.090  50.690  48.870  1.00  0.00           H  
ATOM   3118  CA  LYS A 237      64.660  51.430  47.590  1.00  0.00           C  
ATOM   3119  HA  LYS A 237      64.280  52.160  46.890  1.00  0.00           H  
ATOM   3120  CB  LYS A 237      65.070  52.000  48.970  1.00  0.00           C  
ATOM   3121  HB3 LYS A 237      65.290  51.180  49.640  1.00  0.00           H  
ATOM   3122  HB2 LYS A 237      64.200  52.490  49.420  1.00  0.00           H  
ATOM   3123  CG  LYS A 237      66.100  53.190  48.940  1.00  0.00           C  
ATOM   3124  HG3 LYS A 237      65.720  54.050  48.400  1.00  0.00           H  
ATOM   3125  HG2 LYS A 237      67.010  52.770  48.490  1.00  0.00           H  
ATOM   3126  CD  LYS A 237      66.490  53.640  50.320  1.00  0.00           C  
ATOM   3127  HD3 LYS A 237      66.770  52.820  50.980  1.00  0.00           H  
ATOM   3128  HD2 LYS A 237      65.670  54.240  50.720  1.00  0.00           H  
ATOM   3129  CE  LYS A 237      67.670  54.610  50.150  1.00  0.00           C  
ATOM   3130  HE3 LYS A 237      67.340  55.480  49.610  1.00  0.00           H  
ATOM   3131  HE2 LYS A 237      68.380  54.200  49.430  1.00  0.00           H  
ATOM   3132  NZ  LYS A 237      68.300  55.070  51.440  1.00  0.00           N  
ATOM   3133  HZ1 LYS A 237      68.970  55.810  51.370  1.00  0.00           H  
ATOM   3134  HZ2 LYS A 237      67.630  55.590  51.990  1.00  0.00           H  
ATOM   3135  HZ3 LYS A 237      68.550  54.240  51.970  1.00  0.00           H  
ATOM   3136  C   LYS A 237      65.840  50.590  46.970  1.00  0.00           C  
ATOM   3137  O   LYS A 237      66.370  50.890  45.910  1.00  0.00           O  
ATOM   3138  N   GLN A 238      66.140  49.450  47.600  1.00  0.00           N  
ATOM   3139  H   GLN A 238      65.460  49.200  48.300  1.00  0.00           H  
ATOM   3140  CA  GLN A 238      67.230  48.540  47.230  1.00  0.00           C  
ATOM   3141  HA  GLN A 238      68.150  49.110  47.150  1.00  0.00           H  
ATOM   3142  CB  GLN A 238      67.450  47.550  48.440  1.00  0.00           C  
ATOM   3143  HB3 GLN A 238      68.040  46.750  47.990  1.00  0.00           H  
ATOM   3144  HB2 GLN A 238      66.480  47.370  48.890  1.00  0.00           H  
ATOM   3145  CG  GLN A 238      68.190  48.380  49.520  1.00  0.00           C  
ATOM   3146  HG3 GLN A 238      67.750  49.360  49.650  1.00  0.00           H  
ATOM   3147  HG2 GLN A 238      69.160  48.680  49.090  1.00  0.00           H  
ATOM   3148  CD  GLN A 238      68.590  47.440  50.670  1.00  0.00           C  
ATOM   3149  OE1 GLN A 238      69.120  46.320  50.460  1.00  0.00           O  
ATOM   3150  NE2 GLN A 238      68.220  47.600  51.940  1.00  0.00           N  
ATOM   3151 HE21 GLN A 238      67.660  48.410  52.200  1.00  0.00           H  
ATOM   3152 HE22 GLN A 238      68.370  46.790  52.500  1.00  0.00           H  
ATOM   3153  C   GLN A 238      67.000  47.680  46.000  1.00  0.00           C  
ATOM   3154  O   GLN A 238      67.920  47.550  45.230  1.00  0.00           O  
ATOM   3155  N   THR A 239      65.730  47.270  45.760  1.00  0.00           N  
ATOM   3156  H   THR A 239      65.040  47.410  46.480  1.00  0.00           H  
ATOM   3157  CA  THR A 239      65.310  46.650  44.560  1.00  0.00           C  
ATOM   3158  HA  THR A 239      66.020  45.870  44.290  1.00  0.00           H  
ATOM   3159  CB  THR A 239      63.940  45.970  44.680  1.00  0.00           C  
ATOM   3160  HB  THR A 239      63.210  46.780  44.800  1.00  0.00           H  
ATOM   3161  CG2 THR A 239      63.730  45.200  43.440  1.00  0.00           C  
ATOM   3162 HG21 THR A 239      62.770  44.700  43.310  1.00  0.00           H  
ATOM   3163 HG22 THR A 239      63.670  45.830  42.540  1.00  0.00           H  
ATOM   3164 HG23 THR A 239      64.490  44.430  43.320  1.00  0.00           H  
ATOM   3165  OG1 THR A 239      63.830  45.150  45.760  1.00  0.00           O  
ATOM   3166  HG1 THR A 239      63.660  45.790  46.460  1.00  0.00           H  
ATOM   3167  C   THR A 239      65.290  47.700  43.400  1.00  0.00           C  
ATOM   3168  O   THR A 239      65.770  47.430  42.310  1.00  0.00           O  
ATOM   3169  N   ILE A 240      64.860  48.940  43.690  1.00  0.00           N  
ATOM   3170  H   ILE A 240      64.490  49.220  44.590  1.00  0.00           H  
ATOM   3171  CA  ILE A 240      65.010  50.040  42.660  1.00  0.00           C  
ATOM   3172  HA  ILE A 240      64.450  49.730  41.780  1.00  0.00           H  
ATOM   3173  CB  ILE A 240      64.380  51.380  43.140  1.00  0.00           C  
ATOM   3174  HB  ILE A 240      64.710  51.550  44.170  1.00  0.00           H  
ATOM   3175  CG2 ILE A 240      64.820  52.530  42.190  1.00  0.00           C  
ATOM   3176 HG21 ILE A 240      64.250  53.400  42.500  1.00  0.00           H  
ATOM   3177 HG22 ILE A 240      65.890  52.700  42.210  1.00  0.00           H  
ATOM   3178 HG23 ILE A 240      64.510  52.190  41.190  1.00  0.00           H  
ATOM   3179  CG1 ILE A 240      62.810  51.200  43.000  1.00  0.00           C  
ATOM   3180 HG13 ILE A 240      62.450  50.220  43.280  1.00  0.00           H  
ATOM   3181 HG12 ILE A 240      62.490  51.330  41.970  1.00  0.00           H  
ATOM   3182  CD1 ILE A 240      62.210  52.290  43.890  1.00  0.00           C  
ATOM   3183 HD11 ILE A 240      61.150  52.060  44.030  1.00  0.00           H  
ATOM   3184 HD12 ILE A 240      62.810  52.430  44.790  1.00  0.00           H  
ATOM   3185 HD13 ILE A 240      62.210  53.320  43.490  1.00  0.00           H  
ATOM   3186  C   ILE A 240      66.490  50.200  42.170  1.00  0.00           C  
ATOM   3187  O   ILE A 240      66.850  50.310  40.980  1.00  0.00           O  
ATOM   3188  N   ALA A 241      67.410  50.270  43.180  1.00  0.00           N  
ATOM   3189  H   ALA A 241      67.010  50.240  44.100  1.00  0.00           H  
ATOM   3190  CA  ALA A 241      68.890  50.440  42.990  1.00  0.00           C  
ATOM   3191  HA  ALA A 241      68.980  51.230  42.250  1.00  0.00           H  
ATOM   3192  CB  ALA A 241      69.490  50.670  44.340  1.00  0.00           C  
ATOM   3193  HB1 ALA A 241      69.000  51.490  44.870  1.00  0.00           H  
ATOM   3194  HB2 ALA A 241      69.270  49.790  44.960  1.00  0.00           H  
ATOM   3195  HB3 ALA A 241      70.530  51.000  44.320  1.00  0.00           H  
ATOM   3196  C   ALA A 241      69.600  49.280  42.310  1.00  0.00           C  
ATOM   3197  O   ALA A 241      70.560  49.500  41.550  1.00  0.00           O  
ATOM   3198  N   SER A 242      69.100  48.010  42.380  1.00  0.00           N  
ATOM   3199  H   SER A 242      68.360  47.780  43.020  1.00  0.00           H  
ATOM   3200  CA  SER A 242      69.770  46.830  41.860  1.00  0.00           C  
ATOM   3201  HA  SER A 242      70.520  47.000  41.090  1.00  0.00           H  
ATOM   3202  CB  SER A 242      68.770  45.820  41.340  1.00  0.00           C  
ATOM   3203  HB3 SER A 242      69.310  44.920  41.020  1.00  0.00           H  
ATOM   3204  HB2 SER A 242      68.250  46.180  40.460  1.00  0.00           H  
ATOM   3205  OG  SER A 242      67.810  45.450  42.290  1.00  0.00           O  
ATOM   3206  HG  SER A 242      67.050  46.020  42.160  1.00  0.00           H  
ATOM   3207  C   SER A 242      70.720  46.140  42.870  1.00  0.00           C  
ATOM   3208  O   SER A 242      71.670  45.420  42.490  1.00  0.00           O  
ATOM   3209  N   ASN A 243      70.500  46.300  44.210  1.00  0.00           N  
ATOM   3210  H   ASN A 243      69.640  46.790  44.440  1.00  0.00           H  
ATOM   3211  CA  ASN A 243      71.300  45.760  45.260  1.00  0.00           C  
ATOM   3212  HA  ASN A 243      72.330  45.680  44.910  1.00  0.00           H  
ATOM   3213  CB  ASN A 243      71.310  46.750  46.430  1.00  0.00           C  
ATOM   3214  HB3 ASN A 243      72.160  46.460  47.040  1.00  0.00           H  
ATOM   3215  HB2 ASN A 243      70.400  46.760  47.040  1.00  0.00           H  
ATOM   3216  CG  ASN A 243      71.590  48.240  46.120  1.00  0.00           C  
ATOM   3217  OD1 ASN A 243      71.270  49.080  46.940  1.00  0.00           O  
ATOM   3218  ND2 ASN A 243      72.180  48.580  44.970  1.00  0.00           N  
ATOM   3219 HD21 ASN A 243      72.490  47.830  44.380  1.00  0.00           H  
ATOM   3220 HD22 ASN A 243      72.510  49.530  44.870  1.00  0.00           H  
ATOM   3221  C   ASN A 243      70.930  44.390  45.700  1.00  0.00           C  
ATOM   3222  O   ASN A 243      71.760  43.440  45.530  1.00  0.00           O  
ATOM   3223  OXT ASN A 243      69.810  44.230  46.300  1.00  0.00           O  
TER    3224      ASN A 243
ATOM   3224  N   ARG B   1      36.390  10.890  38.150  1.00  0.00           N  
ATOM   3225  H   ARG B   1      37.350  10.700  38.400  1.00  0.00           H  
ATOM   3226  H2  ARG B   1      36.050  10.120  37.610  1.00  0.00           H  
ATOM   3227  H3  ARG B   1      36.290  11.770  37.650  1.00  0.00           H  
ATOM   3228  CA  ARG B   1      35.480  11.010  39.310  1.00  0.00           C  
ATOM   3229  HA  ARG B   1      34.900  10.120  39.120  1.00  0.00           H  
ATOM   3230  CB  ARG B   1      34.530  12.200  39.250  1.00  0.00           C  
ATOM   3231  HB3 ARG B   1      34.300  12.170  38.180  1.00  0.00           H  
ATOM   3232  HB2 ARG B   1      34.920  13.210  39.410  1.00  0.00           H  
ATOM   3233  CG  ARG B   1      33.260  12.150  40.070  1.00  0.00           C  
ATOM   3234  HG3 ARG B   1      32.630  12.980  39.740  1.00  0.00           H  
ATOM   3235  HG2 ARG B   1      33.550  12.430  41.090  1.00  0.00           H  
ATOM   3236  CD  ARG B   1      32.460  10.800  40.070  1.00  0.00           C  
ATOM   3237  HD3 ARG B   1      31.680  10.810  40.830  1.00  0.00           H  
ATOM   3238  HD2 ARG B   1      33.170   9.990  40.280  1.00  0.00           H  
ATOM   3239  NE  ARG B   1      31.840  10.570  38.790  1.00  0.00           N  
ATOM   3240  HE  ARG B   1      31.720  11.250  38.050  1.00  0.00           H  
ATOM   3241  CZ  ARG B   1      31.410   9.410  38.320  1.00  0.00           C  
ATOM   3242  NH1 ARG B   1      31.390   8.310  38.980  1.00  0.00           N  
ATOM   3243 HH11 ARG B   1      31.510   8.390  39.980  1.00  0.00           H  
ATOM   3244 HH12 ARG B   1      31.210   7.450  38.480  1.00  0.00           H  
ATOM   3245  NH2 ARG B   1      30.940   9.510  37.090  1.00  0.00           N  
ATOM   3246 HH21 ARG B   1      31.110  10.320  36.530  1.00  0.00           H  
ATOM   3247 HH22 ARG B   1      30.460   8.680  36.760  1.00  0.00           H  
ATOM   3248  C   ARG B   1      36.270  10.890  40.660  1.00  0.00           C  
ATOM   3249  O   ARG B   1      35.740  10.180  41.500  1.00  0.00           O  
ATOM   3250  N   PRO B   2      37.380  11.540  40.950  1.00  0.00           N  
ATOM   3251  CD  PRO B   2      38.150  12.500  40.150  1.00  0.00           C  
ATOM   3252  HD3 PRO B   2      37.670  13.460  39.980  1.00  0.00           H  
ATOM   3253  HD2 PRO B   2      38.360  12.010  39.200  1.00  0.00           H  
ATOM   3254  CG  PRO B   2      39.410  12.840  40.890  1.00  0.00           C  
ATOM   3255  HG3 PRO B   2      39.760  13.870  40.800  1.00  0.00           H  
ATOM   3256  HG2 PRO B   2      40.210  12.140  40.620  1.00  0.00           H  
ATOM   3257  CB  PRO B   2      39.090  12.600  42.390  1.00  0.00           C  
ATOM   3258  HB3 PRO B   2      38.880  13.520  42.940  1.00  0.00           H  
ATOM   3259  HB2 PRO B   2      39.880  12.110  42.960  1.00  0.00           H  
ATOM   3260  CA  PRO B   2      37.740  11.800  42.370  1.00  0.00           C  
ATOM   3261  HA  PRO B   2      37.950  10.880  42.910  1.00  0.00           H  
ATOM   3262  C   PRO B   2      36.610  12.560  43.110  1.00  0.00           C  
ATOM   3263  O   PRO B   2      35.940  13.350  42.470  1.00  0.00           O  
ATOM   3264  N   ASP B   3      36.510  12.330  44.410  1.00  0.00           N  
ATOM   3265  H   ASP B   3      37.200  11.730  44.850  1.00  0.00           H  
ATOM   3266  CA  ASP B   3      35.600  13.080  45.360  1.00  0.00           C  
ATOM   3267  HA  ASP B   3      34.630  13.170  44.870  1.00  0.00           H  
ATOM   3268  CB  ASP B   3      35.330  12.240  46.600  1.00  0.00           C  
ATOM   3269  HB3 ASP B   3      34.760  11.330  46.380  1.00  0.00           H  
ATOM   3270  HB2 ASP B   3      34.710  12.900  47.220  1.00  0.00           H  
ATOM   3271  CG  ASP B   3      36.510  11.870  47.430  1.00  0.00           C  
ATOM   3272  OD1 ASP B   3      37.660  12.080  46.950  1.00  0.00           O  
ATOM   3273  OD2 ASP B   3      36.220  11.500  48.580  1.00  0.00           O  
ATOM   3274  C   ASP B   3      35.980  14.520  45.780  1.00  0.00           C  
ATOM   3275  O   ASP B   3      35.190  15.330  46.150  1.00  0.00           O  
ATOM   3276  N   PHE B   4      37.240  14.980  45.670  1.00  0.00           N  
ATOM   3277  H   PHE B   4      38.010  14.370  45.440  1.00  0.00           H  
ATOM   3278  CA  PHE B   4      37.550  16.480  45.770  1.00  0.00           C  
ATOM   3279  HA  PHE B   4      37.070  16.820  46.680  1.00  0.00           H  
ATOM   3280  CB  PHE B   4      39.080  16.600  45.810  1.00  0.00           C  
ATOM   3281  HB3 PHE B   4      39.350  15.880  46.580  1.00  0.00           H  
ATOM   3282  HB2 PHE B   4      39.330  17.610  46.130  1.00  0.00           H  
ATOM   3283  CG  PHE B   4      39.870  16.320  44.540  1.00  0.00           C  
ATOM   3284  CD1 PHE B   4      40.040  17.200  43.450  1.00  0.00           C  
ATOM   3285  HD1 PHE B   4      39.360  18.030  43.330  1.00  0.00           H  
ATOM   3286  CE1 PHE B   4      40.940  16.910  42.400  1.00  0.00           C  
ATOM   3287  HE1 PHE B   4      41.090  17.630  41.600  1.00  0.00           H  
ATOM   3288  CZ  PHE B   4      41.790  15.810  42.410  1.00  0.00           C  
ATOM   3289  HZ  PHE B   4      42.570  15.630  41.680  1.00  0.00           H  
ATOM   3290  CE2 PHE B   4      41.730  15.010  43.620  1.00  0.00           C  
ATOM   3291  HE2 PHE B   4      42.480  14.240  43.620  1.00  0.00           H  
ATOM   3292  CD2 PHE B   4      40.740  15.230  44.610  1.00  0.00           C  
ATOM   3293  HD2 PHE B   4      40.780  14.650  45.530  1.00  0.00           H  
ATOM   3294  C   PHE B   4      36.930  17.370  44.620  1.00  0.00           C  
ATOM   3295  O   PHE B   4      36.890  18.620  44.780  1.00  0.00           O  
ATOM   3296  N   CYS B   5      36.450  16.840  43.550  1.00  0.00           N  
ATOM   3297  H   CYS B   5      36.600  15.850  43.410  1.00  0.00           H  
ATOM   3298  CA  CYS B   5      35.630  17.480  42.490  1.00  0.00           C  
ATOM   3299  HA  CYS B   5      36.040  18.480  42.300  1.00  0.00           H  
ATOM   3300  CB  CYS B   5      35.820  16.640  41.200  1.00  0.00           C  
ATOM   3301  HB3 CYS B   5      35.570  17.290  40.360  1.00  0.00           H  
ATOM   3302  HB2 CYS B   5      35.150  15.780  41.150  1.00  0.00           H  
ATOM   3303  SG  CYS B   5      37.440  16.080  40.890  1.00  0.00           S  
ATOM   3304  C   CYS B   5      34.130  17.700  42.750  1.00  0.00           C  
ATOM   3305  O   CYS B   5      33.520  18.420  42.040  1.00  0.00           O  
ATOM   3306  N   LEU B   6      33.630  17.040  43.870  1.00  0.00           N  
ATOM   3307  H   LEU B   6      34.150  16.280  44.300  1.00  0.00           H  
ATOM   3308  CA  LEU B   6      32.360  17.380  44.500  1.00  0.00           C  
ATOM   3309  HA  LEU B   6      31.560  17.420  43.770  1.00  0.00           H  
ATOM   3310  CB  LEU B   6      32.040  16.220  45.500  1.00  0.00           C  
ATOM   3311  HB3 LEU B   6      31.130  16.510  46.030  1.00  0.00           H  
ATOM   3312  HB2 LEU B   6      32.740  16.360  46.330  1.00  0.00           H  
ATOM   3313  CG  LEU B   6      32.030  14.740  45.140  1.00  0.00           C  
ATOM   3314  HG  LEU B   6      33.070  14.490  44.970  1.00  0.00           H  
ATOM   3315  CD1 LEU B   6      31.500  13.840  46.260  1.00  0.00           C  
ATOM   3316 HD11 LEU B   6      31.680  12.800  45.990  1.00  0.00           H  
ATOM   3317 HD12 LEU B   6      32.050  14.060  47.170  1.00  0.00           H  
ATOM   3318 HD13 LEU B   6      30.430  14.010  46.410  1.00  0.00           H  
ATOM   3319  CD2 LEU B   6      31.330  14.420  43.810  1.00  0.00           C  
ATOM   3320 HD21 LEU B   6      31.790  14.970  42.990  1.00  0.00           H  
ATOM   3321 HD22 LEU B   6      31.560  13.380  43.610  1.00  0.00           H  
ATOM   3322 HD23 LEU B   6      30.250  14.560  43.890  1.00  0.00           H  
ATOM   3323  C   LEU B   6      32.430  18.710  45.240  1.00  0.00           C  
ATOM   3324  O   LEU B   6      31.390  19.360  45.460  1.00  0.00           O  
ATOM   3325  N   GLU B   7      33.630  19.160  45.620  1.00  0.00           N  
ATOM   3326  H   GLU B   7      34.440  18.610  45.370  1.00  0.00           H  
ATOM   3327  CA  GLU B   7      33.800  20.390  46.400  1.00  0.00           C  
ATOM   3328  HA  GLU B   7      33.110  20.310  47.240  1.00  0.00           H  
ATOM   3329  CB  GLU B   7      35.250  20.430  46.990  1.00  0.00           C  
ATOM   3330  HB3 GLU B   7      35.920  20.750  46.190  1.00  0.00           H  
ATOM   3331  HB2 GLU B   7      35.530  19.440  47.340  1.00  0.00           H  
ATOM   3332  CG  GLU B   7      35.610  21.410  48.080  1.00  0.00           C  
ATOM   3333  HG3 GLU B   7      35.720  22.400  47.640  1.00  0.00           H  
ATOM   3334  HG2 GLU B   7      36.630  21.150  48.320  1.00  0.00           H  
ATOM   3335  CD  GLU B   7      34.900  21.370  49.410  1.00  0.00           C  
ATOM   3336  OE1 GLU B   7      35.210  22.170  50.330  1.00  0.00           O  
ATOM   3337  OE2 GLU B   7      34.060  20.470  49.640  1.00  0.00           O  
ATOM   3338  C   GLU B   7      33.480  21.640  45.580  1.00  0.00           C  
ATOM   3339  O   GLU B   7      33.920  21.660  44.430  1.00  0.00           O  
ATOM   3340  N   PRO B   8      32.590  22.580  46.040  1.00  0.00           N  
ATOM   3341  CD  PRO B   8      31.940  22.720  47.330  1.00  0.00           C  
ATOM   3342  HD3 PRO B   8      32.680  22.580  48.120  1.00  0.00           H  
ATOM   3343  HD2 PRO B   8      31.190  21.930  47.280  1.00  0.00           H  
ATOM   3344  CG  PRO B   8      31.220  24.060  47.430  1.00  0.00           C  
ATOM   3345  HG3 PRO B   8      31.860  24.680  48.060  1.00  0.00           H  
ATOM   3346  HG2 PRO B   8      30.270  23.980  47.940  1.00  0.00           H  
ATOM   3347  CB  PRO B   8      31.210  24.520  45.940  1.00  0.00           C  
ATOM   3348  HB3 PRO B   8      31.370  25.590  45.990  1.00  0.00           H  
ATOM   3349  HB2 PRO B   8      30.210  24.280  45.580  1.00  0.00           H  
ATOM   3350  CA  PRO B   8      32.330  23.790  45.240  1.00  0.00           C  
ATOM   3351  HA  PRO B   8      31.980  23.400  44.280  1.00  0.00           H  
ATOM   3352  C   PRO B   8      33.520  24.680  44.940  1.00  0.00           C  
ATOM   3353  O   PRO B   8      34.520  24.510  45.600  1.00  0.00           O  
ATOM   3354  N   PRO B   9      33.490  25.510  43.940  1.00  0.00           N  
ATOM   3355  CD  PRO B   9      32.340  25.840  43.110  1.00  0.00           C  
ATOM   3356  HD3 PRO B   9      31.440  25.810  43.720  1.00  0.00           H  
ATOM   3357  HD2 PRO B   9      32.280  25.170  42.260  1.00  0.00           H  
ATOM   3358  CG  PRO B   9      32.610  27.240  42.590  1.00  0.00           C  
ATOM   3359  HG3 PRO B   9      32.090  27.940  43.260  1.00  0.00           H  
ATOM   3360  HG2 PRO B   9      32.170  27.350  41.600  1.00  0.00           H  
ATOM   3361  CB  PRO B   9      34.120  27.450  42.630  1.00  0.00           C  
ATOM   3362  HB3 PRO B   9      34.480  28.460  42.770  1.00  0.00           H  
ATOM   3363  HB2 PRO B   9      34.630  27.140  41.710  1.00  0.00           H  
ATOM   3364  CA  PRO B   9      34.610  26.500  43.740  1.00  0.00           C  
ATOM   3365  HA  PRO B   9      35.530  26.040  43.390  1.00  0.00           H  
ATOM   3366  C   PRO B   9      34.910  27.300  45.010  1.00  0.00           C  
ATOM   3367  O   PRO B   9      34.110  27.370  45.940  1.00  0.00           O  
ATOM   3368  N   TYR B  10      36.110  27.900  45.050  1.00  0.00           N  
ATOM   3369  H   TYR B  10      36.660  27.870  44.210  1.00  0.00           H  
ATOM   3370  CA  TYR B  10      36.620  28.560  46.260  1.00  0.00           C  
ATOM   3371  HA  TYR B  10      35.730  29.030  46.660  1.00  0.00           H  
ATOM   3372  CB  TYR B  10      37.170  27.420  47.210  1.00  0.00           C  
ATOM   3373  HB3 TYR B  10      37.950  26.880  46.690  1.00  0.00           H  
ATOM   3374  HB2 TYR B  10      36.370  26.750  47.510  1.00  0.00           H  
ATOM   3375  CG  TYR B  10      37.590  27.880  48.650  1.00  0.00           C  
ATOM   3376  CD1 TYR B  10      36.620  27.980  49.640  1.00  0.00           C  
ATOM   3377  HD1 TYR B  10      35.590  27.790  49.360  1.00  0.00           H  
ATOM   3378  CE1 TYR B  10      36.960  28.300  50.960  1.00  0.00           C  
ATOM   3379  HE1 TYR B  10      36.220  28.420  51.720  1.00  0.00           H  
ATOM   3380  CZ  TYR B  10      38.310  28.550  51.320  1.00  0.00           C  
ATOM   3381  OH  TYR B  10      38.770  28.780  52.600  1.00  0.00           O  
ATOM   3382  HH  TYR B  10      39.690  28.560  52.740  1.00  0.00           H  
ATOM   3383  CE2 TYR B  10      39.280  28.330  50.360  1.00  0.00           C  
ATOM   3384  HE2 TYR B  10      40.310  28.490  50.630  1.00  0.00           H  
ATOM   3385  CD2 TYR B  10      38.940  28.070  49.000  1.00  0.00           C  
ATOM   3386  HD2 TYR B  10      39.700  28.020  48.220  1.00  0.00           H  
ATOM   3387  C   TYR B  10      37.580  29.690  46.040  1.00  0.00           C  
ATOM   3388  O   TYR B  10      38.710  29.510  45.500  1.00  0.00           O  
ATOM   3389  N   THR B  11      37.130  30.900  46.350  1.00  0.00           N  
ATOM   3390  H   THR B  11      36.190  31.030  46.670  1.00  0.00           H  
ATOM   3391  CA  THR B  11      37.850  32.190  46.360  1.00  0.00           C  
ATOM   3392  HA  THR B  11      38.230  32.300  45.340  1.00  0.00           H  
ATOM   3393  CB  THR B  11      36.900  33.290  46.770  1.00  0.00           C  
ATOM   3394  HB  THR B  11      36.390  33.040  47.700  1.00  0.00           H  
ATOM   3395  CG2 THR B  11      37.560  34.650  46.980  1.00  0.00           C  
ATOM   3396 HG21 THR B  11      38.170  34.630  47.870  1.00  0.00           H  
ATOM   3397 HG22 THR B  11      38.130  34.870  46.080  1.00  0.00           H  
ATOM   3398 HG23 THR B  11      36.800  35.430  47.150  1.00  0.00           H  
ATOM   3399  OG1 THR B  11      35.860  33.370  45.800  1.00  0.00           O  
ATOM   3400  HG1 THR B  11      35.010  33.590  46.190  1.00  0.00           H  
ATOM   3401  C   THR B  11      39.090  32.030  47.230  1.00  0.00           C  
ATOM   3402  O   THR B  11      40.180  32.310  46.710  1.00  0.00           O  
ATOM   3403  N   GLY B  12      38.970  31.560  48.490  1.00  0.00           N  
ATOM   3404  H   GLY B  12      38.040  31.260  48.740  1.00  0.00           H  
ATOM   3405  CA  GLY B  12      40.040  31.690  49.510  1.00  0.00           C  
ATOM   3406  HA3 GLY B  12      40.940  31.570  48.910  1.00  0.00           H  
ATOM   3407  HA2 GLY B  12      40.030  30.930  50.310  1.00  0.00           H  
ATOM   3408  C   GLY B  12      40.080  33.060  50.220  1.00  0.00           C  
ATOM   3409  O   GLY B  12      39.030  33.680  50.270  1.00  0.00           O  
ATOM   3410  N   PRO B  13      41.200  33.470  50.810  1.00  0.00           N  
ATOM   3411  CD  PRO B  13      42.140  32.500  51.330  1.00  0.00           C  
ATOM   3412  HD3 PRO B  13      43.100  32.500  50.800  1.00  0.00           H  
ATOM   3413  HD2 PRO B  13      41.690  31.510  51.410  1.00  0.00           H  
ATOM   3414  CG  PRO B  13      42.350  32.890  52.800  1.00  0.00           C  
ATOM   3415  HG3 PRO B  13      43.340  32.630  53.160  1.00  0.00           H  
ATOM   3416  HG2 PRO B  13      41.510  32.420  53.330  1.00  0.00           H  
ATOM   3417  CB  PRO B  13      42.160  34.370  52.820  1.00  0.00           C  
ATOM   3418  HB3 PRO B  13      43.120  34.860  52.650  1.00  0.00           H  
ATOM   3419  HB2 PRO B  13      41.680  34.810  53.700  1.00  0.00           H  
ATOM   3420  CA  PRO B  13      41.200  34.640  51.650  1.00  0.00           C  
ATOM   3421  HA  PRO B  13      40.210  34.760  52.080  1.00  0.00           H  
ATOM   3422  C   PRO B  13      41.530  36.000  51.000  1.00  0.00           C  
ATOM   3423  O   PRO B  13      41.220  37.030  51.520  1.00  0.00           O  
ATOM   3424  N   CYS B  14      42.110  35.970  49.840  1.00  0.00           N  
ATOM   3425  H   CYS B  14      42.240  35.070  49.400  1.00  0.00           H  
ATOM   3426  CA  CYS B  14      42.490  37.040  48.990  1.00  0.00           C  
ATOM   3427  HA  CYS B  14      42.770  37.830  49.690  1.00  0.00           H  
ATOM   3428  CB  CYS B  14      43.710  36.720  48.120  1.00  0.00           C  
ATOM   3429  HB3 CYS B  14      44.010  37.600  47.560  1.00  0.00           H  
ATOM   3430  HB2 CYS B  14      43.490  35.830  47.520  1.00  0.00           H  
ATOM   3431  SG  CYS B  14      45.230  36.310  49.140  1.00  0.00           S  
ATOM   3432  C   CYS B  14      41.310  37.450  48.080  1.00  0.00           C  
ATOM   3433  O   CYS B  14      40.430  36.630  47.890  1.00  0.00           O  
ATOM   3434  N   E3G B  15      41.190  38.710  47.550  1.00  0.00           N  
ATOM   3435  H   E3G B  15      41.910  39.370  47.830  1.00  0.00           H  
ATOM   3436  CA  E3G B  15      40.110  39.220  46.720  1.00  0.00           C  
ATOM   3437  HA  E3G B  15      39.350  38.450  46.630  1.00  0.00           H  
ATOM   3438  CB  E3G B  15      39.400  40.350  47.500  1.00  0.00           C  
ATOM   3439  HB1 E3G B  15      39.310  39.990  48.530  1.00  0.00           H  
ATOM   3440  HB2 E3G B  15      38.380  40.510  47.150  1.00  0.00           H  
ATOM   3441  CG  E3G B  15      39.940  41.790  47.490  1.00  0.00           C  
ATOM   3442  F   E3G B  15      41.340  41.820  47.400  1.00  0.00           F  
ATOM   3443  F1  E3G B  15      39.410  42.390  46.360  1.00  0.00           F  
ATOM   3444  F2  E3G B  15      39.550  42.600  48.570  1.00  0.00           F  
ATOM   3445  C   E3G B  15      40.600  39.650  45.300  1.00  0.00           C  
ATOM   3446  O   E3G B  15      40.100  40.590  44.760  1.00  0.00           O  
ATOM   3447  N   ALA B  16      41.570  38.900  44.730  1.00  0.00           N  
ATOM   3448  H   ALA B  16      41.850  38.090  45.270  1.00  0.00           H  
ATOM   3449  CA  ALA B  16      42.050  39.040  43.390  1.00  0.00           C  
ATOM   3450  HA  ALA B  16      42.200  40.110  43.250  1.00  0.00           H  
ATOM   3451  CB  ALA B  16      43.500  38.370  43.220  1.00  0.00           C  
ATOM   3452  HB1 ALA B  16      43.940  38.780  42.310  1.00  0.00           H  
ATOM   3453  HB2 ALA B  16      44.070  38.530  44.120  1.00  0.00           H  
ATOM   3454  HB3 ALA B  16      43.320  37.300  43.090  1.00  0.00           H  
ATOM   3455  C   ALA B  16      40.990  38.550  42.430  1.00  0.00           C  
ATOM   3456  O   ALA B  16      40.110  37.790  42.840  1.00  0.00           O  
ATOM   3457  N   ARG B  17      41.080  38.830  41.090  1.00  0.00           N  
ATOM   3458  H   ARG B  17      41.940  39.310  40.880  1.00  0.00           H  
ATOM   3459  CA  ARG B  17      40.190  38.380  39.970  1.00  0.00           C  
ATOM   3460  HA  ARG B  17      39.490  37.680  40.440  1.00  0.00           H  
ATOM   3461  CB  ARG B  17      39.290  39.500  39.350  1.00  0.00           C  
ATOM   3462  HB3 ARG B  17      39.980  40.200  38.860  1.00  0.00           H  
ATOM   3463  HB2 ARG B  17      38.740  40.020  40.150  1.00  0.00           H  
ATOM   3464  CG  ARG B  17      38.200  39.000  38.400  1.00  0.00           C  
ATOM   3465  HG3 ARG B  17      37.360  38.670  39.020  1.00  0.00           H  
ATOM   3466  HG2 ARG B  17      38.530  38.090  37.910  1.00  0.00           H  
ATOM   3467  CD  ARG B  17      37.750  40.100  37.450  1.00  0.00           C  
ATOM   3468  HD3 ARG B  17      36.860  39.740  36.940  1.00  0.00           H  
ATOM   3469  HD2 ARG B  17      38.530  40.510  36.800  1.00  0.00           H  
ATOM   3470  NE  ARG B  17      37.270  41.290  38.200  1.00  0.00           N  
ATOM   3471  HE  ARG B  17      37.120  41.030  39.170  1.00  0.00           H  
ATOM   3472  CZ  ARG B  17      37.020  42.560  37.840  1.00  0.00           C  
ATOM   3473  NH1 ARG B  17      37.300  43.100  36.730  1.00  0.00           N  
ATOM   3474 HH11 ARG B  17      37.720  42.560  35.990  1.00  0.00           H  
ATOM   3475 HH12 ARG B  17      36.850  44.000  36.600  1.00  0.00           H  
ATOM   3476  NH2 ARG B  17      36.430  43.430  38.630  1.00  0.00           N  
ATOM   3477 HH21 ARG B  17      36.280  43.170  39.600  1.00  0.00           H  
ATOM   3478 HH22 ARG B  17      36.290  44.370  38.300  1.00  0.00           H  
ATOM   3479  C   ARG B  17      40.830  37.410  39.000  1.00  0.00           C  
ATOM   3480  O   ARG B  17      40.950  37.730  37.850  1.00  0.00           O  
ATOM   3481  N   ILE B  18      41.570  36.460  39.560  1.00  0.00           N  
ATOM   3482  H   ILE B  18      41.410  36.240  40.530  1.00  0.00           H  
ATOM   3483  CA  ILE B  18      42.180  35.360  38.730  1.00  0.00           C  
ATOM   3484  HA  ILE B  18      42.650  35.840  37.860  1.00  0.00           H  
ATOM   3485  CB  ILE B  18      43.350  34.630  39.400  1.00  0.00           C  
ATOM   3486  HB  ILE B  18      43.020  34.390  40.410  1.00  0.00           H  
ATOM   3487  CG2 ILE B  18      43.720  33.340  38.720  1.00  0.00           C  
ATOM   3488 HG21 ILE B  18      42.940  32.690  39.110  1.00  0.00           H  
ATOM   3489 HG22 ILE B  18      43.800  33.320  37.630  1.00  0.00           H  
ATOM   3490 HG23 ILE B  18      44.670  33.030  39.160  1.00  0.00           H  
ATOM   3491  CG1 ILE B  18      44.690  35.470  39.480  1.00  0.00           C  
ATOM   3492 HG13 ILE B  18      44.840  35.900  38.490  1.00  0.00           H  
ATOM   3493 HG12 ILE B  18      45.500  34.760  39.700  1.00  0.00           H  
ATOM   3494  CD1 ILE B  18      44.670  36.430  40.690  1.00  0.00           C  
ATOM   3495 HD11 ILE B  18      45.670  36.850  40.760  1.00  0.00           H  
ATOM   3496 HD12 ILE B  18      43.890  37.170  40.510  1.00  0.00           H  
ATOM   3497 HD13 ILE B  18      44.350  35.880  41.570  1.00  0.00           H  
ATOM   3498  C   ILE B  18      41.150  34.340  38.150  1.00  0.00           C  
ATOM   3499  O   ILE B  18      40.520  33.540  38.850  1.00  0.00           O  
ATOM   3500  N   ILE B  19      40.910  34.340  36.810  1.00  0.00           N  
ATOM   3501  H   ILE B  19      41.340  35.020  36.200  1.00  0.00           H  
ATOM   3502  CA  ILE B  19      39.970  33.410  36.130  1.00  0.00           C  
ATOM   3503  HA  ILE B  19      39.010  33.340  36.650  1.00  0.00           H  
ATOM   3504  CB  ILE B  19      39.810  33.760  34.570  1.00  0.00           C  
ATOM   3505  HB  ILE B  19      40.810  33.960  34.190  1.00  0.00           H  
ATOM   3506  CG2 ILE B  19      39.110  32.670  33.740  1.00  0.00           C  
ATOM   3507 HG21 ILE B  19      39.820  31.870  33.510  1.00  0.00           H  
ATOM   3508 HG22 ILE B  19      38.150  32.300  34.070  1.00  0.00           H  
ATOM   3509 HG23 ILE B  19      38.940  33.030  32.720  1.00  0.00           H  
ATOM   3510  CG1 ILE B  19      39.110  35.150  34.430  1.00  0.00           C  
ATOM   3511 HG13 ILE B  19      39.370  35.520  33.440  1.00  0.00           H  
ATOM   3512 HG12 ILE B  19      39.440  35.900  35.150  1.00  0.00           H  
ATOM   3513  CD1 ILE B  19      37.550  35.240  34.550  1.00  0.00           C  
ATOM   3514 HD11 ILE B  19      37.310  34.850  35.530  1.00  0.00           H  
ATOM   3515 HD12 ILE B  19      37.330  36.310  34.520  1.00  0.00           H  
ATOM   3516 HD13 ILE B  19      37.120  34.720  33.700  1.00  0.00           H  
ATOM   3517  C   ILE B  19      40.560  31.990  36.230  1.00  0.00           C  
ATOM   3518  O   ILE B  19      41.740  31.680  35.990  1.00  0.00           O  
ATOM   3519  N   ARG B  20      39.670  31.010  36.600  1.00  0.00           N  
ATOM   3520  H   ARG B  20      38.760  31.340  36.900  1.00  0.00           H  
ATOM   3521  CA  ARG B  20      39.990  29.570  36.630  1.00  0.00           C  
ATOM   3522  HA  ARG B  20      40.700  29.230  35.880  1.00  0.00           H  
ATOM   3523  CB  ARG B  20      40.420  29.260  38.090  1.00  0.00           C  
ATOM   3524  HB3 ARG B  20      40.280  28.210  38.290  1.00  0.00           H  
ATOM   3525  HB2 ARG B  20      39.790  29.810  38.790  1.00  0.00           H  
ATOM   3526  CG  ARG B  20      41.900  29.450  38.450  1.00  0.00           C  
ATOM   3527  HG3 ARG B  20      41.970  29.290  39.540  1.00  0.00           H  
ATOM   3528  HG2 ARG B  20      42.060  30.500  38.250  1.00  0.00           H  
ATOM   3529  CD  ARG B  20      42.960  28.690  37.790  1.00  0.00           C  
ATOM   3530  HD3 ARG B  20      42.830  28.570  36.710  1.00  0.00           H  
ATOM   3531  HD2 ARG B  20      43.070  27.740  38.310  1.00  0.00           H  
ATOM   3532  NE  ARG B  20      44.240  29.430  37.890  1.00  0.00           N  
ATOM   3533  HE  ARG B  20      44.340  30.020  37.070  1.00  0.00           H  
ATOM   3534  CZ  ARG B  20      45.100  29.500  38.880  1.00  0.00           C  
ATOM   3535  NH1 ARG B  20      44.800  29.080  40.010  1.00  0.00           N  
ATOM   3536 HH11 ARG B  20      44.020  28.440  40.010  1.00  0.00           H  
ATOM   3537 HH12 ARG B  20      45.470  29.140  40.770  1.00  0.00           H  
ATOM   3538  NH2 ARG B  20      46.190  30.190  38.770  1.00  0.00           N  
ATOM   3539 HH21 ARG B  20      46.450  30.660  37.930  1.00  0.00           H  
ATOM   3540 HH22 ARG B  20      46.720  30.410  39.610  1.00  0.00           H  
ATOM   3541  C   ARG B  20      38.750  28.620  36.210  1.00  0.00           C  
ATOM   3542  O   ARG B  20      37.630  29.100  36.050  1.00  0.00           O  
ATOM   3543  N   TYR B  21      39.020  27.320  36.060  1.00  0.00           N  
ATOM   3544  H   TYR B  21      40.010  27.150  36.130  1.00  0.00           H  
ATOM   3545  CA  TYR B  21      38.030  26.280  35.840  1.00  0.00           C  
ATOM   3546  HA  TYR B  21      37.100  26.830  35.700  1.00  0.00           H  
ATOM   3547  CB  TYR B  21      38.320  25.420  34.600  1.00  0.00           C  
ATOM   3548  HB3 TYR B  21      37.560  24.660  34.440  1.00  0.00           H  
ATOM   3549  HB2 TYR B  21      39.260  24.880  34.780  1.00  0.00           H  
ATOM   3550  CG  TYR B  21      38.430  26.210  33.370  1.00  0.00           C  
ATOM   3551  CD1 TYR B  21      39.680  26.760  33.020  1.00  0.00           C  
ATOM   3552  HD1 TYR B  21      40.570  26.460  33.570  1.00  0.00           H  
ATOM   3553  CE1 TYR B  21      39.720  27.700  31.930  1.00  0.00           C  
ATOM   3554  HE1 TYR B  21      40.640  28.160  31.560  1.00  0.00           H  
ATOM   3555  CZ  TYR B  21      38.520  27.980  31.150  1.00  0.00           C  
ATOM   3556  OH  TYR B  21      38.620  28.660  29.970  1.00  0.00           O  
ATOM   3557  HH  TYR B  21      37.800  29.150  29.840  1.00  0.00           H  
ATOM   3558  CE2 TYR B  21      37.310  27.460  31.600  1.00  0.00           C  
ATOM   3559  HE2 TYR B  21      36.420  27.480  30.980  1.00  0.00           H  
ATOM   3560  CD2 TYR B  21      37.270  26.530  32.670  1.00  0.00           C  
ATOM   3561  HD2 TYR B  21      36.320  26.160  33.020  1.00  0.00           H  
ATOM   3562  C   TYR B  21      37.850  25.350  37.100  1.00  0.00           C  
ATOM   3563  O   TYR B  21      38.800  25.140  37.880  1.00  0.00           O  
ATOM   3564  N   PHE B  22      36.640  24.840  37.290  1.00  0.00           N  
ATOM   3565  H   PHE B  22      35.850  24.910  36.670  1.00  0.00           H  
ATOM   3566  CA  PHE B  22      36.320  23.860  38.320  1.00  0.00           C  
ATOM   3567  HA  PHE B  22      37.250  23.340  38.520  1.00  0.00           H  
ATOM   3568  CB  PHE B  22      35.690  24.540  39.590  1.00  0.00           C  
ATOM   3569  HB3 PHE B  22      36.330  25.420  39.720  1.00  0.00           H  
ATOM   3570  HB2 PHE B  22      35.960  23.920  40.450  1.00  0.00           H  
ATOM   3571  CG  PHE B  22      34.180  24.720  39.580  1.00  0.00           C  
ATOM   3572  CD1 PHE B  22      33.680  25.880  38.950  1.00  0.00           C  
ATOM   3573  HD1 PHE B  22      34.400  26.590  38.580  1.00  0.00           H  
ATOM   3574  CE1 PHE B  22      32.370  26.160  38.850  1.00  0.00           C  
ATOM   3575  HE1 PHE B  22      32.140  27.090  38.350  1.00  0.00           H  
ATOM   3576  CZ  PHE B  22      31.420  25.290  39.330  1.00  0.00           C  
ATOM   3577  HZ  PHE B  22      30.360  25.490  39.320  1.00  0.00           H  
ATOM   3578  CE2 PHE B  22      31.890  24.090  39.940  1.00  0.00           C  
ATOM   3579  HE2 PHE B  22      31.120  23.420  40.290  1.00  0.00           H  
ATOM   3580  CD2 PHE B  22      33.270  23.750  40.040  1.00  0.00           C  
ATOM   3581  HD2 PHE B  22      33.540  22.820  40.520  1.00  0.00           H  
ATOM   3582  C   PHE B  22      35.260  22.900  37.710  1.00  0.00           C  
ATOM   3583  O   PHE B  22      34.540  23.240  36.760  1.00  0.00           O  
ATOM   3584  N   TYR B  23      35.310  21.630  38.120  1.00  0.00           N  
ATOM   3585  H   TYR B  23      36.050  21.440  38.770  1.00  0.00           H  
ATOM   3586  CA  TYR B  23      34.370  20.580  37.680  1.00  0.00           C  
ATOM   3587  HA  TYR B  23      34.040  20.650  36.650  1.00  0.00           H  
ATOM   3588  CB  TYR B  23      35.210  19.290  37.910  1.00  0.00           C  
ATOM   3589  HB3 TYR B  23      35.580  19.160  38.930  1.00  0.00           H  
ATOM   3590  HB2 TYR B  23      36.100  19.360  37.280  1.00  0.00           H  
ATOM   3591  CG  TYR B  23      34.410  18.150  37.600  1.00  0.00           C  
ATOM   3592  CD1 TYR B  23      34.410  17.750  36.260  1.00  0.00           C  
ATOM   3593  HD1 TYR B  23      34.920  18.420  35.580  1.00  0.00           H  
ATOM   3594  CE1 TYR B  23      33.810  16.530  35.840  1.00  0.00           C  
ATOM   3595  HE1 TYR B  23      33.920  16.280  34.800  1.00  0.00           H  
ATOM   3596  CZ  TYR B  23      33.090  15.770  36.740  1.00  0.00           C  
ATOM   3597  OH  TYR B  23      32.500  14.580  36.380  1.00  0.00           O  
ATOM   3598  HH  TYR B  23      32.830  14.300  35.510  1.00  0.00           H  
ATOM   3599  CE2 TYR B  23      33.050  16.210  38.070  1.00  0.00           C  
ATOM   3600  HE2 TYR B  23      32.430  15.550  38.670  1.00  0.00           H  
ATOM   3601  CD2 TYR B  23      33.600  17.410  38.490  1.00  0.00           C  
ATOM   3602  HD2 TYR B  23      33.600  17.720  39.520  1.00  0.00           H  
ATOM   3603  C   TYR B  23      33.110  20.560  38.610  1.00  0.00           C  
ATOM   3604  O   TYR B  23      33.120  20.380  39.850  1.00  0.00           O  
ATOM   3605  N   ASN B  24      31.980  20.990  37.970  1.00  0.00           N  
ATOM   3606  H   ASN B  24      32.040  20.960  36.960  1.00  0.00           H  
ATOM   3607  CA  ASN B  24      30.690  21.090  38.540  1.00  0.00           C  
ATOM   3608  HA  ASN B  24      30.830  21.520  39.530  1.00  0.00           H  
ATOM   3609  CB  ASN B  24      29.760  22.020  37.720  1.00  0.00           C  
ATOM   3610  HB3 ASN B  24      29.510  21.490  36.790  1.00  0.00           H  
ATOM   3611  HB2 ASN B  24      30.290  22.950  37.500  1.00  0.00           H  
ATOM   3612  CG  ASN B  24      28.390  22.150  38.320  1.00  0.00           C  
ATOM   3613  OD1 ASN B  24      27.840  21.190  38.820  1.00  0.00           O  
ATOM   3614  ND2 ASN B  24      27.780  23.310  38.300  1.00  0.00           N  
ATOM   3615 HD21 ASN B  24      28.290  24.100  37.930  1.00  0.00           H  
ATOM   3616 HD22 ASN B  24      26.920  23.340  38.840  1.00  0.00           H  
ATOM   3617  C   ASN B  24      30.170  19.620  38.600  1.00  0.00           C  
ATOM   3618  O   ASN B  24      29.580  19.150  37.610  1.00  0.00           O  
ATOM   3619  N   ALA B  25      30.340  18.910  39.740  1.00  0.00           N  
ATOM   3620  H   ALA B  25      30.620  19.360  40.600  1.00  0.00           H  
ATOM   3621  CA  ALA B  25      30.160  17.440  39.710  1.00  0.00           C  
ATOM   3622  HA  ALA B  25      30.600  17.090  38.770  1.00  0.00           H  
ATOM   3623  CB  ALA B  25      30.900  16.730  40.870  1.00  0.00           C  
ATOM   3624  HB1 ALA B  25      30.710  15.660  40.860  1.00  0.00           H  
ATOM   3625  HB2 ALA B  25      31.940  17.060  40.890  1.00  0.00           H  
ATOM   3626  HB3 ALA B  25      30.510  17.240  41.750  1.00  0.00           H  
ATOM   3627  C   ALA B  25      28.680  17.020  39.710  1.00  0.00           C  
ATOM   3628  O   ALA B  25      28.400  15.820  39.650  1.00  0.00           O  
ATOM   3629  N   LYS B  26      27.750  17.980  39.820  1.00  0.00           N  
ATOM   3630  H   LYS B  26      28.000  18.950  40.020  1.00  0.00           H  
ATOM   3631  CA  LYS B  26      26.330  17.770  39.700  1.00  0.00           C  
ATOM   3632  HA  LYS B  26      26.100  16.760  40.050  1.00  0.00           H  
ATOM   3633  CB  LYS B  26      25.490  18.830  40.390  1.00  0.00           C  
ATOM   3634  HB3 LYS B  26      25.540  19.840  39.980  1.00  0.00           H  
ATOM   3635  HB2 LYS B  26      25.820  18.860  41.420  1.00  0.00           H  
ATOM   3636  CG  LYS B  26      24.030  18.440  40.300  1.00  0.00           C  
ATOM   3637  HG3 LYS B  26      23.750  18.520  39.250  1.00  0.00           H  
ATOM   3638  HG2 LYS B  26      23.470  19.210  40.840  1.00  0.00           H  
ATOM   3639  CD  LYS B  26      23.550  17.070  40.850  1.00  0.00           C  
ATOM   3640  HD3 LYS B  26      23.980  16.240  40.290  1.00  0.00           H  
ATOM   3641  HD2 LYS B  26      22.460  17.080  40.740  1.00  0.00           H  
ATOM   3642  CE  LYS B  26      23.930  16.870  42.270  1.00  0.00           C  
ATOM   3643  HE3 LYS B  26      23.770  17.780  42.850  1.00  0.00           H  
ATOM   3644  HE2 LYS B  26      24.990  16.640  42.210  1.00  0.00           H  
ATOM   3645  NZ  LYS B  26      23.210  15.750  42.780  1.00  0.00           N  
ATOM   3646  HZ1 LYS B  26      22.210  15.840  42.740  1.00  0.00           H  
ATOM   3647  HZ2 LYS B  26      23.510  14.900  42.330  1.00  0.00           H  
ATOM   3648  HZ3 LYS B  26      23.450  15.680  43.750  1.00  0.00           H  
ATOM   3649  C   LYS B  26      25.930  17.820  38.170  1.00  0.00           C  
ATOM   3650  O   LYS B  26      25.210  16.980  37.700  1.00  0.00           O  
ATOM   3651  N   ALA B  27      26.570  18.620  37.300  1.00  0.00           N  
ATOM   3652  H   ALA B  27      27.390  19.140  37.600  1.00  0.00           H  
ATOM   3653  CA  ALA B  27      26.270  18.580  35.830  1.00  0.00           C  
ATOM   3654  HA  ALA B  27      25.230  18.380  35.570  1.00  0.00           H  
ATOM   3655  CB  ALA B  27      26.570  19.980  35.250  1.00  0.00           C  
ATOM   3656  HB1 ALA B  27      27.630  20.140  35.410  1.00  0.00           H  
ATOM   3657  HB2 ALA B  27      26.320  20.030  34.200  1.00  0.00           H  
ATOM   3658  HB3 ALA B  27      25.960  20.710  35.790  1.00  0.00           H  
ATOM   3659  C   ALA B  27      27.260  17.650  35.140  1.00  0.00           C  
ATOM   3660  O   ALA B  27      26.810  17.000  34.170  1.00  0.00           O  
ATOM   3661  N   GLY B  28      28.480  17.420  35.630  1.00  0.00           N  
ATOM   3662  H   GLY B  28      28.930  17.980  36.360  1.00  0.00           H  
ATOM   3663  CA  GLY B  28      29.510  16.540  34.930  1.00  0.00           C  
ATOM   3664  HA3 GLY B  28      28.980  15.790  34.340  1.00  0.00           H  
ATOM   3665  HA2 GLY B  28      29.940  15.890  35.710  1.00  0.00           H  
ATOM   3666  C   GLY B  28      30.550  17.260  34.110  1.00  0.00           C  
ATOM   3667  O   GLY B  28      31.500  16.690  33.630  1.00  0.00           O  
ATOM   3668  N   LEU B  29      30.500  18.540  34.010  1.00  0.00           N  
ATOM   3669  H   LEU B  29      30.010  19.070  34.710  1.00  0.00           H  
ATOM   3670  CA  LEU B  29      31.270  19.460  33.130  1.00  0.00           C  
ATOM   3671  HA  LEU B  29      31.990  18.820  32.620  1.00  0.00           H  
ATOM   3672  CB  LEU B  29      30.280  20.230  32.220  1.00  0.00           C  
ATOM   3673  HB3 LEU B  29      30.780  20.790  31.430  1.00  0.00           H  
ATOM   3674  HB2 LEU B  29      29.680  20.890  32.830  1.00  0.00           H  
ATOM   3675  CG  LEU B  29      29.310  19.330  31.440  1.00  0.00           C  
ATOM   3676  HG  LEU B  29      28.750  18.680  32.110  1.00  0.00           H  
ATOM   3677  CD1 LEU B  29      28.290  20.190  30.690  1.00  0.00           C  
ATOM   3678 HD11 LEU B  29      27.590  20.700  31.350  1.00  0.00           H  
ATOM   3679 HD12 LEU B  29      28.850  20.940  30.140  1.00  0.00           H  
ATOM   3680 HD13 LEU B  29      27.740  19.620  29.930  1.00  0.00           H  
ATOM   3681  CD2 LEU B  29      30.070  18.450  30.440  1.00  0.00           C  
ATOM   3682 HD21 LEU B  29      29.300  18.010  29.830  1.00  0.00           H  
ATOM   3683 HD22 LEU B  29      30.690  19.060  29.760  1.00  0.00           H  
ATOM   3684 HD23 LEU B  29      30.510  17.660  31.030  1.00  0.00           H  
ATOM   3685  C   LEU B  29      32.140  20.400  33.940  1.00  0.00           C  
ATOM   3686  O   LEU B  29      31.750  20.700  35.080  1.00  0.00           O  
ATOM   3687  N   CYS B  30      33.220  20.860  33.290  1.00  0.00           N  
ATOM   3688  H   CYS B  30      33.410  20.580  32.340  1.00  0.00           H  
ATOM   3689  CA  CYS B  30      33.930  22.050  33.750  1.00  0.00           C  
ATOM   3690  HA  CYS B  30      34.160  21.980  34.810  1.00  0.00           H  
ATOM   3691  CB  CYS B  30      35.330  22.160  32.960  1.00  0.00           C  
ATOM   3692  HB3 CYS B  30      35.880  23.000  33.380  1.00  0.00           H  
ATOM   3693  HB2 CYS B  30      35.120  22.250  31.900  1.00  0.00           H  
ATOM   3694  SG  CYS B  30      36.260  20.630  33.300  1.00  0.00           S  
ATOM   3695  C   CYS B  30      33.150  23.370  33.460  1.00  0.00           C  
ATOM   3696  O   CYS B  30      32.420  23.550  32.480  1.00  0.00           O  
ATOM   3697  N   GLN B  31      33.240  24.380  34.310  1.00  0.00           N  
ATOM   3698  H   GLN B  31      33.950  24.210  35.020  1.00  0.00           H  
ATOM   3699  CA  GLN B  31      32.600  25.670  34.360  1.00  0.00           C  
ATOM   3700  HA  GLN B  31      32.120  25.930  33.420  1.00  0.00           H  
ATOM   3701  CB  GLN B  31      31.450  25.600  35.460  1.00  0.00           C  
ATOM   3702  HB3 GLN B  31      31.270  26.600  35.870  1.00  0.00           H  
ATOM   3703  HB2 GLN B  31      31.840  24.840  36.130  1.00  0.00           H  
ATOM   3704  CG  GLN B  31      30.200  25.130  34.620  1.00  0.00           C  
ATOM   3705  HG3 GLN B  31      30.470  24.140  34.250  1.00  0.00           H  
ATOM   3706  HG2 GLN B  31      30.040  25.830  33.800  1.00  0.00           H  
ATOM   3707  CD  GLN B  31      28.970  24.950  35.420  1.00  0.00           C  
ATOM   3708  OE1 GLN B  31      28.730  25.380  36.550  1.00  0.00           O  
ATOM   3709  NE2 GLN B  31      28.000  24.290  34.860  1.00  0.00           N  
ATOM   3710 HE21 GLN B  31      27.900  24.400  33.860  1.00  0.00           H  
ATOM   3711 HE22 GLN B  31      27.270  23.950  35.460  1.00  0.00           H  
ATOM   3712  C   GLN B  31      33.600  26.730  34.790  1.00  0.00           C  
ATOM   3713  O   GLN B  31      34.650  26.490  35.470  1.00  0.00           O  
ATOM   3714  N   THR B  32      33.400  27.960  34.340  1.00  0.00           N  
ATOM   3715  H   THR B  32      32.620  28.160  33.720  1.00  0.00           H  
ATOM   3716  CA  THR B  32      34.360  29.040  34.520  1.00  0.00           C  
ATOM   3717  HA  THR B  32      35.360  28.610  34.610  1.00  0.00           H  
ATOM   3718  CB  THR B  32      34.570  29.960  33.230  1.00  0.00           C  
ATOM   3719  HB  THR B  32      33.640  30.530  33.140  1.00  0.00           H  
ATOM   3720  CG2 THR B  32      35.730  30.880  33.610  1.00  0.00           C  
ATOM   3721 HG21 THR B  32      35.780  31.290  34.620  1.00  0.00           H  
ATOM   3722 HG22 THR B  32      36.580  30.210  33.450  1.00  0.00           H  
ATOM   3723 HG23 THR B  32      35.670  31.730  32.930  1.00  0.00           H  
ATOM   3724  OG1 THR B  32      34.770  29.370  31.930  1.00  0.00           O  
ATOM   3725  HG1 THR B  32      34.240  28.570  31.890  1.00  0.00           H  
ATOM   3726  C   THR B  32      33.980  29.810  35.830  1.00  0.00           C  
ATOM   3727  O   THR B  32      32.870  30.350  35.990  1.00  0.00           O  
ATOM   3728  N   PHE B  33      34.950  30.040  36.700  1.00  0.00           N  
ATOM   3729  H   PHE B  33      35.920  29.770  36.590  1.00  0.00           H  
ATOM   3730  CA  PHE B  33      34.800  30.780  37.920  1.00  0.00           C  
ATOM   3731  HA  PHE B  33      33.970  31.470  37.800  1.00  0.00           H  
ATOM   3732  CB  PHE B  33      34.660  29.770  39.090  1.00  0.00           C  
ATOM   3733  HB3 PHE B  33      34.150  28.920  38.620  1.00  0.00           H  
ATOM   3734  HB2 PHE B  33      34.010  30.190  39.860  1.00  0.00           H  
ATOM   3735  CG  PHE B  33      35.870  29.380  39.850  1.00  0.00           C  
ATOM   3736  CD1 PHE B  33      36.630  28.360  39.270  1.00  0.00           C  
ATOM   3737  HD1 PHE B  33      36.370  27.880  38.340  1.00  0.00           H  
ATOM   3738  CE1 PHE B  33      37.830  27.910  39.870  1.00  0.00           C  
ATOM   3739  HE1 PHE B  33      38.410  27.140  39.370  1.00  0.00           H  
ATOM   3740  CZ  PHE B  33      38.320  28.390  41.020  1.00  0.00           C  
ATOM   3741  HZ  PHE B  33      39.250  27.980  41.400  1.00  0.00           H  
ATOM   3742  CE2 PHE B  33      37.550  29.410  41.700  1.00  0.00           C  
ATOM   3743  HE2 PHE B  33      37.980  29.850  42.570  1.00  0.00           H  
ATOM   3744  CD2 PHE B  33      36.350  29.890  41.080  1.00  0.00           C  
ATOM   3745  HD2 PHE B  33      35.770  30.640  41.600  1.00  0.00           H  
ATOM   3746  C   PHE B  33      35.990  31.790  38.110  1.00  0.00           C  
ATOM   3747  O   PHE B  33      36.960  31.860  37.380  1.00  0.00           O  
ATOM   3748  N   VAL B  34      35.980  32.540  39.220  1.00  0.00           N  
ATOM   3749  H   VAL B  34      35.170  32.440  39.810  1.00  0.00           H  
ATOM   3750  CA  VAL B  34      37.000  33.480  39.700  1.00  0.00           C  
ATOM   3751  HA  VAL B  34      37.760  33.560  38.920  1.00  0.00           H  
ATOM   3752  CB  VAL B  34      36.500  34.920  39.800  1.00  0.00           C  
ATOM   3753  HB  VAL B  34      35.590  34.940  40.400  1.00  0.00           H  
ATOM   3754  CG1 VAL B  34      37.660  35.850  40.320  1.00  0.00           C  
ATOM   3755 HG11 VAL B  34      38.480  35.890  39.610  1.00  0.00           H  
ATOM   3756 HG12 VAL B  34      37.210  36.840  40.380  1.00  0.00           H  
ATOM   3757 HG13 VAL B  34      38.050  35.640  41.310  1.00  0.00           H  
ATOM   3758  CG2 VAL B  34      36.150  35.420  38.380  1.00  0.00           C  
ATOM   3759 HG21 VAL B  34      35.480  34.790  37.790  1.00  0.00           H  
ATOM   3760 HG22 VAL B  34      35.660  36.380  38.490  1.00  0.00           H  
ATOM   3761 HG23 VAL B  34      37.050  35.540  37.790  1.00  0.00           H  
ATOM   3762  C   VAL B  34      37.610  33.040  41.030  1.00  0.00           C  
ATOM   3763  O   VAL B  34      36.950  32.980  42.010  1.00  0.00           O  
ATOM   3764  N   TYR B  35      38.890  32.800  41.090  1.00  0.00           N  
ATOM   3765  H   TYR B  35      39.330  32.850  40.180  1.00  0.00           H  
ATOM   3766  CA  TYR B  35      39.690  32.440  42.260  1.00  0.00           C  
ATOM   3767  HA  TYR B  35      38.980  32.070  43.000  1.00  0.00           H  
ATOM   3768  CB  TYR B  35      40.730  31.410  41.830  1.00  0.00           C  
ATOM   3769  HB3 TYR B  35      40.990  31.670  40.810  1.00  0.00           H  
ATOM   3770  HB2 TYR B  35      40.170  30.490  41.680  1.00  0.00           H  
ATOM   3771  CG  TYR B  35      41.940  31.220  42.710  1.00  0.00           C  
ATOM   3772  CD1 TYR B  35      41.710  30.920  44.070  1.00  0.00           C  
ATOM   3773  HD1 TYR B  35      40.710  30.760  44.460  1.00  0.00           H  
ATOM   3774  CE1 TYR B  35      42.840  30.770  44.900  1.00  0.00           C  
ATOM   3775  HE1 TYR B  35      42.710  30.620  45.950  1.00  0.00           H  
ATOM   3776  CZ  TYR B  35      44.110  30.690  44.330  1.00  0.00           C  
ATOM   3777  OH  TYR B  35      45.180  30.330  45.120  1.00  0.00           O  
ATOM   3778  HH  TYR B  35      46.020  30.660  44.810  1.00  0.00           H  
ATOM   3779  CE2 TYR B  35      44.370  30.980  43.010  1.00  0.00           C  
ATOM   3780  HE2 TYR B  35      45.360  31.120  42.620  1.00  0.00           H  
ATOM   3781  CD2 TYR B  35      43.280  31.330  42.210  1.00  0.00           C  
ATOM   3782  HD2 TYR B  35      43.410  31.740  41.220  1.00  0.00           H  
ATOM   3783  C   TYR B  35      40.250  33.770  42.830  1.00  0.00           C  
ATOM   3784  O   TYR B  35      40.680  34.650  42.070  1.00  0.00           O  
ATOM   3785  N   GLY B  36      40.240  33.870  44.170  1.00  0.00           N  
ATOM   3786  H   GLY B  36      40.220  33.020  44.720  1.00  0.00           H  
ATOM   3787  CA  GLY B  36      40.650  35.020  44.880  1.00  0.00           C  
ATOM   3788  HA3 GLY B  36      40.340  34.870  45.910  1.00  0.00           H  
ATOM   3789  HA2 GLY B  36      40.190  35.970  44.630  1.00  0.00           H  
ATOM   3790  C   GLY B  36      42.180  35.250  44.910  1.00  0.00           C  
ATOM   3791  O   GLY B  36      42.560  36.350  45.340  1.00  0.00           O  
ATOM   3792  N   GLY B  37      42.980  34.350  44.380  1.00  0.00           N  
ATOM   3793  H   GLY B  37      42.610  33.450  44.150  1.00  0.00           H  
ATOM   3794  CA  GLY B  37      44.430  34.480  44.110  1.00  0.00           C  
ATOM   3795  HA3 GLY B  37      44.740  35.450  43.730  1.00  0.00           H  
ATOM   3796  HA2 GLY B  37      44.750  33.780  43.350  1.00  0.00           H  
ATOM   3797  C   GLY B  37      45.360  33.980  45.200  1.00  0.00           C  
ATOM   3798  O   GLY B  37      46.570  34.030  45.090  1.00  0.00           O  
ATOM   3799  N   CYS B  38      44.790  33.450  46.300  1.00  0.00           N  
ATOM   3800  H   CYS B  38      43.800  33.570  46.390  1.00  0.00           H  
ATOM   3801  CA  CYS B  38      45.600  32.690  47.290  1.00  0.00           C  
ATOM   3802  HA  CYS B  38      46.410  32.260  46.690  1.00  0.00           H  
ATOM   3803  CB  CYS B  38      46.250  33.650  48.280  1.00  0.00           C  
ATOM   3804  HB3 CYS B  38      46.660  34.520  47.750  1.00  0.00           H  
ATOM   3805  HB2 CYS B  38      47.020  33.050  48.760  1.00  0.00           H  
ATOM   3806  SG  CYS B  38      45.210  34.300  49.490  1.00  0.00           S  
ATOM   3807  C   CYS B  38      44.890  31.530  48.010  1.00  0.00           C  
ATOM   3808  O   CYS B  38      43.670  31.620  48.210  1.00  0.00           O  
ATOM   3809  N   ARG B  39      45.590  30.400  48.450  1.00  0.00           N  
ATOM   3810  H   ARG B  39      46.570  30.520  48.240  1.00  0.00           H  
ATOM   3811  CA  ARG B  39      45.160  29.270  49.260  1.00  0.00           C  
ATOM   3812  HA  ARG B  39      46.020  28.610  49.370  1.00  0.00           H  
ATOM   3813  CB  ARG B  39      44.710  29.610  50.670  1.00  0.00           C  
ATOM   3814  HB3 ARG B  39      44.300  28.790  51.240  1.00  0.00           H  
ATOM   3815  HB2 ARG B  39      43.930  30.370  50.650  1.00  0.00           H  
ATOM   3816  CG  ARG B  39      45.900  30.120  51.540  1.00  0.00           C  
ATOM   3817  HG3 ARG B  39      46.320  31.090  51.270  1.00  0.00           H  
ATOM   3818  HG2 ARG B  39      46.720  29.400  51.390  1.00  0.00           H  
ATOM   3819  CD  ARG B  39      45.560  30.160  53.020  1.00  0.00           C  
ATOM   3820  HD3 ARG B  39      44.590  30.620  53.220  1.00  0.00           H  
ATOM   3821  HD2 ARG B  39      46.370  30.680  53.550  1.00  0.00           H  
ATOM   3822  NE  ARG B  39      45.400  28.830  53.570  1.00  0.00           N  
ATOM   3823  HE  ARG B  39      45.170  28.090  52.920  1.00  0.00           H  
ATOM   3824  CZ  ARG B  39      45.210  28.480  54.840  1.00  0.00           C  
ATOM   3825  NH1 ARG B  39      44.910  27.240  55.080  1.00  0.00           N  
ATOM   3826 HH11 ARG B  39      44.990  26.550  54.360  1.00  0.00           H  
ATOM   3827 HH12 ARG B  39      45.090  26.950  56.030  1.00  0.00           H  
ATOM   3828  NH2 ARG B  39      45.260  29.250  55.870  1.00  0.00           N  
ATOM   3829 HH21 ARG B  39      45.550  30.190  55.690  1.00  0.00           H  
ATOM   3830 HH22 ARG B  39      44.890  28.960  56.770  1.00  0.00           H  
ATOM   3831  C   ARG B  39      44.110  28.380  48.460  1.00  0.00           C  
ATOM   3832  O   ARG B  39      43.000  28.200  48.920  1.00  0.00           O  
ATOM   3833  N   ALA B  40      44.460  27.960  47.220  1.00  0.00           N  
ATOM   3834  H   ALA B  40      45.390  28.140  46.880  1.00  0.00           H  
ATOM   3835  CA  ALA B  40      43.550  27.140  46.390  1.00  0.00           C  
ATOM   3836  HA  ALA B  40      42.720  27.790  46.120  1.00  0.00           H  
ATOM   3837  CB  ALA B  40      44.250  26.720  45.150  1.00  0.00           C  
ATOM   3838  HB1 ALA B  40      43.680  25.980  44.580  1.00  0.00           H  
ATOM   3839  HB2 ALA B  40      44.370  27.590  44.500  1.00  0.00           H  
ATOM   3840  HB3 ALA B  40      45.140  26.140  45.350  1.00  0.00           H  
ATOM   3841  C   ALA B  40      43.040  25.890  47.120  1.00  0.00           C  
ATOM   3842  O   ALA B  40      43.740  25.310  47.970  1.00  0.00           O  
ATOM   3843  N   LYS B  41      41.840  25.390  46.710  1.00  0.00           N  
ATOM   3844  H   LYS B  41      41.330  25.910  46.020  1.00  0.00           H  
ATOM   3845  CA  LYS B  41      41.380  23.990  46.860  1.00  0.00           C  
ATOM   3846  HA  LYS B  41      41.760  23.460  47.740  1.00  0.00           H  
ATOM   3847  CB  LYS B  41      39.860  23.980  47.100  1.00  0.00           C  
ATOM   3848  HB3 LYS B  41      39.400  23.020  46.880  1.00  0.00           H  
ATOM   3849  HB2 LYS B  41      39.470  24.740  46.420  1.00  0.00           H  
ATOM   3850  CG  LYS B  41      39.530  24.390  48.560  1.00  0.00           C  
ATOM   3851  HG3 LYS B  41      39.940  25.340  48.900  1.00  0.00           H  
ATOM   3852  HG2 LYS B  41      39.940  23.630  49.220  1.00  0.00           H  
ATOM   3853  CD  LYS B  41      38.010  24.350  48.810  1.00  0.00           C  
ATOM   3854  HD3 LYS B  41      37.660  23.320  48.710  1.00  0.00           H  
ATOM   3855  HD2 LYS B  41      37.480  25.010  48.120  1.00  0.00           H  
ATOM   3856  CE  LYS B  41      37.860  24.700  50.260  1.00  0.00           C  
ATOM   3857  HE3 LYS B  41      38.250  25.690  50.480  1.00  0.00           H  
ATOM   3858  HE2 LYS B  41      38.460  24.000  50.830  1.00  0.00           H  
ATOM   3859  NZ  LYS B  41      36.430  24.640  50.700  1.00  0.00           N  
ATOM   3860  HZ1 LYS B  41      36.260  25.170  51.550  1.00  0.00           H  
ATOM   3861  HZ2 LYS B  41      35.830  25.030  49.980  1.00  0.00           H  
ATOM   3862  HZ3 LYS B  41      36.080  23.700  50.800  1.00  0.00           H  
ATOM   3863  C   LYS B  41      41.900  23.190  45.600  1.00  0.00           C  
ATOM   3864  O   LYS B  41      42.210  23.830  44.540  1.00  0.00           O  
ATOM   3865  N   ARG B  42      41.700  21.880  45.520  1.00  0.00           N  
ATOM   3866  H   ARG B  42      41.330  21.450  46.360  1.00  0.00           H  
ATOM   3867  CA  ARG B  42      42.210  20.960  44.530  1.00  0.00           C  
ATOM   3868  HA  ARG B  42      43.260  21.270  44.440  1.00  0.00           H  
ATOM   3869  CB  ARG B  42      42.010  19.540  44.800  1.00  0.00           C  
ATOM   3870  HB3 ARG B  42      42.430  18.950  43.980  1.00  0.00           H  
ATOM   3871  HB2 ARG B  42      40.980  19.200  44.910  1.00  0.00           H  
ATOM   3872  CG  ARG B  42      42.920  19.120  45.980  1.00  0.00           C  
ATOM   3873  HG3 ARG B  42      42.570  19.790  46.770  1.00  0.00           H  
ATOM   3874  HG2 ARG B  42      43.990  19.240  45.800  1.00  0.00           H  
ATOM   3875  CD  ARG B  42      42.750  17.740  46.500  1.00  0.00           C  
ATOM   3876  HD3 ARG B  42      41.790  17.350  46.140  1.00  0.00           H  
ATOM   3877  HD2 ARG B  42      42.670  17.670  47.580  1.00  0.00           H  
ATOM   3878  NE  ARG B  42      43.760  16.860  45.990  1.00  0.00           N  
ATOM   3879  HE  ARG B  42      44.310  17.270  45.250  1.00  0.00           H  
ATOM   3880  CZ  ARG B  42      43.870  15.600  46.230  1.00  0.00           C  
ATOM   3881  NH1 ARG B  42      43.010  14.930  47.060  1.00  0.00           N  
ATOM   3882 HH11 ARG B  42      42.400  15.460  47.660  1.00  0.00           H  
ATOM   3883 HH12 ARG B  42      43.140  13.940  47.200  1.00  0.00           H  
ATOM   3884  NH2 ARG B  42      44.760  14.880  45.650  1.00  0.00           N  
ATOM   3885 HH21 ARG B  42      45.210  15.320  44.860  1.00  0.00           H  
ATOM   3886 HH22 ARG B  42      44.610  13.890  45.570  1.00  0.00           H  
ATOM   3887  C   ARG B  42      41.540  21.210  43.140  1.00  0.00           C  
ATOM   3888  O   ARG B  42      42.230  20.960  42.160  1.00  0.00           O  
ATOM   3889  N   ASN B  43      40.220  21.610  43.180  1.00  0.00           N  
ATOM   3890  H   ASN B  43      39.910  21.880  44.100  1.00  0.00           H  
ATOM   3891  CA  ASN B  43      39.270  21.830  42.120  1.00  0.00           C  
ATOM   3892  HA  ASN B  43      39.490  21.100  41.330  1.00  0.00           H  
ATOM   3893  CB  ASN B  43      37.900  21.440  42.650  1.00  0.00           C  
ATOM   3894  HB3 ASN B  43      37.660  22.120  43.480  1.00  0.00           H  
ATOM   3895  HB2 ASN B  43      37.930  20.480  43.150  1.00  0.00           H  
ATOM   3896  CG  ASN B  43      36.720  21.330  41.590  1.00  0.00           C  
ATOM   3897  OD1 ASN B  43      37.000  21.100  40.430  1.00  0.00           O  
ATOM   3898  ND2 ASN B  43      35.420  21.360  41.950  1.00  0.00           N  
ATOM   3899 HD21 ASN B  43      35.180  21.750  42.860  1.00  0.00           H  
ATOM   3900 HD22 ASN B  43      34.690  21.080  41.300  1.00  0.00           H  
ATOM   3901  C   ASN B  43      39.310  23.180  41.500  1.00  0.00           C  
ATOM   3902  O   ASN B  43      38.390  23.990  41.550  1.00  0.00           O  
ATOM   3903  N   ASN B  44      40.430  23.480  40.890  1.00  0.00           N  
ATOM   3904  H   ASN B  44      41.170  22.800  41.010  1.00  0.00           H  
ATOM   3905  CA  ASN B  44      40.910  24.820  40.430  1.00  0.00           C  
ATOM   3906  HA  ASN B  44      40.120  25.390  39.920  1.00  0.00           H  
ATOM   3907  CB  ASN B  44      41.390  25.550  41.700  1.00  0.00           C  
ATOM   3908  HB3 ASN B  44      42.030  24.830  42.220  1.00  0.00           H  
ATOM   3909  HB2 ASN B  44      40.540  25.750  42.360  1.00  0.00           H  
ATOM   3910  CG  ASN B  44      42.220  26.800  41.660  1.00  0.00           C  
ATOM   3911  OD1 ASN B  44      42.960  27.000  40.740  1.00  0.00           O  
ATOM   3912  ND2 ASN B  44      42.230  27.610  42.650  1.00  0.00           N  
ATOM   3913 HD21 ASN B  44      41.760  27.410  43.530  1.00  0.00           H  
ATOM   3914 HD22 ASN B  44      42.960  28.320  42.680  1.00  0.00           H  
ATOM   3915  C   ASN B  44      42.030  24.700  39.420  1.00  0.00           C  
ATOM   3916  O   ASN B  44      43.060  24.250  39.710  1.00  0.00           O  
ATOM   3917  N   PHE B  45      41.740  25.010  38.150  1.00  0.00           N  
ATOM   3918  H   PHE B  45      40.770  25.300  38.080  1.00  0.00           H  
ATOM   3919  CA  PHE B  45      42.380  24.440  36.970  1.00  0.00           C  
ATOM   3920  HA  PHE B  45      43.320  23.950  37.230  1.00  0.00           H  
ATOM   3921  CB  PHE B  45      41.530  23.280  36.330  1.00  0.00           C  
ATOM   3922  HB3 PHE B  45      41.890  22.850  35.400  1.00  0.00           H  
ATOM   3923  HB2 PHE B  45      40.560  23.680  36.060  1.00  0.00           H  
ATOM   3924  CG  PHE B  45      41.320  22.120  37.270  1.00  0.00           C  
ATOM   3925  CD1 PHE B  45      42.430  21.250  37.530  1.00  0.00           C  
ATOM   3926  HD1 PHE B  45      43.400  21.450  37.110  1.00  0.00           H  
ATOM   3927  CE1 PHE B  45      42.300  20.190  38.460  1.00  0.00           C  
ATOM   3928  HE1 PHE B  45      43.130  19.530  38.700  1.00  0.00           H  
ATOM   3929  CZ  PHE B  45      41.050  20.020  39.070  1.00  0.00           C  
ATOM   3930  HZ  PHE B  45      40.940  19.210  39.780  1.00  0.00           H  
ATOM   3931  CE2 PHE B  45      39.910  20.780  38.720  1.00  0.00           C  
ATOM   3932  HE2 PHE B  45      38.920  20.530  39.100  1.00  0.00           H  
ATOM   3933  CD2 PHE B  45      40.100  21.820  37.830  1.00  0.00           C  
ATOM   3934  HD2 PHE B  45      39.260  22.410  37.510  1.00  0.00           H  
ATOM   3935  C   PHE B  45      42.810  25.450  35.940  1.00  0.00           C  
ATOM   3936  O   PHE B  45      41.960  26.270  35.560  1.00  0.00           O  
ATOM   3937  N   LYS B  46      44.040  25.430  35.410  1.00  0.00           N  
ATOM   3938  H   LYS B  46      44.630  24.690  35.740  1.00  0.00           H  
ATOM   3939  CA  LYS B  46      44.500  26.410  34.410  1.00  0.00           C  
ATOM   3940  HA  LYS B  46      44.200  27.400  34.740  1.00  0.00           H  
ATOM   3941  CB  LYS B  46      46.050  26.470  34.310  1.00  0.00           C  
ATOM   3942  HB3 LYS B  46      46.360  27.110  33.490  1.00  0.00           H  
ATOM   3943  HB2 LYS B  46      46.350  25.430  34.210  1.00  0.00           H  
ATOM   3944  CG  LYS B  46      46.530  27.000  35.710  1.00  0.00           C  
ATOM   3945  HG3 LYS B  46      46.020  26.470  36.510  1.00  0.00           H  
ATOM   3946  HG2 LYS B  46      46.240  28.050  35.730  1.00  0.00           H  
ATOM   3947  CD  LYS B  46      48.060  26.860  35.820  1.00  0.00           C  
ATOM   3948  HD3 LYS B  46      48.490  27.420  34.980  1.00  0.00           H  
ATOM   3949  HD2 LYS B  46      48.420  25.830  35.830  1.00  0.00           H  
ATOM   3950  CE  LYS B  46      48.650  27.520  37.050  1.00  0.00           C  
ATOM   3951  HE3 LYS B  46      48.140  27.110  37.920  1.00  0.00           H  
ATOM   3952  HE2 LYS B  46      48.420  28.590  37.070  1.00  0.00           H  
ATOM   3953  NZ  LYS B  46      50.180  27.260  37.110  1.00  0.00           N  
ATOM   3954  HZ1 LYS B  46      50.670  27.570  36.280  1.00  0.00           H  
ATOM   3955  HZ2 LYS B  46      50.650  27.660  37.920  1.00  0.00           H  
ATOM   3956  HZ3 LYS B  46      50.310  26.260  37.120  1.00  0.00           H  
ATOM   3957  C   LYS B  46      43.780  26.250  33.050  1.00  0.00           C  
ATOM   3958  O   LYS B  46      43.810  27.160  32.220  1.00  0.00           O  
ATOM   3959  N   SER B  47      43.050  25.170  32.790  1.00  0.00           N  
ATOM   3960  H   SER B  47      43.010  24.500  33.550  1.00  0.00           H  
ATOM   3961  CA  SER B  47      42.320  24.920  31.580  1.00  0.00           C  
ATOM   3962  HA  SER B  47      41.960  25.890  31.250  1.00  0.00           H  
ATOM   3963  CB  SER B  47      43.140  24.270  30.500  1.00  0.00           C  
ATOM   3964  HB3 SER B  47      43.590  23.330  30.840  1.00  0.00           H  
ATOM   3965  HB2 SER B  47      43.970  24.940  30.220  1.00  0.00           H  
ATOM   3966  OG  SER B  47      42.470  23.940  29.310  1.00  0.00           O  
ATOM   3967  HG  SER B  47      43.120  23.840  28.610  1.00  0.00           H  
ATOM   3968  C   SER B  47      41.060  24.070  31.770  1.00  0.00           C  
ATOM   3969  O   SER B  47      40.950  23.240  32.680  1.00  0.00           O  
ATOM   3970  N   ALA B  48      40.050  24.350  30.910  1.00  0.00           N  
ATOM   3971  H   ALA B  48      40.290  24.970  30.160  1.00  0.00           H  
ATOM   3972  CA  ALA B  48      38.870  23.510  30.880  1.00  0.00           C  
ATOM   3973  HA  ALA B  48      38.390  23.510  31.850  1.00  0.00           H  
ATOM   3974  CB  ALA B  48      37.840  24.030  29.890  1.00  0.00           C  
ATOM   3975  HB1 ALA B  48      36.900  23.500  29.740  1.00  0.00           H  
ATOM   3976  HB2 ALA B  48      37.690  25.060  30.210  1.00  0.00           H  
ATOM   3977  HB3 ALA B  48      38.290  24.110  28.890  1.00  0.00           H  
ATOM   3978  C   ALA B  48      39.250  22.000  30.580  1.00  0.00           C  
ATOM   3979  O   ALA B  48      38.700  21.090  31.220  1.00  0.00           O  
ATOM   3980  N   GLU B  49      40.320  21.790  29.810  1.00  0.00           N  
ATOM   3981  H   GLU B  49      40.890  22.540  29.420  1.00  0.00           H  
ATOM   3982  CA  GLU B  49      40.850  20.380  29.620  1.00  0.00           C  
ATOM   3983  HA  GLU B  49      40.010  19.690  29.460  1.00  0.00           H  
ATOM   3984  CB  GLU B  49      41.740  20.460  28.310  1.00  0.00           C  
ATOM   3985  HB3 GLU B  49      42.500  21.240  28.400  1.00  0.00           H  
ATOM   3986  HB2 GLU B  49      41.170  20.780  27.440  1.00  0.00           H  
ATOM   3987  CG  GLU B  49      42.560  19.190  27.920  1.00  0.00           C  
ATOM   3988  HG3 GLU B  49      43.160  18.820  28.750  1.00  0.00           H  
ATOM   3989  HG2 GLU B  49      43.290  19.460  27.160  1.00  0.00           H  
ATOM   3990  CD  GLU B  49      41.840  18.090  27.180  1.00  0.00           C  
ATOM   3991  OE1 GLU B  49      40.570  18.130  27.000  1.00  0.00           O  
ATOM   3992  OE2 GLU B  49      42.560  17.140  26.850  1.00  0.00           O  
ATOM   3993  C   GLU B  49      41.720  19.850  30.840  1.00  0.00           C  
ATOM   3994  O   GLU B  49      41.510  18.690  31.190  1.00  0.00           O  
ATOM   3995  N   ASP B  50      42.520  20.680  31.540  1.00  0.00           N  
ATOM   3996  H   ASP B  50      42.670  21.630  31.220  1.00  0.00           H  
ATOM   3997  CA  ASP B  50      43.120  20.180  32.780  1.00  0.00           C  
ATOM   3998  HA  ASP B  50      43.700  19.280  32.540  1.00  0.00           H  
ATOM   3999  CB  ASP B  50      44.070  21.260  33.260  1.00  0.00           C  
ATOM   4000  HB3 ASP B  50      44.330  21.000  34.290  1.00  0.00           H  
ATOM   4001  HB2 ASP B  50      43.560  22.230  33.310  1.00  0.00           H  
ATOM   4002  CG  ASP B  50      45.400  21.440  32.440  1.00  0.00           C  
ATOM   4003  OD1 ASP B  50      45.730  20.460  31.680  1.00  0.00           O  
ATOM   4004  OD2 ASP B  50      46.060  22.490  32.500  1.00  0.00           O  
ATOM   4005  C   ASP B  50      42.080  19.710  33.800  1.00  0.00           C  
ATOM   4006  O   ASP B  50      42.170  18.530  34.260  1.00  0.00           O  
ATOM   4007  N   CYS B  51      41.080  20.520  34.040  1.00  0.00           N  
ATOM   4008  H   CYS B  51      40.990  21.310  33.420  1.00  0.00           H  
ATOM   4009  CA  CYS B  51      39.830  20.140  34.710  1.00  0.00           C  
ATOM   4010  HA  CYS B  51      40.190  19.870  35.700  1.00  0.00           H  
ATOM   4011  CB  CYS B  51      38.880  21.330  34.640  1.00  0.00           C  
ATOM   4012  HB3 CYS B  51      38.880  21.720  33.620  1.00  0.00           H  
ATOM   4013  HB2 CYS B  51      39.290  22.180  35.200  1.00  0.00           H  
ATOM   4014  SG  CYS B  51      37.180  21.030  35.110  1.00  0.00           S  
ATOM   4015  C   CYS B  51      39.180  18.830  34.180  1.00  0.00           C  
ATOM   4016  O   CYS B  51      38.820  17.990  35.050  1.00  0.00           O  
ATOM   4017  N   MET B  52      38.970  18.640  32.860  1.00  0.00           N  
ATOM   4018  H   MET B  52      39.290  19.400  32.280  1.00  0.00           H  
ATOM   4019  CA  MET B  52      38.340  17.410  32.320  1.00  0.00           C  
ATOM   4020  HA  MET B  52      37.450  17.330  32.940  1.00  0.00           H  
ATOM   4021  CB  MET B  52      37.880  17.600  30.880  1.00  0.00           C  
ATOM   4022  HB3 MET B  52      38.750  17.650  30.220  1.00  0.00           H  
ATOM   4023  HB2 MET B  52      37.460  18.610  30.830  1.00  0.00           H  
ATOM   4024  CG  MET B  52      36.980  16.490  30.350  1.00  0.00           C  
ATOM   4025  HG3 MET B  52      37.510  15.540  30.340  1.00  0.00           H  
ATOM   4026  HG2 MET B  52      36.820  16.730  29.290  1.00  0.00           H  
ATOM   4027  SD  MET B  52      35.410  16.300  31.380  1.00  0.00           S  
ATOM   4028  CE  MET B  52      34.380  17.690  30.710  1.00  0.00           C  
ATOM   4029  HE1 MET B  52      34.290  17.540  29.640  1.00  0.00           H  
ATOM   4030  HE2 MET B  52      33.380  17.600  31.110  1.00  0.00           H  
ATOM   4031  HE3 MET B  52      34.850  18.640  30.990  1.00  0.00           H  
ATOM   4032  C   MET B  52      39.270  16.180  32.550  1.00  0.00           C  
ATOM   4033  O   MET B  52      38.780  15.210  33.080  1.00  0.00           O  
ATOM   4034  N   ARG B  53      40.600  16.220  32.280  1.00  0.00           N  
ATOM   4035  H   ARG B  53      40.960  17.040  31.810  1.00  0.00           H  
ATOM   4036  CA  ARG B  53      41.520  15.120  32.580  1.00  0.00           C  
ATOM   4037  HA  ARG B  53      41.240  14.220  32.030  1.00  0.00           H  
ATOM   4038  CB  ARG B  53      42.950  15.490  32.110  1.00  0.00           C  
ATOM   4039  HB3 ARG B  53      43.780  14.820  32.310  1.00  0.00           H  
ATOM   4040  HB2 ARG B  53      43.240  16.450  32.530  1.00  0.00           H  
ATOM   4041  CG  ARG B  53      43.040  15.580  30.580  1.00  0.00           C  
ATOM   4042  HG3 ARG B  53      42.310  16.280  30.170  1.00  0.00           H  
ATOM   4043  HG2 ARG B  53      42.900  14.600  30.110  1.00  0.00           H  
ATOM   4044  CD  ARG B  53      44.340  16.230  30.270  1.00  0.00           C  
ATOM   4045  HD3 ARG B  53      45.160  15.630  30.690  1.00  0.00           H  
ATOM   4046  HD2 ARG B  53      44.450  17.230  30.700  1.00  0.00           H  
ATOM   4047  NE  ARG B  53      44.480  16.420  28.810  1.00  0.00           N  
ATOM   4048  HE  ARG B  53      43.670  16.660  28.250  1.00  0.00           H  
ATOM   4049  CZ  ARG B  53      45.580  16.690  28.100  1.00  0.00           C  
ATOM   4050  NH1 ARG B  53      46.710  16.640  28.680  1.00  0.00           N  
ATOM   4051 HH11 ARG B  53      46.770  16.160  29.560  1.00  0.00           H  
ATOM   4052 HH12 ARG B  53      47.510  17.070  28.220  1.00  0.00           H  
ATOM   4053  NH2 ARG B  53      45.520  17.070  26.850  1.00  0.00           N  
ATOM   4054 HH21 ARG B  53      44.640  17.410  26.470  1.00  0.00           H  
ATOM   4055 HH22 ARG B  53      46.390  17.300  26.400  1.00  0.00           H  
ATOM   4056  C   ARG B  53      41.670  14.660  34.020  1.00  0.00           C  
ATOM   4057  O   ARG B  53      42.070  13.510  34.230  1.00  0.00           O  
ATOM   4058  N   THR B  54      41.420  15.510  34.990  1.00  0.00           N  
ATOM   4059  H   THR B  54      41.170  16.450  34.710  1.00  0.00           H  
ATOM   4060  CA  THR B  54      41.610  15.330  36.440  1.00  0.00           C  
ATOM   4061  HA  THR B  54      42.340  14.520  36.530  1.00  0.00           H  
ATOM   4062  CB  THR B  54      42.130  16.670  36.990  1.00  0.00           C  
ATOM   4063  HB  THR B  54      41.330  17.410  36.950  1.00  0.00           H  
ATOM   4064  CG2 THR B  54      42.740  16.470  38.360  1.00  0.00           C  
ATOM   4065 HG21 THR B  54      41.930  16.110  38.990  1.00  0.00           H  
ATOM   4066 HG22 THR B  54      43.520  15.710  38.280  1.00  0.00           H  
ATOM   4067 HG23 THR B  54      43.130  17.380  38.820  1.00  0.00           H  
ATOM   4068  OG1 THR B  54      43.190  17.020  36.110  1.00  0.00           O  
ATOM   4069  HG1 THR B  54      42.810  17.510  35.380  1.00  0.00           H  
ATOM   4070  C   THR B  54      40.380  14.970  37.190  1.00  0.00           C  
ATOM   4071  O   THR B  54      40.450  14.060  37.990  1.00  0.00           O  
ATOM   4072  N   CYS B  55      39.270  15.660  36.950  1.00  0.00           N  
ATOM   4073  H   CYS B  55      39.390  16.460  36.340  1.00  0.00           H  
ATOM   4074  CA  CYS B  55      37.980  15.340  37.550  1.00  0.00           C  
ATOM   4075  HA  CYS B  55      38.170  14.860  38.500  1.00  0.00           H  
ATOM   4076  CB  CYS B  55      37.200  16.590  37.930  1.00  0.00           C  
ATOM   4077  HB3 CYS B  55      36.130  16.430  38.060  1.00  0.00           H  
ATOM   4078  HB2 CYS B  55      37.230  17.250  37.070  1.00  0.00           H  
ATOM   4079  SG  CYS B  55      37.890  17.400  39.420  1.00  0.00           S  
ATOM   4080  C   CYS B  55      37.060  14.410  36.740  1.00  0.00           C  
ATOM   4081  O   CYS B  55      36.430  13.560  37.330  1.00  0.00           O  
ATOM   4082  N   GLY B  56      37.030  14.550  35.380  1.00  0.00           N  
ATOM   4083  H   GLY B  56      37.710  15.110  34.890  1.00  0.00           H  
ATOM   4084  CA  GLY B  56      36.130  13.800  34.470  1.00  0.00           C  
ATOM   4085  HA3 GLY B  56      36.340  14.040  33.430  1.00  0.00           H  
ATOM   4086  HA2 GLY B  56      35.080  14.020  34.680  1.00  0.00           H  
ATOM   4087  C   GLY B  56      36.310  12.250  34.570  1.00  0.00           C  
ATOM   4088  O   GLY B  56      37.040  11.720  35.470  1.00  0.00           O  
ATOM   4089  N   GLY B  57      35.480  11.500  33.820  1.00  0.00           N  
ATOM   4090  H   GLY B  57      35.000  11.940  33.050  1.00  0.00           H  
ATOM   4091  CA  GLY B  57      35.350  10.070  33.870  1.00  0.00           C  
ATOM   4092  HA3 GLY B  57      36.310   9.590  33.690  1.00  0.00           H  
ATOM   4093  HA2 GLY B  57      34.670   9.770  33.080  1.00  0.00           H  
ATOM   4094  C   GLY B  57      34.870   9.490  35.160  1.00  0.00           C  
ATOM   4095  O   GLY B  57      34.380  10.230  36.010  1.00  0.00           O  
ATOM   4096  N   ALA B  58      34.970   8.170  35.430  1.00  0.00           N  
ATOM   4097  H   ALA B  58      35.550   7.640  34.800  1.00  0.00           H  
ATOM   4098  CA  ALA B  58      34.780   7.590  36.740  1.00  0.00           C  
ATOM   4099  HA  ALA B  58      33.970   8.060  37.290  1.00  0.00           H  
ATOM   4100  CB  ALA B  58      34.420   6.120  36.530  1.00  0.00           C  
ATOM   4101  HB1 ALA B  58      33.510   5.980  35.950  1.00  0.00           H  
ATOM   4102  HB2 ALA B  58      35.210   5.560  36.030  1.00  0.00           H  
ATOM   4103  HB3 ALA B  58      34.210   5.710  37.510  1.00  0.00           H  
ATOM   4104  C   ALA B  58      35.890   7.860  37.740  1.00  0.00           C  
ATOM   4105  O   ALA B  58      36.950   8.380  37.310  1.00  0.00           O  
ATOM   4106  OXT ALA B  58      35.620   7.970  38.910  1.00  0.00           O  
TER    4107      ALA B  58
ENDMDL
CONECT 3446 3448
CONECT 3448 3446
END
