# Supplementary material for: Prebound State Discovered in the Unbinding Pathway of Fluorinated Variants of the Trypsin–BPTI Complex Using Random Acceleration Molecular Dynamics Simulations
Source: J Chem Inf Model. 2024 Jun 13;64(13):5194–206. doi: 10.1021/acs.jcim.4c00338 (PMC11234359; doi:10.1021/acs.jcim.4c00338)
Supplement: Supplementary file 2 — ci4c00338_si_002.zip [file ci4c00338_si_002.zip › fb_ETG_examples.pdb]

REMARK   1 CREATED WITH MDTraj 1.9.5, 2024-01-04
CRYST1   88.362   88.362   88.362  90.00  90.00  90.00 P 1           1 
MODEL        0
ATOM      1  N   ILE A  16      35.740  45.310  37.620  1.00  0.00           N  
ATOM      2  H   ILE A  16      36.630  45.160  38.070  1.00  0.00           H  
ATOM      3  H2  ILE A  16      35.280  44.420  37.460  1.00  0.00           H  
ATOM      4  H3  ILE A  16      35.900  45.720  36.710  1.00  0.00           H  
ATOM      5  CA  ILE A  16      34.950  46.360  38.310  1.00  0.00           C  
ATOM      6  HA  ILE A  16      34.980  46.180  39.380  1.00  0.00           H  
ATOM      7  CB  ILE A  16      35.430  47.810  38.010  1.00  0.00           C  
ATOM      8  HB  ILE A  16      35.360  47.900  36.930  1.00  0.00           H  
ATOM      9  CG2 ILE A  16      34.350  48.830  38.510  1.00  0.00           C  
ATOM     10 HG21 ILE A  16      34.110  48.570  39.540  1.00  0.00           H  
ATOM     11 HG22 ILE A  16      34.660  49.870  38.520  1.00  0.00           H  
ATOM     12 HG23 ILE A  16      33.430  48.620  37.960  1.00  0.00           H  
ATOM     13  CG1 ILE A  16      36.800  48.320  38.540  1.00  0.00           C  
ATOM     14 HG13 ILE A  16      36.870  49.340  38.180  1.00  0.00           H  
ATOM     15 HG12 ILE A  16      37.640  47.730  38.140  1.00  0.00           H  
ATOM     16  CD1 ILE A  16      36.910  48.450  40.050  1.00  0.00           C  
ATOM     17 HD11 ILE A  16      36.290  49.260  40.430  1.00  0.00           H  
ATOM     18 HD12 ILE A  16      36.620  47.510  40.530  1.00  0.00           H  
ATOM     19 HD13 ILE A  16      37.900  48.810  40.310  1.00  0.00           H  
ATOM     20  C   ILE A  16      33.600  46.120  37.840  1.00  0.00           C  
ATOM     21  O   ILE A  16      33.250  46.250  36.650  1.00  0.00           O  
ATOM     22  N   VAL A  17      32.710  45.790  38.780  1.00  0.00           N  
ATOM     23  H   VAL A  17      32.940  45.690  39.750  1.00  0.00           H  
ATOM     24  CA  VAL A  17      31.310  45.800  38.650  1.00  0.00           C  
ATOM     25  HA  VAL A  17      31.000  45.290  37.740  1.00  0.00           H  
ATOM     26  CB  VAL A  17      30.620  45.020  39.800  1.00  0.00           C  
ATOM     27  HB  VAL A  17      30.750  45.480  40.780  1.00  0.00           H  
ATOM     28  CG1 VAL A  17      29.110  44.830  39.630  1.00  0.00           C  
ATOM     29 HG11 VAL A  17      28.730  44.060  40.310  1.00  0.00           H  
ATOM     30 HG12 VAL A  17      28.740  45.840  39.790  1.00  0.00           H  
ATOM     31 HG13 VAL A  17      28.860  44.460  38.640  1.00  0.00           H  
ATOM     32  CG2 VAL A  17      31.220  43.560  39.950  1.00  0.00           C  
ATOM     33 HG21 VAL A  17      32.240  43.660  40.300  1.00  0.00           H  
ATOM     34 HG22 VAL A  17      30.640  43.000  40.680  1.00  0.00           H  
ATOM     35 HG23 VAL A  17      31.130  43.090  38.970  1.00  0.00           H  
ATOM     36  C   VAL A  17      30.830  47.250  38.650  1.00  0.00           C  
ATOM     37  O   VAL A  17      31.180  48.020  39.570  1.00  0.00           O  
ATOM     38  N   GLY A  18      29.960  47.590  37.680  1.00  0.00           N  
ATOM     39  H   GLY A  18      29.750  46.910  36.970  1.00  0.00           H  
ATOM     40  CA  GLY A  18      29.370  48.960  37.640  1.00  0.00           C  
ATOM     41  HA3 GLY A  18      28.840  49.190  38.560  1.00  0.00           H  
ATOM     42  HA2 GLY A  18      28.570  48.910  36.890  1.00  0.00           H  
ATOM     43  C   GLY A  18      30.260  50.170  37.190  1.00  0.00           C  
ATOM     44  O   GLY A  18      29.950  51.310  37.490  1.00  0.00           O  
ATOM     45  N   GLY A  19      31.430  49.980  36.530  1.00  0.00           N  
ATOM     46  H   GLY A  19      31.670  49.050  36.190  1.00  0.00           H  
ATOM     47  CA  GLY A  19      32.490  51.030  36.410  1.00  0.00           C  
ATOM     48  HA3 GLY A  19      33.490  50.620  36.470  1.00  0.00           H  
ATOM     49  HA2 GLY A  19      32.440  51.820  37.160  1.00  0.00           H  
ATOM     50  C   GLY A  19      32.440  51.790  35.080  1.00  0.00           C  
ATOM     51  O   GLY A  19      31.860  51.370  34.090  1.00  0.00           O  
ATOM     52  N   TYR A  20      33.020  52.970  34.950  1.00  0.00           N  
ATOM     53  H   TYR A  20      33.590  53.230  35.750  1.00  0.00           H  
ATOM     54  CA  TYR A  20      33.310  53.590  33.660  1.00  0.00           C  
ATOM     55  HA  TYR A  20      32.530  53.200  33.000  1.00  0.00           H  
ATOM     56  CB  TYR A  20      33.140  55.200  33.650  1.00  0.00           C  
ATOM     57  HB3 TYR A  20      32.100  55.410  33.890  1.00  0.00           H  
ATOM     58  HB2 TYR A  20      33.290  55.570  32.640  1.00  0.00           H  
ATOM     59  CG  TYR A  20      34.010  55.900  34.730  1.00  0.00           C  
ATOM     60  CD1 TYR A  20      33.490  56.010  36.070  1.00  0.00           C  
ATOM     61  HD1 TYR A  20      32.520  55.610  36.330  1.00  0.00           H  
ATOM     62  CE1 TYR A  20      34.240  56.830  36.990  1.00  0.00           C  
ATOM     63  HE1 TYR A  20      33.900  57.010  38.000  1.00  0.00           H  
ATOM     64  CZ  TYR A  20      35.470  57.360  36.640  1.00  0.00           C  
ATOM     65  OH  TYR A  20      36.250  58.040  37.600  1.00  0.00           O  
ATOM     66  HH  TYR A  20      37.170  58.020  37.330  1.00  0.00           H  
ATOM     67  CE2 TYR A  20      35.960  57.290  35.300  1.00  0.00           C  
ATOM     68  HE2 TYR A  20      36.920  57.740  35.120  1.00  0.00           H  
ATOM     69  CD2 TYR A  20      35.170  56.610  34.370  1.00  0.00           C  
ATOM     70  HD2 TYR A  20      35.540  56.550  33.370  1.00  0.00           H  
ATOM     71  C   TYR A  20      34.770  53.410  33.210  1.00  0.00           C  
ATOM     72  O   TYR A  20      35.740  53.500  33.960  1.00  0.00           O  
ATOM     73  N   THR A  21      34.950  53.180  31.950  1.00  0.00           N  
ATOM     74  H   THR A  21      34.110  52.960  31.410  1.00  0.00           H  
ATOM     75  CA  THR A  21      36.240  53.240  31.170  1.00  0.00           C  
ATOM     76  HA  THR A  21      36.900  52.460  31.570  1.00  0.00           H  
ATOM     77  CB  THR A  21      35.890  53.080  29.710  1.00  0.00           C  
ATOM     78  HB  THR A  21      35.370  53.990  29.390  1.00  0.00           H  
ATOM     79  CG2 THR A  21      37.100  52.950  28.760  1.00  0.00           C  
ATOM     80 HG21 THR A  21      37.670  53.870  28.820  1.00  0.00           H  
ATOM     81 HG22 THR A  21      37.710  52.090  29.050  1.00  0.00           H  
ATOM     82 HG23 THR A  21      36.720  52.830  27.730  1.00  0.00           H  
ATOM     83  OG1 THR A  21      34.980  52.010  29.500  1.00  0.00           O  
ATOM     84  HG1 THR A  21      34.620  52.160  28.630  1.00  0.00           H  
ATOM     85  C   THR A  21      36.970  54.540  31.430  1.00  0.00           C  
ATOM     86  O   THR A  21      36.600  55.600  30.860  1.00  0.00           O  
ATOM     87  N   CYS A  22      37.990  54.510  32.280  1.00  0.00           N  
ATOM     88  H   CYS A  22      38.280  53.560  32.460  1.00  0.00           H  
ATOM     89  CA  CYS A  22      38.670  55.700  32.900  1.00  0.00           C  
ATOM     90  HA  CYS A  22      37.980  56.140  33.610  1.00  0.00           H  
ATOM     91  CB  CYS A  22      39.890  55.160  33.560  1.00  0.00           C  
ATOM     92  HB3 CYS A  22      40.510  55.940  33.990  1.00  0.00           H  
ATOM     93  HB2 CYS A  22      40.390  54.530  32.820  1.00  0.00           H  
ATOM     94  SG  CYS A  22      39.540  53.940  34.820  1.00  0.00           S  
ATOM     95  C   CYS A  22      39.090  56.720  31.840  1.00  0.00           C  
ATOM     96  O   CYS A  22      38.960  57.920  32.110  1.00  0.00           O  
ATOM     97  N   GLY A  23      39.490  56.200  30.610  1.00  0.00           N  
ATOM     98  H   GLY A  23      39.560  55.190  30.590  1.00  0.00           H  
ATOM     99  CA  GLY A  23      40.050  57.080  29.570  1.00  0.00           C  
ATOM    100  HA3 GLY A  23      40.110  58.060  30.030  1.00  0.00           H  
ATOM    101  HA2 GLY A  23      39.470  57.020  28.650  1.00  0.00           H  
ATOM    102  C   GLY A  23      41.550  56.710  29.280  1.00  0.00           C  
ATOM    103  O   GLY A  23      42.260  56.060  30.050  1.00  0.00           O  
ATOM    104  N   ALA A  24      41.980  57.160  28.080  1.00  0.00           N  
ATOM    105  H   ALA A  24      41.390  57.780  27.560  1.00  0.00           H  
ATOM    106  CA  ALA A  24      43.320  57.120  27.650  1.00  0.00           C  
ATOM    107  HA  ALA A  24      43.570  56.060  27.570  1.00  0.00           H  
ATOM    108  CB  ALA A  24      43.240  57.830  26.270  1.00  0.00           C  
ATOM    109  HB1 ALA A  24      42.320  57.710  25.720  1.00  0.00           H  
ATOM    110  HB2 ALA A  24      43.320  58.900  26.500  1.00  0.00           H  
ATOM    111  HB3 ALA A  24      43.950  57.490  25.500  1.00  0.00           H  
ATOM    112  C   ALA A  24      44.280  57.720  28.680  1.00  0.00           C  
ATOM    113  O   ALA A  24      44.410  58.940  28.800  1.00  0.00           O  
ATOM    114  N   ASN A  25      44.960  56.880  29.410  1.00  0.00           N  
ATOM    115  H   ASN A  25      44.770  55.900  29.220  1.00  0.00           H  
ATOM    116  CA  ASN A  25      46.150  57.190  30.280  1.00  0.00           C  
ATOM    117  HA  ASN A  25      46.450  56.300  30.830  1.00  0.00           H  
ATOM    118  CB  ASN A  25      47.370  57.600  29.380  1.00  0.00           C  
ATOM    119  HB3 ASN A  25      48.260  57.750  29.990  1.00  0.00           H  
ATOM    120  HB2 ASN A  25      47.210  58.590  28.980  1.00  0.00           H  
ATOM    121  CG  ASN A  25      47.760  56.520  28.330  1.00  0.00           C  
ATOM    122  OD1 ASN A  25      47.640  56.760  27.110  1.00  0.00           O  
ATOM    123  ND2 ASN A  25      48.260  55.370  28.740  1.00  0.00           N  
ATOM    124 HD21 ASN A  25      48.240  55.170  29.740  1.00  0.00           H  
ATOM    125 HD22 ASN A  25      48.430  54.720  27.990  1.00  0.00           H  
ATOM    126  C   ASN A  25      45.870  58.200  31.510  1.00  0.00           C  
ATOM    127  O   ASN A  25      46.820  58.600  32.110  1.00  0.00           O  
ATOM    128  N   THR A  26      44.620  58.450  31.830  1.00  0.00           N  
ATOM    129  H   THR A  26      43.970  57.850  31.330  1.00  0.00           H  
ATOM    130  CA  THR A  26      44.180  59.310  32.910  1.00  0.00           C  
ATOM    131  HA  THR A  26      44.570  60.320  32.750  1.00  0.00           H  
ATOM    132  CB  THR A  26      42.620  59.430  32.900  1.00  0.00           C  
ATOM    133  HB  THR A  26      42.410  60.120  33.730  1.00  0.00           H  
ATOM    134  CG2 THR A  26      42.040  59.840  31.620  1.00  0.00           C  
ATOM    135 HG21 THR A  26      42.590  60.690  31.210  1.00  0.00           H  
ATOM    136 HG22 THR A  26      42.190  59.020  30.910  1.00  0.00           H  
ATOM    137 HG23 THR A  26      41.020  60.200  31.700  1.00  0.00           H  
ATOM    138  OG1 THR A  26      42.040  58.190  33.230  1.00  0.00           O  
ATOM    139  HG1 THR A  26      41.260  58.380  33.750  1.00  0.00           H  
ATOM    140  C   THR A  26      44.580  58.750  34.300  1.00  0.00           C  
ATOM    141  O   THR A  26      44.390  59.480  35.280  1.00  0.00           O  
ATOM    142  N   VAL A  27      45.060  57.500  34.470  1.00  0.00           N  
ATOM    143  H   VAL A  27      44.850  56.910  33.680  1.00  0.00           H  
ATOM    144  CA  VAL A  27      45.620  56.960  35.740  1.00  0.00           C  
ATOM    145  HA  VAL A  27      45.680  57.810  36.410  1.00  0.00           H  
ATOM    146  CB  VAL A  27      44.540  56.110  36.480  1.00  0.00           C  
ATOM    147  HB  VAL A  27      44.650  55.080  36.180  1.00  0.00           H  
ATOM    148  CG1 VAL A  27      44.610  56.260  38.040  1.00  0.00           C  
ATOM    149 HG11 VAL A  27      44.510  57.310  38.300  1.00  0.00           H  
ATOM    150 HG12 VAL A  27      43.790  55.800  38.580  1.00  0.00           H  
ATOM    151 HG13 VAL A  27      45.620  56.050  38.400  1.00  0.00           H  
ATOM    152  CG2 VAL A  27      43.070  56.460  36.130  1.00  0.00           C  
ATOM    153 HG21 VAL A  27      42.930  56.280  35.060  1.00  0.00           H  
ATOM    154 HG22 VAL A  27      42.420  55.800  36.690  1.00  0.00           H  
ATOM    155 HG23 VAL A  27      42.910  57.500  36.450  1.00  0.00           H  
ATOM    156  C   VAL A  27      46.980  56.340  35.570  1.00  0.00           C  
ATOM    157  O   VAL A  27      47.150  55.120  35.600  1.00  0.00           O  
ATOM    158  N   PRO A  28      48.030  57.150  35.430  1.00  0.00           N  
ATOM    159  CD  PRO A  28      47.930  58.610  35.320  1.00  0.00           C  
ATOM    160  HD3 PRO A  28      47.150  59.010  35.970  1.00  0.00           H  
ATOM    161  HD2 PRO A  28      47.480  58.940  34.380  1.00  0.00           H  
ATOM    162  CG  PRO A  28      49.290  59.170  35.550  1.00  0.00           C  
ATOM    163  HG3 PRO A  28      49.350  59.380  36.610  1.00  0.00           H  
ATOM    164  HG2 PRO A  28      49.380  60.050  34.910  1.00  0.00           H  
ATOM    165  CB  PRO A  28      50.190  58.080  34.960  1.00  0.00           C  
ATOM    166  HB3 PRO A  28      51.250  58.140  35.240  1.00  0.00           H  
ATOM    167  HB2 PRO A  28      50.230  58.130  33.870  1.00  0.00           H  
ATOM    168  CA  PRO A  28      49.490  56.780  35.280  1.00  0.00           C  
ATOM    169  HA  PRO A  28      49.710  56.100  34.450  1.00  0.00           H  
ATOM    170  C   PRO A  28      50.000  56.150  36.630  1.00  0.00           C  
ATOM    171  O   PRO A  28      51.120  55.660  36.720  1.00  0.00           O  
ATOM    172  N   TYR A  29      49.130  56.110  37.690  1.00  0.00           N  
ATOM    173  H   TYR A  29      48.210  56.510  37.510  1.00  0.00           H  
ATOM    174  CA  TYR A  29      49.280  55.510  39.040  1.00  0.00           C  
ATOM    175  HA  TYR A  29      50.310  55.580  39.370  1.00  0.00           H  
ATOM    176  CB  TYR A  29      48.460  56.330  40.040  1.00  0.00           C  
ATOM    177  HB3 TYR A  29      48.610  55.970  41.060  1.00  0.00           H  
ATOM    178  HB2 TYR A  29      47.420  56.110  39.780  1.00  0.00           H  
ATOM    179  CG  TYR A  29      48.840  57.820  40.040  1.00  0.00           C  
ATOM    180  CD1 TYR A  29      48.130  58.850  39.340  1.00  0.00           C  
ATOM    181  HD1 TYR A  29      47.210  58.490  38.910  1.00  0.00           H  
ATOM    182  CE1 TYR A  29      48.430  60.200  39.480  1.00  0.00           C  
ATOM    183  HE1 TYR A  29      47.830  60.970  39.030  1.00  0.00           H  
ATOM    184  CZ  TYR A  29      49.650  60.560  39.990  1.00  0.00           C  
ATOM    185  OH  TYR A  29      50.160  61.840  39.970  1.00  0.00           O  
ATOM    186  HH  TYR A  29      50.940  61.940  40.520  1.00  0.00           H  
ATOM    187  CE2 TYR A  29      50.470  59.550  40.560  1.00  0.00           C  
ATOM    188  HE2 TYR A  29      51.400  59.890  40.970  1.00  0.00           H  
ATOM    189  CD2 TYR A  29      50.030  58.190  40.640  1.00  0.00           C  
ATOM    190  HD2 TYR A  29      50.730  57.470  41.050  1.00  0.00           H  
ATOM    191  C   TYR A  29      48.900  54.030  39.050  1.00  0.00           C  
ATOM    192  O   TYR A  29      48.930  53.450  40.160  1.00  0.00           O  
ATOM    193  N   GLN A  30      48.700  53.390  37.890  1.00  0.00           N  
ATOM    194  H   GLN A  30      49.020  53.770  37.000  1.00  0.00           H  
ATOM    195  CA  GLN A  30      48.050  52.080  37.820  1.00  0.00           C  
ATOM    196  HA  GLN A  30      48.260  51.540  38.750  1.00  0.00           H  
ATOM    197  CB  GLN A  30      46.550  52.250  37.840  1.00  0.00           C  
ATOM    198  HB3 GLN A  30      46.200  53.010  37.140  1.00  0.00           H  
ATOM    199  HB2 GLN A  30      46.300  52.550  38.850  1.00  0.00           H  
ATOM    200  CG  GLN A  30      45.810  50.940  37.570  1.00  0.00           C  
ATOM    201  HG3 GLN A  30      46.180  50.300  36.780  1.00  0.00           H  
ATOM    202  HG2 GLN A  30      44.880  51.290  37.130  1.00  0.00           H  
ATOM    203  CD  GLN A  30      45.390  50.140  38.840  1.00  0.00           C  
ATOM    204  OE1 GLN A  30      46.140  49.360  39.400  1.00  0.00           O  
ATOM    205  NE2 GLN A  30      44.230  50.280  39.320  1.00  0.00           N  
ATOM    206 HE21 GLN A  30      43.530  50.910  38.940  1.00  0.00           H  
ATOM    207 HE22 GLN A  30      44.060  49.710  40.140  1.00  0.00           H  
ATOM    208  C   GLN A  30      48.600  51.290  36.610  1.00  0.00           C  
ATOM    209  O   GLN A  30      48.660  51.820  35.460  1.00  0.00           O  
ATOM    210  N   VAL A  31      49.120  50.100  36.890  1.00  0.00           N  
ATOM    211  H   VAL A  31      49.050  49.750  37.830  1.00  0.00           H  
ATOM    212  CA  VAL A  31      49.690  49.120  35.890  1.00  0.00           C  
ATOM    213  HA  VAL A  31      49.450  49.310  34.850  1.00  0.00           H  
ATOM    214  CB  VAL A  31      51.320  48.990  35.910  1.00  0.00           C  
ATOM    215  HB  VAL A  31      51.640  48.290  35.140  1.00  0.00           H  
ATOM    216  CG1 VAL A  31      51.890  50.320  35.670  1.00  0.00           C  
ATOM    217 HG11 VAL A  31      51.560  51.070  36.400  1.00  0.00           H  
ATOM    218 HG12 VAL A  31      52.980  50.270  35.710  1.00  0.00           H  
ATOM    219 HG13 VAL A  31      51.520  50.650  34.700  1.00  0.00           H  
ATOM    220  CG2 VAL A  31      51.850  48.430  37.210  1.00  0.00           C  
ATOM    221 HG21 VAL A  31      51.600  47.370  37.270  1.00  0.00           H  
ATOM    222 HG22 VAL A  31      52.920  48.590  37.200  1.00  0.00           H  
ATOM    223 HG23 VAL A  31      51.370  48.970  38.020  1.00  0.00           H  
ATOM    224  C   VAL A  31      49.250  47.710  36.180  1.00  0.00           C  
ATOM    225  O   VAL A  31      48.880  47.310  37.270  1.00  0.00           O  
ATOM    226  N   SER A  32      49.140  46.970  35.130  1.00  0.00           N  
ATOM    227  H   SER A  32      49.240  47.420  34.240  1.00  0.00           H  
ATOM    228  CA  SER A  32      48.890  45.510  35.000  1.00  0.00           C  
ATOM    229  HA  SER A  32      48.100  45.190  35.680  1.00  0.00           H  
ATOM    230  CB  SER A  32      48.540  45.200  33.520  1.00  0.00           C  
ATOM    231  HB3 SER A  32      49.360  45.490  32.870  1.00  0.00           H  
ATOM    232  HB2 SER A  32      47.680  45.780  33.190  1.00  0.00           H  
ATOM    233  OG  SER A  32      48.290  43.820  33.320  1.00  0.00           O  
ATOM    234  HG  SER A  32      48.040  43.720  32.400  1.00  0.00           H  
ATOM    235  C   SER A  32      50.160  44.740  35.260  1.00  0.00           C  
ATOM    236  O   SER A  32      51.180  44.960  34.630  1.00  0.00           O  
ATOM    237  N   LEU A  33      50.090  43.850  36.260  1.00  0.00           N  
ATOM    238  H   LEU A  33      49.260  43.780  36.810  1.00  0.00           H  
ATOM    239  CA  LEU A  33      51.190  42.820  36.460  1.00  0.00           C  
ATOM    240  HA  LEU A  33      52.100  43.310  36.110  1.00  0.00           H  
ATOM    241  CB  LEU A  33      51.250  42.370  37.910  1.00  0.00           C  
ATOM    242  HB3 LEU A  33      52.070  41.700  38.170  1.00  0.00           H  
ATOM    243  HB2 LEU A  33      50.310  41.960  38.290  1.00  0.00           H  
ATOM    244  CG  LEU A  33      51.410  43.630  38.830  1.00  0.00           C  
ATOM    245  HG  LEU A  33      50.510  44.240  38.830  1.00  0.00           H  
ATOM    246  CD1 LEU A  33      51.590  43.200  40.270  1.00  0.00           C  
ATOM    247 HD11 LEU A  33      52.460  42.540  40.300  1.00  0.00           H  
ATOM    248 HD12 LEU A  33      51.860  44.020  40.940  1.00  0.00           H  
ATOM    249 HD13 LEU A  33      50.750  42.670  40.670  1.00  0.00           H  
ATOM    250  CD2 LEU A  33      52.630  44.490  38.520  1.00  0.00           C  
ATOM    251 HD21 LEU A  33      52.660  45.390  39.130  1.00  0.00           H  
ATOM    252 HD22 LEU A  33      53.520  43.860  38.600  1.00  0.00           H  
ATOM    253 HD23 LEU A  33      52.630  44.820  37.490  1.00  0.00           H  
ATOM    254  C   LEU A  33      50.860  41.600  35.540  1.00  0.00           C  
ATOM    255  O   LEU A  33      49.700  41.170  35.390  1.00  0.00           O  
ATOM    256  N   ASN A  34      51.910  40.980  35.050  1.00  0.00           N  
ATOM    257  H   ASN A  34      52.820  41.360  35.270  1.00  0.00           H  
ATOM    258  CA  ASN A  34      51.820  39.790  34.130  1.00  0.00           C  
ATOM    259  HA  ASN A  34      50.890  39.250  34.270  1.00  0.00           H  
ATOM    260  CB  ASN A  34      51.920  40.370  32.670  1.00  0.00           C  
ATOM    261  HB3 ASN A  34      52.840  40.940  32.510  1.00  0.00           H  
ATOM    262  HB2 ASN A  34      51.050  41.020  32.570  1.00  0.00           H  
ATOM    263  CG  ASN A  34      51.760  39.280  31.630  1.00  0.00           C  
ATOM    264  OD1 ASN A  34      52.340  38.170  31.660  1.00  0.00           O  
ATOM    265  ND2 ASN A  34      50.790  39.530  30.770  1.00  0.00           N  
ATOM    266 HD21 ASN A  34      50.510  40.490  30.660  1.00  0.00           H  
ATOM    267 HD22 ASN A  34      50.510  38.760  30.180  1.00  0.00           H  
ATOM    268  C   ASN A  34      52.940  38.750  34.370  1.00  0.00           C  
ATOM    269  O   ASN A  34      54.140  39.110  34.590  1.00  0.00           O  
ATOM    270  N   SER A  37      52.730  37.420  34.160  1.00  0.00           N  
ATOM    271  H   SER A  37      51.850  37.130  33.760  1.00  0.00           H  
ATOM    272  CA  SER A  37      53.560  36.300  34.440  1.00  0.00           C  
ATOM    273  HA  SER A  37      54.600  36.560  34.220  1.00  0.00           H  
ATOM    274  CB  SER A  37      53.430  36.020  35.930  1.00  0.00           C  
ATOM    275  HB3 SER A  37      52.400  35.710  36.090  1.00  0.00           H  
ATOM    276  HB2 SER A  37      53.610  36.930  36.500  1.00  0.00           H  
ATOM    277  OG  SER A  37      54.340  35.100  36.480  1.00  0.00           O  
ATOM    278  HG  SER A  37      55.060  35.640  36.820  1.00  0.00           H  
ATOM    279  C   SER A  37      53.100  35.110  33.520  1.00  0.00           C  
ATOM    280  O   SER A  37      52.260  34.330  33.930  1.00  0.00           O  
ATOM    281  N   GLY A  38      53.370  35.250  32.250  1.00  0.00           N  
ATOM    282  H   GLY A  38      53.960  36.020  31.960  1.00  0.00           H  
ATOM    283  CA  GLY A  38      52.580  34.570  31.150  1.00  0.00           C  
ATOM    284  HA3 GLY A  38      52.430  33.550  31.520  1.00  0.00           H  
ATOM    285  HA2 GLY A  38      53.060  34.510  30.170  1.00  0.00           H  
ATOM    286  C   GLY A  38      51.100  35.000  30.930  1.00  0.00           C  
ATOM    287  O   GLY A  38      50.620  34.960  29.750  1.00  0.00           O  
ATOM    288  N   TYR A  39      50.410  35.560  31.920  1.00  0.00           N  
ATOM    289  H   TYR A  39      50.740  35.480  32.870  1.00  0.00           H  
ATOM    290  CA  TYR A  39      49.030  36.050  31.870  1.00  0.00           C  
ATOM    291  HA  TYR A  39      48.810  36.370  30.860  1.00  0.00           H  
ATOM    292  CB  TYR A  39      48.060  34.920  32.230  1.00  0.00           C  
ATOM    293  HB3 TYR A  39      47.820  34.420  31.290  1.00  0.00           H  
ATOM    294  HB2 TYR A  39      47.140  35.400  32.530  1.00  0.00           H  
ATOM    295  CG  TYR A  39      48.300  34.120  33.500  1.00  0.00           C  
ATOM    296  CD1 TYR A  39      48.870  32.810  33.470  1.00  0.00           C  
ATOM    297  HD1 TYR A  39      49.210  32.350  32.550  1.00  0.00           H  
ATOM    298  CE1 TYR A  39      49.020  32.040  34.580  1.00  0.00           C  
ATOM    299  HE1 TYR A  39      49.440  31.050  34.490  1.00  0.00           H  
ATOM    300  CZ  TYR A  39      48.620  32.550  35.850  1.00  0.00           C  
ATOM    301  OH  TYR A  39      48.840  31.830  36.950  1.00  0.00           O  
ATOM    302  HH  TYR A  39      49.450  31.100  36.860  1.00  0.00           H  
ATOM    303  CE2 TYR A  39      47.930  33.800  35.900  1.00  0.00           C  
ATOM    304  HE2 TYR A  39      47.560  34.180  36.850  1.00  0.00           H  
ATOM    305  CD2 TYR A  39      47.800  34.600  34.750  1.00  0.00           C  
ATOM    306  HD2 TYR A  39      47.300  35.560  34.760  1.00  0.00           H  
ATOM    307  C   TYR A  39      48.880  37.220  32.820  1.00  0.00           C  
ATOM    308  O   TYR A  39      49.610  37.290  33.820  1.00  0.00           O  
ATOM    309  N   HIS A  40      47.990  38.140  32.640  1.00  0.00           N  
ATOM    310  H   HIS A  40      47.270  38.120  31.920  1.00  0.00           H  
ATOM    311  CA  HIS A  40      47.640  39.180  33.670  1.00  0.00           C  
ATOM    312  HA  HIS A  40      48.570  39.630  34.020  1.00  0.00           H  
ATOM    313  CB  HIS A  40      46.790  40.280  33.120  1.00  0.00           C  
ATOM    314  HB3 HIS A  40      45.980  39.830  32.550  1.00  0.00           H  
ATOM    315  HB2 HIS A  40      47.370  40.930  32.460  1.00  0.00           H  
ATOM    316  CG  HIS A  40      46.090  41.170  34.070  1.00  0.00           C  
ATOM    317  ND1 HIS A  40      46.540  42.210  34.800  1.00  0.00           N  
ATOM    318  HD1 HIS A  40      47.460  42.610  34.720  1.00  0.00           H  
ATOM    319  CE1 HIS A  40      45.610  42.710  35.600  1.00  0.00           C  
ATOM    320  HE1 HIS A  40      45.720  43.530  36.280  1.00  0.00           H  
ATOM    321  NE2 HIS A  40      44.470  41.950  35.390  1.00  0.00           N  
ATOM    322  HE2 HIS A  40      43.570  42.090  35.810  1.00  0.00           H  
ATOM    323  CD2 HIS A  40      44.770  40.960  34.460  1.00  0.00           C  
ATOM    324  HD2 HIS A  40      44.080  40.210  34.110  1.00  0.00           H  
ATOM    325  C   HIS A  40      46.990  38.580  34.900  1.00  0.00           C  
ATOM    326  O   HIS A  40      46.070  37.780  34.740  1.00  0.00           O  
ATOM    327  N   PHE A  41      47.390  39.010  36.160  1.00  0.00           N  
ATOM    328  H   PHE A  41      48.160  39.650  36.280  1.00  0.00           H  
ATOM    329  CA  PHE A  41      47.030  38.250  37.340  1.00  0.00           C  
ATOM    330  HA  PHE A  41      46.050  37.810  37.170  1.00  0.00           H  
ATOM    331  CB  PHE A  41      48.020  37.200  37.740  1.00  0.00           C  
ATOM    332  HB3 PHE A  41      48.290  36.560  36.910  1.00  0.00           H  
ATOM    333  HB2 PHE A  41      47.530  36.590  38.490  1.00  0.00           H  
ATOM    334  CG  PHE A  41      49.270  37.750  38.450  1.00  0.00           C  
ATOM    335  CD1 PHE A  41      50.320  38.260  37.680  1.00  0.00           C  
ATOM    336  HD1 PHE A  41      50.150  38.230  36.620  1.00  0.00           H  
ATOM    337  CE1 PHE A  41      51.550  38.530  38.270  1.00  0.00           C  
ATOM    338  HE1 PHE A  41      52.410  38.800  37.650  1.00  0.00           H  
ATOM    339  CZ  PHE A  41      51.730  38.450  39.690  1.00  0.00           C  
ATOM    340  HZ  PHE A  41      52.630  38.790  40.180  1.00  0.00           H  
ATOM    341  CE2 PHE A  41      50.610  38.050  40.470  1.00  0.00           C  
ATOM    342  HE2 PHE A  41      50.710  37.800  41.510  1.00  0.00           H  
ATOM    343  CD2 PHE A  41      49.370  37.720  39.840  1.00  0.00           C  
ATOM    344  HD2 PHE A  41      48.560  37.340  40.460  1.00  0.00           H  
ATOM    345  C   PHE A  41      46.710  39.200  38.540  1.00  0.00           C  
ATOM    346  O   PHE A  41      45.600  39.080  39.110  1.00  0.00           O  
ATOM    347  N   CYS A  42      47.440  40.360  38.680  1.00  0.00           N  
ATOM    348  H   CYS A  42      48.360  40.380  38.260  1.00  0.00           H  
ATOM    349  CA  CYS A  42      47.060  41.440  39.570  1.00  0.00           C  
ATOM    350  HA  CYS A  42      45.980  41.420  39.710  1.00  0.00           H  
ATOM    351  CB  CYS A  42      47.860  41.260  40.930  1.00  0.00           C  
ATOM    352  HB3 CYS A  42      47.830  42.250  41.370  1.00  0.00           H  
ATOM    353  HB2 CYS A  42      48.840  40.860  40.700  1.00  0.00           H  
ATOM    354  SG  CYS A  42      47.140  39.960  42.040  1.00  0.00           S  
ATOM    355  C   CYS A  42      47.400  42.810  38.940  1.00  0.00           C  
ATOM    356  O   CYS A  42      48.040  43.020  37.920  1.00  0.00           O  
ATOM    357  N   GLY A  43      47.020  43.930  39.550  1.00  0.00           N  
ATOM    358  H   GLY A  43      46.410  43.820  40.360  1.00  0.00           H  
ATOM    359  CA  GLY A  43      47.540  45.290  39.300  1.00  0.00           C  
ATOM    360  HA3 GLY A  43      46.760  46.040  39.180  1.00  0.00           H  
ATOM    361  HA2 GLY A  43      48.020  45.350  38.330  1.00  0.00           H  
ATOM    362  C   GLY A  43      48.660  45.810  40.290  1.00  0.00           C  
ATOM    363  O   GLY A  43      48.980  45.220  41.300  1.00  0.00           O  
ATOM    364  N   GLY A  44      49.260  46.980  39.970  1.00  0.00           N  
ATOM    365  H   GLY A  44      49.050  47.380  39.060  1.00  0.00           H  
ATOM    366  CA  GLY A  44      50.160  47.770  40.800  1.00  0.00           C  
ATOM    367  HA3 GLY A  44      51.110  47.240  40.680  1.00  0.00           H  
ATOM    368  HA2 GLY A  44      49.910  47.760  41.860  1.00  0.00           H  
ATOM    369  C   GLY A  44      50.370  49.220  40.390  1.00  0.00           C  
ATOM    370  O   GLY A  44      49.550  49.940  39.870  1.00  0.00           O  
ATOM    371  N   SER A  45      51.510  49.760  40.840  1.00  0.00           N  
ATOM    372  H   SER A  45      52.080  49.160  41.410  1.00  0.00           H  
ATOM    373  CA  SER A  45      51.780  51.220  40.800  1.00  0.00           C  
ATOM    374  HA  SER A  45      50.890  51.630  41.250  1.00  0.00           H  
ATOM    375  CB  SER A  45      51.970  51.670  39.370  1.00  0.00           C  
ATOM    376  HB3 SER A  45      51.810  52.740  39.300  1.00  0.00           H  
ATOM    377  HB2 SER A  45      51.260  51.190  38.700  1.00  0.00           H  
ATOM    378  OG  SER A  45      53.240  51.460  38.880  1.00  0.00           O  
ATOM    379  HG  SER A  45      53.380  51.930  38.040  1.00  0.00           H  
ATOM    380  C   SER A  45      52.960  51.630  41.790  1.00  0.00           C  
ATOM    381  O   SER A  45      53.280  50.950  42.730  1.00  0.00           O  
ATOM    382  N   LEU A  46      53.610  52.720  41.490  1.00  0.00           N  
ATOM    383  H   LEU A  46      53.310  53.290  40.710  1.00  0.00           H  
ATOM    384  CA  LEU A  46      54.890  53.110  42.080  1.00  0.00           C  
ATOM    385  HA  LEU A  46      55.380  52.180  42.380  1.00  0.00           H  
ATOM    386  CB  LEU A  46      55.730  53.920  41.110  1.00  0.00           C  
ATOM    387  HB3 LEU A  46      56.590  54.310  41.670  1.00  0.00           H  
ATOM    388  HB2 LEU A  46      55.110  54.770  40.870  1.00  0.00           H  
ATOM    389  CG  LEU A  46      56.130  53.200  39.780  1.00  0.00           C  
ATOM    390  HG  LEU A  46      55.300  52.560  39.500  1.00  0.00           H  
ATOM    391  CD1 LEU A  46      56.550  54.120  38.630  1.00  0.00           C  
ATOM    392 HD11 LEU A  46      56.970  53.570  37.780  1.00  0.00           H  
ATOM    393 HD12 LEU A  46      55.680  54.640  38.220  1.00  0.00           H  
ATOM    394 HD13 LEU A  46      57.410  54.720  38.910  1.00  0.00           H  
ATOM    395  CD2 LEU A  46      57.350  52.260  40.090  1.00  0.00           C  
ATOM    396 HD21 LEU A  46      57.060  51.480  40.800  1.00  0.00           H  
ATOM    397 HD22 LEU A  46      57.610  51.870  39.110  1.00  0.00           H  
ATOM    398 HD23 LEU A  46      58.280  52.720  40.430  1.00  0.00           H  
ATOM    399  C   LEU A  46      54.640  54.060  43.320  1.00  0.00           C  
ATOM    400  O   LEU A  46      53.890  55.020  43.160  1.00  0.00           O  
ATOM    401  N   ILE A  47      55.330  53.790  44.450  1.00  0.00           N  
ATOM    402  H   ILE A  47      55.820  52.910  44.470  1.00  0.00           H  
ATOM    403  CA  ILE A  47      55.460  54.720  45.580  1.00  0.00           C  
ATOM    404  HA  ILE A  47      54.650  55.440  45.490  1.00  0.00           H  
ATOM    405  CB  ILE A  47      55.180  53.920  46.910  1.00  0.00           C  
ATOM    406  HB  ILE A  47      55.300  54.600  47.750  1.00  0.00           H  
ATOM    407  CG2 ILE A  47      53.680  53.520  46.930  1.00  0.00           C  
ATOM    408 HG21 ILE A  47      53.460  52.890  46.070  1.00  0.00           H  
ATOM    409 HG22 ILE A  47      53.550  52.870  47.790  1.00  0.00           H  
ATOM    410 HG23 ILE A  47      53.120  54.460  46.950  1.00  0.00           H  
ATOM    411  CG1 ILE A  47      56.070  52.630  47.080  1.00  0.00           C  
ATOM    412 HG13 ILE A  47      56.030  51.980  46.210  1.00  0.00           H  
ATOM    413 HG12 ILE A  47      55.610  52.010  47.840  1.00  0.00           H  
ATOM    414  CD1 ILE A  47      57.510  52.890  47.580  1.00  0.00           C  
ATOM    415 HD11 ILE A  47      58.000  51.990  47.950  1.00  0.00           H  
ATOM    416 HD12 ILE A  47      58.100  53.250  46.740  1.00  0.00           H  
ATOM    417 HD13 ILE A  47      57.650  53.600  48.400  1.00  0.00           H  
ATOM    418  C   ILE A  47      56.840  55.470  45.550  1.00  0.00           C  
ATOM    419  O   ILE A  47      57.040  56.360  46.370  1.00  0.00           O  
ATOM    420  N   ASN A  48      57.730  55.030  44.710  1.00  0.00           N  
ATOM    421  H   ASN A  48      57.440  54.250  44.120  1.00  0.00           H  
ATOM    422  CA  ASN A  48      59.070  55.620  44.320  1.00  0.00           C  
ATOM    423  HA  ASN A  48      58.970  56.680  44.060  1.00  0.00           H  
ATOM    424  CB  ASN A  48      60.070  55.430  45.470  1.00  0.00           C  
ATOM    425  HB3 ASN A  48      60.170  54.360  45.630  1.00  0.00           H  
ATOM    426  HB2 ASN A  48      59.740  55.980  46.340  1.00  0.00           H  
ATOM    427  CG  ASN A  48      61.420  55.880  45.070  1.00  0.00           C  
ATOM    428  OD1 ASN A  48      62.150  55.230  44.410  1.00  0.00           O  
ATOM    429  ND2 ASN A  48      61.760  57.100  45.400  1.00  0.00           N  
ATOM    430 HD21 ASN A  48      61.060  57.670  45.890  1.00  0.00           H  
ATOM    431 HD22 ASN A  48      62.680  57.430  45.190  1.00  0.00           H  
ATOM    432  C   ASN A  48      59.410  54.990  43.000  1.00  0.00           C  
ATOM    433  O   ASN A  48      59.090  53.830  42.820  1.00  0.00           O  
ATOM    434  N   SER A  49      60.100  55.570  42.090  1.00  0.00           N  
ATOM    435  H   SER A  49      60.380  56.530  42.240  1.00  0.00           H  
ATOM    436  CA  SER A  49      60.280  55.100  40.670  1.00  0.00           C  
ATOM    437  HA  SER A  49      59.310  54.770  40.290  1.00  0.00           H  
ATOM    438  CB  SER A  49      60.940  56.160  39.840  1.00  0.00           C  
ATOM    439  HB3 SER A  49      60.280  57.020  39.880  1.00  0.00           H  
ATOM    440  HB2 SER A  49      61.050  55.900  38.780  1.00  0.00           H  
ATOM    441  OG  SER A  49      62.160  56.590  40.350  1.00  0.00           O  
ATOM    442  HG  SER A  49      62.320  57.500  40.100  1.00  0.00           H  
ATOM    443  C   SER A  49      61.070  53.770  40.380  1.00  0.00           C  
ATOM    444  O   SER A  49      61.150  53.270  39.260  1.00  0.00           O  
ATOM    445  N   GLN A  50      61.420  53.040  41.470  1.00  0.00           N  
ATOM    446  H   GLN A  50      61.080  53.410  42.340  1.00  0.00           H  
ATOM    447  CA  GLN A  50      62.150  51.730  41.430  1.00  0.00           C  
ATOM    448  HA  GLN A  50      62.200  51.430  40.380  1.00  0.00           H  
ATOM    449  CB  GLN A  50      63.580  51.830  42.010  1.00  0.00           C  
ATOM    450  HB3 GLN A  50      63.600  51.960  43.090  1.00  0.00           H  
ATOM    451  HB2 GLN A  50      63.970  52.770  41.600  1.00  0.00           H  
ATOM    452  CG  GLN A  50      64.470  50.640  41.560  1.00  0.00           C  
ATOM    453  HG3 GLN A  50      64.230  50.390  40.520  1.00  0.00           H  
ATOM    454  HG2 GLN A  50      64.210  49.740  42.130  1.00  0.00           H  
ATOM    455  CD  GLN A  50      66.010  50.810  41.740  1.00  0.00           C  
ATOM    456  OE1 GLN A  50      66.820  50.560  40.800  1.00  0.00           O  
ATOM    457  NE2 GLN A  50      66.400  51.310  42.880  1.00  0.00           N  
ATOM    458 HE21 GLN A  50      65.710  51.640  43.540  1.00  0.00           H  
ATOM    459 HE22 GLN A  50      67.350  51.630  43.060  1.00  0.00           H  
ATOM    460  C   GLN A  50      61.290  50.630  42.130  1.00  0.00           C  
ATOM    461  O   GLN A  50      61.740  49.490  42.180  1.00  0.00           O  
ATOM    462  N   TRP A  51      60.070  50.930  42.610  1.00  0.00           N  
ATOM    463  H   TRP A  51      59.780  51.880  42.480  1.00  0.00           H  
ATOM    464  CA  TRP A  51      59.430  50.220  43.720  1.00  0.00           C  
ATOM    465  HA  TRP A  51      59.800  49.190  43.640  1.00  0.00           H  
ATOM    466  CB  TRP A  51      59.830  50.790  45.110  1.00  0.00           C  
ATOM    467  HB3 TRP A  51      59.220  50.470  45.950  1.00  0.00           H  
ATOM    468  HB2 TRP A  51      59.690  51.870  45.040  1.00  0.00           H  
ATOM    469  CG  TRP A  51      61.200  50.380  45.600  1.00  0.00           C  
ATOM    470  CD1 TRP A  51      62.230  51.240  45.740  1.00  0.00           C  
ATOM    471  HD1 TRP A  51      62.250  52.270  45.420  1.00  0.00           H  
ATOM    472  NE1 TRP A  51      63.340  50.500  46.190  1.00  0.00           N  
ATOM    473  HE1 TRP A  51      64.290  50.820  46.310  1.00  0.00           H  
ATOM    474  CE2 TRP A  51      63.020  49.220  46.500  1.00  0.00           C  
ATOM    475  CZ2 TRP A  51      63.720  48.200  47.150  1.00  0.00           C  
ATOM    476  HZ2 TRP A  51      64.780  48.220  47.290  1.00  0.00           H  
ATOM    477  CH2 TRP A  51      63.050  47.000  47.310  1.00  0.00           C  
ATOM    478  HH2 TRP A  51      63.650  46.240  47.790  1.00  0.00           H  
ATOM    479  CZ3 TRP A  51      61.710  46.800  47.000  1.00  0.00           C  
ATOM    480  HZ3 TRP A  51      61.250  45.870  47.290  1.00  0.00           H  
ATOM    481  CE3 TRP A  51      61.050  47.910  46.440  1.00  0.00           C  
ATOM    482  HE3 TRP A  51      59.980  47.860  46.270  1.00  0.00           H  
ATOM    483  CD2 TRP A  51      61.700  49.110  46.210  1.00  0.00           C  
ATOM    484  C   TRP A  51      57.960  50.200  43.600  1.00  0.00           C  
ATOM    485  O   TRP A  51      57.280  51.150  43.870  1.00  0.00           O  
ATOM    486  N   VAL A  52      57.330  49.090  43.340  1.00  0.00           N  
ATOM    487  H   VAL A  52      57.940  48.290  43.170  1.00  0.00           H  
ATOM    488  CA  VAL A  52      55.830  48.960  43.140  1.00  0.00           C  
ATOM    489  HA  VAL A  52      55.340  49.920  42.990  1.00  0.00           H  
ATOM    490  CB  VAL A  52      55.500  48.010  41.970  1.00  0.00           C  
ATOM    491  HB  VAL A  52      56.280  47.260  41.870  1.00  0.00           H  
ATOM    492  CG1 VAL A  52      54.170  47.230  42.050  1.00  0.00           C  
ATOM    493 HG11 VAL A  52      54.030  46.740  43.010  1.00  0.00           H  
ATOM    494 HG12 VAL A  52      53.340  47.930  41.900  1.00  0.00           H  
ATOM    495 HG13 VAL A  52      54.180  46.520  41.230  1.00  0.00           H  
ATOM    496  CG2 VAL A  52      55.610  48.780  40.670  1.00  0.00           C  
ATOM    497 HG21 VAL A  52      54.830  49.530  40.840  1.00  0.00           H  
ATOM    498 HG22 VAL A  52      56.590  49.270  40.630  1.00  0.00           H  
ATOM    499 HG23 VAL A  52      55.440  48.120  39.820  1.00  0.00           H  
ATOM    500  C   VAL A  52      55.200  48.460  44.430  1.00  0.00           C  
ATOM    501  O   VAL A  52      55.710  47.470  44.950  1.00  0.00           O  
ATOM    502  N   VAL A  53      54.100  49.100  44.890  1.00  0.00           N  
ATOM    503  H   VAL A  53      53.640  49.810  44.330  1.00  0.00           H  
ATOM    504  CA  VAL A  53      53.310  48.610  46.070  1.00  0.00           C  
ATOM    505  HA  VAL A  53      54.060  48.060  46.640  1.00  0.00           H  
ATOM    506  CB  VAL A  53      52.790  49.790  46.800  1.00  0.00           C  
ATOM    507  HB  VAL A  53      53.610  50.500  46.920  1.00  0.00           H  
ATOM    508  CG1 VAL A  53      51.670  50.600  46.070  1.00  0.00           C  
ATOM    509 HG11 VAL A  53      50.710  50.110  45.910  1.00  0.00           H  
ATOM    510 HG12 VAL A  53      51.500  51.570  46.510  1.00  0.00           H  
ATOM    511 HG13 VAL A  53      52.050  50.740  45.060  1.00  0.00           H  
ATOM    512  CG2 VAL A  53      52.280  49.360  48.220  1.00  0.00           C  
ATOM    513 HG21 VAL A  53      52.020  50.230  48.840  1.00  0.00           H  
ATOM    514 HG22 VAL A  53      51.340  48.840  48.070  1.00  0.00           H  
ATOM    515 HG23 VAL A  53      52.950  48.750  48.810  1.00  0.00           H  
ATOM    516  C   VAL A  53      52.250  47.610  45.610  1.00  0.00           C  
ATOM    517  O   VAL A  53      51.730  47.630  44.450  1.00  0.00           O  
ATOM    518  N   SER A  54      51.980  46.600  46.400  1.00  0.00           N  
ATOM    519  H   SER A  54      52.500  46.440  47.260  1.00  0.00           H  
ATOM    520  CA  SER A  54      51.150  45.430  46.030  1.00  0.00           C  
ATOM    521  HA  SER A  54      50.410  45.690  45.280  1.00  0.00           H  
ATOM    522  CB  SER A  54      52.160  44.430  45.270  1.00  0.00           C  
ATOM    523  HB3 SER A  54      51.920  43.370  45.400  1.00  0.00           H  
ATOM    524  HB2 SER A  54      53.180  44.470  45.680  1.00  0.00           H  
ATOM    525  OG  SER A  54      52.380  44.870  43.890  1.00  0.00           O  
ATOM    526  HG  SER A  54      52.630  45.800  43.880  1.00  0.00           H  
ATOM    527  C   SER A  54      50.600  44.710  47.240  1.00  0.00           C  
ATOM    528  O   SER A  54      50.850  45.120  48.330  1.00  0.00           O  
ATOM    529  N   ALA A  55      49.740  43.700  47.020  1.00  0.00           N  
ATOM    530  H   ALA A  55      49.480  43.470  46.070  1.00  0.00           H  
ATOM    531  CA  ALA A  55      49.200  42.780  48.060  1.00  0.00           C  
ATOM    532  HA  ALA A  55      49.250  43.320  49.010  1.00  0.00           H  
ATOM    533  CB  ALA A  55      47.800  42.360  47.690  1.00  0.00           C  
ATOM    534  HB1 ALA A  55      47.340  41.840  48.520  1.00  0.00           H  
ATOM    535  HB2 ALA A  55      47.280  43.320  47.580  1.00  0.00           H  
ATOM    536  HB3 ALA A  55      47.780  41.750  46.790  1.00  0.00           H  
ATOM    537  C   ALA A  55      50.160  41.570  48.150  1.00  0.00           C  
ATOM    538  O   ALA A  55      50.600  41.020  47.110  1.00  0.00           O  
ATOM    539  N   ALA A  56      50.220  41.060  49.330  1.00  0.00           N  
ATOM    540  H   ALA A  56      49.790  41.460  50.160  1.00  0.00           H  
ATOM    541  CA  ALA A  56      50.990  39.860  49.550  1.00  0.00           C  
ATOM    542  HA  ALA A  56      52.000  40.030  49.180  1.00  0.00           H  
ATOM    543  CB  ALA A  56      51.150  39.690  51.090  1.00  0.00           C  
ATOM    544  HB1 ALA A  56      51.700  38.780  51.310  1.00  0.00           H  
ATOM    545  HB2 ALA A  56      51.670  40.560  51.500  1.00  0.00           H  
ATOM    546  HB3 ALA A  56      50.130  39.720  51.490  1.00  0.00           H  
ATOM    547  C   ALA A  56      50.500  38.600  48.820  1.00  0.00           C  
ATOM    548  O   ALA A  56      51.300  37.940  48.210  1.00  0.00           O  
ATOM    549  N   HIS A  57      49.210  38.330  48.750  1.00  0.00           N  
ATOM    550  H   HIS A  57      48.600  38.910  49.320  1.00  0.00           H  
ATOM    551  CA  HIS A  57      48.530  37.270  47.930  1.00  0.00           C  
ATOM    552  HA  HIS A  57      49.110  36.350  48.110  1.00  0.00           H  
ATOM    553  CB  HIS A  57      47.050  37.110  48.290  1.00  0.00           C  
ATOM    554  HB3 HIS A  57      47.040  37.040  49.380  1.00  0.00           H  
ATOM    555  HB2 HIS A  57      46.730  36.180  47.830  1.00  0.00           H  
ATOM    556  CG  HIS A  57      46.120  38.180  47.890  1.00  0.00           C  
ATOM    557  ND1 HIS A  57      45.760  39.340  48.600  1.00  0.00           N  
ATOM    558  HD1 HIS A  57      46.150  39.560  49.510  1.00  0.00           H  
ATOM    559  CE1 HIS A  57      44.920  40.160  47.880  1.00  0.00           C  
ATOM    560  HE1 HIS A  57      44.780  41.180  48.180  1.00  0.00           H  
ATOM    561  NE2 HIS A  57      44.560  39.400  46.790  1.00  0.00           N  
ATOM    562  HE2 HIS A  57      44.100  39.780  45.980  1.00  0.00           H  
ATOM    563  CD2 HIS A  57      45.210  38.180  46.860  1.00  0.00           C  
ATOM    564  HD2 HIS A  57      45.160  37.420  46.090  1.00  0.00           H  
ATOM    565  C   HIS A  57      48.650  37.450  46.380  1.00  0.00           C  
ATOM    566  O   HIS A  57      48.610  36.560  45.550  1.00  0.00           O  
ATOM    567  N   CYS A  58      48.920  38.640  45.910  1.00  0.00           N  
ATOM    568  H   CYS A  58      48.900  39.450  46.520  1.00  0.00           H  
ATOM    569  CA  CYS A  58      49.530  38.910  44.600  1.00  0.00           C  
ATOM    570  HA  CYS A  58      49.120  38.330  43.770  1.00  0.00           H  
ATOM    571  CB  CYS A  58      49.120  40.420  44.290  1.00  0.00           C  
ATOM    572  HB3 CYS A  58      49.710  40.800  43.470  1.00  0.00           H  
ATOM    573  HB2 CYS A  58      49.290  41.000  45.200  1.00  0.00           H  
ATOM    574  SG  CYS A  58      47.400  40.730  43.870  1.00  0.00           S  
ATOM    575  C   CYS A  58      51.060  38.650  44.440  1.00  0.00           C  
ATOM    576  O   CYS A  58      51.560  39.010  43.390  1.00  0.00           O  
ATOM    577  N   TYR A  59      51.810  38.090  45.400  1.00  0.00           N  
ATOM    578  H   TYR A  59      51.410  37.880  46.300  1.00  0.00           H  
ATOM    579  CA  TYR A  59      53.130  37.500  45.240  1.00  0.00           C  
ATOM    580  HA  TYR A  59      53.880  38.240  44.990  1.00  0.00           H  
ATOM    581  CB  TYR A  59      53.580  36.950  46.590  1.00  0.00           C  
ATOM    582  HB3 TYR A  59      52.740  36.320  46.890  1.00  0.00           H  
ATOM    583  HB2 TYR A  59      53.690  37.690  47.380  1.00  0.00           H  
ATOM    584  CG  TYR A  59      54.830  36.100  46.460  1.00  0.00           C  
ATOM    585  CD1 TYR A  59      56.090  36.700  46.670  1.00  0.00           C  
ATOM    586  HD1 TYR A  59      56.180  37.740  46.920  1.00  0.00           H  
ATOM    587  CE1 TYR A  59      57.290  35.990  46.340  1.00  0.00           C  
ATOM    588  HE1 TYR A  59      58.270  36.440  46.380  1.00  0.00           H  
ATOM    589  CZ  TYR A  59      57.230  34.610  46.060  1.00  0.00           C  
ATOM    590  OH  TYR A  59      58.360  33.870  45.960  1.00  0.00           O  
ATOM    591  HH  TYR A  59      58.150  32.940  45.840  1.00  0.00           H  
ATOM    592  CE2 TYR A  59      55.980  34.010  45.970  1.00  0.00           C  
ATOM    593  HE2 TYR A  59      55.890  32.950  45.750  1.00  0.00           H  
ATOM    594  CD2 TYR A  59      54.760  34.730  46.080  1.00  0.00           C  
ATOM    595  HD2 TYR A  59      53.820  34.200  45.940  1.00  0.00           H  
ATOM    596  C   TYR A  59      53.200  36.410  44.150  1.00  0.00           C  
ATOM    597  O   TYR A  59      52.240  35.660  44.030  1.00  0.00           O  
ATOM    598  N   LYS A  60      54.250  36.390  43.390  1.00  0.00           N  
ATOM    599  H   LYS A  60      54.970  37.090  43.480  1.00  0.00           H  
ATOM    600  CA  LYS A  60      54.530  35.410  42.310  1.00  0.00           C  
ATOM    601  HA  LYS A  60      54.310  34.420  42.720  1.00  0.00           H  
ATOM    602  CB  LYS A  60      53.620  35.710  41.070  1.00  0.00           C  
ATOM    603  HB3 LYS A  60      54.050  36.460  40.420  1.00  0.00           H  
ATOM    604  HB2 LYS A  60      52.610  35.980  41.380  1.00  0.00           H  
ATOM    605  CG  LYS A  60      53.540  34.410  40.230  1.00  0.00           C  
ATOM    606  HG3 LYS A  60      53.420  33.560  40.910  1.00  0.00           H  
ATOM    607  HG2 LYS A  60      54.490  34.170  39.750  1.00  0.00           H  
ATOM    608  CD  LYS A  60      52.490  34.360  39.130  1.00  0.00           C  
ATOM    609  HD3 LYS A  60      52.700  35.160  38.430  1.00  0.00           H  
ATOM    610  HD2 LYS A  60      51.530  34.550  39.620  1.00  0.00           H  
ATOM    611  CE  LYS A  60      52.370  33.080  38.350  1.00  0.00           C  
ATOM    612  HE3 LYS A  60      51.610  33.270  37.590  1.00  0.00           H  
ATOM    613  HE2 LYS A  60      51.930  32.380  39.060  1.00  0.00           H  
ATOM    614  NZ  LYS A  60      53.630  32.610  37.710  1.00  0.00           N  
ATOM    615  HZ1 LYS A  60      54.120  32.040  38.380  1.00  0.00           H  
ATOM    616  HZ2 LYS A  60      53.430  32.000  36.930  1.00  0.00           H  
ATOM    617  HZ3 LYS A  60      54.120  33.390  37.310  1.00  0.00           H  
ATOM    618  C   LYS A  60      55.950  35.360  41.920  1.00  0.00           C  
ATOM    619  O   LYS A  60      56.540  36.400  42.060  1.00  0.00           O  
ATOM    620  N   SER A  61      56.570  34.220  41.470  1.00  0.00           N  
ATOM    621  H   SER A  61      56.040  33.360  41.380  1.00  0.00           H  
ATOM    622  CA  SER A  61      57.990  34.020  41.260  1.00  0.00           C  
ATOM    623  HA  SER A  61      58.020  33.070  40.740  1.00  0.00           H  
ATOM    624  CB  SER A  61      58.750  33.920  42.570  1.00  0.00           C  
ATOM    625  HB3 SER A  61      58.720  34.890  43.060  1.00  0.00           H  
ATOM    626  HB2 SER A  61      59.750  33.500  42.430  1.00  0.00           H  
ATOM    627  OG  SER A  61      58.160  32.950  43.380  1.00  0.00           O  
ATOM    628  HG  SER A  61      58.140  32.120  42.900  1.00  0.00           H  
ATOM    629  C   SER A  61      58.620  35.060  40.310  1.00  0.00           C  
ATOM    630  O   SER A  61      59.480  35.860  40.710  1.00  0.00           O  
ATOM    631  N   GLY A  62      58.100  35.210  39.120  1.00  0.00           N  
ATOM    632  H   GLY A  62      57.310  34.620  38.920  1.00  0.00           H  
ATOM    633  CA  GLY A  62      58.310  36.330  38.210  1.00  0.00           C  
ATOM    634  HA3 GLY A  62      58.670  35.990  37.230  1.00  0.00           H  
ATOM    635  HA2 GLY A  62      59.200  36.850  38.540  1.00  0.00           H  
ATOM    636  C   GLY A  62      57.130  37.220  38.050  1.00  0.00           C  
ATOM    637  O   GLY A  62      55.950  36.750  37.940  1.00  0.00           O  
ATOM    638  N   ILE A  63      57.360  38.540  37.980  1.00  0.00           N  
ATOM    639  H   ILE A  63      58.320  38.800  38.160  1.00  0.00           H  
ATOM    640  CA  ILE A  63      56.390  39.620  37.780  1.00  0.00           C  
ATOM    641  HA  ILE A  63      55.480  39.120  37.450  1.00  0.00           H  
ATOM    642  CB  ILE A  63      56.000  40.350  39.050  1.00  0.00           C  
ATOM    643  HB  ILE A  63      56.880  40.810  39.500  1.00  0.00           H  
ATOM    644  CG2 ILE A  63      54.890  41.350  38.760  1.00  0.00           C  
ATOM    645 HG21 ILE A  63      54.770  41.990  39.640  1.00  0.00           H  
ATOM    646 HG22 ILE A  63      55.150  41.940  37.890  1.00  0.00           H  
ATOM    647 HG23 ILE A  63      53.950  40.860  38.470  1.00  0.00           H  
ATOM    648  CG1 ILE A  63      55.600  39.300  40.100  1.00  0.00           C  
ATOM    649 HG13 ILE A  63      56.500  38.730  40.310  1.00  0.00           H  
ATOM    650 HG12 ILE A  63      54.930  38.560  39.640  1.00  0.00           H  
ATOM    651  CD1 ILE A  63      55.050  39.750  41.460  1.00  0.00           C  
ATOM    652 HD11 ILE A  63      54.120  40.320  41.420  1.00  0.00           H  
ATOM    653 HD12 ILE A  63      54.820  38.890  42.080  1.00  0.00           H  
ATOM    654 HD13 ILE A  63      55.880  40.230  41.980  1.00  0.00           H  
ATOM    655  C   ILE A  63      56.900  40.650  36.750  1.00  0.00           C  
ATOM    656  O   ILE A  63      57.670  41.500  37.150  1.00  0.00           O  
ATOM    657  N   GLN A  64      56.410  40.570  35.530  1.00  0.00           N  
ATOM    658  H   GLN A  64      55.640  39.930  35.400  1.00  0.00           H  
ATOM    659  CA  GLN A  64      56.580  41.570  34.450  1.00  0.00           C  
ATOM    660  HA  GLN A  64      57.580  42.000  34.430  1.00  0.00           H  
ATOM    661  CB  GLN A  64      56.320  41.000  33.040  1.00  0.00           C  
ATOM    662  HB3 GLN A  64      55.410  40.400  32.970  1.00  0.00           H  
ATOM    663  HB2 GLN A  64      57.160  40.380  32.710  1.00  0.00           H  
ATOM    664  CG  GLN A  64      56.130  42.130  31.960  1.00  0.00           C  
ATOM    665  HG3 GLN A  64      57.130  42.480  31.680  1.00  0.00           H  
ATOM    666  HG2 GLN A  64      55.510  42.950  32.320  1.00  0.00           H  
ATOM    667  CD  GLN A  64      55.530  41.590  30.650  1.00  0.00           C  
ATOM    668  OE1 GLN A  64      54.390  41.830  30.400  1.00  0.00           O  
ATOM    669  NE2 GLN A  64      56.300  40.980  29.770  1.00  0.00           N  
ATOM    670 HE21 GLN A  64      57.270  40.800  29.990  1.00  0.00           H  
ATOM    671 HE22 GLN A  64      55.890  40.910  28.850  1.00  0.00           H  
ATOM    672  C   GLN A  64      55.700  42.720  34.770  1.00  0.00           C  
ATOM    673  O   GLN A  64      54.500  42.500  35.020  1.00  0.00           O  
ATOM    674  N   VAL A  65      56.160  43.970  34.850  1.00  0.00           N  
ATOM    675  H   VAL A  65      57.140  44.140  34.650  1.00  0.00           H  
ATOM    676  CA  VAL A  65      55.430  45.100  35.240  1.00  0.00           C  
ATOM    677  HA  VAL A  65      54.490  44.850  35.720  1.00  0.00           H  
ATOM    678  CB  VAL A  65      56.210  45.910  36.280  1.00  0.00           C  
ATOM    679  HB  VAL A  65      57.120  46.220  35.780  1.00  0.00           H  
ATOM    680  CG1 VAL A  65      55.370  47.150  36.680  1.00  0.00           C  
ATOM    681 HG11 VAL A  65      54.920  47.630  35.800  1.00  0.00           H  
ATOM    682 HG12 VAL A  65      54.530  46.790  37.270  1.00  0.00           H  
ATOM    683 HG13 VAL A  65      55.900  47.880  37.270  1.00  0.00           H  
ATOM    684  CG2 VAL A  65      56.580  45.080  37.510  1.00  0.00           C  
ATOM    685 HG21 VAL A  65      57.370  45.540  38.090  1.00  0.00           H  
ATOM    686 HG22 VAL A  65      55.740  44.840  38.160  1.00  0.00           H  
ATOM    687 HG23 VAL A  65      57.000  44.130  37.150  1.00  0.00           H  
ATOM    688  C   VAL A  65      55.240  46.030  33.980  1.00  0.00           C  
ATOM    689  O   VAL A  65      56.120  46.790  33.580  1.00  0.00           O  
ATOM    690  N   ARG A  66      54.060  45.930  33.350  1.00  0.00           N  
ATOM    691  H   ARG A  66      53.410  45.200  33.590  1.00  0.00           H  
ATOM    692  CA  ARG A  66      53.720  46.840  32.240  1.00  0.00           C  
ATOM    693  HA  ARG A  66      54.530  46.770  31.520  1.00  0.00           H  
ATOM    694  CB  ARG A  66      52.520  46.320  31.500  1.00  0.00           C  
ATOM    695  HB3 ARG A  66      52.310  46.880  30.600  1.00  0.00           H  
ATOM    696  HB2 ARG A  66      51.650  46.400  32.150  1.00  0.00           H  
ATOM    697  CG  ARG A  66      52.760  44.920  30.970  1.00  0.00           C  
ATOM    698  HG3 ARG A  66      52.610  44.210  31.780  1.00  0.00           H  
ATOM    699  HG2 ARG A  66      53.800  44.860  30.660  1.00  0.00           H  
ATOM    700  CD  ARG A  66      51.800  44.800  29.790  1.00  0.00           C  
ATOM    701  HD3 ARG A  66      52.060  45.510  29.000  1.00  0.00           H  
ATOM    702  HD2 ARG A  66      50.790  44.960  30.190  1.00  0.00           H  
ATOM    703  NE  ARG A  66      51.960  43.500  29.070  1.00  0.00           N  
ATOM    704  HE  ARG A  66      52.780  42.950  29.300  1.00  0.00           H  
ATOM    705  CZ  ARG A  66      51.140  43.010  28.190  1.00  0.00           C  
ATOM    706  NH1 ARG A  66      50.050  43.540  27.750  1.00  0.00           N  
ATOM    707 HH11 ARG A  66      49.840  44.480  28.070  1.00  0.00           H  
ATOM    708 HH12 ARG A  66      49.440  42.990  27.170  1.00  0.00           H  
ATOM    709  NH2 ARG A  66      51.410  41.820  27.860  1.00  0.00           N  
ATOM    710 HH21 ARG A  66      52.390  41.600  27.990  1.00  0.00           H  
ATOM    711 HH22 ARG A  66      50.880  41.410  27.110  1.00  0.00           H  
ATOM    712  C   ARG A  66      53.510  48.370  32.640  1.00  0.00           C  
ATOM    713  O   ARG A  66      52.380  48.900  32.460  1.00  0.00           O  
ATOM    714  N   LEU A  67      54.620  49.030  32.930  1.00  0.00           N  
ATOM    715  H   LEU A  67      55.500  48.550  32.950  1.00  0.00           H  
ATOM    716  CA  LEU A  67      54.590  50.480  33.040  1.00  0.00           C  
ATOM    717  HA  LEU A  67      53.760  50.700  33.720  1.00  0.00           H  
ATOM    718  CB  LEU A  67      55.820  51.060  33.750  1.00  0.00           C  
ATOM    719  HB3 LEU A  67      55.520  52.080  33.960  1.00  0.00           H  
ATOM    720  HB2 LEU A  67      56.680  51.240  33.110  1.00  0.00           H  
ATOM    721  CG  LEU A  67      56.310  50.420  35.010  1.00  0.00           C  
ATOM    722  HG  LEU A  67      55.520  49.740  35.310  1.00  0.00           H  
ATOM    723  CD1 LEU A  67      57.490  49.560  34.650  1.00  0.00           C  
ATOM    724 HD11 LEU A  67      57.270  48.960  33.760  1.00  0.00           H  
ATOM    725 HD12 LEU A  67      58.360  50.150  34.400  1.00  0.00           H  
ATOM    726 HD13 LEU A  67      57.690  48.940  35.520  1.00  0.00           H  
ATOM    727  CD2 LEU A  67      56.620  51.370  36.240  1.00  0.00           C  
ATOM    728 HD21 LEU A  67      57.460  52.010  35.970  1.00  0.00           H  
ATOM    729 HD22 LEU A  67      55.780  52.050  36.380  1.00  0.00           H  
ATOM    730 HD23 LEU A  67      56.910  50.820  37.130  1.00  0.00           H  
ATOM    731  C   LEU A  67      54.150  51.160  31.680  1.00  0.00           C  
ATOM    732  O   LEU A  67      54.670  50.920  30.610  1.00  0.00           O  
ATOM    733  N   GLY A  69      53.270  52.150  31.820  1.00  0.00           N  
ATOM    734  H   GLY A  69      53.050  52.470  32.750  1.00  0.00           H  
ATOM    735  CA  GLY A  69      52.640  52.970  30.770  1.00  0.00           C  
ATOM    736  HA3 GLY A  69      53.420  53.320  30.080  1.00  0.00           H  
ATOM    737  HA2 GLY A  69      52.210  53.880  31.170  1.00  0.00           H  
ATOM    738  C   GLY A  69      51.640  52.330  29.790  1.00  0.00           C  
ATOM    739  O   GLY A  69      51.210  53.010  28.900  1.00  0.00           O  
ATOM    740  N   GLU A  70      51.140  51.110  30.050  1.00  0.00           N  
ATOM    741  H   GLU A  70      51.500  50.600  30.850  1.00  0.00           H  
ATOM    742  CA  GLU A  70      50.030  50.510  29.310  1.00  0.00           C  
ATOM    743  HA  GLU A  70      49.910  51.050  28.380  1.00  0.00           H  
ATOM    744  CB  GLU A  70      50.330  49.030  28.920  1.00  0.00           C  
ATOM    745  HB3 GLU A  70      50.550  48.420  29.800  1.00  0.00           H  
ATOM    746  HB2 GLU A  70      51.260  49.190  28.370  1.00  0.00           H  
ATOM    747  CG  GLU A  70      49.260  48.300  27.990  1.00  0.00           C  
ATOM    748  HG3 GLU A  70      49.230  48.740  27.000  1.00  0.00           H  
ATOM    749  HG2 GLU A  70      48.250  48.400  28.370  1.00  0.00           H  
ATOM    750  CD  GLU A  70      49.710  46.830  27.770  1.00  0.00           C  
ATOM    751  OE1 GLU A  70      49.220  46.000  28.570  1.00  0.00           O  
ATOM    752  OE2 GLU A  70      50.450  46.490  26.820  1.00  0.00           O  
ATOM    753  C   GLU A  70      48.700  50.690  30.060  1.00  0.00           C  
ATOM    754  O   GLU A  70      48.600  50.520  31.260  1.00  0.00           O  
ATOM    755  N   ASP A  71      47.650  50.960  29.250  1.00  0.00           N  
ATOM    756  H   ASP A  71      47.840  51.120  28.270  1.00  0.00           H  
ATOM    757  CA  ASP A  71      46.240  51.090  29.720  1.00  0.00           C  
ATOM    758  HA  ASP A  71      46.290  50.690  30.730  1.00  0.00           H  
ATOM    759  CB  ASP A  71      45.840  52.580  29.760  1.00  0.00           C  
ATOM    760  HB3 ASP A  71      46.690  53.110  30.180  1.00  0.00           H  
ATOM    761  HB2 ASP A  71      44.950  52.640  30.390  1.00  0.00           H  
ATOM    762  CG  ASP A  71      45.460  53.190  28.490  1.00  0.00           C  
ATOM    763  OD1 ASP A  71      45.940  52.840  27.370  1.00  0.00           O  
ATOM    764  OD2 ASP A  71      44.810  54.260  28.510  1.00  0.00           O  
ATOM    765  C   ASP A  71      45.260  50.220  28.930  1.00  0.00           C  
ATOM    766  O   ASP A  71      44.090  50.130  29.290  1.00  0.00           O  
ATOM    767  N   ASN A  72      45.650  49.510  27.890  1.00  0.00           N  
ATOM    768  H   ASN A  72      46.620  49.590  27.590  1.00  0.00           H  
ATOM    769  CA  ASN A  72      44.710  48.700  26.980  1.00  0.00           C  
ATOM    770  HA  ASN A  72      43.840  48.400  27.560  1.00  0.00           H  
ATOM    771  CB  ASN A  72      44.120  49.680  25.930  1.00  0.00           C  
ATOM    772  HB3 ASN A  72      44.880  50.010  25.230  1.00  0.00           H  
ATOM    773  HB2 ASN A  72      43.870  50.610  26.460  1.00  0.00           H  
ATOM    774  CG  ASN A  72      42.960  49.110  25.160  1.00  0.00           C  
ATOM    775  OD1 ASN A  72      42.780  47.920  24.930  1.00  0.00           O  
ATOM    776  ND2 ASN A  72      41.980  49.890  24.820  1.00  0.00           N  
ATOM    777 HD21 ASN A  72      42.090  50.890  24.800  1.00  0.00           H  
ATOM    778 HD22 ASN A  72      41.210  49.360  24.430  1.00  0.00           H  
ATOM    779  C   ASN A  72      45.350  47.410  26.480  1.00  0.00           C  
ATOM    780  O   ASN A  72      46.540  47.420  26.150  1.00  0.00           O  
ATOM    781  N   ILE A  73      44.620  46.250  26.330  1.00  0.00           N  
ATOM    782  H   ILE A  73      43.680  46.270  26.670  1.00  0.00           H  
ATOM    783  CA  ILE A  73      45.220  45.030  25.960  1.00  0.00           C  
ATOM    784  HA  ILE A  73      46.250  44.940  26.310  1.00  0.00           H  
ATOM    785  CB  ILE A  73      44.480  43.890  26.630  1.00  0.00           C  
ATOM    786  HB  ILE A  73      43.430  43.770  26.320  1.00  0.00           H  
ATOM    787  CG2 ILE A  73      44.390  44.210  28.170  1.00  0.00           C  
ATOM    788 HG21 ILE A  73      43.770  45.080  28.330  1.00  0.00           H  
ATOM    789 HG22 ILE A  73      43.870  43.480  28.780  1.00  0.00           H  
ATOM    790 HG23 ILE A  73      45.410  44.300  28.570  1.00  0.00           H  
ATOM    791  CG1 ILE A  73      45.160  42.550  26.390  1.00  0.00           C  
ATOM    792 HG13 ILE A  73      46.140  42.440  26.850  1.00  0.00           H  
ATOM    793 HG12 ILE A  73      45.150  42.340  25.320  1.00  0.00           H  
ATOM    794  CD1 ILE A  73      44.180  41.400  26.810  1.00  0.00           C  
ATOM    795 HD11 ILE A  73      43.290  41.390  26.190  1.00  0.00           H  
ATOM    796 HD12 ILE A  73      44.850  40.530  26.800  1.00  0.00           H  
ATOM    797 HD13 ILE A  73      43.870  41.560  27.850  1.00  0.00           H  
ATOM    798  C   ILE A  73      45.080  44.840  24.430  1.00  0.00           C  
ATOM    799  O   ILE A  73      45.940  44.330  23.690  1.00  0.00           O  
ATOM    800  N   ASN A  74      44.180  45.590  23.850  1.00  0.00           N  
ATOM    801  H   ASN A  74      43.680  46.280  24.380  1.00  0.00           H  
ATOM    802  CA  ASN A  74      44.010  45.600  22.380  1.00  0.00           C  
ATOM    803  HA  ASN A  74      43.910  44.540  22.150  1.00  0.00           H  
ATOM    804  CB  ASN A  74      42.690  46.180  21.980  1.00  0.00           C  
ATOM    805  HB3 ASN A  74      42.610  46.200  20.890  1.00  0.00           H  
ATOM    806  HB2 ASN A  74      42.680  47.210  22.360  1.00  0.00           H  
ATOM    807  CG  ASN A  74      41.460  45.490  22.570  1.00  0.00           C  
ATOM    808  OD1 ASN A  74      41.270  44.330  22.260  1.00  0.00           O  
ATOM    809  ND2 ASN A  74      40.580  46.050  23.410  1.00  0.00           N  
ATOM    810 HD21 ASN A  74      40.740  47.030  23.580  1.00  0.00           H  
ATOM    811 HD22 ASN A  74      39.900  45.500  23.900  1.00  0.00           H  
ATOM    812  C   ASN A  74      45.180  46.130  21.550  1.00  0.00           C  
ATOM    813  O   ASN A  74      45.350  45.550  20.490  1.00  0.00           O  
ATOM    814  N   VAL A  75      45.880  47.180  22.000  1.00  0.00           N  
ATOM    815  H   VAL A  75      45.540  47.500  22.900  1.00  0.00           H  
ATOM    816  CA  VAL A  75      46.800  47.980  21.120  1.00  0.00           C  
ATOM    817  HA  VAL A  75      47.120  47.310  20.330  1.00  0.00           H  
ATOM    818  CB  VAL A  75      45.960  49.170  20.560  1.00  0.00           C  
ATOM    819  HB  VAL A  75      45.020  48.740  20.210  1.00  0.00           H  
ATOM    820  CG1 VAL A  75      45.600  50.340  21.510  1.00  0.00           C  
ATOM    821 HG11 VAL A  75      45.320  49.860  22.440  1.00  0.00           H  
ATOM    822 HG12 VAL A  75      46.500  50.890  21.780  1.00  0.00           H  
ATOM    823 HG13 VAL A  75      44.820  50.980  21.090  1.00  0.00           H  
ATOM    824  CG2 VAL A  75      46.820  49.750  19.420  1.00  0.00           C  
ATOM    825 HG21 VAL A  75      47.620  50.370  19.790  1.00  0.00           H  
ATOM    826 HG22 VAL A  75      47.240  48.990  18.760  1.00  0.00           H  
ATOM    827 HG23 VAL A  75      46.140  50.380  18.830  1.00  0.00           H  
ATOM    828  C   VAL A  75      48.060  48.450  21.810  1.00  0.00           C  
ATOM    829  O   VAL A  75      48.060  48.680  23.040  1.00  0.00           O  
ATOM    830  N   VAL A  76      49.150  48.450  21.050  1.00  0.00           N  
ATOM    831  H   VAL A  76      49.060  48.130  20.090  1.00  0.00           H  
ATOM    832  CA  VAL A  76      50.430  48.980  21.370  1.00  0.00           C  
ATOM    833  HA  VAL A  76      50.350  49.320  22.400  1.00  0.00           H  
ATOM    834  CB  VAL A  76      51.560  47.990  21.300  1.00  0.00           C  
ATOM    835  HB  VAL A  76      51.550  47.520  20.320  1.00  0.00           H  
ATOM    836  CG1 VAL A  76      52.960  48.530  21.350  1.00  0.00           C  
ATOM    837 HG11 VAL A  76      53.010  49.200  22.200  1.00  0.00           H  
ATOM    838 HG12 VAL A  76      53.640  47.690  21.480  1.00  0.00           H  
ATOM    839 HG13 VAL A  76      53.320  48.960  20.420  1.00  0.00           H  
ATOM    840  CG2 VAL A  76      51.340  46.880  22.330  1.00  0.00           C  
ATOM    841 HG21 VAL A  76      52.130  46.150  22.140  1.00  0.00           H  
ATOM    842 HG22 VAL A  76      51.440  47.300  23.330  1.00  0.00           H  
ATOM    843 HG23 VAL A  76      50.330  46.500  22.220  1.00  0.00           H  
ATOM    844  C   VAL A  76      50.690  50.170  20.540  1.00  0.00           C  
ATOM    845  O   VAL A  76      50.300  50.100  19.370  1.00  0.00           O  
ATOM    846  N   GLU A  77      51.230  51.280  21.030  1.00  0.00           N  
ATOM    847  H   GLU A  77      51.430  51.220  22.020  1.00  0.00           H  
ATOM    848  CA  GLU A  77      51.310  52.570  20.460  1.00  0.00           C  
ATOM    849  HA  GLU A  77      51.110  52.420  19.400  1.00  0.00           H  
ATOM    850  CB  GLU A  77      50.270  53.550  20.930  1.00  0.00           C  
ATOM    851  HB3 GLU A  77      50.440  54.590  20.680  1.00  0.00           H  
ATOM    852  HB2 GLU A  77      50.260  53.700  22.010  1.00  0.00           H  
ATOM    853  CG  GLU A  77      48.820  53.130  20.660  1.00  0.00           C  
ATOM    854  HG3 GLU A  77      48.380  52.610  21.500  1.00  0.00           H  
ATOM    855  HG2 GLU A  77      48.780  52.430  19.840  1.00  0.00           H  
ATOM    856  CD  GLU A  77      48.000  54.400  20.370  1.00  0.00           C  
ATOM    857  OE1 GLU A  77      47.280  54.880  21.300  1.00  0.00           O  
ATOM    858  OE2 GLU A  77      48.210  55.090  19.340  1.00  0.00           O  
ATOM    859  C   GLU A  77      52.780  53.080  20.570  1.00  0.00           C  
ATOM    860  O   GLU A  77      53.120  54.020  19.860  1.00  0.00           O  
ATOM    861  N   GLY A  78      53.650  52.360  21.280  1.00  0.00           N  
ATOM    862  H   GLY A  78      53.330  51.610  21.880  1.00  0.00           H  
ATOM    863  CA  GLY A  78      55.070  52.640  21.410  1.00  0.00           C  
ATOM    864  HA3 GLY A  78      55.280  53.120  20.450  1.00  0.00           H  
ATOM    865  HA2 GLY A  78      55.650  51.720  21.490  1.00  0.00           H  
ATOM    866  C   GLY A  78      55.540  53.660  22.530  1.00  0.00           C  
ATOM    867  O   GLY A  78      56.730  53.940  22.740  1.00  0.00           O  
ATOM    868  N   ASN A  79      54.610  54.160  23.310  1.00  0.00           N  
ATOM    869  H   ASN A  79      53.600  54.100  23.160  1.00  0.00           H  
ATOM    870  CA  ASN A  79      54.880  54.940  24.540  1.00  0.00           C  
ATOM    871  HA  ASN A  79      55.850  55.400  24.500  1.00  0.00           H  
ATOM    872  CB  ASN A  79      53.830  56.110  24.600  1.00  0.00           C  
ATOM    873  HB3 ASN A  79      54.180  56.920  25.230  1.00  0.00           H  
ATOM    874  HB2 ASN A  79      52.960  55.610  25.000  1.00  0.00           H  
ATOM    875  CG  ASN A  79      53.470  56.730  23.240  1.00  0.00           C  
ATOM    876  OD1 ASN A  79      54.220  57.500  22.680  1.00  0.00           O  
ATOM    877  ND2 ASN A  79      52.340  56.250  22.670  1.00  0.00           N  
ATOM    878 HD21 ASN A  79      51.650  55.780  23.230  1.00  0.00           H  
ATOM    879 HD22 ASN A  79      52.050  56.670  21.790  1.00  0.00           H  
ATOM    880  C   ASN A  79      54.900  54.180  25.880  1.00  0.00           C  
ATOM    881  O   ASN A  79      55.570  54.670  26.810  1.00  0.00           O  
ATOM    882  N   GLU A  80      54.450  52.900  25.890  1.00  0.00           N  
ATOM    883  H   GLU A  80      54.060  52.600  25.020  1.00  0.00           H  
ATOM    884  CA  GLU A  80      54.560  51.960  26.960  1.00  0.00           C  
ATOM    885  HA  GLU A  80      54.340  52.500  27.880  1.00  0.00           H  
ATOM    886  CB  GLU A  80      53.490  50.820  26.810  1.00  0.00           C  
ATOM    887  HB3 GLU A  80      53.290  50.470  27.820  1.00  0.00           H  
ATOM    888  HB2 GLU A  80      53.930  50.000  26.230  1.00  0.00           H  
ATOM    889  CG  GLU A  80      52.230  51.250  26.050  1.00  0.00           C  
ATOM    890  HG3 GLU A  80      51.780  52.140  26.510  1.00  0.00           H  
ATOM    891  HG2 GLU A  80      51.460  50.480  26.180  1.00  0.00           H  
ATOM    892  CD  GLU A  80      52.280  51.370  24.510  1.00  0.00           C  
ATOM    893  OE1 GLU A  80      53.320  51.080  23.880  1.00  0.00           O  
ATOM    894  OE2 GLU A  80      51.280  51.760  23.910  1.00  0.00           O  
ATOM    895  C   GLU A  80      55.990  51.460  27.170  1.00  0.00           C  
ATOM    896  O   GLU A  80      56.880  51.790  26.370  1.00  0.00           O  
ATOM    897  N   GLN A  81      56.180  50.810  28.300  1.00  0.00           N  
ATOM    898  H   GLN A  81      55.480  50.800  29.030  1.00  0.00           H  
ATOM    899  CA  GLN A  81      57.500  50.580  28.890  1.00  0.00           C  
ATOM    900  HA  GLN A  81      58.290  50.340  28.160  1.00  0.00           H  
ATOM    901  CB  GLN A  81      57.740  51.870  29.690  1.00  0.00           C  
ATOM    902  HB3 GLN A  81      56.900  52.070  30.350  1.00  0.00           H  
ATOM    903  HB2 GLN A  81      57.850  52.730  29.020  1.00  0.00           H  
ATOM    904  CG  GLN A  81      58.940  51.870  30.650  1.00  0.00           C  
ATOM    905  HG3 GLN A  81      59.780  51.720  29.970  1.00  0.00           H  
ATOM    906  HG2 GLN A  81      58.870  51.030  31.350  1.00  0.00           H  
ATOM    907  CD  GLN A  81      59.220  53.150  31.450  1.00  0.00           C  
ATOM    908  OE1 GLN A  81      60.210  53.190  32.190  1.00  0.00           O  
ATOM    909  NE2 GLN A  81      58.400  54.210  31.360  1.00  0.00           N  
ATOM    910 HE21 GLN A  81      57.680  54.250  30.650  1.00  0.00           H  
ATOM    911 HE22 GLN A  81      58.520  54.970  32.000  1.00  0.00           H  
ATOM    912  C   GLN A  81      57.490  49.350  29.810  1.00  0.00           C  
ATOM    913  O   GLN A  81      57.040  49.390  30.960  1.00  0.00           O  
ATOM    914  N   PHE A  82      57.810  48.210  29.160  1.00  0.00           N  
ATOM    915  H   PHE A  82      58.150  48.190  28.210  1.00  0.00           H  
ATOM    916  CA  PHE A  82      57.670  46.920  29.810  1.00  0.00           C  
ATOM    917  HA  PHE A  82      56.920  46.990  30.600  1.00  0.00           H  
ATOM    918  CB  PHE A  82      57.290  45.870  28.830  1.00  0.00           C  
ATOM    919  HB3 PHE A  82      57.280  44.970  29.450  1.00  0.00           H  
ATOM    920  HB2 PHE A  82      58.040  45.660  28.070  1.00  0.00           H  
ATOM    921  CG  PHE A  82      55.980  45.960  28.140  1.00  0.00           C  
ATOM    922  CD1 PHE A  82      55.760  45.060  27.050  1.00  0.00           C  
ATOM    923  HD1 PHE A  82      56.450  44.250  26.870  1.00  0.00           H  
ATOM    924  CE1 PHE A  82      54.640  45.270  26.220  1.00  0.00           C  
ATOM    925  HE1 PHE A  82      54.440  44.570  25.420  1.00  0.00           H  
ATOM    926  CZ  PHE A  82      53.680  46.260  26.570  1.00  0.00           C  
ATOM    927  HZ  PHE A  82      52.780  46.470  26.010  1.00  0.00           H  
ATOM    928  CE2 PHE A  82      53.860  47.100  27.710  1.00  0.00           C  
ATOM    929  HE2 PHE A  82      53.090  47.820  27.960  1.00  0.00           H  
ATOM    930  CD2 PHE A  82      54.970  46.910  28.540  1.00  0.00           C  
ATOM    931  HD2 PHE A  82      55.170  47.700  29.270  1.00  0.00           H  
ATOM    932  C   PHE A  82      58.940  46.530  30.630  1.00  0.00           C  
ATOM    933  O   PHE A  82      60.020  46.310  30.010  1.00  0.00           O  
ATOM    934  N   ILE A  83      58.900  46.450  32.000  1.00  0.00           N  
ATOM    935  H   ILE A  83      58.020  46.640  32.460  1.00  0.00           H  
ATOM    936  CA  ILE A  83      60.050  46.320  32.880  1.00  0.00           C  
ATOM    937  HA  ILE A  83      60.900  45.980  32.290  1.00  0.00           H  
ATOM    938  CB  ILE A  83      60.510  47.670  33.500  1.00  0.00           C  
ATOM    939  HB  ILE A  83      59.670  48.050  34.090  1.00  0.00           H  
ATOM    940  CG2 ILE A  83      61.700  47.280  34.420  1.00  0.00           C  
ATOM    941 HG21 ILE A  83      62.120  48.130  34.950  1.00  0.00           H  
ATOM    942 HG22 ILE A  83      61.480  46.550  35.190  1.00  0.00           H  
ATOM    943 HG23 ILE A  83      62.530  47.020  33.760  1.00  0.00           H  
ATOM    944  CG1 ILE A  83      60.840  48.750  32.490  1.00  0.00           C  
ATOM    945 HG13 ILE A  83      60.080  48.710  31.710  1.00  0.00           H  
ATOM    946 HG12 ILE A  83      61.770  48.510  31.950  1.00  0.00           H  
ATOM    947  CD1 ILE A  83      61.110  50.170  33.090  1.00  0.00           C  
ATOM    948 HD11 ILE A  83      60.120  50.580  33.330  1.00  0.00           H  
ATOM    949 HD12 ILE A  83      61.730  50.000  33.970  1.00  0.00           H  
ATOM    950 HD13 ILE A  83      61.600  50.850  32.390  1.00  0.00           H  
ATOM    951  C   ILE A  83      59.760  45.150  33.840  1.00  0.00           C  
ATOM    952  O   ILE A  83      58.660  44.980  34.390  1.00  0.00           O  
ATOM    953  N   SER A  84      60.740  44.250  34.050  1.00  0.00           N  
ATOM    954  H   SER A  84      61.610  44.500  33.610  1.00  0.00           H  
ATOM    955  CA  SER A  84      60.730  43.130  35.020  1.00  0.00           C  
ATOM    956  HA  SER A  84      59.680  42.840  34.890  1.00  0.00           H  
ATOM    957  CB  SER A  84      61.690  41.950  34.680  1.00  0.00           C  
ATOM    958  HB3 SER A  84      61.750  41.280  35.540  1.00  0.00           H  
ATOM    959  HB2 SER A  84      62.710  42.310  34.510  1.00  0.00           H  
ATOM    960  OG  SER A  84      61.210  41.240  33.510  1.00  0.00           O  
ATOM    961  HG  SER A  84      61.170  41.870  32.770  1.00  0.00           H  
ATOM    962  C   SER A  84      61.150  43.510  36.430  1.00  0.00           C  
ATOM    963  O   SER A  84      62.050  44.300  36.680  1.00  0.00           O  
ATOM    964  N   ALA A  85      60.550  42.760  37.350  1.00  0.00           N  
ATOM    965  H   ALA A  85      59.770  42.230  37.010  1.00  0.00           H  
ATOM    966  CA  ALA A  85      60.950  42.750  38.710  1.00  0.00           C  
ATOM    967  HA  ALA A  85      61.100  43.730  39.160  1.00  0.00           H  
ATOM    968  CB  ALA A  85      59.890  42.050  39.490  1.00  0.00           C  
ATOM    969  HB1 ALA A  85      58.930  42.510  39.270  1.00  0.00           H  
ATOM    970  HB2 ALA A  85      59.600  41.030  39.260  1.00  0.00           H  
ATOM    971  HB3 ALA A  85      59.990  42.180  40.560  1.00  0.00           H  
ATOM    972  C   ALA A  85      62.220  41.940  38.870  1.00  0.00           C  
ATOM    973  O   ALA A  85      62.330  40.780  38.380  1.00  0.00           O  
ATOM    974  N   SER A  86      63.300  42.520  39.550  1.00  0.00           N  
ATOM    975  H   SER A  86      63.280  43.490  39.830  1.00  0.00           H  
ATOM    976  CA  SER A  86      64.470  41.820  40.020  1.00  0.00           C  
ATOM    977  HA  SER A  86      64.680  41.020  39.300  1.00  0.00           H  
ATOM    978  CB  SER A  86      65.790  42.670  40.020  1.00  0.00           C  
ATOM    979  HB3 SER A  86      66.170  42.890  39.020  1.00  0.00           H  
ATOM    980  HB2 SER A  86      66.560  42.240  40.670  1.00  0.00           H  
ATOM    981  OG  SER A  86      65.520  43.930  40.650  1.00  0.00           O  
ATOM    982  HG  SER A  86      66.290  44.390  40.980  1.00  0.00           H  
ATOM    983  C   SER A  86      64.270  41.400  41.490  1.00  0.00           C  
ATOM    984  O   SER A  86      65.230  40.890  42.070  1.00  0.00           O  
ATOM    985  N   LYS A  87      63.020  41.550  42.040  1.00  0.00           N  
ATOM    986  H   LYS A  87      62.350  42.120  41.540  1.00  0.00           H  
ATOM    987  CA  LYS A  87      62.600  40.700  43.150  1.00  0.00           C  
ATOM    988  HA  LYS A  87      63.380  40.430  43.850  1.00  0.00           H  
ATOM    989  CB  LYS A  87      62.120  39.370  42.530  1.00  0.00           C  
ATOM    990  HB3 LYS A  87      62.870  39.010  41.830  1.00  0.00           H  
ATOM    991  HB2 LYS A  87      61.160  39.550  42.060  1.00  0.00           H  
ATOM    992  CG  LYS A  87      62.030  38.240  43.600  1.00  0.00           C  
ATOM    993  HG3 LYS A  87      61.100  38.260  44.160  1.00  0.00           H  
ATOM    994  HG2 LYS A  87      62.950  38.200  44.200  1.00  0.00           H  
ATOM    995  CD  LYS A  87      61.950  36.870  42.840  1.00  0.00           C  
ATOM    996  HD3 LYS A  87      62.860  36.760  42.250  1.00  0.00           H  
ATOM    997  HD2 LYS A  87      61.150  37.040  42.120  1.00  0.00           H  
ATOM    998  CE  LYS A  87      61.720  35.640  43.730  1.00  0.00           C  
ATOM    999  HE3 LYS A  87      61.890  34.730  43.160  1.00  0.00           H  
ATOM   1000  HE2 LYS A  87      60.700  35.530  44.110  1.00  0.00           H  
ATOM   1001  NZ  LYS A  87      62.520  35.630  44.970  1.00  0.00           N  
ATOM   1002  HZ1 LYS A  87      63.510  35.810  44.920  1.00  0.00           H  
ATOM   1003  HZ2 LYS A  87      62.130  36.220  45.700  1.00  0.00           H  
ATOM   1004  HZ3 LYS A  87      62.420  34.700  45.360  1.00  0.00           H  
ATOM   1005  C   LYS A  87      61.500  41.430  44.090  1.00  0.00           C  
ATOM   1006  O   LYS A  87      60.900  42.430  43.770  1.00  0.00           O  
ATOM   1007  N   SER A  88      61.140  40.750  45.220  1.00  0.00           N  
ATOM   1008  H   SER A  88      61.660  39.980  45.590  1.00  0.00           H  
ATOM   1009  CA  SER A  88      60.000  41.210  46.000  1.00  0.00           C  
ATOM   1010  HA  SER A  88      59.840  42.280  45.910  1.00  0.00           H  
ATOM   1011  CB  SER A  88      58.670  40.620  45.500  1.00  0.00           C  
ATOM   1012  HB3 SER A  88      58.540  40.910  44.460  1.00  0.00           H  
ATOM   1013  HB2 SER A  88      57.820  40.900  46.120  1.00  0.00           H  
ATOM   1014  OG  SER A  88      58.750  39.210  45.540  1.00  0.00           O  
ATOM   1015  HG  SER A  88      58.720  38.820  44.660  1.00  0.00           H  
ATOM   1016  C   SER A  88      60.080  40.900  47.480  1.00  0.00           C  
ATOM   1017  O   SER A  88      60.910  40.030  47.910  1.00  0.00           O  
ATOM   1018  N   ILE A  89      59.430  41.760  48.280  1.00  0.00           N  
ATOM   1019  H   ILE A  89      59.090  42.630  47.910  1.00  0.00           H  
ATOM   1020  CA  ILE A  89      59.690  41.980  49.730  1.00  0.00           C  
ATOM   1021  HA  ILE A  89      60.130  41.070  50.160  1.00  0.00           H  
ATOM   1022  CB  ILE A  89      60.640  43.100  50.190  1.00  0.00           C  
ATOM   1023  HB  ILE A  89      60.000  43.950  49.930  1.00  0.00           H  
ATOM   1024  CG2 ILE A  89      60.920  43.240  51.730  1.00  0.00           C  
ATOM   1025 HG21 ILE A  89      60.030  43.190  52.360  1.00  0.00           H  
ATOM   1026 HG22 ILE A  89      61.520  42.350  51.960  1.00  0.00           H  
ATOM   1027 HG23 ILE A  89      61.510  44.130  51.950  1.00  0.00           H  
ATOM   1028  CG1 ILE A  89      61.920  43.360  49.250  1.00  0.00           C  
ATOM   1029 HG13 ILE A  89      62.280  44.380  49.450  1.00  0.00           H  
ATOM   1030 HG12 ILE A  89      61.640  43.330  48.200  1.00  0.00           H  
ATOM   1031  CD1 ILE A  89      63.130  42.440  49.520  1.00  0.00           C  
ATOM   1032 HD11 ILE A  89      63.420  42.480  50.570  1.00  0.00           H  
ATOM   1033 HD12 ILE A  89      62.920  41.410  49.240  1.00  0.00           H  
ATOM   1034 HD13 ILE A  89      64.060  42.650  49.000  1.00  0.00           H  
ATOM   1035  C   ILE A  89      58.300  42.090  50.540  1.00  0.00           C  
ATOM   1036  O   ILE A  89      57.460  42.940  50.150  1.00  0.00           O  
ATOM   1037  N   VAL A  90      58.040  41.240  51.530  1.00  0.00           N  
ATOM   1038  H   VAL A  90      58.800  40.680  51.900  1.00  0.00           H  
ATOM   1039  CA  VAL A  90      56.800  41.120  52.250  1.00  0.00           C  
ATOM   1040  HA  VAL A  90      56.210  42.000  52.020  1.00  0.00           H  
ATOM   1041  CB  VAL A  90      56.000  39.870  51.630  1.00  0.00           C  
ATOM   1042  HB  VAL A  90      55.740  40.070  50.590  1.00  0.00           H  
ATOM   1043  CG1 VAL A  90      56.940  38.590  51.750  1.00  0.00           C  
ATOM   1044 HG11 VAL A  90      57.940  38.730  51.360  1.00  0.00           H  
ATOM   1045 HG12 VAL A  90      57.110  38.220  52.760  1.00  0.00           H  
ATOM   1046 HG13 VAL A  90      56.340  37.850  51.220  1.00  0.00           H  
ATOM   1047  CG2 VAL A  90      54.730  39.530  52.430  1.00  0.00           C  
ATOM   1048 HG21 VAL A  90      55.000  39.180  53.420  1.00  0.00           H  
ATOM   1049 HG22 VAL A  90      54.080  40.410  52.440  1.00  0.00           H  
ATOM   1050 HG23 VAL A  90      54.250  38.680  51.940  1.00  0.00           H  
ATOM   1051  C   VAL A  90      57.130  40.920  53.740  1.00  0.00           C  
ATOM   1052  O   VAL A  90      58.180  40.380  54.050  1.00  0.00           O  
ATOM   1053  N   HIS A  91      56.230  41.220  54.690  1.00  0.00           N  
ATOM   1054  H   HIS A  91      55.350  41.580  54.340  1.00  0.00           H  
ATOM   1055  CA  HIS A  91      56.470  40.940  56.080  1.00  0.00           C  
ATOM   1056  HA  HIS A  91      57.530  41.130  56.300  1.00  0.00           H  
ATOM   1057  CB  HIS A  91      55.610  41.850  56.910  1.00  0.00           C  
ATOM   1058  HB3 HIS A  91      55.570  41.560  57.960  1.00  0.00           H  
ATOM   1059  HB2 HIS A  91      54.570  41.770  56.620  1.00  0.00           H  
ATOM   1060  CG  HIS A  91      55.960  43.350  56.900  1.00  0.00           C  
ATOM   1061  ND1 HIS A  91      57.100  44.020  57.300  1.00  0.00           N  
ATOM   1062  HD1 HIS A  91      57.930  43.560  57.670  1.00  0.00           H  
ATOM   1063  CE1 HIS A  91      56.890  45.360  57.320  1.00  0.00           C  
ATOM   1064  HE1 HIS A  91      57.540  46.160  57.630  1.00  0.00           H  
ATOM   1065  NE2 HIS A  91      55.640  45.570  56.850  1.00  0.00           N  
ATOM   1066  HE2 HIS A  91      55.080  46.410  56.890  1.00  0.00           H  
ATOM   1067  CD2 HIS A  91      55.110  44.310  56.500  1.00  0.00           C  
ATOM   1068  HD2 HIS A  91      54.110  44.100  56.160  1.00  0.00           H  
ATOM   1069  C   HIS A  91      56.180  39.530  56.480  1.00  0.00           C  
ATOM   1070  O   HIS A  91      55.180  38.960  56.030  1.00  0.00           O  
ATOM   1071  N   PRO A  92      56.940  38.830  57.420  1.00  0.00           N  
ATOM   1072  CD  PRO A  92      58.370  39.040  57.690  1.00  0.00           C  
ATOM   1073  HD3 PRO A  92      58.640  39.560  58.600  1.00  0.00           H  
ATOM   1074  HD2 PRO A  92      58.950  39.440  56.850  1.00  0.00           H  
ATOM   1075  CG  PRO A  92      58.810  37.610  58.030  1.00  0.00           C  
ATOM   1076  HG3 PRO A  92      59.650  37.690  58.710  1.00  0.00           H  
ATOM   1077  HG2 PRO A  92      59.040  37.060  57.110  1.00  0.00           H  
ATOM   1078  CB  PRO A  92      57.610  36.880  58.680  1.00  0.00           C  
ATOM   1079  HB3 PRO A  92      57.720  37.090  59.750  1.00  0.00           H  
ATOM   1080  HB2 PRO A  92      57.720  35.830  58.410  1.00  0.00           H  
ATOM   1081  CA  PRO A  92      56.480  37.550  58.000  1.00  0.00           C  
ATOM   1082  HA  PRO A  92      56.240  36.900  57.150  1.00  0.00           H  
ATOM   1083  C   PRO A  92      55.220  37.640  58.870  1.00  0.00           C  
ATOM   1084  O   PRO A  92      54.520  36.580  59.030  1.00  0.00           O  
ATOM   1085  N   SER A  93      54.780  38.860  59.300  1.00  0.00           N  
ATOM   1086  H   SER A  93      55.410  39.630  59.180  1.00  0.00           H  
ATOM   1087  CA  SER A  93      53.430  39.080  59.780  1.00  0.00           C  
ATOM   1088  HA  SER A  93      53.300  38.420  60.640  1.00  0.00           H  
ATOM   1089  CB  SER A  93      53.280  40.510  60.300  1.00  0.00           C  
ATOM   1090  HB3 SER A  93      54.120  40.900  60.880  1.00  0.00           H  
ATOM   1091  HB2 SER A  93      52.370  40.510  60.900  1.00  0.00           H  
ATOM   1092  OG  SER A  93      53.160  41.340  59.210  1.00  0.00           O  
ATOM   1093  HG  SER A  93      53.310  42.240  59.490  1.00  0.00           H  
ATOM   1094  C   SER A  93      52.310  38.630  58.860  1.00  0.00           C  
ATOM   1095  O   SER A  93      51.300  38.090  59.320  1.00  0.00           O  
ATOM   1096  N   TYR A  94      52.490  38.650  57.540  1.00  0.00           N  
ATOM   1097  H   TYR A  94      53.330  39.060  57.170  1.00  0.00           H  
ATOM   1098  CA  TYR A  94      51.420  38.320  56.590  1.00  0.00           C  
ATOM   1099  HA  TYR A  94      50.590  39.040  56.580  1.00  0.00           H  
ATOM   1100  CB  TYR A  94      51.980  38.410  55.210  1.00  0.00           C  
ATOM   1101  HB3 TYR A  94      52.890  37.830  55.140  1.00  0.00           H  
ATOM   1102  HB2 TYR A  94      52.180  39.450  54.940  1.00  0.00           H  
ATOM   1103  CG  TYR A  94      51.100  37.730  54.110  1.00  0.00           C  
ATOM   1104  CD1 TYR A  94      49.760  38.210  53.940  1.00  0.00           C  
ATOM   1105  HD1 TYR A  94      49.320  38.890  54.640  1.00  0.00           H  
ATOM   1106  CE1 TYR A  94      48.970  37.610  52.960  1.00  0.00           C  
ATOM   1107  HE1 TYR A  94      47.940  37.920  52.900  1.00  0.00           H  
ATOM   1108  CZ  TYR A  94      49.550  36.690  52.030  1.00  0.00           C  
ATOM   1109  OH  TYR A  94      48.880  36.200  50.950  1.00  0.00           O  
ATOM   1110  HH  TYR A  94      49.500  35.850  50.300  1.00  0.00           H  
ATOM   1111  CE2 TYR A  94      50.840  36.270  52.190  1.00  0.00           C  
ATOM   1112  HE2 TYR A  94      51.250  35.540  51.500  1.00  0.00           H  
ATOM   1113  CD2 TYR A  94      51.660  36.780  53.260  1.00  0.00           C  
ATOM   1114  HD2 TYR A  94      52.660  36.400  53.370  1.00  0.00           H  
ATOM   1115  C   TYR A  94      50.830  36.920  56.770  1.00  0.00           C  
ATOM   1116  O   TYR A  94      51.540  35.920  56.900  1.00  0.00           O  
ATOM   1117  N   ASN A  95      49.470  36.770  56.610  1.00  0.00           N  
ATOM   1118  H   ASN A  95      48.960  37.640  56.630  1.00  0.00           H  
ATOM   1119  CA  ASN A  95      48.750  35.480  56.580  1.00  0.00           C  
ATOM   1120  HA  ASN A  95      49.330  34.620  56.260  1.00  0.00           H  
ATOM   1121  CB  ASN A  95      48.310  35.090  57.990  1.00  0.00           C  
ATOM   1122  HB3 ASN A  95      47.670  35.860  58.420  1.00  0.00           H  
ATOM   1123  HB2 ASN A  95      49.180  35.060  58.650  1.00  0.00           H  
ATOM   1124  CG  ASN A  95      47.700  33.660  58.150  1.00  0.00           C  
ATOM   1125  OD1 ASN A  95      47.780  32.810  57.260  1.00  0.00           O  
ATOM   1126  ND2 ASN A  95      47.190  33.420  59.300  1.00  0.00           N  
ATOM   1127 HD21 ASN A  95      47.270  34.020  60.100  1.00  0.00           H  
ATOM   1128 HD22 ASN A  95      46.730  32.520  59.390  1.00  0.00           H  
ATOM   1129  C   ASN A  95      47.580  35.520  55.620  1.00  0.00           C  
ATOM   1130  O   ASN A  95      46.570  36.190  55.940  1.00  0.00           O  
ATOM   1131  N   SER A  96      47.620  34.670  54.620  1.00  0.00           N  
ATOM   1132  H   SER A  96      48.470  34.190  54.330  1.00  0.00           H  
ATOM   1133  CA  SER A  96      46.480  34.400  53.670  1.00  0.00           C  
ATOM   1134  HA  SER A  96      46.210  35.310  53.140  1.00  0.00           H  
ATOM   1135  CB  SER A  96      46.870  33.420  52.550  1.00  0.00           C  
ATOM   1136  HB3 SER A  96      47.670  33.840  51.930  1.00  0.00           H  
ATOM   1137  HB2 SER A  96      45.970  33.190  51.990  1.00  0.00           H  
ATOM   1138  OG  SER A  96      47.290  32.190  53.130  1.00  0.00           O  
ATOM   1139  HG  SER A  96      48.170  32.300  53.510  1.00  0.00           H  
ATOM   1140  C   SER A  96      45.320  33.710  54.390  1.00  0.00           C  
ATOM   1141  O   SER A  96      44.260  33.670  53.690  1.00  0.00           O  
ATOM   1142  N   ASN A  97      45.430  33.160  55.600  1.00  0.00           N  
ATOM   1143  H   ASN A  97      46.330  33.050  56.050  1.00  0.00           H  
ATOM   1144  CA  ASN A  97      44.250  32.610  56.260  1.00  0.00           C  
ATOM   1145  HA  ASN A  97      43.620  32.120  55.520  1.00  0.00           H  
ATOM   1146  CB  ASN A  97      44.580  31.540  57.290  1.00  0.00           C  
ATOM   1147  HB3 ASN A  97      43.700  30.970  57.570  1.00  0.00           H  
ATOM   1148  HB2 ASN A  97      45.190  31.970  58.090  1.00  0.00           H  
ATOM   1149  CG  ASN A  97      45.490  30.490  56.750  1.00  0.00           C  
ATOM   1150  OD1 ASN A  97      45.430  30.110  55.590  1.00  0.00           O  
ATOM   1151  ND2 ASN A  97      46.300  29.940  57.640  1.00  0.00           N  
ATOM   1152 HD21 ASN A  97      46.360  30.380  58.550  1.00  0.00           H  
ATOM   1153 HD22 ASN A  97      47.140  29.440  57.380  1.00  0.00           H  
ATOM   1154  C   ASN A  97      43.410  33.720  56.960  1.00  0.00           C  
ATOM   1155  O   ASN A  97      42.190  33.790  56.800  1.00  0.00           O  
ATOM   1156  N   THR A  98      44.050  34.590  57.720  1.00  0.00           N  
ATOM   1157  H   THR A  98      45.050  34.500  57.910  1.00  0.00           H  
ATOM   1158  CA  THR A  98      43.310  35.700  58.380  1.00  0.00           C  
ATOM   1159  HA  THR A  98      42.310  35.330  58.650  1.00  0.00           H  
ATOM   1160  CB  THR A  98      44.020  36.130  59.700  1.00  0.00           C  
ATOM   1161  HB  THR A  98      43.520  37.000  60.110  1.00  0.00           H  
ATOM   1162  CG2 THR A  98      43.970  34.990  60.720  1.00  0.00           C  
ATOM   1163 HG21 THR A  98      42.970  34.620  60.970  1.00  0.00           H  
ATOM   1164 HG22 THR A  98      44.660  34.190  60.420  1.00  0.00           H  
ATOM   1165 HG23 THR A  98      44.480  35.360  61.600  1.00  0.00           H  
ATOM   1166  OG1 THR A  98      45.380  36.300  59.410  1.00  0.00           O  
ATOM   1167  HG1 THR A  98      45.830  36.050  60.230  1.00  0.00           H  
ATOM   1168  C   THR A  98      43.180  36.990  57.500  1.00  0.00           C  
ATOM   1169  O   THR A  98      42.500  37.990  57.910  1.00  0.00           O  
ATOM   1170  N   LEU A  99      43.830  36.970  56.310  1.00  0.00           N  
ATOM   1171  H   LEU A  99      44.540  36.270  56.190  1.00  0.00           H  
ATOM   1172  CA  LEU A  99      44.040  38.080  55.380  1.00  0.00           C  
ATOM   1173  HA  LEU A  99      44.720  37.800  54.570  1.00  0.00           H  
ATOM   1174  CB  LEU A  99      42.670  38.450  54.710  1.00  0.00           C  
ATOM   1175  HB3 LEU A  99      42.800  39.180  53.920  1.00  0.00           H  
ATOM   1176  HB2 LEU A  99      41.960  38.970  55.350  1.00  0.00           H  
ATOM   1177  CG  LEU A  99      41.940  37.230  54.110  1.00  0.00           C  
ATOM   1178  HG  LEU A  99      41.830  36.500  54.910  1.00  0.00           H  
ATOM   1179  CD1 LEU A  99      40.540  37.730  53.630  1.00  0.00           C  
ATOM   1180 HD11 LEU A  99      40.030  38.090  54.530  1.00  0.00           H  
ATOM   1181 HD12 LEU A  99      40.610  38.500  52.870  1.00  0.00           H  
ATOM   1182 HD13 LEU A  99      39.970  36.920  53.180  1.00  0.00           H  
ATOM   1183  CD2 LEU A  99      42.710  36.720  52.980  1.00  0.00           C  
ATOM   1184 HD21 LEU A  99      43.750  36.470  53.210  1.00  0.00           H  
ATOM   1185 HD22 LEU A  99      42.310  35.730  52.720  1.00  0.00           H  
ATOM   1186 HD23 LEU A  99      42.780  37.230  52.020  1.00  0.00           H  
ATOM   1187  C   LEU A  99      44.840  39.310  55.900  1.00  0.00           C  
ATOM   1188  O   LEU A  99      44.760  40.370  55.290  1.00  0.00           O  
ATOM   1189  N   ASN A 100      45.460  39.150  57.080  1.00  0.00           N  
ATOM   1190  H   ASN A 100      45.530  38.260  57.550  1.00  0.00           H  
ATOM   1191  CA  ASN A 100      46.020  40.200  57.810  1.00  0.00           C  
ATOM   1192  HA  ASN A 100      45.570  41.160  57.560  1.00  0.00           H  
ATOM   1193  CB  ASN A 100      45.650  39.980  59.290  1.00  0.00           C  
ATOM   1194  HB3 ASN A 100      46.260  39.140  59.610  1.00  0.00           H  
ATOM   1195  HB2 ASN A 100      44.590  39.750  59.370  1.00  0.00           H  
ATOM   1196  CG  ASN A 100      45.950  41.220  60.070  1.00  0.00           C  
ATOM   1197  OD1 ASN A 100      45.650  42.360  59.640  1.00  0.00           O  
ATOM   1198  ND2 ASN A 100      46.520  41.130  61.260  1.00  0.00           N  
ATOM   1199 HD21 ASN A 100      46.850  40.300  61.720  1.00  0.00           H  
ATOM   1200 HD22 ASN A 100      46.540  42.040  61.700  1.00  0.00           H  
ATOM   1201  C   ASN A 100      47.560  40.400  57.590  1.00  0.00           C  
ATOM   1202  O   ASN A 100      48.290  39.470  57.360  1.00  0.00           O  
ATOM   1203  N   ASN A 101      47.990  41.650  57.600  1.00  0.00           N  
ATOM   1204  H   ASN A 101      47.280  42.290  57.930  1.00  0.00           H  
ATOM   1205  CA  ASN A 101      49.280  42.170  57.130  1.00  0.00           C  
ATOM   1206  HA  ASN A 101      49.110  43.240  57.010  1.00  0.00           H  
ATOM   1207  CB  ASN A 101      50.470  41.890  58.100  1.00  0.00           C  
ATOM   1208  HB3 ASN A 101      51.350  42.300  57.590  1.00  0.00           H  
ATOM   1209  HB2 ASN A 101      50.610  40.820  58.250  1.00  0.00           H  
ATOM   1210  CG  ASN A 101      50.270  42.640  59.370  1.00  0.00           C  
ATOM   1211  OD1 ASN A 101      50.300  43.880  59.480  1.00  0.00           O  
ATOM   1212  ND2 ASN A 101      49.790  42.020  60.360  1.00  0.00           N  
ATOM   1213 HD21 ASN A 101      49.630  41.030  60.220  1.00  0.00           H  
ATOM   1214 HD22 ASN A 101      50.040  42.290  61.290  1.00  0.00           H  
ATOM   1215  C   ASN A 101      49.460  41.760  55.640  1.00  0.00           C  
ATOM   1216  O   ASN A 101      50.510  41.220  55.300  1.00  0.00           O  
ATOM   1217  N   ASP A 102      48.530  41.920  54.700  1.00  0.00           N  
ATOM   1218  H   ASP A 102      47.610  42.200  55.030  1.00  0.00           H  
ATOM   1219  CA  ASP A 102      48.590  41.470  53.340  1.00  0.00           C  
ATOM   1220  HA  ASP A 102      49.180  40.560  53.370  1.00  0.00           H  
ATOM   1221  CB  ASP A 102      47.150  40.980  53.000  1.00  0.00           C  
ATOM   1222  HB3 ASP A 102      46.470  41.810  53.160  1.00  0.00           H  
ATOM   1223  HB2 ASP A 102      47.000  40.180  53.720  1.00  0.00           H  
ATOM   1224  CG  ASP A 102      46.940  40.350  51.600  1.00  0.00           C  
ATOM   1225  OD1 ASP A 102      47.870  40.030  50.820  1.00  0.00           O  
ATOM   1226  OD2 ASP A 102      45.780  40.160  51.250  1.00  0.00           O  
ATOM   1227  C   ASP A 102      49.130  42.460  52.320  1.00  0.00           C  
ATOM   1228  O   ASP A 102      48.470  42.820  51.330  1.00  0.00           O  
ATOM   1229  N   ILE A 103      50.370  42.990  52.490  1.00  0.00           N  
ATOM   1230  H   ILE A 103      50.820  42.750  53.370  1.00  0.00           H  
ATOM   1231  CA  ILE A 103      51.050  43.960  51.580  1.00  0.00           C  
ATOM   1232  HA  ILE A 103      50.480  44.070  50.660  1.00  0.00           H  
ATOM   1233  CB  ILE A 103      51.030  45.330  52.290  1.00  0.00           C  
ATOM   1234  HB  ILE A 103      50.040  45.420  52.740  1.00  0.00           H  
ATOM   1235  CG2 ILE A 103      52.080  45.540  53.410  1.00  0.00           C  
ATOM   1236 HG21 ILE A 103      51.830  46.430  53.990  1.00  0.00           H  
ATOM   1237 HG22 ILE A 103      52.070  44.790  54.210  1.00  0.00           H  
ATOM   1238 HG23 ILE A 103      53.040  45.810  53.000  1.00  0.00           H  
ATOM   1239  CG1 ILE A 103      51.020  46.450  51.300  1.00  0.00           C  
ATOM   1240 HG13 ILE A 103      50.170  46.290  50.630  1.00  0.00           H  
ATOM   1241 HG12 ILE A 103      51.860  46.290  50.610  1.00  0.00           H  
ATOM   1242  CD1 ILE A 103      50.870  47.930  51.790  1.00  0.00           C  
ATOM   1243 HD11 ILE A 103      51.600  48.130  52.590  1.00  0.00           H  
ATOM   1244 HD12 ILE A 103      51.090  48.570  50.940  1.00  0.00           H  
ATOM   1245 HD13 ILE A 103      49.810  47.950  52.020  1.00  0.00           H  
ATOM   1246  C   ILE A 103      52.540  43.570  51.160  1.00  0.00           C  
ATOM   1247  O   ILE A 103      53.260  42.920  51.920  1.00  0.00           O  
ATOM   1248  N   MET A 104      52.930  44.050  49.950  1.00  0.00           N  
ATOM   1249  H   MET A 104      52.250  44.490  49.360  1.00  0.00           H  
ATOM   1250  CA  MET A 104      54.210  43.660  49.320  1.00  0.00           C  
ATOM   1251  HA  MET A 104      54.890  43.480  50.160  1.00  0.00           H  
ATOM   1252  CB  MET A 104      53.850  42.410  48.490  1.00  0.00           C  
ATOM   1253  HB3 MET A 104      53.110  42.680  47.720  1.00  0.00           H  
ATOM   1254  HB2 MET A 104      53.460  41.660  49.160  1.00  0.00           H  
ATOM   1255  CG  MET A 104      55.130  41.920  47.730  1.00  0.00           C  
ATOM   1256  HG3 MET A 104      55.920  41.810  48.490  1.00  0.00           H  
ATOM   1257  HG2 MET A 104      55.440  42.770  47.100  1.00  0.00           H  
ATOM   1258  SD  MET A 104      55.000  40.430  46.690  1.00  0.00           S  
ATOM   1259  CE  MET A 104      53.660  41.070  45.650  1.00  0.00           C  
ATOM   1260  HE1 MET A 104      52.750  41.220  46.220  1.00  0.00           H  
ATOM   1261  HE2 MET A 104      53.910  42.080  45.290  1.00  0.00           H  
ATOM   1262  HE3 MET A 104      53.510  40.440  44.770  1.00  0.00           H  
ATOM   1263  C   MET A 104      54.800  44.820  48.450  1.00  0.00           C  
ATOM   1264  O   MET A 104      54.060  45.620  47.880  1.00  0.00           O  
ATOM   1265  N   LEU A 105      56.110  44.840  48.420  1.00  0.00           N  
ATOM   1266  H   LEU A 105      56.630  44.140  48.930  1.00  0.00           H  
ATOM   1267  CA  LEU A 105      56.890  45.780  47.650  1.00  0.00           C  
ATOM   1268  HA  LEU A 105      56.220  46.340  47.000  1.00  0.00           H  
ATOM   1269  CB  LEU A 105      57.720  46.740  48.480  1.00  0.00           C  
ATOM   1270  HB3 LEU A 105      58.430  47.350  47.930  1.00  0.00           H  
ATOM   1271  HB2 LEU A 105      58.230  46.080  49.180  1.00  0.00           H  
ATOM   1272  CG  LEU A 105      56.880  47.830  49.210  1.00  0.00           C  
ATOM   1273  HG  LEU A 105      55.890  47.440  49.470  1.00  0.00           H  
ATOM   1274  CD1 LEU A 105      57.540  48.230  50.570  1.00  0.00           C  
ATOM   1275 HD11 LEU A 105      58.220  49.070  50.620  1.00  0.00           H  
ATOM   1276 HD12 LEU A 105      56.690  48.380  51.250  1.00  0.00           H  
ATOM   1277 HD13 LEU A 105      58.110  47.410  51.000  1.00  0.00           H  
ATOM   1278  CD2 LEU A 105      56.590  49.030  48.330  1.00  0.00           C  
ATOM   1279 HD21 LEU A 105      56.100  49.750  48.990  1.00  0.00           H  
ATOM   1280 HD22 LEU A 105      57.530  49.490  48.010  1.00  0.00           H  
ATOM   1281 HD23 LEU A 105      55.930  48.720  47.530  1.00  0.00           H  
ATOM   1282  C   LEU A 105      57.760  45.040  46.670  1.00  0.00           C  
ATOM   1283  O   LEU A 105      58.400  44.020  46.980  1.00  0.00           O  
ATOM   1284  N   ILE A 106      57.900  45.560  45.460  1.00  0.00           N  
ATOM   1285  H   ILE A 106      57.480  46.480  45.370  1.00  0.00           H  
ATOM   1286  CA  ILE A 106      58.500  44.890  44.360  1.00  0.00           C  
ATOM   1287  HA  ILE A 106      58.800  43.900  44.670  1.00  0.00           H  
ATOM   1288  CB  ILE A 106      57.480  44.540  43.250  1.00  0.00           C  
ATOM   1289  HB  ILE A 106      56.780  45.370  43.150  1.00  0.00           H  
ATOM   1290  CG2 ILE A 106      57.980  44.170  41.820  1.00  0.00           C  
ATOM   1291 HG21 ILE A 106      58.360  43.150  41.870  1.00  0.00           H  
ATOM   1292 HG22 ILE A 106      57.170  44.140  41.090  1.00  0.00           H  
ATOM   1293 HG23 ILE A 106      58.790  44.820  41.520  1.00  0.00           H  
ATOM   1294  CG1 ILE A 106      56.520  43.400  43.730  1.00  0.00           C  
ATOM   1295 HG13 ILE A 106      56.370  43.490  44.810  1.00  0.00           H  
ATOM   1296 HG12 ILE A 106      57.170  42.540  43.600  1.00  0.00           H  
ATOM   1297  CD1 ILE A 106      55.130  43.270  43.040  1.00  0.00           C  
ATOM   1298 HD11 ILE A 106      55.250  43.370  41.970  1.00  0.00           H  
ATOM   1299 HD12 ILE A 106      54.550  42.410  43.380  1.00  0.00           H  
ATOM   1300 HD13 ILE A 106      54.530  44.160  43.270  1.00  0.00           H  
ATOM   1301  C   ILE A 106      59.580  45.870  43.860  1.00  0.00           C  
ATOM   1302  O   ILE A 106      59.280  47.040  43.670  1.00  0.00           O  
ATOM   1303  N   LYS A 107      60.830  45.370  43.650  1.00  0.00           N  
ATOM   1304  H   LYS A 107      60.970  44.420  43.970  1.00  0.00           H  
ATOM   1305  CA  LYS A 107      61.970  46.050  43.090  1.00  0.00           C  
ATOM   1306  HA  LYS A 107      61.730  47.100  43.260  1.00  0.00           H  
ATOM   1307  CB  LYS A 107      63.350  45.780  43.830  1.00  0.00           C  
ATOM   1308  HB3 LYS A 107      63.820  44.910  43.390  1.00  0.00           H  
ATOM   1309  HB2 LYS A 107      63.310  45.520  44.890  1.00  0.00           H  
ATOM   1310  CG  LYS A 107      64.380  46.920  43.830  1.00  0.00           C  
ATOM   1311  HG3 LYS A 107      63.970  47.840  44.250  1.00  0.00           H  
ATOM   1312  HG2 LYS A 107      64.540  47.330  42.840  1.00  0.00           H  
ATOM   1313  CD  LYS A 107      65.700  46.530  44.540  1.00  0.00           C  
ATOM   1314  HD3 LYS A 107      66.020  45.530  44.220  1.00  0.00           H  
ATOM   1315  HD2 LYS A 107      65.690  46.640  45.630  1.00  0.00           H  
ATOM   1316  CE  LYS A 107      66.820  47.580  43.950  1.00  0.00           C  
ATOM   1317  HE3 LYS A 107      66.420  48.580  44.060  1.00  0.00           H  
ATOM   1318  HE2 LYS A 107      66.940  47.260  42.920  1.00  0.00           H  
ATOM   1319  NZ  LYS A 107      68.070  47.400  44.650  1.00  0.00           N  
ATOM   1320  HZ1 LYS A 107      68.780  48.030  44.320  1.00  0.00           H  
ATOM   1321  HZ2 LYS A 107      67.920  47.660  45.620  1.00  0.00           H  
ATOM   1322  HZ3 LYS A 107      68.390  46.450  44.520  1.00  0.00           H  
ATOM   1323  C   LYS A 107      61.980  45.860  41.600  1.00  0.00           C  
ATOM   1324  O   LYS A 107      61.840  44.690  41.140  1.00  0.00           O  
ATOM   1325  N   LEU A 108      62.190  46.890  40.830  1.00  0.00           N  
ATOM   1326  H   LEU A 108      62.490  47.730  41.300  1.00  0.00           H  
ATOM   1327  CA  LEU A 108      62.380  46.880  39.380  1.00  0.00           C  
ATOM   1328  HA  LEU A 108      61.930  46.010  38.920  1.00  0.00           H  
ATOM   1329  CB  LEU A 108      61.810  48.210  38.850  1.00  0.00           C  
ATOM   1330  HB3 LEU A 108      62.130  48.370  37.810  1.00  0.00           H  
ATOM   1331  HB2 LEU A 108      62.280  48.950  39.500  1.00  0.00           H  
ATOM   1332  CG  LEU A 108      60.360  48.370  38.930  1.00  0.00           C  
ATOM   1333  HG  LEU A 108      60.010  48.380  39.960  1.00  0.00           H  
ATOM   1334  CD1 LEU A 108      60.040  49.670  38.260  1.00  0.00           C  
ATOM   1335 HD11 LEU A 108      60.460  50.590  38.670  1.00  0.00           H  
ATOM   1336 HD12 LEU A 108      60.370  49.630  37.220  1.00  0.00           H  
ATOM   1337 HD13 LEU A 108      58.960  49.800  38.160  1.00  0.00           H  
ATOM   1338  CD2 LEU A 108      59.580  47.230  38.190  1.00  0.00           C  
ATOM   1339 HD21 LEU A 108      60.080  47.080  37.230  1.00  0.00           H  
ATOM   1340 HD22 LEU A 108      59.780  46.420  38.890  1.00  0.00           H  
ATOM   1341 HD23 LEU A 108      58.540  47.570  38.110  1.00  0.00           H  
ATOM   1342  C   LEU A 108      63.870  46.770  38.930  1.00  0.00           C  
ATOM   1343  O   LEU A 108      64.760  47.390  39.500  1.00  0.00           O  
ATOM   1344  N   LYS A 109      64.120  46.000  37.790  1.00  0.00           N  
ATOM   1345  H   LYS A 109      63.390  45.450  37.360  1.00  0.00           H  
ATOM   1346  CA  LYS A 109      65.470  45.780  37.250  1.00  0.00           C  
ATOM   1347  HA  LYS A 109      66.040  45.190  37.970  1.00  0.00           H  
ATOM   1348  CB  LYS A 109      65.290  44.790  36.070  1.00  0.00           C  
ATOM   1349  HB3 LYS A 109      64.630  45.180  35.300  1.00  0.00           H  
ATOM   1350  HB2 LYS A 109      64.710  43.940  36.430  1.00  0.00           H  
ATOM   1351  CG  LYS A 109      66.600  44.300  35.350  1.00  0.00           C  
ATOM   1352  HG3 LYS A 109      67.040  45.070  34.710  1.00  0.00           H  
ATOM   1353  HG2 LYS A 109      66.230  43.450  34.780  1.00  0.00           H  
ATOM   1354  CD  LYS A 109      67.670  43.720  36.300  1.00  0.00           C  
ATOM   1355  HD3 LYS A 109      67.250  43.210  37.160  1.00  0.00           H  
ATOM   1356  HD2 LYS A 109      68.170  44.550  36.810  1.00  0.00           H  
ATOM   1357  CE  LYS A 109      68.500  42.780  35.410  1.00  0.00           C  
ATOM   1358  HE3 LYS A 109      68.820  43.410  34.580  1.00  0.00           H  
ATOM   1359  HE2 LYS A 109      67.890  41.920  35.160  1.00  0.00           H  
ATOM   1360  NZ  LYS A 109      69.740  42.410  36.230  1.00  0.00           N  
ATOM   1361  HZ1 LYS A 109      70.330  41.730  35.790  1.00  0.00           H  
ATOM   1362  HZ2 LYS A 109      70.250  43.200  36.610  1.00  0.00           H  
ATOM   1363  HZ3 LYS A 109      69.400  41.940  37.060  1.00  0.00           H  
ATOM   1364  C   LYS A 109      66.240  47.050  36.910  1.00  0.00           C  
ATOM   1365  O   LYS A 109      67.480  47.100  37.080  1.00  0.00           O  
ATOM   1366  N   SER A 110      65.540  48.150  36.560  1.00  0.00           N  
ATOM   1367  H   SER A 110      64.540  48.020  36.600  1.00  0.00           H  
ATOM   1368  CA  SER A 110      65.990  49.550  36.470  1.00  0.00           C  
ATOM   1369  HA  SER A 110      66.850  49.640  37.150  1.00  0.00           H  
ATOM   1370  CB  SER A 110      66.430  49.900  34.990  1.00  0.00           C  
ATOM   1371  HB3 SER A 110      65.560  49.920  34.340  1.00  0.00           H  
ATOM   1372  HB2 SER A 110      67.070  49.070  34.680  1.00  0.00           H  
ATOM   1373  OG  SER A 110      67.110  51.070  34.890  1.00  0.00           O  
ATOM   1374  HG  SER A 110      67.300  51.200  33.960  1.00  0.00           H  
ATOM   1375  C   SER A 110      64.810  50.370  36.950  1.00  0.00           C  
ATOM   1376  O   SER A 110      63.660  50.040  36.580  1.00  0.00           O  
ATOM   1377  N   ALA A 111      65.120  51.480  37.690  1.00  0.00           N  
ATOM   1378  H   ALA A 111      66.100  51.660  37.890  1.00  0.00           H  
ATOM   1379  CA  ALA A 111      64.210  52.540  37.840  1.00  0.00           C  
ATOM   1380  HA  ALA A 111      63.440  52.170  38.510  1.00  0.00           H  
ATOM   1381  CB  ALA A 111      64.850  53.650  38.610  1.00  0.00           C  
ATOM   1382  HB1 ALA A 111      65.600  54.120  37.970  1.00  0.00           H  
ATOM   1383  HB2 ALA A 111      64.170  54.490  38.740  1.00  0.00           H  
ATOM   1384  HB3 ALA A 111      65.170  53.320  39.600  1.00  0.00           H  
ATOM   1385  C   ALA A 111      63.570  52.960  36.490  1.00  0.00           C  
ATOM   1386  O   ALA A 111      64.260  53.070  35.430  1.00  0.00           O  
ATOM   1387  N   ALA A 112      62.220  53.190  36.520  1.00  0.00           N  
ATOM   1388  H   ALA A 112      61.770  53.080  37.420  1.00  0.00           H  
ATOM   1389  CA  ALA A 112      61.430  53.470  35.300  1.00  0.00           C  
ATOM   1390  HA  ALA A 112      61.960  52.840  34.580  1.00  0.00           H  
ATOM   1391  CB  ALA A 112      60.010  52.970  35.390  1.00  0.00           C  
ATOM   1392  HB1 ALA A 112      59.960  51.950  35.760  1.00  0.00           H  
ATOM   1393  HB2 ALA A 112      59.440  53.600  36.070  1.00  0.00           H  
ATOM   1394  HB3 ALA A 112      59.460  52.920  34.440  1.00  0.00           H  
ATOM   1395  C   ALA A 112      61.680  54.920  34.830  1.00  0.00           C  
ATOM   1396  O   ALA A 112      61.920  55.770  35.640  1.00  0.00           O  
ATOM   1397  N   SER A 113      61.600  55.280  33.570  1.00  0.00           N  
ATOM   1398  H   SER A 113      61.550  54.590  32.830  1.00  0.00           H  
ATOM   1399  CA  SER A 113      61.600  56.660  33.110  1.00  0.00           C  
ATOM   1400  HA  SER A 113      62.370  57.220  33.640  1.00  0.00           H  
ATOM   1401  CB  SER A 113      61.910  56.790  31.620  1.00  0.00           C  
ATOM   1402  HB3 SER A 113      61.920  57.830  31.330  1.00  0.00           H  
ATOM   1403  HB2 SER A 113      61.200  56.170  31.080  1.00  0.00           H  
ATOM   1404  OG  SER A 113      63.190  56.350  31.330  1.00  0.00           O  
ATOM   1405  HG  SER A 113      63.220  55.470  31.700  1.00  0.00           H  
ATOM   1406  C   SER A 113      60.130  57.190  33.280  1.00  0.00           C  
ATOM   1407  O   SER A 113      59.160  56.920  32.490  1.00  0.00           O  
ATOM   1408  N   LEU A 114      59.880  57.900  34.400  1.00  0.00           N  
ATOM   1409  H   LEU A 114      60.690  58.100  34.960  1.00  0.00           H  
ATOM   1410  CA  LEU A 114      58.660  58.720  34.740  1.00  0.00           C  
ATOM   1411  HA  LEU A 114      57.890  57.970  34.860  1.00  0.00           H  
ATOM   1412  CB  LEU A 114      58.840  59.410  36.080  1.00  0.00           C  
ATOM   1413  HB3 LEU A 114      57.860  59.860  36.260  1.00  0.00           H  
ATOM   1414  HB2 LEU A 114      59.580  60.210  36.000  1.00  0.00           H  
ATOM   1415  CG  LEU A 114      59.100  58.490  37.340  1.00  0.00           C  
ATOM   1416  HG  LEU A 114      60.100  58.080  37.240  1.00  0.00           H  
ATOM   1417  CD1 LEU A 114      59.080  59.460  38.490  1.00  0.00           C  
ATOM   1418 HD11 LEU A 114      59.600  59.010  39.340  1.00  0.00           H  
ATOM   1419 HD12 LEU A 114      59.650  60.370  38.300  1.00  0.00           H  
ATOM   1420 HD13 LEU A 114      58.070  59.760  38.780  1.00  0.00           H  
ATOM   1421  CD2 LEU A 114      58.060  57.400  37.500  1.00  0.00           C  
ATOM   1422 HD21 LEU A 114      57.100  57.860  37.270  1.00  0.00           H  
ATOM   1423 HD22 LEU A 114      58.260  56.540  36.840  1.00  0.00           H  
ATOM   1424 HD23 LEU A 114      58.050  57.040  38.530  1.00  0.00           H  
ATOM   1425  C   LEU A 114      58.290  59.690  33.600  1.00  0.00           C  
ATOM   1426  O   LEU A 114      59.180  60.280  33.010  1.00  0.00           O  
ATOM   1427  N   ASN A 115      57.020  59.860  33.170  1.00  0.00           N  
ATOM   1428  H   ASN A 115      56.320  59.280  33.610  1.00  0.00           H  
ATOM   1429  CA  ASN A 115      56.450  60.850  32.230  1.00  0.00           C  
ATOM   1430  HA  ASN A 115      56.860  61.830  32.440  1.00  0.00           H  
ATOM   1431  CB  ASN A 115      56.780  60.320  30.850  1.00  0.00           C  
ATOM   1432  HB3 ASN A 115      57.880  60.350  30.830  1.00  0.00           H  
ATOM   1433  HB2 ASN A 115      56.270  61.010  30.180  1.00  0.00           H  
ATOM   1434  CG  ASN A 115      56.290  58.880  30.630  1.00  0.00           C  
ATOM   1435  OD1 ASN A 115      55.180  58.590  30.360  1.00  0.00           O  
ATOM   1436  ND2 ASN A 115      57.190  57.950  30.460  1.00  0.00           N  
ATOM   1437 HD21 ASN A 115      58.140  58.260  30.670  1.00  0.00           H  
ATOM   1438 HD22 ASN A 115      56.890  56.990  30.410  1.00  0.00           H  
ATOM   1439  C   ASN A 115      54.980  60.900  32.430  1.00  0.00           C  
ATOM   1440  O   ASN A 115      54.400  60.410  33.410  1.00  0.00           O  
ATOM   1441  N   SER A 116      54.260  61.500  31.480  1.00  0.00           N  
ATOM   1442  H   SER A 116      54.680  61.930  30.660  1.00  0.00           H  
ATOM   1443  CA  SER A 116      52.820  61.630  31.430  1.00  0.00           C  
ATOM   1444  HA  SER A 116      52.530  62.270  32.260  1.00  0.00           H  
ATOM   1445  CB  SER A 116      52.240  62.140  30.150  1.00  0.00           C  
ATOM   1446  HB3 SER A 116      52.700  63.090  29.870  1.00  0.00           H  
ATOM   1447  HB2 SER A 116      51.250  62.550  30.310  1.00  0.00           H  
ATOM   1448  OG  SER A 116      52.350  61.220  29.100  1.00  0.00           O  
ATOM   1449  HG  SER A 116      51.920  61.550  28.300  1.00  0.00           H  
ATOM   1450  C   SER A 116      52.040  60.350  31.780  1.00  0.00           C  
ATOM   1451  O   SER A 116      51.190  60.350  32.710  1.00  0.00           O  
ATOM   1452  N   ARG A 117      52.360  59.220  31.190  1.00  0.00           N  
ATOM   1453  H   ARG A 117      53.180  59.310  30.620  1.00  0.00           H  
ATOM   1454  CA  ARG A 117      51.760  57.880  31.340  1.00  0.00           C  
ATOM   1455  HA  ARG A 117      50.700  58.080  31.470  1.00  0.00           H  
ATOM   1456  CB  ARG A 117      51.830  56.990  30.100  1.00  0.00           C  
ATOM   1457  HB3 ARG A 117      51.170  56.130  30.260  1.00  0.00           H  
ATOM   1458  HB2 ARG A 117      52.860  56.690  29.890  1.00  0.00           H  
ATOM   1459  CG  ARG A 117      51.210  57.520  28.830  1.00  0.00           C  
ATOM   1460  HG3 ARG A 117      51.690  58.460  28.580  1.00  0.00           H  
ATOM   1461  HG2 ARG A 117      50.150  57.720  28.970  1.00  0.00           H  
ATOM   1462  CD  ARG A 117      51.330  56.650  27.570  1.00  0.00           C  
ATOM   1463  HD3 ARG A 117      51.040  55.600  27.690  1.00  0.00           H  
ATOM   1464  HD2 ARG A 117      52.400  56.670  27.360  1.00  0.00           H  
ATOM   1465  NE  ARG A 117      50.560  57.090  26.350  1.00  0.00           N  
ATOM   1466  HE  ARG A 117      49.900  56.410  26.010  1.00  0.00           H  
ATOM   1467  CZ  ARG A 117      50.820  58.080  25.540  1.00  0.00           C  
ATOM   1468  NH1 ARG A 117      50.100  58.270  24.460  1.00  0.00           N  
ATOM   1469 HH11 ARG A 117      49.350  57.650  24.220  1.00  0.00           H  
ATOM   1470 HH12 ARG A 117      50.390  59.000  23.830  1.00  0.00           H  
ATOM   1471  NH2 ARG A 117      51.740  58.960  25.700  1.00  0.00           N  
ATOM   1472 HH21 ARG A 117      52.330  58.840  26.510  1.00  0.00           H  
ATOM   1473 HH22 ARG A 117      52.020  59.700  25.080  1.00  0.00           H  
ATOM   1474  C   ARG A 117      52.340  57.070  32.530  1.00  0.00           C  
ATOM   1475  O   ARG A 117      52.010  55.910  32.730  1.00  0.00           O  
ATOM   1476  N   VAL A 118      53.310  57.540  33.400  1.00  0.00           N  
ATOM   1477  H   VAL A 118      53.420  58.540  33.360  1.00  0.00           H  
ATOM   1478  CA  VAL A 118      54.110  56.800  34.380  1.00  0.00           C  
ATOM   1479  HA  VAL A 118      53.560  55.970  34.810  1.00  0.00           H  
ATOM   1480  CB  VAL A 118      55.370  56.250  33.730  1.00  0.00           C  
ATOM   1481  HB  VAL A 118      56.120  57.020  33.500  1.00  0.00           H  
ATOM   1482  CG1 VAL A 118      56.110  55.490  34.830  1.00  0.00           C  
ATOM   1483 HG11 VAL A 118      56.980  55.130  34.290  1.00  0.00           H  
ATOM   1484 HG12 VAL A 118      56.350  56.080  35.710  1.00  0.00           H  
ATOM   1485 HG13 VAL A 118      55.560  54.580  35.070  1.00  0.00           H  
ATOM   1486  CG2 VAL A 118      55.120  55.300  32.570  1.00  0.00           C  
ATOM   1487 HG21 VAL A 118      56.040  54.760  32.340  1.00  0.00           H  
ATOM   1488 HG22 VAL A 118      54.320  54.630  32.880  1.00  0.00           H  
ATOM   1489 HG23 VAL A 118      54.850  55.910  31.700  1.00  0.00           H  
ATOM   1490  C   VAL A 118      54.430  57.760  35.530  1.00  0.00           C  
ATOM   1491  O   VAL A 118      55.310  58.590  35.420  1.00  0.00           O  
ATOM   1492  N   ALA A 119      53.630  57.710  36.580  1.00  0.00           N  
ATOM   1493  H   ALA A 119      52.980  56.950  36.690  1.00  0.00           H  
ATOM   1494  CA  ALA A 119      53.780  58.580  37.760  1.00  0.00           C  
ATOM   1495  HA  ALA A 119      54.640  59.210  37.570  1.00  0.00           H  
ATOM   1496  CB  ALA A 119      52.390  59.330  37.720  1.00  0.00           C  
ATOM   1497  HB1 ALA A 119      51.570  58.620  37.700  1.00  0.00           H  
ATOM   1498  HB2 ALA A 119      52.210  59.940  38.610  1.00  0.00           H  
ATOM   1499  HB3 ALA A 119      52.290  59.840  36.760  1.00  0.00           H  
ATOM   1500  C   ALA A 119      53.990  57.840  39.120  1.00  0.00           C  
ATOM   1501  O   ALA A 119      53.520  56.690  39.340  1.00  0.00           O  
ATOM   1502  N   SER A 120      54.650  58.480  40.130  1.00  0.00           N  
ATOM   1503  H   SER A 120      54.950  59.420  40.010  1.00  0.00           H  
ATOM   1504  CA  SER A 120      54.850  57.970  41.470  1.00  0.00           C  
ATOM   1505  HA  SER A 120      54.750  56.900  41.590  1.00  0.00           H  
ATOM   1506  CB  SER A 120      56.370  58.210  41.690  1.00  0.00           C  
ATOM   1507  HB3 SER A 120      56.560  59.290  41.760  1.00  0.00           H  
ATOM   1508  HB2 SER A 120      56.840  57.940  40.740  1.00  0.00           H  
ATOM   1509  OG  SER A 120      56.960  57.390  42.660  1.00  0.00           O  
ATOM   1510  HG  SER A 120      56.690  57.700  43.540  1.00  0.00           H  
ATOM   1511  C   SER A 120      53.860  58.760  42.430  1.00  0.00           C  
ATOM   1512  O   SER A 120      53.790  59.960  42.430  1.00  0.00           O  
ATOM   1513  N   ILE A 121      53.080  57.970  43.120  1.00  0.00           N  
ATOM   1514  H   ILE A 121      53.060  56.990  42.850  1.00  0.00           H  
ATOM   1515  CA  ILE A 121      51.970  58.440  43.950  1.00  0.00           C  
ATOM   1516  HA  ILE A 121      51.360  59.180  43.430  1.00  0.00           H  
ATOM   1517  CB  ILE A 121      50.980  57.280  44.200  1.00  0.00           C  
ATOM   1518  HB  ILE A 121      50.930  56.640  43.310  1.00  0.00           H  
ATOM   1519  CG2 ILE A 121      51.470  56.330  45.270  1.00  0.00           C  
ATOM   1520 HG21 ILE A 121      51.600  56.880  46.200  1.00  0.00           H  
ATOM   1521 HG22 ILE A 121      50.820  55.470  45.400  1.00  0.00           H  
ATOM   1522 HG23 ILE A 121      52.430  55.950  44.930  1.00  0.00           H  
ATOM   1523  CG1 ILE A 121      49.580  57.800  44.640  1.00  0.00           C  
ATOM   1524 HG13 ILE A 121      49.740  58.420  45.530  1.00  0.00           H  
ATOM   1525 HG12 ILE A 121      48.880  57.040  44.970  1.00  0.00           H  
ATOM   1526  CD1 ILE A 121      48.680  58.480  43.660  1.00  0.00           C  
ATOM   1527 HD11 ILE A 121      48.950  59.520  43.500  1.00  0.00           H  
ATOM   1528 HD12 ILE A 121      48.600  57.830  42.780  1.00  0.00           H  
ATOM   1529 HD13 ILE A 121      47.670  58.500  44.060  1.00  0.00           H  
ATOM   1530  C   ILE A 121      52.450  59.160  45.250  1.00  0.00           C  
ATOM   1531  O   ILE A 121      53.360  58.740  45.910  1.00  0.00           O  
ATOM   1532  N   SER A 122      51.760  60.280  45.540  1.00  0.00           N  
ATOM   1533  H   SER A 122      51.150  60.780  44.920  1.00  0.00           H  
ATOM   1534  CA  SER A 122      51.960  60.860  46.930  1.00  0.00           C  
ATOM   1535  HA  SER A 122      52.980  61.130  47.160  1.00  0.00           H  
ATOM   1536  CB  SER A 122      51.270  62.230  46.980  1.00  0.00           C  
ATOM   1537  HB3 SER A 122      50.230  62.200  46.620  1.00  0.00           H  
ATOM   1538  HB2 SER A 122      51.950  62.840  46.390  1.00  0.00           H  
ATOM   1539  OG  SER A 122      51.220  62.680  48.370  1.00  0.00           O  
ATOM   1540  HG  SER A 122      51.990  62.410  48.890  1.00  0.00           H  
ATOM   1541  C   SER A 122      51.460  59.930  48.000  1.00  0.00           C  
ATOM   1542  O   SER A 122      50.360  59.320  47.920  1.00  0.00           O  
ATOM   1543  N   LEU A 123      52.300  59.650  49.000  1.00  0.00           N  
ATOM   1544  H   LEU A 123      53.310  59.740  48.900  1.00  0.00           H  
ATOM   1545  CA  LEU A 123      51.890  58.870  50.220  1.00  0.00           C  
ATOM   1546  HA  LEU A 123      51.060  58.230  49.890  1.00  0.00           H  
ATOM   1547  CB  LEU A 123      53.070  58.140  50.920  1.00  0.00           C  
ATOM   1548  HB3 LEU A 123      52.750  57.670  51.860  1.00  0.00           H  
ATOM   1549  HB2 LEU A 123      53.710  58.940  51.270  1.00  0.00           H  
ATOM   1550  CG  LEU A 123      53.590  57.040  50.010  1.00  0.00           C  
ATOM   1551  HG  LEU A 123      53.620  57.400  48.990  1.00  0.00           H  
ATOM   1552  CD1 LEU A 123      55.030  56.590  50.390  1.00  0.00           C  
ATOM   1553 HD11 LEU A 123      55.740  57.310  49.960  1.00  0.00           H  
ATOM   1554 HD12 LEU A 123      55.250  56.630  51.450  1.00  0.00           H  
ATOM   1555 HD13 LEU A 123      55.180  55.570  50.030  1.00  0.00           H  
ATOM   1556  CD2 LEU A 123      52.600  55.790  49.990  1.00  0.00           C  
ATOM   1557 HD21 LEU A 123      51.560  56.080  49.940  1.00  0.00           H  
ATOM   1558 HD22 LEU A 123      52.950  55.110  49.200  1.00  0.00           H  
ATOM   1559 HD23 LEU A 123      52.740  55.140  50.850  1.00  0.00           H  
ATOM   1560  C   LEU A 123      51.240  59.800  51.230  1.00  0.00           C  
ATOM   1561  O   LEU A 123      51.710  60.900  51.430  1.00  0.00           O  
ATOM   1562  N   PRO A 124      50.180  59.410  51.940  1.00  0.00           N  
ATOM   1563  CD  PRO A 124      49.490  58.130  51.860  1.00  0.00           C  
ATOM   1564  HD3 PRO A 124      50.200  57.320  51.990  1.00  0.00           H  
ATOM   1565  HD2 PRO A 124      48.990  58.150  50.890  1.00  0.00           H  
ATOM   1566  CG  PRO A 124      48.490  58.190  53.080  1.00  0.00           C  
ATOM   1567  HG3 PRO A 124      48.930  57.960  54.050  1.00  0.00           H  
ATOM   1568  HG2 PRO A 124      47.530  57.680  52.990  1.00  0.00           H  
ATOM   1569  CB  PRO A 124      48.110  59.670  53.050  1.00  0.00           C  
ATOM   1570  HB3 PRO A 124      47.570  59.870  53.970  1.00  0.00           H  
ATOM   1571  HB2 PRO A 124      47.450  59.820  52.200  1.00  0.00           H  
ATOM   1572  CA  PRO A 124      49.460  60.300  52.870  1.00  0.00           C  
ATOM   1573  HA  PRO A 124      49.370  61.230  52.320  1.00  0.00           H  
ATOM   1574  C   PRO A 124      50.240  60.540  54.190  1.00  0.00           C  
ATOM   1575  O   PRO A 124      51.300  59.980  54.470  1.00  0.00           O  
ATOM   1576  N   THR A 125      49.860  61.570  54.910  1.00  0.00           N  
ATOM   1577  H   THR A 125      49.090  62.170  54.610  1.00  0.00           H  
ATOM   1578  CA  THR A 125      50.380  61.940  56.250  1.00  0.00           C  
ATOM   1579  HA  THR A 125      51.420  61.640  56.270  1.00  0.00           H  
ATOM   1580  CB  THR A 125      50.100  63.390  56.730  1.00  0.00           C  
ATOM   1581  HB  THR A 125      49.020  63.520  56.820  1.00  0.00           H  
ATOM   1582  CG2 THR A 125      50.780  63.730  58.030  1.00  0.00           C  
ATOM   1583 HG21 THR A 125      51.790  63.320  58.060  1.00  0.00           H  
ATOM   1584 HG22 THR A 125      50.770  64.820  58.080  1.00  0.00           H  
ATOM   1585 HG23 THR A 125      50.140  63.400  58.850  1.00  0.00           H  
ATOM   1586  OG1 THR A 125      50.660  64.210  55.740  1.00  0.00           O  
ATOM   1587  HG1 THR A 125      50.120  64.240  54.960  1.00  0.00           H  
ATOM   1588  C   THR A 125      49.640  61.030  57.310  1.00  0.00           C  
ATOM   1589  O   THR A 125      50.290  60.440  58.150  1.00  0.00           O  
ATOM   1590  N   SER A 127      48.330  60.900  57.220  1.00  0.00           N  
ATOM   1591  H   SER A 127      47.980  61.520  56.510  1.00  0.00           H  
ATOM   1592  CA  SER A 127      47.370  60.320  58.190  1.00  0.00           C  
ATOM   1593  HA  SER A 127      47.920  59.620  58.830  1.00  0.00           H  
ATOM   1594  CB  SER A 127      46.820  61.460  59.070  1.00  0.00           C  
ATOM   1595  HB3 SER A 127      47.720  61.910  59.460  1.00  0.00           H  
ATOM   1596  HB2 SER A 127      46.300  61.010  59.920  1.00  0.00           H  
ATOM   1597  OG  SER A 127      45.950  62.300  58.350  1.00  0.00           O  
ATOM   1598  HG  SER A 127      45.770  63.000  58.970  1.00  0.00           H  
ATOM   1599  C   SER A 127      46.260  59.430  57.520  1.00  0.00           C  
ATOM   1600  O   SER A 127      45.770  59.770  56.370  1.00  0.00           O  
ATOM   1601  N   CYS A 128      45.800  58.340  58.230  1.00  0.00           N  
ATOM   1602  H   CYS A 128      46.100  58.200  59.180  1.00  0.00           H  
ATOM   1603  CA  CYS A 128      44.810  57.400  57.670  1.00  0.00           C  
ATOM   1604  HA  CYS A 128      45.170  57.030  56.710  1.00  0.00           H  
ATOM   1605  CB  CYS A 128      44.500  56.280  58.610  1.00  0.00           C  
ATOM   1606  HB3 CYS A 128      43.600  55.750  58.310  1.00  0.00           H  
ATOM   1607  HB2 CYS A 128      44.240  56.800  59.540  1.00  0.00           H  
ATOM   1608  SG  CYS A 128      45.930  55.220  58.850  1.00  0.00           S  
ATOM   1609  C   CYS A 128      43.480  58.170  57.430  1.00  0.00           C  
ATOM   1610  O   CYS A 128      43.090  59.000  58.290  1.00  0.00           O  
ATOM   1611  N   ALA A 129      42.820  57.840  56.360  1.00  0.00           N  
ATOM   1612  H   ALA A 129      43.140  57.020  55.860  1.00  0.00           H  
ATOM   1613  CA  ALA A 129      41.610  58.440  55.940  1.00  0.00           C  
ATOM   1614  HA  ALA A 129      41.780  59.520  55.910  1.00  0.00           H  
ATOM   1615  CB  ALA A 129      41.220  58.050  54.560  1.00  0.00           C  
ATOM   1616  HB1 ALA A 129      41.890  58.630  53.930  1.00  0.00           H  
ATOM   1617  HB2 ALA A 129      41.450  57.020  54.310  1.00  0.00           H  
ATOM   1618  HB3 ALA A 129      40.250  58.350  54.150  1.00  0.00           H  
ATOM   1619  C   ALA A 129      40.460  58.080  56.900  1.00  0.00           C  
ATOM   1620  O   ALA A 129      40.400  57.040  57.620  1.00  0.00           O  
ATOM   1621  N   SER A 130      39.620  59.120  57.040  1.00  0.00           N  
ATOM   1622  H   SER A 130      39.810  60.030  56.650  1.00  0.00           H  
ATOM   1623  CA  SER A 130      38.410  58.990  57.820  1.00  0.00           C  
ATOM   1624  HA  SER A 130      38.550  58.270  58.630  1.00  0.00           H  
ATOM   1625  CB  SER A 130      37.970  60.320  58.440  1.00  0.00           C  
ATOM   1626  HB3 SER A 130      38.650  60.670  59.220  1.00  0.00           H  
ATOM   1627  HB2 SER A 130      36.920  60.350  58.740  1.00  0.00           H  
ATOM   1628  OG  SER A 130      38.040  61.370  57.470  1.00  0.00           O  
ATOM   1629  HG  SER A 130      38.880  61.830  57.400  1.00  0.00           H  
ATOM   1630  C   SER A 130      37.250  58.460  56.920  1.00  0.00           C  
ATOM   1631  O   SER A 130      37.270  58.660  55.710  1.00  0.00           O  
ATOM   1632  N   ALA A 132      36.150  57.910  57.520  1.00  0.00           N  
ATOM   1633  H   ALA A 132      36.370  57.720  58.480  1.00  0.00           H  
ATOM   1634  CA  ALA A 132      35.010  57.320  56.850  1.00  0.00           C  
ATOM   1635  HA  ALA A 132      35.430  56.610  56.140  1.00  0.00           H  
ATOM   1636  CB  ALA A 132      34.200  56.560  57.870  1.00  0.00           C  
ATOM   1637  HB1 ALA A 132      33.540  55.980  57.210  1.00  0.00           H  
ATOM   1638  HB2 ALA A 132      34.890  55.930  58.430  1.00  0.00           H  
ATOM   1639  HB3 ALA A 132      33.640  57.140  58.610  1.00  0.00           H  
ATOM   1640  C   ALA A 132      34.220  58.420  56.120  1.00  0.00           C  
ATOM   1641  O   ALA A 132      34.380  59.630  56.430  1.00  0.00           O  
ATOM   1642  N   GLY A 133      33.550  58.070  55.040  1.00  0.00           N  
ATOM   1643  H   GLY A 133      33.620  57.090  54.830  1.00  0.00           H  
ATOM   1644  CA  GLY A 133      32.870  58.960  54.090  1.00  0.00           C  
ATOM   1645  HA3 GLY A 133      32.150  59.590  54.610  1.00  0.00           H  
ATOM   1646  HA2 GLY A 133      32.290  58.330  53.410  1.00  0.00           H  
ATOM   1647  C   GLY A 133      33.850  59.720  53.270  1.00  0.00           C  
ATOM   1648  O   GLY A 133      33.360  60.590  52.590  1.00  0.00           O  
ATOM   1649  N   THR A 134      35.150  59.460  53.420  1.00  0.00           N  
ATOM   1650  H   THR A 134      35.440  58.810  54.150  1.00  0.00           H  
ATOM   1651  CA  THR A 134      36.100  59.920  52.450  1.00  0.00           C  
ATOM   1652  HA  THR A 134      36.040  61.000  52.410  1.00  0.00           H  
ATOM   1653  CB  THR A 134      37.520  59.650  52.900  1.00  0.00           C  
ATOM   1654  HB  THR A 134      37.660  58.620  53.240  1.00  0.00           H  
ATOM   1655  CG2 THR A 134      38.570  60.210  51.860  1.00  0.00           C  
ATOM   1656 HG21 THR A 134      39.440  60.420  52.470  1.00  0.00           H  
ATOM   1657 HG22 THR A 134      38.800  59.480  51.080  1.00  0.00           H  
ATOM   1658 HG23 THR A 134      38.260  61.180  51.460  1.00  0.00           H  
ATOM   1659  OG1 THR A 134      37.690  60.540  53.960  1.00  0.00           O  
ATOM   1660  HG1 THR A 134      37.600  59.960  54.720  1.00  0.00           H  
ATOM   1661  C   THR A 134      35.820  59.220  51.170  1.00  0.00           C  
ATOM   1662  O   THR A 134      35.730  57.990  51.030  1.00  0.00           O  
ATOM   1663  N   GLN A 135      35.550  60.000  50.100  1.00  0.00           N  
ATOM   1664  H   GLN A 135      35.440  61.000  50.100  1.00  0.00           H  
ATOM   1665  CA  GLN A 135      35.570  59.480  48.730  1.00  0.00           C  
ATOM   1666  HA  GLN A 135      35.010  58.540  48.790  1.00  0.00           H  
ATOM   1667  CB  GLN A 135      34.790  60.380  47.790  1.00  0.00           C  
ATOM   1668  HB3 GLN A 135      34.830  60.120  46.740  1.00  0.00           H  
ATOM   1669  HB2 GLN A 135      35.180  61.400  47.790  1.00  0.00           H  
ATOM   1670  CG  GLN A 135      33.320  60.500  48.180  1.00  0.00           C  
ATOM   1671  HG3 GLN A 135      32.980  61.420  47.690  1.00  0.00           H  
ATOM   1672  HG2 GLN A 135      33.180  60.640  49.260  1.00  0.00           H  
ATOM   1673  CD  GLN A 135      32.310  59.440  47.710  1.00  0.00           C  
ATOM   1674  OE1 GLN A 135      32.520  58.510  46.940  1.00  0.00           O  
ATOM   1675  NE2 GLN A 135      31.040  59.570  48.200  1.00  0.00           N  
ATOM   1676 HE21 GLN A 135      30.850  60.390  48.760  1.00  0.00           H  
ATOM   1677 HE22 GLN A 135      30.360  58.890  47.900  1.00  0.00           H  
ATOM   1678  C   GLN A 135      36.960  59.080  48.220  1.00  0.00           C  
ATOM   1679  O   GLN A 135      37.960  59.950  48.350  1.00  0.00           O  
ATOM   1680  N   CYS A 136      36.970  57.980  47.510  1.00  0.00           N  
ATOM   1681  H   CYS A 136      36.150  57.420  47.390  1.00  0.00           H  
ATOM   1682  CA  CYS A 136      38.210  57.310  46.990  1.00  0.00           C  
ATOM   1683  HA  CYS A 136      39.070  57.990  46.990  1.00  0.00           H  
ATOM   1684  CB  CYS A 136      38.500  56.080  47.870  1.00  0.00           C  
ATOM   1685  HB3 CYS A 136      39.180  55.370  47.400  1.00  0.00           H  
ATOM   1686  HB2 CYS A 136      37.510  55.610  47.950  1.00  0.00           H  
ATOM   1687  SG  CYS A 136      39.060  56.470  49.570  1.00  0.00           S  
ATOM   1688  C   CYS A 136      38.060  56.870  45.530  1.00  0.00           C  
ATOM   1689  O   CYS A 136      37.000  56.460  45.030  1.00  0.00           O  
ATOM   1690  N   LEU A 137      39.150  56.960  44.750  1.00  0.00           N  
ATOM   1691  H   LEU A 137      39.990  57.320  45.170  1.00  0.00           H  
ATOM   1692  CA  LEU A 137      39.170  56.440  43.310  1.00  0.00           C  
ATOM   1693  HA  LEU A 137      38.150  56.370  42.970  1.00  0.00           H  
ATOM   1694  CB  LEU A 137      40.080  57.310  42.360  1.00  0.00           C  
ATOM   1695  HB3 LEU A 137      41.140  57.190  42.580  1.00  0.00           H  
ATOM   1696  HB2 LEU A 137      39.880  58.370  42.560  1.00  0.00           H  
ATOM   1697  CG  LEU A 137      39.970  56.910  40.880  1.00  0.00           C  
ATOM   1698  HG  LEU A 137      39.610  55.880  40.840  1.00  0.00           H  
ATOM   1699  CD1 LEU A 137      38.660  57.560  40.330  1.00  0.00           C  
ATOM   1700 HD11 LEU A 137      38.810  58.630  40.300  1.00  0.00           H  
ATOM   1701 HD12 LEU A 137      38.560  57.320  39.270  1.00  0.00           H  
ATOM   1702 HD13 LEU A 137      37.750  57.220  40.820  1.00  0.00           H  
ATOM   1703  CD2 LEU A 137      41.140  57.120  39.980  1.00  0.00           C  
ATOM   1704 HD21 LEU A 137      41.000  56.720  38.970  1.00  0.00           H  
ATOM   1705 HD22 LEU A 137      41.140  58.200  39.930  1.00  0.00           H  
ATOM   1706 HD23 LEU A 137      42.070  56.640  40.310  1.00  0.00           H  
ATOM   1707  C   LEU A 137      39.700  54.980  43.370  1.00  0.00           C  
ATOM   1708  O   LEU A 137      40.860  54.810  43.730  1.00  0.00           O  
ATOM   1709  N   ILE A 138      38.880  54.050  42.910  1.00  0.00           N  
ATOM   1710  H   ILE A 138      38.000  54.410  42.550  1.00  0.00           H  
ATOM   1711  CA  ILE A 138      39.170  52.640  42.720  1.00  0.00           C  
ATOM   1712  HA  ILE A 138      40.140  52.330  43.110  1.00  0.00           H  
ATOM   1713  CB  ILE A 138      38.150  51.790  43.460  1.00  0.00           C  
ATOM   1714  HB  ILE A 138      37.160  52.050  43.110  1.00  0.00           H  
ATOM   1715  CG2 ILE A 138      38.350  50.290  43.160  1.00  0.00           C  
ATOM   1716 HG21 ILE A 138      39.200  49.820  43.660  1.00  0.00           H  
ATOM   1717 HG22 ILE A 138      37.530  49.690  43.540  1.00  0.00           H  
ATOM   1718 HG23 ILE A 138      38.220  50.070  42.100  1.00  0.00           H  
ATOM   1719  CG1 ILE A 138      38.080  52.040  45.020  1.00  0.00           C  
ATOM   1720 HG13 ILE A 138      39.070  52.050  45.470  1.00  0.00           H  
ATOM   1721 HG12 ILE A 138      37.560  51.210  45.500  1.00  0.00           H  
ATOM   1722  CD1 ILE A 138      37.290  53.270  45.430  1.00  0.00           C  
ATOM   1723 HD11 ILE A 138      37.820  54.170  45.120  1.00  0.00           H  
ATOM   1724 HD12 ILE A 138      36.350  53.290  44.870  1.00  0.00           H  
ATOM   1725 HD13 ILE A 138      37.020  53.300  46.480  1.00  0.00           H  
ATOM   1726  C   ILE A 138      39.120  52.380  41.200  1.00  0.00           C  
ATOM   1727  O   ILE A 138      38.330  52.990  40.450  1.00  0.00           O  
ATOM   1728  N   SER A 139      39.840  51.380  40.660  1.00  0.00           N  
ATOM   1729  H   SER A 139      40.510  51.020  41.310  1.00  0.00           H  
ATOM   1730  CA  SER A 139      39.920  51.050  39.210  1.00  0.00           C  
ATOM   1731  HA  SER A 139      38.910  51.090  38.780  1.00  0.00           H  
ATOM   1732  CB  SER A 139      40.810  52.110  38.510  1.00  0.00           C  
ATOM   1733  HB3 SER A 139      40.280  53.040  38.640  1.00  0.00           H  
ATOM   1734  HB2 SER A 139      40.790  51.920  37.440  1.00  0.00           H  
ATOM   1735  OG  SER A 139      42.050  52.360  39.160  1.00  0.00           O  
ATOM   1736  HG  SER A 139      41.900  52.600  40.070  1.00  0.00           H  
ATOM   1737  C   SER A 139      40.590  49.640  38.970  1.00  0.00           C  
ATOM   1738  O   SER A 139      41.400  49.200  39.730  1.00  0.00           O  
ATOM   1739  N   GLY A 140      40.330  48.980  37.850  1.00  0.00           N  
ATOM   1740  H   GLY A 140      39.650  49.470  37.270  1.00  0.00           H  
ATOM   1741  CA  GLY A 140      40.950  47.700  37.400  1.00  0.00           C  
ATOM   1742  HA3 GLY A 140      40.660  46.930  38.110  1.00  0.00           H  
ATOM   1743  HA2 GLY A 140      42.040  47.770  37.380  1.00  0.00           H  
ATOM   1744  C   GLY A 140      40.460  47.200  36.090  1.00  0.00           C  
ATOM   1745  O   GLY A 140      39.350  47.470  35.590  1.00  0.00           O  
ATOM   1746  N   TRP A 141      41.260  46.220  35.530  1.00  0.00           N  
ATOM   1747  H   TRP A 141      42.090  45.900  36.020  1.00  0.00           H  
ATOM   1748  CA  TRP A 141      41.010  45.500  34.250  1.00  0.00           C  
ATOM   1749  HA  TRP A 141      40.370  46.120  33.610  1.00  0.00           H  
ATOM   1750  CB  TRP A 141      42.290  45.230  33.470  1.00  0.00           C  
ATOM   1751  HB3 TRP A 141      42.150  44.580  32.600  1.00  0.00           H  
ATOM   1752  HB2 TRP A 141      42.980  44.670  34.090  1.00  0.00           H  
ATOM   1753  CG  TRP A 141      42.940  46.430  33.020  1.00  0.00           C  
ATOM   1754  CD1 TRP A 141      42.900  46.860  31.720  1.00  0.00           C  
ATOM   1755  HD1 TRP A 141      42.270  46.500  30.920  1.00  0.00           H  
ATOM   1756  NE1 TRP A 141      43.710  47.950  31.630  1.00  0.00           N  
ATOM   1757  HE1 TRP A 141      43.730  48.450  30.770  1.00  0.00           H  
ATOM   1758  CE2 TRP A 141      44.470  48.070  32.770  1.00  0.00           C  
ATOM   1759  CZ2 TRP A 141      45.430  49.030  33.090  1.00  0.00           C  
ATOM   1760  HZ2 TRP A 141      45.810  49.740  32.370  1.00  0.00           H  
ATOM   1761  CH2 TRP A 141      45.950  49.020  34.380  1.00  0.00           C  
ATOM   1762  HH2 TRP A 141      46.590  49.840  34.680  1.00  0.00           H  
ATOM   1763  CZ3 TRP A 141      45.620  47.980  35.280  1.00  0.00           C  
ATOM   1764  HZ3 TRP A 141      46.070  48.010  36.270  1.00  0.00           H  
ATOM   1765  CE3 TRP A 141      44.650  47.040  34.950  1.00  0.00           C  
ATOM   1766  HE3 TRP A 141      44.300  46.370  35.710  1.00  0.00           H  
ATOM   1767  CD2 TRP A 141      44.030  47.080  33.710  1.00  0.00           C  
ATOM   1768  C   TRP A 141      40.200  44.210  34.550  1.00  0.00           C  
ATOM   1769  O   TRP A 141      40.300  43.230  33.780  1.00  0.00           O  
ATOM   1770  N   GLY A 142      39.530  44.150  35.700  1.00  0.00           N  
ATOM   1771  H   GLY A 142      39.460  44.940  36.320  1.00  0.00           H  
ATOM   1772  CA  GLY A 142      38.880  42.870  36.130  1.00  0.00           C  
ATOM   1773  HA3 GLY A 142      38.980  42.820  37.220  1.00  0.00           H  
ATOM   1774  HA2 GLY A 142      39.350  42.010  35.660  1.00  0.00           H  
ATOM   1775  C   GLY A 142      37.330  42.780  35.920  1.00  0.00           C  
ATOM   1776  O   GLY A 142      36.750  43.640  35.310  1.00  0.00           O  
ATOM   1777  N   ASN A 143      36.770  41.710  36.460  1.00  0.00           N  
ATOM   1778  H   ASN A 143      37.430  41.110  36.940  1.00  0.00           H  
ATOM   1779  CA  ASN A 143      35.430  41.180  36.020  1.00  0.00           C  
ATOM   1780  HA  ASN A 143      35.460  41.110  34.920  1.00  0.00           H  
ATOM   1781  CB  ASN A 143      35.210  39.690  36.550  1.00  0.00           C  
ATOM   1782  HB3 ASN A 143      34.170  39.600  36.850  1.00  0.00           H  
ATOM   1783  HB2 ASN A 143      35.840  39.550  37.430  1.00  0.00           H  
ATOM   1784  CG  ASN A 143      35.370  38.530  35.500  1.00  0.00           C  
ATOM   1785  OD1 ASN A 143      35.300  38.850  34.310  1.00  0.00           O  
ATOM   1786  ND2 ASN A 143      35.500  37.300  35.910  1.00  0.00           N  
ATOM   1787 HD21 ASN A 143      35.750  37.060  36.860  1.00  0.00           H  
ATOM   1788 HD22 ASN A 143      35.420  36.610  35.180  1.00  0.00           H  
ATOM   1789  C   ASN A 143      34.250  42.090  36.410  1.00  0.00           C  
ATOM   1790  O   ASN A 143      34.240  42.830  37.400  1.00  0.00           O  
ATOM   1791  N   THR A 144      33.180  42.000  35.570  1.00  0.00           N  
ATOM   1792  H   THR A 144      33.010  41.210  34.970  1.00  0.00           H  
ATOM   1793  CA  THR A 144      32.180  43.100  35.490  1.00  0.00           C  
ATOM   1794  HA  THR A 144      32.570  43.930  36.060  1.00  0.00           H  
ATOM   1795  CB  THR A 144      32.030  43.630  34.080  1.00  0.00           C  
ATOM   1796  HB  THR A 144      31.460  44.560  34.130  1.00  0.00           H  
ATOM   1797  CG2 THR A 144      33.400  44.050  33.520  1.00  0.00           C  
ATOM   1798 HG21 THR A 144      33.220  44.510  32.560  1.00  0.00           H  
ATOM   1799 HG22 THR A 144      33.830  44.850  34.120  1.00  0.00           H  
ATOM   1800 HG23 THR A 144      34.110  43.220  33.460  1.00  0.00           H  
ATOM   1801  OG1 THR A 144      31.650  42.740  33.120  1.00  0.00           O  
ATOM   1802  HG1 THR A 144      30.910  43.180  32.680  1.00  0.00           H  
ATOM   1803  C   THR A 144      30.880  42.730  36.270  1.00  0.00           C  
ATOM   1804  O   THR A 144      29.950  43.560  36.420  1.00  0.00           O  
ATOM   1805  N   LYS A 145      30.810  41.510  36.800  1.00  0.00           N  
ATOM   1806  H   LYS A 145      31.600  40.910  36.620  1.00  0.00           H  
ATOM   1807  CA  LYS A 145      29.610  40.920  37.490  1.00  0.00           C  
ATOM   1808  HA  LYS A 145      28.940  41.590  38.030  1.00  0.00           H  
ATOM   1809  CB  LYS A 145      28.740  40.190  36.500  1.00  0.00           C  
ATOM   1810  HB3 LYS A 145      28.010  39.520  36.960  1.00  0.00           H  
ATOM   1811  HB2 LYS A 145      29.330  39.580  35.820  1.00  0.00           H  
ATOM   1812  CG  LYS A 145      27.860  41.230  35.740  1.00  0.00           C  
ATOM   1813  HG3 LYS A 145      28.530  41.730  35.040  1.00  0.00           H  
ATOM   1814  HG2 LYS A 145      27.430  42.030  36.330  1.00  0.00           H  
ATOM   1815  CD  LYS A 145      26.830  40.530  34.850  1.00  0.00           C  
ATOM   1816  HD3 LYS A 145      26.530  41.340  34.180  1.00  0.00           H  
ATOM   1817  HD2 LYS A 145      25.970  40.200  35.430  1.00  0.00           H  
ATOM   1818  CE  LYS A 145      27.380  39.510  33.960  1.00  0.00           C  
ATOM   1819  HE3 LYS A 145      27.780  38.690  34.560  1.00  0.00           H  
ATOM   1820  HE2 LYS A 145      28.270  39.800  33.390  1.00  0.00           H  
ATOM   1821  NZ  LYS A 145      26.280  39.020  33.060  1.00  0.00           N  
ATOM   1822  HZ1 LYS A 145      25.840  39.740  32.510  1.00  0.00           H  
ATOM   1823  HZ2 LYS A 145      26.600  38.380  32.350  1.00  0.00           H  
ATOM   1824  HZ3 LYS A 145      25.520  38.630  33.600  1.00  0.00           H  
ATOM   1825  C   LYS A 145      30.050  39.930  38.530  1.00  0.00           C  
ATOM   1826  O   LYS A 145      31.140  39.360  38.470  1.00  0.00           O  
ATOM   1827  N   SER A 146      29.260  39.710  39.560  1.00  0.00           N  
ATOM   1828  H   SER A 146      28.450  40.300  39.570  1.00  0.00           H  
ATOM   1829  CA  SER A 146      29.410  38.720  40.640  1.00  0.00           C  
ATOM   1830  HA  SER A 146      30.300  39.030  41.160  1.00  0.00           H  
ATOM   1831  CB  SER A 146      28.240  38.870  41.630  1.00  0.00           C  
ATOM   1832  HB3 SER A 146      28.130  39.940  41.840  1.00  0.00           H  
ATOM   1833  HB2 SER A 146      28.450  38.250  42.500  1.00  0.00           H  
ATOM   1834  OG  SER A 146      27.190  38.390  40.940  1.00  0.00           O  
ATOM   1835  HG  SER A 146      26.410  38.490  41.480  1.00  0.00           H  
ATOM   1836  C   SER A 146      29.630  37.250  40.270  1.00  0.00           C  
ATOM   1837  O   SER A 146      30.010  36.450  41.110  1.00  0.00           O  
ATOM   1838  N   SER A 147      29.580  36.890  39.010  1.00  0.00           N  
ATOM   1839  H   SER A 147      29.270  37.470  38.240  1.00  0.00           H  
ATOM   1840  CA  SER A 147      30.020  35.590  38.520  1.00  0.00           C  
ATOM   1841  HA  SER A 147      30.970  35.290  38.980  1.00  0.00           H  
ATOM   1842  CB  SER A 147      29.000  34.500  38.940  1.00  0.00           C  
ATOM   1843  HB3 SER A 147      28.260  34.360  38.140  1.00  0.00           H  
ATOM   1844  HB2 SER A 147      28.470  34.850  39.830  1.00  0.00           H  
ATOM   1845  OG  SER A 147      29.570  33.240  39.180  1.00  0.00           O  
ATOM   1846  HG  SER A 147      29.020  32.590  39.620  1.00  0.00           H  
ATOM   1847  C   SER A 147      30.320  35.630  36.950  1.00  0.00           C  
ATOM   1848  O   SER A 147      30.020  36.660  36.360  1.00  0.00           O  
ATOM   1849  N   GLY A 148      30.780  34.580  36.270  1.00  0.00           N  
ATOM   1850  H   GLY A 148      31.130  33.800  36.830  1.00  0.00           H  
ATOM   1851  CA  GLY A 148      31.030  34.490  34.850  1.00  0.00           C  
ATOM   1852  HA3 GLY A 148      30.140  34.810  34.300  1.00  0.00           H  
ATOM   1853  HA2 GLY A 148      31.220  33.460  34.520  1.00  0.00           H  
ATOM   1854  C   GLY A 148      32.290  35.320  34.440  1.00  0.00           C  
ATOM   1855  O   GLY A 148      32.820  36.160  35.220  1.00  0.00           O  
ATOM   1856  N   THR A 149      32.820  34.980  33.260  1.00  0.00           N  
ATOM   1857  H   THR A 149      32.310  34.320  32.690  1.00  0.00           H  
ATOM   1858  CA  THR A 149      33.920  35.690  32.640  1.00  0.00           C  
ATOM   1859  HA  THR A 149      34.520  36.150  33.430  1.00  0.00           H  
ATOM   1860  CB  THR A 149      34.880  34.690  31.950  1.00  0.00           C  
ATOM   1861  HB  THR A 149      34.400  34.350  31.030  1.00  0.00           H  
ATOM   1862  CG2 THR A 149      36.220  35.320  31.470  1.00  0.00           C  
ATOM   1863 HG21 THR A 149      36.600  35.950  32.290  1.00  0.00           H  
ATOM   1864 HG22 THR A 149      36.960  34.570  31.200  1.00  0.00           H  
ATOM   1865 HG23 THR A 149      36.040  36.030  30.670  1.00  0.00           H  
ATOM   1866  OG1 THR A 149      35.130  33.590  32.850  1.00  0.00           O  
ATOM   1867  HG1 THR A 149      35.690  33.880  33.570  1.00  0.00           H  
ATOM   1868  C   THR A 149      33.500  36.870  31.670  1.00  0.00           C  
ATOM   1869  O   THR A 149      32.610  36.610  30.860  1.00  0.00           O  
ATOM   1870  N   SER A 150      34.130  38.060  31.750  1.00  0.00           N  
ATOM   1871  H   SER A 150      34.710  38.280  32.550  1.00  0.00           H  
ATOM   1872  CA  SER A 150      33.970  39.190  30.790  1.00  0.00           C  
ATOM   1873  HA  SER A 150      33.540  38.840  29.850  1.00  0.00           H  
ATOM   1874  CB  SER A 150      33.030  40.290  31.280  1.00  0.00           C  
ATOM   1875  HB3 SER A 150      32.060  39.810  31.410  1.00  0.00           H  
ATOM   1876  HB2 SER A 150      33.020  41.070  30.520  1.00  0.00           H  
ATOM   1877  OG  SER A 150      33.380  40.900  32.540  1.00  0.00           O  
ATOM   1878  HG  SER A 150      32.890  41.720  32.620  1.00  0.00           H  
ATOM   1879  C   SER A 150      35.420  39.760  30.560  1.00  0.00           C  
ATOM   1880  O   SER A 150      35.790  40.020  29.390  1.00  0.00           O  
ATOM   1881  N   TYR A 151      36.330  39.850  31.550  1.00  0.00           N  
ATOM   1882  H   TYR A 151      35.920  39.790  32.460  1.00  0.00           H  
ATOM   1883  CA  TYR A 151      37.750  40.220  31.340  1.00  0.00           C  
ATOM   1884  HA  TYR A 151      38.160  39.470  30.660  1.00  0.00           H  
ATOM   1885  CB  TYR A 151      38.450  40.080  32.720  1.00  0.00           C  
ATOM   1886  HB3 TYR A 151      37.800  40.640  33.400  1.00  0.00           H  
ATOM   1887  HB2 TYR A 151      39.400  40.610  32.710  1.00  0.00           H  
ATOM   1888  CG  TYR A 151      38.680  38.690  33.180  1.00  0.00           C  
ATOM   1889  CD1 TYR A 151      39.110  37.680  32.270  1.00  0.00           C  
ATOM   1890  HD1 TYR A 151      39.340  37.920  31.250  1.00  0.00           H  
ATOM   1891  CE1 TYR A 151      39.290  36.390  32.740  1.00  0.00           C  
ATOM   1892  HE1 TYR A 151      39.660  35.630  32.060  1.00  0.00           H  
ATOM   1893  CZ  TYR A 151      39.010  36.040  34.070  1.00  0.00           C  
ATOM   1894  OH  TYR A 151      39.200  34.750  34.520  1.00  0.00           O  
ATOM   1895  HH  TYR A 151      39.770  34.340  33.870  1.00  0.00           H  
ATOM   1896  CE2 TYR A 151      38.640  37.030  34.990  1.00  0.00           C  
ATOM   1897  HE2 TYR A 151      38.430  36.790  36.020  1.00  0.00           H  
ATOM   1898  CD2 TYR A 151      38.490  38.370  34.540  1.00  0.00           C  
ATOM   1899  HD2 TYR A 151      38.410  39.170  35.260  1.00  0.00           H  
ATOM   1900  C   TYR A 151      38.050  41.510  30.510  1.00  0.00           C  
ATOM   1901  O   TYR A 151      38.690  41.350  29.470  1.00  0.00           O  
ATOM   1902  N   PRO A 152      37.420  42.720  30.770  1.00  0.00           N  
ATOM   1903  CD  PRO A 152      36.610  43.230  31.890  1.00  0.00           C  
ATOM   1904  HD3 PRO A 152      37.100  42.900  32.800  1.00  0.00           H  
ATOM   1905  HD2 PRO A 152      35.570  42.870  31.820  1.00  0.00           H  
ATOM   1906  CG  PRO A 152      36.740  44.770  31.850  1.00  0.00           C  
ATOM   1907  HG3 PRO A 152      37.700  45.030  32.290  1.00  0.00           H  
ATOM   1908  HG2 PRO A 152      35.930  45.320  32.340  1.00  0.00           H  
ATOM   1909  CB  PRO A 152      36.730  44.980  30.330  1.00  0.00           C  
ATOM   1910  HB3 PRO A 152      37.160  45.950  30.060  1.00  0.00           H  
ATOM   1911  HB2 PRO A 152      35.690  44.810  30.050  1.00  0.00           H  
ATOM   1912  CA  PRO A 152      37.570  43.790  29.790  1.00  0.00           C  
ATOM   1913  HA  PRO A 152      37.120  43.300  28.930  1.00  0.00           H  
ATOM   1914  C   PRO A 152      39.040  44.130  29.500  1.00  0.00           C  
ATOM   1915  O   PRO A 152      39.950  43.990  30.360  1.00  0.00           O  
ATOM   1916  N   ASP A 153      39.340  44.580  28.300  1.00  0.00           N  
ATOM   1917  H   ASP A 153      38.560  44.880  27.720  1.00  0.00           H  
ATOM   1918  CA  ASP A 153      40.660  44.930  27.790  1.00  0.00           C  
ATOM   1919  HA  ASP A 153      41.420  44.240  28.140  1.00  0.00           H  
ATOM   1920  CB  ASP A 153      40.590  44.930  26.240  1.00  0.00           C  
ATOM   1921  HB3 ASP A 153      41.530  45.420  25.960  1.00  0.00           H  
ATOM   1922  HB2 ASP A 153      39.860  45.620  25.830  1.00  0.00           H  
ATOM   1923  CG  ASP A 153      40.590  43.530  25.630  1.00  0.00           C  
ATOM   1924  OD1 ASP A 153      39.750  43.360  24.720  1.00  0.00           O  
ATOM   1925  OD2 ASP A 153      41.260  42.580  26.020  1.00  0.00           O  
ATOM   1926  C   ASP A 153      41.110  46.370  28.280  1.00  0.00           C  
ATOM   1927  O   ASP A 153      42.260  46.760  28.050  1.00  0.00           O  
ATOM   1928  N   VAL A 154      40.150  47.130  28.860  1.00  0.00           N  
ATOM   1929  H   VAL A 154      39.210  46.750  28.840  1.00  0.00           H  
ATOM   1930  CA  VAL A 154      40.240  48.510  29.300  1.00  0.00           C  
ATOM   1931  HA  VAL A 154      41.230  48.940  29.120  1.00  0.00           H  
ATOM   1932  CB  VAL A 154      39.280  49.410  28.490  1.00  0.00           C  
ATOM   1933  HB  VAL A 154      39.500  50.460  28.680  1.00  0.00           H  
ATOM   1934  CG1 VAL A 154      39.730  49.250  27.010  1.00  0.00           C  
ATOM   1935 HG11 VAL A 154      39.370  50.070  26.400  1.00  0.00           H  
ATOM   1936 HG12 VAL A 154      40.810  49.310  27.090  1.00  0.00           H  
ATOM   1937 HG13 VAL A 154      39.400  48.290  26.610  1.00  0.00           H  
ATOM   1938  CG2 VAL A 154      37.790  49.170  28.710  1.00  0.00           C  
ATOM   1939 HG21 VAL A 154      37.510  48.120  28.750  1.00  0.00           H  
ATOM   1940 HG22 VAL A 154      37.470  49.600  29.650  1.00  0.00           H  
ATOM   1941 HG23 VAL A 154      37.320  49.620  27.830  1.00  0.00           H  
ATOM   1942  C   VAL A 154      40.010  48.610  30.780  1.00  0.00           C  
ATOM   1943  O   VAL A 154      39.260  47.800  31.370  1.00  0.00           O  
ATOM   1944  N   LEU A 155      40.710  49.650  31.260  1.00  0.00           N  
ATOM   1945  H   LEU A 155      41.400  50.020  30.620  1.00  0.00           H  
ATOM   1946  CA  LEU A 155      40.700  49.990  32.640  1.00  0.00           C  
ATOM   1947  HA  LEU A 155      40.910  49.080  33.190  1.00  0.00           H  
ATOM   1948  CB  LEU A 155      41.990  50.870  32.910  1.00  0.00           C  
ATOM   1949  HB3 LEU A 155      42.000  51.710  32.220  1.00  0.00           H  
ATOM   1950  HB2 LEU A 155      42.880  50.300  32.650  1.00  0.00           H  
ATOM   1951  CG  LEU A 155      42.080  51.390  34.380  1.00  0.00           C  
ATOM   1952  HG  LEU A 155      41.180  51.920  34.690  1.00  0.00           H  
ATOM   1953  CD1 LEU A 155      42.520  50.280  35.350  1.00  0.00           C  
ATOM   1954 HD11 LEU A 155      41.850  49.420  35.260  1.00  0.00           H  
ATOM   1955 HD12 LEU A 155      43.450  49.810  35.000  1.00  0.00           H  
ATOM   1956 HD13 LEU A 155      42.700  50.630  36.360  1.00  0.00           H  
ATOM   1957  CD2 LEU A 155      43.120  52.460  34.570  1.00  0.00           C  
ATOM   1958 HD21 LEU A 155      44.120  52.120  34.270  1.00  0.00           H  
ATOM   1959 HD22 LEU A 155      42.740  53.210  33.880  1.00  0.00           H  
ATOM   1960 HD23 LEU A 155      43.090  52.790  35.600  1.00  0.00           H  
ATOM   1961  C   LEU A 155      39.340  50.540  33.030  1.00  0.00           C  
ATOM   1962  O   LEU A 155      38.820  51.450  32.390  1.00  0.00           O  
ATOM   1963  N   LYS A 156      38.710  49.900  34.030  1.00  0.00           N  
ATOM   1964  H   LYS A 156      39.230  49.240  34.590  1.00  0.00           H  
ATOM   1965  CA  LYS A 156      37.430  50.460  34.530  1.00  0.00           C  
ATOM   1966  HA  LYS A 156      36.960  51.140  33.830  1.00  0.00           H  
ATOM   1967  CB  LYS A 156      36.310  49.420  34.670  1.00  0.00           C  
ATOM   1968  HB3 LYS A 156      35.470  49.870  35.190  1.00  0.00           H  
ATOM   1969  HB2 LYS A 156      36.810  48.710  35.330  1.00  0.00           H  
ATOM   1970  CG  LYS A 156      35.790  48.610  33.470  1.00  0.00           C  
ATOM   1971  HG3 LYS A 156      34.910  48.090  33.830  1.00  0.00           H  
ATOM   1972  HG2 LYS A 156      36.640  47.950  33.260  1.00  0.00           H  
ATOM   1973  CD  LYS A 156      35.380  49.470  32.210  1.00  0.00           C  
ATOM   1974  HD3 LYS A 156      36.250  49.950  31.780  1.00  0.00           H  
ATOM   1975  HD2 LYS A 156      34.660  50.250  32.480  1.00  0.00           H  
ATOM   1976  CE  LYS A 156      34.870  48.550  31.060  1.00  0.00           C  
ATOM   1977  HE3 LYS A 156      34.220  47.750  31.410  1.00  0.00           H  
ATOM   1978  HE2 LYS A 156      35.730  48.090  30.590  1.00  0.00           H  
ATOM   1979  NZ  LYS A 156      34.150  49.210  30.000  1.00  0.00           N  
ATOM   1980  HZ1 LYS A 156      33.920  48.530  29.290  1.00  0.00           H  
ATOM   1981  HZ2 LYS A 156      33.280  49.510  30.390  1.00  0.00           H  
ATOM   1982  HZ3 LYS A 156      34.670  49.980  29.580  1.00  0.00           H  
ATOM   1983  C   LYS A 156      37.720  51.240  35.800  1.00  0.00           C  
ATOM   1984  O   LYS A 156      38.600  50.770  36.540  1.00  0.00           O  
ATOM   1985  N   CYS A 157      36.910  52.290  36.080  1.00  0.00           N  
ATOM   1986  H   CYS A 157      36.330  52.720  35.370  1.00  0.00           H  
ATOM   1987  CA  CYS A 157      37.000  53.200  37.300  1.00  0.00           C  
ATOM   1988  HA  CYS A 157      37.790  52.830  37.950  1.00  0.00           H  
ATOM   1989  CB  CYS A 157      37.330  54.620  36.710  1.00  0.00           C  
ATOM   1990  HB3 CYS A 157      36.990  55.340  37.470  1.00  0.00           H  
ATOM   1991  HB2 CYS A 157      36.770  54.810  35.800  1.00  0.00           H  
ATOM   1992  SG  CYS A 157      39.060  54.900  36.490  1.00  0.00           S  
ATOM   1993  C   CYS A 157      35.700  53.150  38.110  1.00  0.00           C  
ATOM   1994  O   CYS A 157      34.660  52.680  37.600  1.00  0.00           O  
ATOM   1995  N   LEU A 158      35.830  53.620  39.380  1.00  0.00           N  
ATOM   1996  H   LEU A 158      36.710  53.980  39.680  1.00  0.00           H  
ATOM   1997  CA  LEU A 158      34.680  53.520  40.350  1.00  0.00           C  
ATOM   1998  HA  LEU A 158      33.770  53.810  39.840  1.00  0.00           H  
ATOM   1999  CB  LEU A 158      34.680  52.080  40.920  1.00  0.00           C  
ATOM   2000  HB3 LEU A 158      35.600  51.890  41.480  1.00  0.00           H  
ATOM   2001  HB2 LEU A 158      34.550  51.260  40.200  1.00  0.00           H  
ATOM   2002  CG  LEU A 158      33.520  51.760  41.960  1.00  0.00           C  
ATOM   2003  HG  LEU A 158      33.710  52.550  42.690  1.00  0.00           H  
ATOM   2004  CD1 LEU A 158      32.160  51.960  41.400  1.00  0.00           C  
ATOM   2005 HD11 LEU A 158      31.440  51.910  42.200  1.00  0.00           H  
ATOM   2006 HD12 LEU A 158      32.090  53.000  41.080  1.00  0.00           H  
ATOM   2007 HD13 LEU A 158      31.880  51.290  40.590  1.00  0.00           H  
ATOM   2008  CD2 LEU A 158      33.700  50.430  42.740  1.00  0.00           C  
ATOM   2009 HD21 LEU A 158      33.840  49.560  42.110  1.00  0.00           H  
ATOM   2010 HD22 LEU A 158      34.480  50.550  43.490  1.00  0.00           H  
ATOM   2011 HD23 LEU A 158      32.810  50.220  43.330  1.00  0.00           H  
ATOM   2012  C   LEU A 158      34.960  54.480  41.520  1.00  0.00           C  
ATOM   2013  O   LEU A 158      35.980  54.310  42.260  1.00  0.00           O  
ATOM   2014  N   LYS A 159      34.130  55.470  41.810  1.00  0.00           N  
ATOM   2015  H   LYS A 159      33.460  55.750  41.100  1.00  0.00           H  
ATOM   2016  CA  LYS A 159      34.230  56.320  43.020  1.00  0.00           C  
ATOM   2017  HA  LYS A 159      35.310  56.410  43.170  1.00  0.00           H  
ATOM   2018  CB  LYS A 159      33.780  57.790  42.930  1.00  0.00           C  
ATOM   2019  HB3 LYS A 159      33.820  58.180  43.950  1.00  0.00           H  
ATOM   2020  HB2 LYS A 159      32.760  57.890  42.570  1.00  0.00           H  
ATOM   2021  CG  LYS A 159      34.500  58.680  41.950  1.00  0.00           C  
ATOM   2022  HG3 LYS A 159      33.860  59.560  41.890  1.00  0.00           H  
ATOM   2023  HG2 LYS A 159      34.550  58.200  40.970  1.00  0.00           H  
ATOM   2024  CD  LYS A 159      35.950  59.030  42.440  1.00  0.00           C  
ATOM   2025  HD3 LYS A 159      36.510  59.320  41.560  1.00  0.00           H  
ATOM   2026  HD2 LYS A 159      36.480  58.150  42.790  1.00  0.00           H  
ATOM   2027  CE  LYS A 159      36.000  60.070  43.580  1.00  0.00           C  
ATOM   2028  HE3 LYS A 159      36.920  59.940  44.150  1.00  0.00           H  
ATOM   2029  HE2 LYS A 159      35.080  59.970  44.150  1.00  0.00           H  
ATOM   2030  NZ  LYS A 159      35.960  61.520  43.140  1.00  0.00           N  
ATOM   2031  HZ1 LYS A 159      35.080  61.780  42.740  1.00  0.00           H  
ATOM   2032  HZ2 LYS A 159      36.110  62.120  43.930  1.00  0.00           H  
ATOM   2033  HZ3 LYS A 159      36.820  61.640  42.620  1.00  0.00           H  
ATOM   2034  C   LYS A 159      33.680  55.530  44.170  1.00  0.00           C  
ATOM   2035  O   LYS A 159      32.690  54.890  43.920  1.00  0.00           O  
ATOM   2036  N   ALA A 160      34.200  55.480  45.400  1.00  0.00           N  
ATOM   2037  H   ALA A 160      35.100  55.930  45.550  1.00  0.00           H  
ATOM   2038  CA  ALA A 160      33.480  54.940  46.620  1.00  0.00           C  
ATOM   2039  HA  ALA A 160      32.430  55.110  46.380  1.00  0.00           H  
ATOM   2040  CB  ALA A 160      33.790  53.430  46.760  1.00  0.00           C  
ATOM   2041  HB1 ALA A 160      34.860  53.270  46.910  1.00  0.00           H  
ATOM   2042  HB2 ALA A 160      33.200  53.040  47.590  1.00  0.00           H  
ATOM   2043  HB3 ALA A 160      33.460  53.040  45.800  1.00  0.00           H  
ATOM   2044  C   ALA A 160      33.870  55.680  47.920  1.00  0.00           C  
ATOM   2045  O   ALA A 160      35.000  56.060  48.030  1.00  0.00           O  
ATOM   2046  N   PRO A 161      32.960  55.840  48.860  1.00  0.00           N  
ATOM   2047  CD  PRO A 161      31.490  55.600  48.750  1.00  0.00           C  
ATOM   2048  HD3 PRO A 161      31.370  54.550  48.450  1.00  0.00           H  
ATOM   2049  HD2 PRO A 161      31.030  56.370  48.130  1.00  0.00           H  
ATOM   2050  CG  PRO A 161      30.890  55.780  50.090  1.00  0.00           C  
ATOM   2051  HG3 PRO A 161      30.570  54.820  50.490  1.00  0.00           H  
ATOM   2052  HG2 PRO A 161      29.940  56.300  49.900  1.00  0.00           H  
ATOM   2053  CB  PRO A 161      31.830  56.570  50.930  1.00  0.00           C  
ATOM   2054  HB3 PRO A 161      31.790  56.430  52.010  1.00  0.00           H  
ATOM   2055  HB2 PRO A 161      31.610  57.630  50.750  1.00  0.00           H  
ATOM   2056  CA  PRO A 161      33.180  56.250  50.230  1.00  0.00           C  
ATOM   2057  HA  PRO A 161      33.750  57.170  50.130  1.00  0.00           H  
ATOM   2058  C   PRO A 161      33.950  55.130  51.010  1.00  0.00           C  
ATOM   2059  O   PRO A 161      33.650  53.950  50.840  1.00  0.00           O  
ATOM   2060  N   ILE A 162      34.710  55.500  52.050  1.00  0.00           N  
ATOM   2061  H   ILE A 162      35.100  56.430  52.070  1.00  0.00           H  
ATOM   2062  CA  ILE A 162      35.120  54.640  53.180  1.00  0.00           C  
ATOM   2063  HA  ILE A 162      35.470  53.690  52.800  1.00  0.00           H  
ATOM   2064  CB  ILE A 162      36.360  55.230  53.930  1.00  0.00           C  
ATOM   2065  HB  ILE A 162      36.160  56.270  54.190  1.00  0.00           H  
ATOM   2066  CG2 ILE A 162      36.700  54.440  55.210  1.00  0.00           C  
ATOM   2067 HG21 ILE A 162      35.850  54.440  55.900  1.00  0.00           H  
ATOM   2068 HG22 ILE A 162      37.090  53.470  54.920  1.00  0.00           H  
ATOM   2069 HG23 ILE A 162      37.590  54.780  55.750  1.00  0.00           H  
ATOM   2070  CG1 ILE A 162      37.490  55.290  52.890  1.00  0.00           C  
ATOM   2071 HG13 ILE A 162      37.170  55.860  52.020  1.00  0.00           H  
ATOM   2072 HG12 ILE A 162      37.800  54.280  52.600  1.00  0.00           H  
ATOM   2073  CD1 ILE A 162      38.780  55.980  53.310  1.00  0.00           C  
ATOM   2074 HD11 ILE A 162      38.890  55.980  54.400  1.00  0.00           H  
ATOM   2075 HD12 ILE A 162      39.560  55.350  52.880  1.00  0.00           H  
ATOM   2076 HD13 ILE A 162      38.810  57.000  52.940  1.00  0.00           H  
ATOM   2077  C   ILE A 162      33.860  54.420  54.080  1.00  0.00           C  
ATOM   2078  O   ILE A 162      33.120  55.420  54.380  1.00  0.00           O  
ATOM   2079  N   LEU A 163      33.510  53.160  54.250  1.00  0.00           N  
ATOM   2080  H   LEU A 163      34.110  52.390  54.020  1.00  0.00           H  
ATOM   2081  CA  LEU A 163      32.520  52.930  55.320  1.00  0.00           C  
ATOM   2082  HA  LEU A 163      31.730  53.660  55.150  1.00  0.00           H  
ATOM   2083  CB  LEU A 163      31.950  51.400  55.150  1.00  0.00           C  
ATOM   2084  HB3 LEU A 163      32.710  50.740  55.570  1.00  0.00           H  
ATOM   2085  HB2 LEU A 163      31.710  51.160  54.110  1.00  0.00           H  
ATOM   2086  CG  LEU A 163      30.630  51.200  55.840  1.00  0.00           C  
ATOM   2087  HG  LEU A 163      30.720  51.490  56.890  1.00  0.00           H  
ATOM   2088  CD1 LEU A 163      29.470  51.980  55.290  1.00  0.00           C  
ATOM   2089 HD11 LEU A 163      28.510  51.840  55.780  1.00  0.00           H  
ATOM   2090 HD12 LEU A 163      29.660  53.030  55.510  1.00  0.00           H  
ATOM   2091 HD13 LEU A 163      29.380  51.810  54.210  1.00  0.00           H  
ATOM   2092  CD2 LEU A 163      30.310  49.670  55.670  1.00  0.00           C  
ATOM   2093 HD21 LEU A 163      29.290  49.440  56.010  1.00  0.00           H  
ATOM   2094 HD22 LEU A 163      30.200  49.410  54.620  1.00  0.00           H  
ATOM   2095 HD23 LEU A 163      30.880  48.910  56.210  1.00  0.00           H  
ATOM   2096  C   LEU A 163      33.110  53.110  56.690  1.00  0.00           C  
ATOM   2097  O   LEU A 163      34.250  52.740  56.950  1.00  0.00           O  
ATOM   2098  N   SER A 164      32.340  53.580  57.660  1.00  0.00           N  
ATOM   2099  H   SER A 164      31.500  53.990  57.290  1.00  0.00           H  
ATOM   2100  CA  SER A 164      32.460  53.510  59.110  1.00  0.00           C  
ATOM   2101  HA  SER A 164      33.210  54.230  59.450  1.00  0.00           H  
ATOM   2102  CB  SER A 164      31.160  53.830  59.730  1.00  0.00           C  
ATOM   2103  HB3 SER A 164      30.380  53.230  59.260  1.00  0.00           H  
ATOM   2104  HB2 SER A 164      30.930  54.880  59.540  1.00  0.00           H  
ATOM   2105  OG  SER A 164      31.140  53.610  61.160  1.00  0.00           O  
ATOM   2106  HG  SER A 164      30.250  53.620  61.520  1.00  0.00           H  
ATOM   2107  C   SER A 164      32.970  52.130  59.570  1.00  0.00           C  
ATOM   2108  O   SER A 164      32.620  51.030  59.080  1.00  0.00           O  
ATOM   2109  N   ASP A 165      33.850  52.220  60.520  1.00  0.00           N  
ATOM   2110  H   ASP A 165      34.280  53.120  60.660  1.00  0.00           H  
ATOM   2111  CA  ASP A 165      34.570  51.060  61.040  1.00  0.00           C  
ATOM   2112  HA  ASP A 165      34.940  50.440  60.240  1.00  0.00           H  
ATOM   2113  CB  ASP A 165      35.650  51.500  62.060  1.00  0.00           C  
ATOM   2114  HB3 ASP A 165      35.900  50.640  62.680  1.00  0.00           H  
ATOM   2115  HB2 ASP A 165      35.250  52.250  62.740  1.00  0.00           H  
ATOM   2116  CG  ASP A 165      36.950  52.080  61.470  1.00  0.00           C  
ATOM   2117  OD1 ASP A 165      37.790  52.500  62.310  1.00  0.00           O  
ATOM   2118  OD2 ASP A 165      37.170  51.990  60.220  1.00  0.00           O  
ATOM   2119  C   ASP A 165      33.540  50.150  61.660  1.00  0.00           C  
ATOM   2120  O   ASP A 165      33.490  49.030  61.250  1.00  0.00           O  
ATOM   2121  N   SER A 166      32.680  50.590  62.600  1.00  0.00           N  
ATOM   2122  H   SER A 166      32.770  51.510  63.000  1.00  0.00           H  
ATOM   2123  CA  SER A 166      31.630  49.820  63.230  1.00  0.00           C  
ATOM   2124  HA  SER A 166      32.030  48.940  63.750  1.00  0.00           H  
ATOM   2125  CB  SER A 166      30.800  50.590  64.210  1.00  0.00           C  
ATOM   2126  HB3 SER A 166      30.340  51.420  63.680  1.00  0.00           H  
ATOM   2127  HB2 SER A 166      31.400  51.000  65.030  1.00  0.00           H  
ATOM   2128  OG  SER A 166      29.840  49.660  64.820  1.00  0.00           O  
ATOM   2129  HG  SER A 166      28.970  49.950  64.560  1.00  0.00           H  
ATOM   2130  C   SER A 166      30.780  49.160  62.230  1.00  0.00           C  
ATOM   2131  O   SER A 166      30.460  47.950  62.350  1.00  0.00           O  
ATOM   2132  N   SER A 167      30.480  49.890  61.180  1.00  0.00           N  
ATOM   2133  H   SER A 167      30.880  50.820  61.110  1.00  0.00           H  
ATOM   2134  CA  SER A 167      29.590  49.270  60.150  1.00  0.00           C  
ATOM   2135  HA  SER A 167      28.660  48.980  60.640  1.00  0.00           H  
ATOM   2136  CB  SER A 167      29.140  50.300  59.150  1.00  0.00           C  
ATOM   2137  HB3 SER A 167      28.460  49.800  58.460  1.00  0.00           H  
ATOM   2138  HB2 SER A 167      30.020  50.690  58.660  1.00  0.00           H  
ATOM   2139  OG  SER A 167      28.390  51.370  59.730  1.00  0.00           O  
ATOM   2140  HG  SER A 167      27.530  51.000  59.930  1.00  0.00           H  
ATOM   2141  C   SER A 167      30.230  48.080  59.460  1.00  0.00           C  
ATOM   2142  O   SER A 167      29.590  47.070  59.140  1.00  0.00           O  
ATOM   2143  N   CYS A 168      31.540  48.180  59.210  1.00  0.00           N  
ATOM   2144  H   CYS A 168      32.010  49.060  59.420  1.00  0.00           H  
ATOM   2145  CA  CYS A 168      32.290  47.120  58.520  1.00  0.00           C  
ATOM   2146  HA  CYS A 168      31.710  46.710  57.700  1.00  0.00           H  
ATOM   2147  CB  CYS A 168      33.650  47.670  58.180  1.00  0.00           C  
ATOM   2148  HB3 CYS A 168      34.280  47.960  59.020  1.00  0.00           H  
ATOM   2149  HB2 CYS A 168      33.340  48.600  57.710  1.00  0.00           H  
ATOM   2150  SG  CYS A 168      34.730  46.810  57.050  1.00  0.00           S  
ATOM   2151  C   CYS A 168      32.580  45.980  59.480  1.00  0.00           C  
ATOM   2152  O   CYS A 168      32.500  44.830  59.100  1.00  0.00           O  
ATOM   2153  N   LYS A 169      32.960  46.350  60.730  1.00  0.00           N  
ATOM   2154  H   LYS A 169      32.950  47.330  60.970  1.00  0.00           H  
ATOM   2155  CA  LYS A 169      33.240  45.380  61.780  1.00  0.00           C  
ATOM   2156  HA  LYS A 169      34.040  44.740  61.410  1.00  0.00           H  
ATOM   2157  CB  LYS A 169      33.710  46.040  63.100  1.00  0.00           C  
ATOM   2158  HB3 LYS A 169      33.610  45.300  63.900  1.00  0.00           H  
ATOM   2159  HB2 LYS A 169      32.980  46.840  63.250  1.00  0.00           H  
ATOM   2160  CG  LYS A 169      35.100  46.600  62.960  1.00  0.00           C  
ATOM   2161  HG3 LYS A 169      35.060  47.240  62.080  1.00  0.00           H  
ATOM   2162  HG2 LYS A 169      35.790  45.790  62.690  1.00  0.00           H  
ATOM   2163  CD  LYS A 169      35.690  47.360  64.140  1.00  0.00           C  
ATOM   2164  HD3 LYS A 169      35.790  46.700  65.010  1.00  0.00           H  
ATOM   2165  HD2 LYS A 169      35.060  48.190  64.460  1.00  0.00           H  
ATOM   2166  CE  LYS A 169      37.000  48.030  63.830  1.00  0.00           C  
ATOM   2167  HE3 LYS A 169      36.870  48.650  62.930  1.00  0.00           H  
ATOM   2168  HE2 LYS A 169      37.730  47.240  63.680  1.00  0.00           H  
ATOM   2169  NZ  LYS A 169      37.430  48.880  64.960  1.00  0.00           N  
ATOM   2170  HZ1 LYS A 169      36.760  49.580  65.230  1.00  0.00           H  
ATOM   2171  HZ2 LYS A 169      37.690  48.260  65.720  1.00  0.00           H  
ATOM   2172  HZ3 LYS A 169      38.310  49.290  64.710  1.00  0.00           H  
ATOM   2173  C   LYS A 169      32.000  44.500  61.990  1.00  0.00           C  
ATOM   2174  O   LYS A 169      32.150  43.270  61.840  1.00  0.00           O  
ATOM   2175  N   SER A 170      30.820  45.150  62.090  1.00  0.00           N  
ATOM   2176  H   SER A 170      30.840  46.150  62.230  1.00  0.00           H  
ATOM   2177  CA  SER A 170      29.560  44.420  62.020  1.00  0.00           C  
ATOM   2178  HA  SER A 170      28.750  45.160  61.960  1.00  0.00           H  
ATOM   2179  CB  SER A 170      29.240  43.680  63.320  1.00  0.00           C  
ATOM   2180  HB3 SER A 170      29.790  42.740  63.420  1.00  0.00           H  
ATOM   2181  HB2 SER A 170      28.170  43.490  63.380  1.00  0.00           H  
ATOM   2182  OG  SER A 170      29.580  44.440  64.430  1.00  0.00           O  
ATOM   2183  HG  SER A 170      28.810  44.990  64.560  1.00  0.00           H  
ATOM   2184  C   SER A 170      29.240  43.570  60.760  1.00  0.00           C  
ATOM   2185  O   SER A 170      28.660  42.480  60.890  1.00  0.00           O  
ATOM   2186  N   ALA A 171      29.600  44.080  59.570  1.00  0.00           N  
ATOM   2187  H   ALA A 171      30.110  44.950  59.570  1.00  0.00           H  
ATOM   2188  CA  ALA A 171      29.420  43.350  58.290  1.00  0.00           C  
ATOM   2189  HA  ALA A 171      28.390  42.990  58.330  1.00  0.00           H  
ATOM   2190  CB  ALA A 171      29.590  44.280  57.110  1.00  0.00           C  
ATOM   2191  HB1 ALA A 171      29.220  45.270  57.370  1.00  0.00           H  
ATOM   2192  HB2 ALA A 171      30.620  44.310  56.770  1.00  0.00           H  
ATOM   2193  HB3 ALA A 171      28.950  44.040  56.270  1.00  0.00           H  
ATOM   2194  C   ALA A 171      30.260  42.080  58.090  1.00  0.00           C  
ATOM   2195  O   ALA A 171      29.910  41.160  57.360  1.00  0.00           O  
ATOM   2196  N   TYR A 172      31.380  42.030  58.750  1.00  0.00           N  
ATOM   2197  H   TYR A 172      31.680  42.860  59.240  1.00  0.00           H  
ATOM   2198  CA  TYR A 172      32.250  40.880  58.810  1.00  0.00           C  
ATOM   2199  HA  TYR A 172      31.730  39.990  58.460  1.00  0.00           H  
ATOM   2200  CB  TYR A 172      33.390  41.140  57.860  1.00  0.00           C  
ATOM   2201  HB3 TYR A 172      34.160  40.370  57.930  1.00  0.00           H  
ATOM   2202  HB2 TYR A 172      33.850  42.060  58.210  1.00  0.00           H  
ATOM   2203  CG  TYR A 172      33.050  41.230  56.390  1.00  0.00           C  
ATOM   2204  CD1 TYR A 172      32.990  40.130  55.590  1.00  0.00           C  
ATOM   2205  HD1 TYR A 172      33.090  39.150  56.030  1.00  0.00           H  
ATOM   2206  CE1 TYR A 172      32.820  40.240  54.230  1.00  0.00           C  
ATOM   2207  HE1 TYR A 172      32.760  39.330  53.680  1.00  0.00           H  
ATOM   2208  CZ  TYR A 172      32.760  41.490  53.580  1.00  0.00           C  
ATOM   2209  OH  TYR A 172      32.730  41.580  52.200  1.00  0.00           O  
ATOM   2210  HH  TYR A 172      32.450  42.460  51.960  1.00  0.00           H  
ATOM   2211  CE2 TYR A 172      32.790  42.640  54.380  1.00  0.00           C  
ATOM   2212  HE2 TYR A 172      32.640  43.600  53.930  1.00  0.00           H  
ATOM   2213  CD2 TYR A 172      33.130  42.490  55.780  1.00  0.00           C  
ATOM   2214  HD2 TYR A 172      33.320  43.360  56.380  1.00  0.00           H  
ATOM   2215  C   TYR A 172      32.740  40.670  60.210  1.00  0.00           C  
ATOM   2216  O   TYR A 172      33.890  40.940  60.510  1.00  0.00           O  
ATOM   2217  N   PRO A 173      31.920  40.100  61.110  1.00  0.00           N  
ATOM   2218  CD  PRO A 173      30.500  39.740  60.920  1.00  0.00           C  
ATOM   2219  HD3 PRO A 173      30.600  38.720  60.540  1.00  0.00           H  
ATOM   2220  HD2 PRO A 173      30.020  40.430  60.230  1.00  0.00           H  
ATOM   2221  CG  PRO A 173      29.870  39.570  62.310  1.00  0.00           C  
ATOM   2222  HG3 PRO A 173      29.030  38.890  62.340  1.00  0.00           H  
ATOM   2223  HG2 PRO A 173      29.640  40.500  62.850  1.00  0.00           H  
ATOM   2224  CB  PRO A 173      31.120  38.990  63.000  1.00  0.00           C  
ATOM   2225  HB3 PRO A 173      31.220  37.920  62.810  1.00  0.00           H  
ATOM   2226  HB2 PRO A 173      31.050  39.180  64.070  1.00  0.00           H  
ATOM   2227  CA  PRO A 173      32.340  39.690  62.430  1.00  0.00           C  
ATOM   2228  HA  PRO A 173      32.470  40.560  63.070  1.00  0.00           H  
ATOM   2229  C   PRO A 173      33.700  38.940  62.560  1.00  0.00           C  
ATOM   2230  O   PRO A 173      34.010  38.040  61.760  1.00  0.00           O  
ATOM   2231  N   GLY A 174      34.480  39.290  63.640  1.00  0.00           N  
ATOM   2232  H   GLY A 174      34.110  39.800  64.430  1.00  0.00           H  
ATOM   2233  CA  GLY A 174      35.810  38.710  63.890  1.00  0.00           C  
ATOM   2234  HA3 GLY A 174      35.680  37.640  64.080  1.00  0.00           H  
ATOM   2235  HA2 GLY A 174      36.090  39.050  64.890  1.00  0.00           H  
ATOM   2236  C   GLY A 174      36.910  38.870  62.860  1.00  0.00           C  
ATOM   2237  O   GLY A 174      38.040  38.710  63.170  1.00  0.00           O  
ATOM   2238  N   GLN A 175      36.610  39.250  61.630  1.00  0.00           N  
ATOM   2239  H   GLN A 175      35.610  39.350  61.520  1.00  0.00           H  
ATOM   2240  CA  GLN A 175      37.580  39.590  60.470  1.00  0.00           C  
ATOM   2241  HA  GLN A 175      38.320  38.770  60.470  1.00  0.00           H  
ATOM   2242  CB  GLN A 175      36.760  39.470  59.160  1.00  0.00           C  
ATOM   2243  HB3 GLN A 175      36.030  40.270  59.220  1.00  0.00           H  
ATOM   2244  HB2 GLN A 175      36.260  38.510  59.270  1.00  0.00           H  
ATOM   2245  CG  GLN A 175      37.510  39.560  57.830  1.00  0.00           C  
ATOM   2246  HG3 GLN A 175      37.880  40.580  57.750  1.00  0.00           H  
ATOM   2247  HG2 GLN A 175      36.800  39.400  57.010  1.00  0.00           H  
ATOM   2248  CD  GLN A 175      38.660  38.600  57.770  1.00  0.00           C  
ATOM   2249  OE1 GLN A 175      38.540  37.390  57.800  1.00  0.00           O  
ATOM   2250  NE2 GLN A 175      39.890  39.160  57.720  1.00  0.00           N  
ATOM   2251 HE21 GLN A 175      39.900  40.160  57.700  1.00  0.00           H  
ATOM   2252 HE22 GLN A 175      40.760  38.650  57.720  1.00  0.00           H  
ATOM   2253  C   GLN A 175      38.310  40.860  60.490  1.00  0.00           C  
ATOM   2254  O   GLN A 175      39.530  40.950  60.230  1.00  0.00           O  
ATOM   2255  N   ILE A 176      37.590  42.010  60.660  1.00  0.00           N  
ATOM   2256  H   ILE A 176      36.650  41.800  60.970  1.00  0.00           H  
ATOM   2257  CA  ILE A 176      38.050  43.360  60.360  1.00  0.00           C  
ATOM   2258  HA  ILE A 176      38.640  43.140  59.460  1.00  0.00           H  
ATOM   2259  CB  ILE A 176      36.940  44.380  60.110  1.00  0.00           C  
ATOM   2260  HB  ILE A 176      36.380  44.430  61.050  1.00  0.00           H  
ATOM   2261  CG2 ILE A 176      37.520  45.780  59.960  1.00  0.00           C  
ATOM   2262 HG21 ILE A 176      37.840  46.090  60.950  1.00  0.00           H  
ATOM   2263 HG22 ILE A 176      38.290  45.760  59.190  1.00  0.00           H  
ATOM   2264 HG23 ILE A 176      36.710  46.470  59.750  1.00  0.00           H  
ATOM   2265  CG1 ILE A 176      35.880  43.950  59.060  1.00  0.00           C  
ATOM   2266 HG13 ILE A 176      35.280  44.830  58.800  1.00  0.00           H  
ATOM   2267 HG12 ILE A 176      35.150  43.270  59.510  1.00  0.00           H  
ATOM   2268  CD1 ILE A 176      36.390  43.390  57.710  1.00  0.00           C  
ATOM   2269 HD11 ILE A 176      37.200  44.040  57.380  1.00  0.00           H  
ATOM   2270 HD12 ILE A 176      36.670  42.370  57.940  1.00  0.00           H  
ATOM   2271 HD13 ILE A 176      35.640  43.410  56.920  1.00  0.00           H  
ATOM   2272  C   ILE A 176      39.110  43.820  61.410  1.00  0.00           C  
ATOM   2273  O   ILE A 176      38.720  44.360  62.450  1.00  0.00           O  
ATOM   2274  N   THR A 177      40.390  43.780  61.090  1.00  0.00           N  
ATOM   2275  H   THR A 177      40.700  43.280  60.280  1.00  0.00           H  
ATOM   2276  CA  THR A 177      41.520  44.350  61.910  1.00  0.00           C  
ATOM   2277  HA  THR A 177      41.260  44.230  62.960  1.00  0.00           H  
ATOM   2278  CB  THR A 177      42.860  43.630  61.710  1.00  0.00           C  
ATOM   2279  HB  THR A 177      43.660  44.050  62.320  1.00  0.00           H  
ATOM   2280  CG2 THR A 177      42.740  42.170  62.180  1.00  0.00           C  
ATOM   2281 HG21 THR A 177      42.980  42.090  63.240  1.00  0.00           H  
ATOM   2282 HG22 THR A 177      41.780  41.700  61.970  1.00  0.00           H  
ATOM   2283 HG23 THR A 177      43.560  41.620  61.710  1.00  0.00           H  
ATOM   2284  OG1 THR A 177      43.180  43.610  60.320  1.00  0.00           O  
ATOM   2285  HG1 THR A 177      43.990  43.080  60.250  1.00  0.00           H  
ATOM   2286  C   THR A 177      41.730  45.810  61.550  1.00  0.00           C  
ATOM   2287  O   THR A 177      41.030  46.330  60.660  1.00  0.00           O  
ATOM   2288  N   SER A 178      42.720  46.440  62.130  1.00  0.00           N  
ATOM   2289  H   SER A 178      43.350  45.980  62.760  1.00  0.00           H  
ATOM   2290  CA  SER A 178      43.100  47.870  61.780  1.00  0.00           C  
ATOM   2291  HA  SER A 178      42.160  48.400  61.760  1.00  0.00           H  
ATOM   2292  CB  SER A 178      43.920  48.520  62.800  1.00  0.00           C  
ATOM   2293  HB3 SER A 178      43.550  48.420  63.810  1.00  0.00           H  
ATOM   2294  HB2 SER A 178      43.960  49.600  62.650  1.00  0.00           H  
ATOM   2295  OG  SER A 178      45.230  48.020  62.790  1.00  0.00           O  
ATOM   2296  HG  SER A 178      45.310  47.420  63.540  1.00  0.00           H  
ATOM   2297  C   SER A 178      43.720  48.060  60.360  1.00  0.00           C  
ATOM   2298  O   SER A 178      43.780  49.140  59.810  1.00  0.00           O  
ATOM   2299  N   ASN A 179      44.250  47.020  59.780  1.00  0.00           N  
ATOM   2300  H   ASN A 179      44.250  46.130  60.250  1.00  0.00           H  
ATOM   2301  CA  ASN A 179      44.930  47.150  58.460  1.00  0.00           C  
ATOM   2302  HA  ASN A 179      45.270  48.140  58.190  1.00  0.00           H  
ATOM   2303  CB  ASN A 179      46.070  46.140  58.320  1.00  0.00           C  
ATOM   2304  HB3 ASN A 179      46.550  46.550  57.420  1.00  0.00           H  
ATOM   2305  HB2 ASN A 179      45.670  45.150  58.120  1.00  0.00           H  
ATOM   2306  CG  ASN A 179      47.020  46.090  59.440  1.00  0.00           C  
ATOM   2307  OD1 ASN A 179      47.630  47.080  59.810  1.00  0.00           O  
ATOM   2308  ND2 ASN A 179      47.180  44.960  60.040  1.00  0.00           N  
ATOM   2309 HD21 ASN A 179      46.750  44.140  59.630  1.00  0.00           H  
ATOM   2310 HD22 ASN A 179      47.850  44.820  60.770  1.00  0.00           H  
ATOM   2311  C   ASN A 179      43.950  46.900  57.250  1.00  0.00           C  
ATOM   2312  O   ASN A 179      44.450  46.900  56.140  1.00  0.00           O  
ATOM   2313  N   MET A 180      42.610  46.740  57.480  1.00  0.00           N  
ATOM   2314  H   MET A 180      42.310  46.780  58.440  1.00  0.00           H  
ATOM   2315  CA  MET A 180      41.540  46.610  56.440  1.00  0.00           C  
ATOM   2316  HA  MET A 180      41.980  46.980  55.510  1.00  0.00           H  
ATOM   2317  CB  MET A 180      41.200  45.100  56.150  1.00  0.00           C  
ATOM   2318  HB3 MET A 180      42.170  44.590  56.140  1.00  0.00           H  
ATOM   2319  HB2 MET A 180      40.560  45.030  55.280  1.00  0.00           H  
ATOM   2320  CG  MET A 180      40.420  44.520  57.340  1.00  0.00           C  
ATOM   2321  HG3 MET A 180      39.410  44.920  57.380  1.00  0.00           H  
ATOM   2322  HG2 MET A 180      40.930  44.820  58.260  1.00  0.00           H  
ATOM   2323  SD  MET A 180      40.170  42.740  57.240  1.00  0.00           S  
ATOM   2324  CE  MET A 180      41.850  42.110  56.950  1.00  0.00           C  
ATOM   2325  HE1 MET A 180      42.460  42.720  56.300  1.00  0.00           H  
ATOM   2326  HE2 MET A 180      42.380  42.030  57.910  1.00  0.00           H  
ATOM   2327  HE3 MET A 180      41.820  41.040  56.700  1.00  0.00           H  
ATOM   2328  C   MET A 180      40.290  47.430  56.660  1.00  0.00           C  
ATOM   2329  O   MET A 180      40.060  47.810  57.780  1.00  0.00           O  
ATOM   2330  N   PHE A 181      39.530  47.790  55.590  1.00  0.00           N  
ATOM   2331  H   PHE A 181      39.970  47.710  54.690  1.00  0.00           H  
ATOM   2332  CA  PHE A 181      38.310  48.590  55.750  1.00  0.00           C  
ATOM   2333  HA  PHE A 181      37.740  48.190  56.590  1.00  0.00           H  
ATOM   2334  CB  PHE A 181      38.640  50.080  56.040  1.00  0.00           C  
ATOM   2335  HB3 PHE A 181      39.100  50.190  57.030  1.00  0.00           H  
ATOM   2336  HB2 PHE A 181      37.650  50.510  56.080  1.00  0.00           H  
ATOM   2337  CG  PHE A 181      39.310  50.890  54.990  1.00  0.00           C  
ATOM   2338  CD1 PHE A 181      39.940  50.350  53.800  1.00  0.00           C  
ATOM   2339  HD1 PHE A 181      40.030  49.300  53.580  1.00  0.00           H  
ATOM   2340  CE1 PHE A 181      40.700  51.120  52.940  1.00  0.00           C  
ATOM   2341  HE1 PHE A 181      41.260  50.740  52.110  1.00  0.00           H  
ATOM   2342  CZ  PHE A 181      40.970  52.450  53.290  1.00  0.00           C  
ATOM   2343  HZ  PHE A 181      41.650  53.050  52.710  1.00  0.00           H  
ATOM   2344  CE2 PHE A 181      40.370  52.980  54.420  1.00  0.00           C  
ATOM   2345  HE2 PHE A 181      40.720  53.920  54.820  1.00  0.00           H  
ATOM   2346  CD2 PHE A 181      39.510  52.250  55.230  1.00  0.00           C  
ATOM   2347  HD2 PHE A 181      39.010  52.650  56.100  1.00  0.00           H  
ATOM   2348  C   PHE A 181      37.390  48.360  54.510  1.00  0.00           C  
ATOM   2349  O   PHE A 181      37.800  48.010  53.430  1.00  0.00           O  
ATOM   2350  N   CYS A 182      36.070  48.650  54.700  1.00  0.00           N  
ATOM   2351  H   CYS A 182      35.780  48.870  55.640  1.00  0.00           H  
ATOM   2352  CA  CYS A 182      34.990  48.460  53.700  1.00  0.00           C  
ATOM   2353  HA  CYS A 182      35.270  47.650  53.030  1.00  0.00           H  
ATOM   2354  CB  CYS A 182      33.690  48.060  54.460  1.00  0.00           C  
ATOM   2355  HB3 CYS A 182      32.800  48.030  53.840  1.00  0.00           H  
ATOM   2356  HB2 CYS A 182      33.600  48.890  55.160  1.00  0.00           H  
ATOM   2357  SG  CYS A 182      33.490  46.540  55.480  1.00  0.00           S  
ATOM   2358  C   CYS A 182      34.920  49.720  52.800  1.00  0.00           C  
ATOM   2359  O   CYS A 182      35.330  50.810  53.180  1.00  0.00           O  
ATOM   2360  N   ALA A 183      34.260  49.570  51.620  1.00  0.00           N  
ATOM   2361  H   ALA A 183      33.800  48.700  51.390  1.00  0.00           H  
ATOM   2362  CA  ALA A 183      34.080  50.590  50.600  1.00  0.00           C  
ATOM   2363  HA  ALA A 183      34.210  51.550  51.100  1.00  0.00           H  
ATOM   2364  CB  ALA A 183      35.170  50.520  49.560  1.00  0.00           C  
ATOM   2365  HB1 ALA A 183      36.160  50.380  50.000  1.00  0.00           H  
ATOM   2366  HB2 ALA A 183      34.890  49.750  48.830  1.00  0.00           H  
ATOM   2367  HB3 ALA A 183      35.230  51.480  49.060  1.00  0.00           H  
ATOM   2368  C   ALA A 183      32.700  50.520  49.910  1.00  0.00           C  
ATOM   2369  O   ALA A 183      32.220  49.400  49.670  1.00  0.00           O  
ATOM   2370  N   GLY A 184      32.050  51.640  49.650  1.00  0.00           N  
ATOM   2371  H   GLY A 184      32.380  52.520  50.020  1.00  0.00           H  
ATOM   2372  CA  GLY A 184      30.650  51.700  49.090  1.00  0.00           C  
ATOM   2373  HA3 GLY A 184      30.460  50.880  48.400  1.00  0.00           H  
ATOM   2374  HA2 GLY A 184      30.510  52.680  48.650  1.00  0.00           H  
ATOM   2375  C   GLY A 184      29.570  51.710  50.120  1.00  0.00           C  
ATOM   2376  O   GLY A 184      29.780  52.420  51.120  1.00  0.00           O  
ATOM   2377  N   TYR A 185      28.470  50.910  49.940  1.00  0.00           N  
ATOM   2378  H   TYR A 185      28.390  50.420  49.060  1.00  0.00           H  
ATOM   2379  CA  TYR A 185      27.400  50.820  50.940  1.00  0.00           C  
ATOM   2380  HA  TYR A 185      27.850  51.130  51.880  1.00  0.00           H  
ATOM   2381  CB  TYR A 185      26.230  51.680  50.460  1.00  0.00           C  
ATOM   2382  HB3 TYR A 185      25.320  51.640  51.070  1.00  0.00           H  
ATOM   2383  HB2 TYR A 185      25.940  51.280  49.500  1.00  0.00           H  
ATOM   2384  CG  TYR A 185      26.720  53.140  50.200  1.00  0.00           C  
ATOM   2385  CD1 TYR A 185      26.680  54.030  51.270  1.00  0.00           C  
ATOM   2386  HD1 TYR A 185      26.440  53.770  52.280  1.00  0.00           H  
ATOM   2387  CE1 TYR A 185      27.000  55.410  51.110  1.00  0.00           C  
ATOM   2388  HE1 TYR A 185      27.070  56.020  52.000  1.00  0.00           H  
ATOM   2389  CZ  TYR A 185      27.300  55.850  49.790  1.00  0.00           C  
ATOM   2390  OH  TYR A 185      27.520  57.180  49.560  1.00  0.00           O  
ATOM   2391  HH  TYR A 185      28.170  57.370  48.880  1.00  0.00           H  
ATOM   2392  CE2 TYR A 185      27.170  54.960  48.650  1.00  0.00           C  
ATOM   2393  HE2 TYR A 185      27.290  55.340  47.650  1.00  0.00           H  
ATOM   2394  CD2 TYR A 185      26.760  53.620  48.880  1.00  0.00           C  
ATOM   2395  HD2 TYR A 185      26.650  53.000  48.010  1.00  0.00           H  
ATOM   2396  C   TYR A 185      26.820  49.420  51.050  1.00  0.00           C  
ATOM   2397  O   TYR A 185      26.900  48.590  50.170  1.00  0.00           O  
ATOM   2398  N   LEU A 186      26.250  49.090  52.240  1.00  0.00           N  
ATOM   2399  H   LEU A 186      26.210  49.840  52.920  1.00  0.00           H  
ATOM   2400  CA  LEU A 186      25.860  47.730  52.720  1.00  0.00           C  
ATOM   2401  HA  LEU A 186      26.720  47.050  52.700  1.00  0.00           H  
ATOM   2402  CB  LEU A 186      25.400  47.830  54.210  1.00  0.00           C  
ATOM   2403  HB3 LEU A 186      25.100  46.830  54.490  1.00  0.00           H  
ATOM   2404  HB2 LEU A 186      24.530  48.490  54.280  1.00  0.00           H  
ATOM   2405  CG  LEU A 186      26.560  48.150  55.230  1.00  0.00           C  
ATOM   2406  HG  LEU A 186      27.100  48.960  54.760  1.00  0.00           H  
ATOM   2407  CD1 LEU A 186      26.080  48.610  56.590  1.00  0.00           C  
ATOM   2408 HD11 LEU A 186      25.600  49.580  56.510  1.00  0.00           H  
ATOM   2409 HD12 LEU A 186      25.300  47.980  57.020  1.00  0.00           H  
ATOM   2410 HD13 LEU A 186      26.870  48.570  57.350  1.00  0.00           H  
ATOM   2411  CD2 LEU A 186      27.430  46.930  55.410  1.00  0.00           C  
ATOM   2412 HD21 LEU A 186      28.180  47.140  56.170  1.00  0.00           H  
ATOM   2413 HD22 LEU A 186      26.750  46.100  55.640  1.00  0.00           H  
ATOM   2414 HD23 LEU A 186      27.880  46.640  54.470  1.00  0.00           H  
ATOM   2415  C   LEU A 186      24.750  47.080  51.900  1.00  0.00           C  
ATOM   2416  O   LEU A 186      24.590  45.850  52.070  1.00  0.00           O  
ATOM   2417  N   GLU A 187      24.060  47.790  51.040  1.00  0.00           N  
ATOM   2418  H   GLU A 187      24.260  48.770  51.010  1.00  0.00           H  
ATOM   2419  CA  GLU A 187      23.180  47.320  50.020  1.00  0.00           C  
ATOM   2420  HA  GLU A 187      22.920  48.220  49.460  1.00  0.00           H  
ATOM   2421  CB  GLU A 187      21.880  46.710  50.630  1.00  0.00           C  
ATOM   2422  HB3 GLU A 187      22.120  45.690  50.940  1.00  0.00           H  
ATOM   2423  HB2 GLU A 187      21.140  46.590  49.840  1.00  0.00           H  
ATOM   2424  CG  GLU A 187      21.160  47.470  51.750  1.00  0.00           C  
ATOM   2425  HG3 GLU A 187      21.760  47.530  52.660  1.00  0.00           H  
ATOM   2426  HG2 GLU A 187      20.260  46.880  51.870  1.00  0.00           H  
ATOM   2427  CD  GLU A 187      20.840  48.950  51.320  1.00  0.00           C  
ATOM   2428  OE1 GLU A 187      20.670  49.260  50.130  1.00  0.00           O  
ATOM   2429  OE2 GLU A 187      20.840  49.820  52.190  1.00  0.00           O  
ATOM   2430  C   GLU A 187      23.880  46.510  48.950  1.00  0.00           C  
ATOM   2431  O   GLU A 187      23.360  45.670  48.220  1.00  0.00           O  
ATOM   2432  N   GLY A 188      25.240  46.660  48.910  1.00  0.00           N  
ATOM   2433  H   GLY A 188      25.610  47.230  49.650  1.00  0.00           H  
ATOM   2434  CA  GLY A 188      26.150  46.180  47.950  1.00  0.00           C  
ATOM   2435  HA3 GLY A 188      25.900  45.180  47.610  1.00  0.00           H  
ATOM   2436  HA2 GLY A 188      27.180  46.330  48.290  1.00  0.00           H  
ATOM   2437  C   GLY A 188      26.030  47.030  46.680  1.00  0.00           C  
ATOM   2438  O   GLY A 188      26.100  48.260  46.700  1.00  0.00           O  
ATOM   2439  N   GLY A 189      25.890  46.380  45.530  1.00  0.00           N  
ATOM   2440  H   GLY A 189      26.040  45.390  45.590  1.00  0.00           H  
ATOM   2441  CA  GLY A 189      25.800  46.970  44.200  1.00  0.00           C  
ATOM   2442  HA3 GLY A 189      25.380  47.980  44.200  1.00  0.00           H  
ATOM   2443  HA2 GLY A 189      25.180  46.360  43.560  1.00  0.00           H  
ATOM   2444  C   GLY A 189      27.220  46.960  43.580  1.00  0.00           C  
ATOM   2445  O   GLY A 189      27.620  45.930  42.960  1.00  0.00           O  
ATOM   2446  N   LYS A 190      27.940  48.050  43.390  1.00  0.00           N  
ATOM   2447  H   LYS A 190      27.550  48.930  43.740  1.00  0.00           H  
ATOM   2448  CA  LYS A 190      29.210  48.270  42.660  1.00  0.00           C  
ATOM   2449  HA  LYS A 190      29.240  47.440  41.950  1.00  0.00           H  
ATOM   2450  CB  LYS A 190      29.350  49.680  42.130  1.00  0.00           C  
ATOM   2451  HB3 LYS A 190      30.160  49.540  41.410  1.00  0.00           H  
ATOM   2452  HB2 LYS A 190      29.680  50.330  42.940  1.00  0.00           H  
ATOM   2453  CG  LYS A 190      27.950  50.110  41.490  1.00  0.00           C  
ATOM   2454  HG3 LYS A 190      27.210  50.120  42.290  1.00  0.00           H  
ATOM   2455  HG2 LYS A 190      27.610  49.310  40.830  1.00  0.00           H  
ATOM   2456  CD  LYS A 190      27.880  51.470  40.810  1.00  0.00           C  
ATOM   2457  HD3 LYS A 190      26.860  51.690  40.510  1.00  0.00           H  
ATOM   2458  HD2 LYS A 190      28.400  51.390  39.840  1.00  0.00           H  
ATOM   2459  CE  LYS A 190      28.480  52.620  41.700  1.00  0.00           C  
ATOM   2460  HE3 LYS A 190      29.420  52.360  42.190  1.00  0.00           H  
ATOM   2461  HE2 LYS A 190      27.720  52.640  42.480  1.00  0.00           H  
ATOM   2462  NZ  LYS A 190      28.590  53.860  40.970  1.00  0.00           N  
ATOM   2463  HZ1 LYS A 190      29.330  53.820  40.290  1.00  0.00           H  
ATOM   2464  HZ2 LYS A 190      27.770  54.150  40.460  1.00  0.00           H  
ATOM   2465  HZ3 LYS A 190      28.880  54.560  41.650  1.00  0.00           H  
ATOM   2466  C   LYS A 190      30.450  47.800  43.510  1.00  0.00           C  
ATOM   2467  O   LYS A 190      30.500  48.180  44.630  1.00  0.00           O  
ATOM   2468  N   ASP A 191      31.390  47.050  42.910  1.00  0.00           N  
ATOM   2469  H   ASP A 191      31.220  46.660  41.990  1.00  0.00           H  
ATOM   2470  CA  ASP A 191      32.580  46.620  43.660  1.00  0.00           C  
ATOM   2471  HA  ASP A 191      32.920  47.400  44.340  1.00  0.00           H  
ATOM   2472  CB  ASP A 191      32.280  45.440  44.580  1.00  0.00           C  
ATOM   2473  HB3 ASP A 191      32.120  44.500  44.050  1.00  0.00           H  
ATOM   2474  HB2 ASP A 191      31.310  45.600  45.060  1.00  0.00           H  
ATOM   2475  CG  ASP A 191      33.350  45.310  45.730  1.00  0.00           C  
ATOM   2476  OD1 ASP A 191      33.320  44.210  46.370  1.00  0.00           O  
ATOM   2477  OD2 ASP A 191      34.240  46.200  45.970  1.00  0.00           O  
ATOM   2478  C   ASP A 191      33.720  46.290  42.610  1.00  0.00           C  
ATOM   2479  O   ASP A 191      33.480  46.110  41.410  1.00  0.00           O  
ATOM   2480  N   SER A 192      34.950  45.980  43.130  1.00  0.00           N  
ATOM   2481  H   SER A 192      35.060  46.090  44.130  1.00  0.00           H  
ATOM   2482  CA  SER A 192      36.020  45.210  42.460  1.00  0.00           C  
ATOM   2483  HA  SER A 192      35.960  45.440  41.400  1.00  0.00           H  
ATOM   2484  CB  SER A 192      37.440  45.510  43.060  1.00  0.00           C  
ATOM   2485  HB3 SER A 192      38.200  44.890  42.570  1.00  0.00           H  
ATOM   2486  HB2 SER A 192      37.520  45.170  44.090  1.00  0.00           H  
ATOM   2487  OG  SER A 192      37.800  46.880  43.040  1.00  0.00           O  
ATOM   2488  HG  SER A 192      37.150  47.340  43.580  1.00  0.00           H  
ATOM   2489  C   SER A 192      35.630  43.700  42.490  1.00  0.00           C  
ATOM   2490  O   SER A 192      35.110  43.220  43.460  1.00  0.00           O  
ATOM   2491  N   CYS A 193      36.030  42.980  41.440  1.00  0.00           N  
ATOM   2492  H   CYS A 193      36.800  43.360  40.910  1.00  0.00           H  
ATOM   2493  CA  CYS A 193      35.900  41.530  41.300  1.00  0.00           C  
ATOM   2494  HA  CYS A 193      35.920  41.090  42.300  1.00  0.00           H  
ATOM   2495  CB  CYS A 193      34.470  41.230  40.790  1.00  0.00           C  
ATOM   2496  HB3 CYS A 193      34.560  41.300  39.710  1.00  0.00           H  
ATOM   2497  HB2 CYS A 193      33.780  41.970  41.190  1.00  0.00           H  
ATOM   2498  SG  CYS A 193      33.880  39.550  41.060  1.00  0.00           S  
ATOM   2499  C   CYS A 193      36.990  40.870  40.460  1.00  0.00           C  
ATOM   2500  O   CYS A 193      37.890  41.610  40.060  1.00  0.00           O  
ATOM   2501  N   GLN A 194      37.000  39.520  40.280  1.00  0.00           N  
ATOM   2502  H   GLN A 194      36.330  38.910  40.720  1.00  0.00           H  
ATOM   2503  CA  GLN A 194      38.260  38.750  39.960  1.00  0.00           C  
ATOM   2504  HA  GLN A 194      38.820  38.770  40.900  1.00  0.00           H  
ATOM   2505  CB  GLN A 194      37.930  37.320  39.620  1.00  0.00           C  
ATOM   2506  HB3 GLN A 194      38.890  36.810  39.660  1.00  0.00           H  
ATOM   2507  HB2 GLN A 194      37.490  37.190  38.620  1.00  0.00           H  
ATOM   2508  CG  GLN A 194      36.880  36.630  40.560  1.00  0.00           C  
ATOM   2509  HG3 GLN A 194      36.960  35.570  40.330  1.00  0.00           H  
ATOM   2510  HG2 GLN A 194      35.910  37.060  40.350  1.00  0.00           H  
ATOM   2511  CD  GLN A 194      37.340  36.790  42.010  1.00  0.00           C  
ATOM   2512  OE1 GLN A 194      36.840  37.640  42.720  1.00  0.00           O  
ATOM   2513  NE2 GLN A 194      38.390  36.160  42.510  1.00  0.00           N  
ATOM   2514 HE21 GLN A 194      38.880  35.470  41.960  1.00  0.00           H  
ATOM   2515 HE22 GLN A 194      38.520  36.350  43.490  1.00  0.00           H  
ATOM   2516  C   GLN A 194      39.060  39.480  38.730  1.00  0.00           C  
ATOM   2517  O   GLN A 194      38.530  39.540  37.580  1.00  0.00           O  
ATOM   2518  N   GLY A 195      40.340  39.860  39.010  1.00  0.00           N  
ATOM   2519  H   GLY A 195      40.520  39.710  40.000  1.00  0.00           H  
ATOM   2520  CA  GLY A 195      41.330  40.640  38.170  1.00  0.00           C  
ATOM   2521  HA3 GLY A 195      40.890  40.730  37.190  1.00  0.00           H  
ATOM   2522  HA2 GLY A 195      42.270  40.090  38.050  1.00  0.00           H  
ATOM   2523  C   GLY A 195      41.620  42.070  38.660  1.00  0.00           C  
ATOM   2524  O   GLY A 195      42.680  42.570  38.460  1.00  0.00           O  
ATOM   2525  N   ASP A 196      40.710  42.790  39.360  1.00  0.00           N  
ATOM   2526  H   ASP A 196      39.930  42.240  39.680  1.00  0.00           H  
ATOM   2527  CA  ASP A 196      40.930  44.060  39.880  1.00  0.00           C  
ATOM   2528  HA  ASP A 196      41.220  44.730  39.060  1.00  0.00           H  
ATOM   2529  CB  ASP A 196      39.550  44.570  40.370  1.00  0.00           C  
ATOM   2530  HB3 ASP A 196      39.640  45.490  40.950  1.00  0.00           H  
ATOM   2531  HB2 ASP A 196      39.190  43.790  41.050  1.00  0.00           H  
ATOM   2532  CG  ASP A 196      38.510  44.800  39.270  1.00  0.00           C  
ATOM   2533  OD1 ASP A 196      38.720  45.220  38.100  1.00  0.00           O  
ATOM   2534  OD2 ASP A 196      37.350  44.680  39.720  1.00  0.00           O  
ATOM   2535  C   ASP A 196      42.100  44.090  40.970  1.00  0.00           C  
ATOM   2536  O   ASP A 196      42.640  45.160  41.250  1.00  0.00           O  
ATOM   2537  N   SER A 197      42.380  42.990  41.650  1.00  0.00           N  
ATOM   2538  H   SER A 197      41.940  42.120  41.360  1.00  0.00           H  
ATOM   2539  CA  SER A 197      43.190  43.090  42.870  1.00  0.00           C  
ATOM   2540  HA  SER A 197      42.710  43.860  43.480  1.00  0.00           H  
ATOM   2541  CB  SER A 197      42.990  41.840  43.690  1.00  0.00           C  
ATOM   2542  HB3 SER A 197      43.220  40.940  43.110  1.00  0.00           H  
ATOM   2543  HB2 SER A 197      41.970  41.790  44.020  1.00  0.00           H  
ATOM   2544  OG  SER A 197      43.760  41.720  44.850  1.00  0.00           O  
ATOM   2545  HG  SER A 197      43.430  42.480  45.350  1.00  0.00           H  
ATOM   2546  C   SER A 197      44.640  43.300  42.650  1.00  0.00           C  
ATOM   2547  O   SER A 197      45.270  43.110  41.600  1.00  0.00           O  
ATOM   2548  N   GLY A 198      45.230  43.850  43.690  1.00  0.00           N  
ATOM   2549  H   GLY A 198      44.660  44.050  44.490  1.00  0.00           H  
ATOM   2550  CA  GLY A 198      46.610  44.270  43.780  1.00  0.00           C  
ATOM   2551  HA3 GLY A 198      47.100  43.820  42.920  1.00  0.00           H  
ATOM   2552  HA2 GLY A 198      47.120  43.970  44.700  1.00  0.00           H  
ATOM   2553  C   GLY A 198      46.830  45.710  43.550  1.00  0.00           C  
ATOM   2554  O   GLY A 198      47.830  46.230  43.970  1.00  0.00           O  
ATOM   2555  N   GLY A 199      45.990  46.340  42.740  1.00  0.00           N  
ATOM   2556  H   GLY A 199      45.080  45.940  42.550  1.00  0.00           H  
ATOM   2557  CA  GLY A 199      46.150  47.820  42.380  1.00  0.00           C  
ATOM   2558  HA3 GLY A 199      45.530  48.010  41.500  1.00  0.00           H  
ATOM   2559  HA2 GLY A 199      47.230  47.940  42.260  1.00  0.00           H  
ATOM   2560  C   GLY A 199      45.880  48.790  43.570  1.00  0.00           C  
ATOM   2561  O   GLY A 199      45.110  48.410  44.540  1.00  0.00           O  
ATOM   2562  N   PRO A 200      46.270  50.040  43.490  1.00  0.00           N  
ATOM   2563  CD  PRO A 200      47.060  50.600  42.410  1.00  0.00           C  
ATOM   2564  HD3 PRO A 200      46.430  50.730  41.520  1.00  0.00           H  
ATOM   2565  HD2 PRO A 200      47.980  50.080  42.150  1.00  0.00           H  
ATOM   2566  CG  PRO A 200      47.410  51.960  42.860  1.00  0.00           C  
ATOM   2567  HG3 PRO A 200      46.850  52.680  42.260  1.00  0.00           H  
ATOM   2568  HG2 PRO A 200      48.430  52.270  42.610  1.00  0.00           H  
ATOM   2569  CB  PRO A 200      47.300  51.960  44.360  1.00  0.00           C  
ATOM   2570  HB3 PRO A 200      47.310  52.950  44.810  1.00  0.00           H  
ATOM   2571  HB2 PRO A 200      48.210  51.510  44.750  1.00  0.00           H  
ATOM   2572  CA  PRO A 200      46.100  51.010  44.590  1.00  0.00           C  
ATOM   2573  HA  PRO A 200      46.200  50.630  45.620  1.00  0.00           H  
ATOM   2574  C   PRO A 200      44.760  51.740  44.550  1.00  0.00           C  
ATOM   2575  O   PRO A 200      44.040  51.720  43.570  1.00  0.00           O  
ATOM   2576  N   VAL A 201      44.430  52.500  45.670  1.00  0.00           N  
ATOM   2577  H   VAL A 201      45.020  52.420  46.480  1.00  0.00           H  
ATOM   2578  CA  VAL A 201      43.170  53.190  45.950  1.00  0.00           C  
ATOM   2579  HA  VAL A 201      42.630  53.160  45.000  1.00  0.00           H  
ATOM   2580  CB  VAL A 201      42.310  52.450  46.990  1.00  0.00           C  
ATOM   2581  HB  VAL A 201      42.950  52.400  47.870  1.00  0.00           H  
ATOM   2582  CG1 VAL A 201      41.000  53.230  47.240  1.00  0.00           C  
ATOM   2583 HG11 VAL A 201      40.270  52.530  47.650  1.00  0.00           H  
ATOM   2584 HG12 VAL A 201      41.180  53.970  48.020  1.00  0.00           H  
ATOM   2585 HG13 VAL A 201      40.620  53.680  46.320  1.00  0.00           H  
ATOM   2586  CG2 VAL A 201      41.980  51.050  46.550  1.00  0.00           C  
ATOM   2587 HG21 VAL A 201      42.790  50.720  45.910  1.00  0.00           H  
ATOM   2588 HG22 VAL A 201      42.040  50.500  47.480  1.00  0.00           H  
ATOM   2589 HG23 VAL A 201      40.980  50.970  46.110  1.00  0.00           H  
ATOM   2590  C   VAL A 201      43.560  54.610  46.450  1.00  0.00           C  
ATOM   2591  O   VAL A 201      44.280  54.720  47.470  1.00  0.00           O  
ATOM   2592  N   VAL A 202      43.210  55.650  45.680  1.00  0.00           N  
ATOM   2593  H   VAL A 202      42.610  55.440  44.890  1.00  0.00           H  
ATOM   2594  CA  VAL A 202      43.610  57.100  45.810  1.00  0.00           C  
ATOM   2595  HA  VAL A 202      44.600  57.080  46.290  1.00  0.00           H  
ATOM   2596  CB  VAL A 202      44.060  57.600  44.470  1.00  0.00           C  
ATOM   2597  HB  VAL A 202      43.260  57.540  43.740  1.00  0.00           H  
ATOM   2598  CG1 VAL A 202      44.350  59.100  44.550  1.00  0.00           C  
ATOM   2599 HG11 VAL A 202      44.420  59.590  43.580  1.00  0.00           H  
ATOM   2600 HG12 VAL A 202      43.540  59.630  45.040  1.00  0.00           H  
ATOM   2601 HG13 VAL A 202      45.260  59.290  45.120  1.00  0.00           H  
ATOM   2602  CG2 VAL A 202      45.330  56.960  43.870  1.00  0.00           C  
ATOM   2603 HG21 VAL A 202      45.050  55.920  43.660  1.00  0.00           H  
ATOM   2604 HG22 VAL A 202      45.660  57.430  42.950  1.00  0.00           H  
ATOM   2605 HG23 VAL A 202      46.180  56.910  44.530  1.00  0.00           H  
ATOM   2606  C   VAL A 202      42.480  57.950  46.460  1.00  0.00           C  
ATOM   2607  O   VAL A 202      41.400  58.020  45.890  1.00  0.00           O  
ATOM   2608  N   CYS A 203      42.690  58.600  47.590  1.00  0.00           N  
ATOM   2609  H   CYS A 203      43.620  58.630  48.000  1.00  0.00           H  
ATOM   2610  CA  CYS A 203      41.690  59.360  48.370  1.00  0.00           C  
ATOM   2611  HA  CYS A 203      40.780  59.590  47.810  1.00  0.00           H  
ATOM   2612  CB  CYS A 203      41.400  58.540  49.670  1.00  0.00           C  
ATOM   2613  HB3 CYS A 203      40.470  58.930  50.100  1.00  0.00           H  
ATOM   2614  HB2 CYS A 203      42.210  58.610  50.390  1.00  0.00           H  
ATOM   2615  SG  CYS A 203      41.090  56.850  49.470  1.00  0.00           S  
ATOM   2616  C   CYS A 203      42.250  60.720  48.840  1.00  0.00           C  
ATOM   2617  O   CYS A 203      43.250  61.190  48.210  1.00  0.00           O  
ATOM   2618  N   SER A 204      41.730  61.340  49.900  1.00  0.00           N  
ATOM   2619  H   SER A 204      40.860  61.060  50.290  1.00  0.00           H  
ATOM   2620  CA  SER A 204      42.520  62.530  50.430  1.00  0.00           C  
ATOM   2621  HA  SER A 204      42.760  63.210  49.600  1.00  0.00           H  
ATOM   2622  CB  SER A 204      41.690  63.300  51.440  1.00  0.00           C  
ATOM   2623  HB3 SER A 204      40.810  63.830  51.120  1.00  0.00           H  
ATOM   2624  HB2 SER A 204      42.310  64.070  51.910  1.00  0.00           H  
ATOM   2625  OG  SER A 204      41.300  62.480  52.570  1.00  0.00           O  
ATOM   2626  HG  SER A 204      40.490  62.800  52.980  1.00  0.00           H  
ATOM   2627  C   SER A 204      43.890  62.090  51.000  1.00  0.00           C  
ATOM   2628  O   SER A 204      44.040  60.960  51.470  1.00  0.00           O  
ATOM   2629  N   GLY A 205      44.860  62.990  51.020  1.00  0.00           N  
ATOM   2630  H   GLY A 205      44.630  63.900  50.660  1.00  0.00           H  
ATOM   2631  CA  GLY A 205      46.250  62.660  51.390  1.00  0.00           C  
ATOM   2632  HA3 GLY A 205      46.370  62.100  52.330  1.00  0.00           H  
ATOM   2633  HA2 GLY A 205      46.840  63.560  51.530  1.00  0.00           H  
ATOM   2634  C   GLY A 205      47.050  61.890  50.240  1.00  0.00           C  
ATOM   2635  O   GLY A 205      48.270  62.020  50.200  1.00  0.00           O  
ATOM   2636  N   LYS A 206      46.420  61.110  49.420  1.00  0.00           N  
ATOM   2637  H   LYS A 206      45.420  61.010  49.490  1.00  0.00           H  
ATOM   2638  CA  LYS A 206      47.020  60.350  48.360  1.00  0.00           C  
ATOM   2639  HA  LYS A 206      48.110  60.460  48.410  1.00  0.00           H  
ATOM   2640  CB  LYS A 206      46.620  61.020  46.980  1.00  0.00           C  
ATOM   2641  HB3 LYS A 206      45.550  60.880  46.870  1.00  0.00           H  
ATOM   2642  HB2 LYS A 206      47.120  60.560  46.130  1.00  0.00           H  
ATOM   2643  CG  LYS A 206      47.120  62.450  46.860  1.00  0.00           C  
ATOM   2644  HG3 LYS A 206      48.210  62.560  46.920  1.00  0.00           H  
ATOM   2645  HG2 LYS A 206      46.650  63.090  47.610  1.00  0.00           H  
ATOM   2646  CD  LYS A 206      46.840  63.050  45.450  1.00  0.00           C  
ATOM   2647  HD3 LYS A 206      45.770  63.280  45.510  1.00  0.00           H  
ATOM   2648  HD2 LYS A 206      47.000  62.320  44.660  1.00  0.00           H  
ATOM   2649  CE  LYS A 206      47.720  64.250  45.130  1.00  0.00           C  
ATOM   2650  HE3 LYS A 206      48.780  64.040  45.270  1.00  0.00           H  
ATOM   2651  HE2 LYS A 206      47.440  65.090  45.780  1.00  0.00           H  
ATOM   2652  NZ  LYS A 206      47.560  64.700  43.720  1.00  0.00           N  
ATOM   2653  HZ1 LYS A 206      48.340  65.310  43.480  1.00  0.00           H  
ATOM   2654  HZ2 LYS A 206      47.550  63.920  43.080  1.00  0.00           H  
ATOM   2655  HZ3 LYS A 206      46.700  65.230  43.630  1.00  0.00           H  
ATOM   2656  C   LYS A 206      46.570  58.820  48.390  1.00  0.00           C  
ATOM   2657  O   LYS A 206      45.340  58.460  48.440  1.00  0.00           O  
ATOM   2658  N   LEU A 207      47.590  57.890  48.360  1.00  0.00           N  
ATOM   2659  H   LEU A 207      48.540  58.230  48.270  1.00  0.00           H  
ATOM   2660  CA  LEU A 207      47.410  56.420  48.480  1.00  0.00           C  
ATOM   2661  HA  LEU A 207      46.620  56.190  47.760  1.00  0.00           H  
ATOM   2662  CB  LEU A 207      48.700  55.740  48.040  1.00  0.00           C  
ATOM   2663  HB3 LEU A 207      49.510  56.280  48.560  1.00  0.00           H  
ATOM   2664  HB2 LEU A 207      48.820  56.060  47.010  1.00  0.00           H  
ATOM   2665  CG  LEU A 207      48.770  54.230  48.130  1.00  0.00           C  
ATOM   2666  HG  LEU A 207      48.860  53.910  49.160  1.00  0.00           H  
ATOM   2667  CD1 LEU A 207      47.480  53.630  47.470  1.00  0.00           C  
ATOM   2668 HD11 LEU A 207      47.320  54.150  46.530  1.00  0.00           H  
ATOM   2669 HD12 LEU A 207      47.750  52.600  47.230  1.00  0.00           H  
ATOM   2670 HD13 LEU A 207      46.590  53.740  48.080  1.00  0.00           H  
ATOM   2671  CD2 LEU A 207      50.060  53.720  47.450  1.00  0.00           C  
ATOM   2672 HD21 LEU A 207      50.150  52.700  47.790  1.00  0.00           H  
ATOM   2673 HD22 LEU A 207      49.910  53.690  46.360  1.00  0.00           H  
ATOM   2674 HD23 LEU A 207      50.900  54.330  47.760  1.00  0.00           H  
ATOM   2675  C   LEU A 207      46.840  55.940  49.840  1.00  0.00           C  
ATOM   2676  O   LEU A 207      47.700  55.960  50.700  1.00  0.00           O  
ATOM   2677  N   GLN A 208      45.550  55.680  50.040  1.00  0.00           N  
ATOM   2678  H   GLN A 208      44.850  55.890  49.340  1.00  0.00           H  
ATOM   2679  CA  GLN A 208      45.080  55.200  51.280  1.00  0.00           C  
ATOM   2680  HA  GLN A 208      45.820  55.490  52.030  1.00  0.00           H  
ATOM   2681  CB  GLN A 208      43.820  55.830  51.860  1.00  0.00           C  
ATOM   2682  HB3 GLN A 208      43.510  55.340  52.790  1.00  0.00           H  
ATOM   2683  HB2 GLN A 208      43.080  55.710  51.060  1.00  0.00           H  
ATOM   2684  CG  GLN A 208      43.910  57.330  52.090  1.00  0.00           C  
ATOM   2685  HG3 GLN A 208      42.890  57.670  52.260  1.00  0.00           H  
ATOM   2686  HG2 GLN A 208      44.410  57.830  51.260  1.00  0.00           H  
ATOM   2687  CD  GLN A 208      44.670  57.720  53.420  1.00  0.00           C  
ATOM   2688  OE1 GLN A 208      45.070  56.940  54.250  1.00  0.00           O  
ATOM   2689  NE2 GLN A 208      44.930  59.020  53.620  1.00  0.00           N  
ATOM   2690 HE21 GLN A 208      44.650  59.700  52.920  1.00  0.00           H  
ATOM   2691 HE22 GLN A 208      45.210  59.300  54.540  1.00  0.00           H  
ATOM   2692  C   GLN A 208      45.080  53.710  51.380  1.00  0.00           C  
ATOM   2693  O   GLN A 208      44.980  53.160  52.520  1.00  0.00           O  
ATOM   2694  N   GLY A 209      44.940  52.950  50.260  1.00  0.00           N  
ATOM   2695  H   GLY A 209      44.890  53.510  49.420  1.00  0.00           H  
ATOM   2696  CA  GLY A 209      44.540  51.540  50.210  1.00  0.00           C  
ATOM   2697  HA3 GLY A 209      43.470  51.530  50.390  1.00  0.00           H  
ATOM   2698  HA2 GLY A 209      45.040  50.920  50.960  1.00  0.00           H  
ATOM   2699  C   GLY A 209      44.920  50.810  48.900  1.00  0.00           C  
ATOM   2700  O   GLY A 209      45.480  51.450  47.980  1.00  0.00           O  
ATOM   2701  N   ILE A 210      44.590  49.520  48.900  1.00  0.00           N  
ATOM   2702  H   ILE A 210      44.160  49.240  49.770  1.00  0.00           H  
ATOM   2703  CA  ILE A 210      44.790  48.480  47.820  1.00  0.00           C  
ATOM   2704  HA  ILE A 210      44.780  49.010  46.870  1.00  0.00           H  
ATOM   2705  CB  ILE A 210      46.030  47.580  48.100  1.00  0.00           C  
ATOM   2706  HB  ILE A 210      46.250  47.300  49.130  1.00  0.00           H  
ATOM   2707  CG2 ILE A 210      46.180  46.370  47.100  1.00  0.00           C  
ATOM   2708 HG21 ILE A 210      45.620  45.500  47.420  1.00  0.00           H  
ATOM   2709 HG22 ILE A 210      45.890  46.580  46.070  1.00  0.00           H  
ATOM   2710 HG23 ILE A 210      47.220  46.030  47.040  1.00  0.00           H  
ATOM   2711  CG1 ILE A 210      47.230  48.520  47.810  1.00  0.00           C  
ATOM   2712 HG13 ILE A 210      47.280  49.340  48.540  1.00  0.00           H  
ATOM   2713 HG12 ILE A 210      47.160  48.930  46.810  1.00  0.00           H  
ATOM   2714  CD1 ILE A 210      48.660  47.940  48.010  1.00  0.00           C  
ATOM   2715 HD11 ILE A 210      48.570  47.430  48.960  1.00  0.00           H  
ATOM   2716 HD12 ILE A 210      48.800  47.190  47.230  1.00  0.00           H  
ATOM   2717 HD13 ILE A 210      49.350  48.790  48.020  1.00  0.00           H  
ATOM   2718  C   ILE A 210      43.620  47.510  47.760  1.00  0.00           C  
ATOM   2719  O   ILE A 210      43.190  46.970  48.790  1.00  0.00           O  
ATOM   2720  N   VAL A 211      43.250  47.200  46.500  1.00  0.00           N  
ATOM   2721  H   VAL A 211      43.810  47.610  45.770  1.00  0.00           H  
ATOM   2722  CA  VAL A 211      42.170  46.240  46.310  1.00  0.00           C  
ATOM   2723  HA  VAL A 211      41.330  46.430  46.980  1.00  0.00           H  
ATOM   2724  CB  VAL A 211      41.680  46.360  44.840  1.00  0.00           C  
ATOM   2725  HB  VAL A 211      42.570  46.060  44.270  1.00  0.00           H  
ATOM   2726  CG1 VAL A 211      40.600  45.380  44.490  1.00  0.00           C  
ATOM   2727 HG11 VAL A 211      40.330  45.430  43.440  1.00  0.00           H  
ATOM   2728 HG12 VAL A 211      40.930  44.380  44.780  1.00  0.00           H  
ATOM   2729 HG13 VAL A 211      39.760  45.570  45.150  1.00  0.00           H  
ATOM   2730  CG2 VAL A 211      41.400  47.840  44.440  1.00  0.00           C  
ATOM   2731 HG21 VAL A 211      42.300  48.440  44.360  1.00  0.00           H  
ATOM   2732 HG22 VAL A 211      40.950  47.870  43.440  1.00  0.00           H  
ATOM   2733 HG23 VAL A 211      40.910  48.370  45.260  1.00  0.00           H  
ATOM   2734  C   VAL A 211      42.550  44.810  46.690  1.00  0.00           C  
ATOM   2735  O   VAL A 211      43.400  44.220  46.050  1.00  0.00           O  
ATOM   2736  N   SER A 212      41.880  44.190  47.680  1.00  0.00           N  
ATOM   2737  H   SER A 212      41.180  44.750  48.160  1.00  0.00           H  
ATOM   2738  CA  SER A 212      42.120  42.880  48.210  1.00  0.00           C  
ATOM   2739  HA  SER A 212      43.000  42.450  47.730  1.00  0.00           H  
ATOM   2740  CB  SER A 212      42.520  42.950  49.690  1.00  0.00           C  
ATOM   2741  HB3 SER A 212      41.710  43.010  50.420  1.00  0.00           H  
ATOM   2742  HB2 SER A 212      43.090  43.860  49.860  1.00  0.00           H  
ATOM   2743  OG  SER A 212      43.240  41.800  50.060  1.00  0.00           O  
ATOM   2744  HG  SER A 212      43.310  41.680  51.010  1.00  0.00           H  
ATOM   2745  C   SER A 212      41.010  41.820  47.930  1.00  0.00           C  
ATOM   2746  O   SER A 212      41.160  40.920  47.110  1.00  0.00           O  
ATOM   2747  N   TRP A 213      39.920  41.870  48.690  1.00  0.00           N  
ATOM   2748  H   TRP A 213      39.780  42.560  49.420  1.00  0.00           H  
ATOM   2749  CA  TRP A 213      38.940  40.780  48.810  1.00  0.00           C  
ATOM   2750  HA  TRP A 213      38.990  40.230  47.880  1.00  0.00           H  
ATOM   2751  CB  TRP A 213      39.370  39.870  50.020  1.00  0.00           C  
ATOM   2752  HB3 TRP A 213      40.420  39.710  49.760  1.00  0.00           H  
ATOM   2753  HB2 TRP A 213      38.760  38.960  49.990  1.00  0.00           H  
ATOM   2754  CG  TRP A 213      39.270  40.450  51.390  1.00  0.00           C  
ATOM   2755  CD1 TRP A 213      40.270  41.080  51.970  1.00  0.00           C  
ATOM   2756  HD1 TRP A 213      41.200  41.390  51.520  1.00  0.00           H  
ATOM   2757  NE1 TRP A 213      39.830  41.500  53.230  1.00  0.00           N  
ATOM   2758  HE1 TRP A 213      40.310  42.250  53.690  1.00  0.00           H  
ATOM   2759  CE2 TRP A 213      38.610  41.010  53.480  1.00  0.00           C  
ATOM   2760  CZ2 TRP A 213      37.760  41.110  54.620  1.00  0.00           C  
ATOM   2761  HZ2 TRP A 213      38.080  41.780  55.400  1.00  0.00           H  
ATOM   2762  CH2 TRP A 213      36.510  40.500  54.580  1.00  0.00           C  
ATOM   2763  HH2 TRP A 213      35.840  40.680  55.420  1.00  0.00           H  
ATOM   2764  CZ3 TRP A 213      36.090  39.870  53.430  1.00  0.00           C  
ATOM   2765  HZ3 TRP A 213      35.110  39.420  53.360  1.00  0.00           H  
ATOM   2766  CE3 TRP A 213      36.880  39.750  52.340  1.00  0.00           C  
ATOM   2767  HE3 TRP A 213      36.540  39.460  51.360  1.00  0.00           H  
ATOM   2768  CD2 TRP A 213      38.180  40.330  52.290  1.00  0.00           C  
ATOM   2769  C   TRP A 213      37.460  41.170  49.050  1.00  0.00           C  
ATOM   2770  O   TRP A 213      37.100  42.360  49.280  1.00  0.00           O  
ATOM   2771  N   GLY A 214      36.490  40.200  48.970  1.00  0.00           N  
ATOM   2772  H   GLY A 214      36.850  39.270  48.830  1.00  0.00           H  
ATOM   2773  CA  GLY A 214      35.050  40.430  49.240  1.00  0.00           C  
ATOM   2774  HA3 GLY A 214      34.690  40.940  48.340  1.00  0.00           H  
ATOM   2775  HA2 GLY A 214      34.880  41.160  50.030  1.00  0.00           H  
ATOM   2776  C   GLY A 214      34.310  39.190  49.450  1.00  0.00           C  
ATOM   2777  O   GLY A 214      34.750  38.200  50.030  1.00  0.00           O  
ATOM   2778  N   SER A 215      33.040  39.180  49.010  1.00  0.00           N  
ATOM   2779  H   SER A 215      32.770  39.970  48.450  1.00  0.00           H  
ATOM   2780  CA  SER A 215      32.030  38.180  49.270  1.00  0.00           C  
ATOM   2781  HA  SER A 215      32.530  37.220  49.180  1.00  0.00           H  
ATOM   2782  CB  SER A 215      31.400  38.260  50.680  1.00  0.00           C  
ATOM   2783  HB3 SER A 215      30.860  39.190  50.800  1.00  0.00           H  
ATOM   2784  HB2 SER A 215      32.150  38.270  51.470  1.00  0.00           H  
ATOM   2785  OG  SER A 215      30.490  37.190  50.900  1.00  0.00           O  
ATOM   2786  HG  SER A 215      30.640  36.900  51.800  1.00  0.00           H  
ATOM   2787  C   SER A 215      30.910  38.310  48.180  1.00  0.00           C  
ATOM   2788  O   SER A 215      29.960  39.090  48.300  1.00  0.00           O  
ATOM   2789  N   GLY A 216      30.910  37.460  47.170  1.00  0.00           N  
ATOM   2790  H   GLY A 216      31.680  36.800  47.110  1.00  0.00           H  
ATOM   2791  CA  GLY A 216      29.920  37.540  46.090  1.00  0.00           C  
ATOM   2792  HA3 GLY A 216      28.890  37.460  46.440  1.00  0.00           H  
ATOM   2793  HA2 GLY A 216      30.180  36.890  45.270  1.00  0.00           H  
ATOM   2794  C   GLY A 216      29.890  38.960  45.420  1.00  0.00           C  
ATOM   2795  O   GLY A 216      28.890  39.480  44.940  1.00  0.00           O  
ATOM   2796  N   CYS A 217      31.100  39.600  45.400  1.00  0.00           N  
ATOM   2797  H   CYS A 217      31.930  39.060  45.520  1.00  0.00           H  
ATOM   2798  CA  CYS A 217      31.400  40.860  44.680  1.00  0.00           C  
ATOM   2799  HA  CYS A 217      32.310  41.360  45.010  1.00  0.00           H  
ATOM   2800  CB  CYS A 217      31.800  40.620  43.170  1.00  0.00           C  
ATOM   2801  HB3 CYS A 217      31.950  41.590  42.710  1.00  0.00           H  
ATOM   2802  HB2 CYS A 217      30.980  40.100  42.690  1.00  0.00           H  
ATOM   2803  SG  CYS A 217      33.370  39.650  42.990  1.00  0.00           S  
ATOM   2804  C   CYS A 217      30.330  41.950  44.940  1.00  0.00           C  
ATOM   2805  O   CYS A 217      29.870  42.600  43.990  1.00  0.00           O  
ATOM   2806  N   ALA A 218      29.890  42.080  46.180  1.00  0.00           N  
ATOM   2807  H   ALA A 218      30.170  41.530  46.990  1.00  0.00           H  
ATOM   2808  CA  ALA A 218      28.760  43.010  46.380  1.00  0.00           C  
ATOM   2809  HA  ALA A 218      28.510  42.780  47.420  1.00  0.00           H  
ATOM   2810  CB  ALA A 218      29.280  44.450  46.320  1.00  0.00           C  
ATOM   2811  HB1 ALA A 218      28.690  45.060  46.980  1.00  0.00           H  
ATOM   2812  HB2 ALA A 218      30.250  44.570  46.800  1.00  0.00           H  
ATOM   2813  HB3 ALA A 218      29.230  44.900  45.320  1.00  0.00           H  
ATOM   2814  C   ALA A 218      27.420  42.860  45.630  1.00  0.00           C  
ATOM   2815  O   ALA A 218      26.600  43.760  45.630  1.00  0.00           O  
ATOM   2816  N   GLN A 219      27.070  41.630  45.140  1.00  0.00           N  
ATOM   2817  H   GLN A 219      27.780  40.920  45.110  1.00  0.00           H  
ATOM   2818  CA  GLN A 219      25.690  41.370  44.740  1.00  0.00           C  
ATOM   2819  HA  GLN A 219      25.410  42.290  44.220  1.00  0.00           H  
ATOM   2820  CB  GLN A 219      25.680  40.230  43.770  1.00  0.00           C  
ATOM   2821  HB3 GLN A 219      26.260  39.410  44.220  1.00  0.00           H  
ATOM   2822  HB2 GLN A 219      26.070  40.510  42.790  1.00  0.00           H  
ATOM   2823  CG  GLN A 219      24.210  39.610  43.540  1.00  0.00           C  
ATOM   2824  HG3 GLN A 219      23.630  40.240  42.860  1.00  0.00           H  
ATOM   2825  HG2 GLN A 219      23.630  39.480  44.460  1.00  0.00           H  
ATOM   2826  CD  GLN A 219      24.240  38.320  42.760  1.00  0.00           C  
ATOM   2827  OE1 GLN A 219      25.200  37.620  42.600  1.00  0.00           O  
ATOM   2828  NE2 GLN A 219      23.100  37.950  42.110  1.00  0.00           N  
ATOM   2829 HE21 GLN A 219      22.220  38.440  42.250  1.00  0.00           H  
ATOM   2830 HE22 GLN A 219      22.970  37.040  41.690  1.00  0.00           H  
ATOM   2831  C   GLN A 219      24.810  41.050  45.910  1.00  0.00           C  
ATOM   2832  O   GLN A 219      25.000  39.980  46.530  1.00  0.00           O  
ATOM   2833  N   LYS A 220      23.740  41.790  46.210  1.00  0.00           N  
ATOM   2834  H   LYS A 220      23.770  42.690  45.750  1.00  0.00           H  
ATOM   2835  CA  LYS A 220      22.740  41.610  47.270  1.00  0.00           C  
ATOM   2836  HA  LYS A 220      22.010  42.420  47.240  1.00  0.00           H  
ATOM   2837  CB  LYS A 220      21.950  40.320  47.250  1.00  0.00           C  
ATOM   2838  HB3 LYS A 220      21.290  40.440  48.110  1.00  0.00           H  
ATOM   2839  HB2 LYS A 220      22.480  39.380  47.420  1.00  0.00           H  
ATOM   2840  CG  LYS A 220      21.150  40.070  46.010  1.00  0.00           C  
ATOM   2841  HG3 LYS A 220      21.770  40.140  45.120  1.00  0.00           H  
ATOM   2842  HG2 LYS A 220      20.460  40.910  45.910  1.00  0.00           H  
ATOM   2843  CD  LYS A 220      20.380  38.780  46.070  1.00  0.00           C  
ATOM   2844  HD3 LYS A 220      19.900  38.820  47.050  1.00  0.00           H  
ATOM   2845  HD2 LYS A 220      21.000  37.890  45.940  1.00  0.00           H  
ATOM   2846  CE  LYS A 220      19.350  38.910  44.940  1.00  0.00           C  
ATOM   2847  HE3 LYS A 220      19.930  39.030  44.020  1.00  0.00           H  
ATOM   2848  HE2 LYS A 220      18.900  39.890  45.060  1.00  0.00           H  
ATOM   2849  NZ  LYS A 220      18.320  37.870  44.790  1.00  0.00           N  
ATOM   2850  HZ1 LYS A 220      17.840  37.840  43.900  1.00  0.00           H  
ATOM   2851  HZ2 LYS A 220      18.670  36.960  45.060  1.00  0.00           H  
ATOM   2852  HZ3 LYS A 220      17.540  37.950  45.440  1.00  0.00           H  
ATOM   2853  C   LYS A 220      23.470  41.710  48.640  1.00  0.00           C  
ATOM   2854  O   LYS A 220      23.720  40.650  49.180  1.00  0.00           O  
ATOM   2855  N   ASN A 221      23.760  42.890  49.110  1.00  0.00           N  
ATOM   2856  H   ASN A 221      23.400  43.740  48.700  1.00  0.00           H  
ATOM   2857  CA  ASN A 221      24.720  43.080  50.250  1.00  0.00           C  
ATOM   2858  HA  ASN A 221      24.820  44.160  50.400  1.00  0.00           H  
ATOM   2859  CB  ASN A 221      24.130  42.500  51.580  1.00  0.00           C  
ATOM   2860  HB3 ASN A 221      24.770  42.760  52.420  1.00  0.00           H  
ATOM   2861  HB2 ASN A 221      24.260  41.430  51.420  1.00  0.00           H  
ATOM   2862  CG  ASN A 221      22.700  42.800  51.970  1.00  0.00           C  
ATOM   2863  OD1 ASN A 221      21.720  42.260  51.540  1.00  0.00           O  
ATOM   2864  ND2 ASN A 221      22.610  43.830  52.720  1.00  0.00           N  
ATOM   2865 HD21 ASN A 221      23.390  44.460  52.850  1.00  0.00           H  
ATOM   2866 HD22 ASN A 221      21.710  44.210  52.970  1.00  0.00           H  
ATOM   2867  C   ASN A 221      26.170  42.670  49.900  1.00  0.00           C  
ATOM   2868  O   ASN A 221      26.460  42.340  48.740  1.00  0.00           O  
ATOM   2869  N   LYS A 222      27.080  42.610  50.920  1.00  0.00           N  
ATOM   2870  H   LYS A 222      26.720  42.870  51.830  1.00  0.00           H  
ATOM   2871  CA  LYS A 222      28.440  42.110  50.750  1.00  0.00           C  
ATOM   2872  HA  LYS A 222      28.300  41.140  50.280  1.00  0.00           H  
ATOM   2873  CB  LYS A 222      29.090  41.730  52.080  1.00  0.00           C  
ATOM   2874  HB3 LYS A 222      29.090  42.590  52.750  1.00  0.00           H  
ATOM   2875  HB2 LYS A 222      30.090  41.310  52.060  1.00  0.00           H  
ATOM   2876  CG  LYS A 222      28.310  40.730  52.900  1.00  0.00           C  
ATOM   2877  HG3 LYS A 222      28.250  39.780  52.360  1.00  0.00           H  
ATOM   2878  HG2 LYS A 222      27.310  41.120  53.070  1.00  0.00           H  
ATOM   2879  CD  LYS A 222      28.850  40.630  54.310  1.00  0.00           C  
ATOM   2880  HD3 LYS A 222      28.830  41.640  54.730  1.00  0.00           H  
ATOM   2881  HD2 LYS A 222      29.910  40.370  54.270  1.00  0.00           H  
ATOM   2882  CE  LYS A 222      28.090  39.590  55.120  1.00  0.00           C  
ATOM   2883  HE3 LYS A 222      28.710  39.160  55.910  1.00  0.00           H  
ATOM   2884  HE2 LYS A 222      27.890  38.790  54.410  1.00  0.00           H  
ATOM   2885  NZ  LYS A 222      26.730  40.050  55.490  1.00  0.00           N  
ATOM   2886  HZ1 LYS A 222      26.770  40.890  56.030  1.00  0.00           H  
ATOM   2887  HZ2 LYS A 222      26.110  40.090  54.680  1.00  0.00           H  
ATOM   2888  HZ3 LYS A 222      26.320  39.410  56.150  1.00  0.00           H  
ATOM   2889  C   LYS A 222      29.410  43.040  49.980  1.00  0.00           C  
ATOM   2890  O   LYS A 222      30.260  42.510  49.250  1.00  0.00           O  
ATOM   2891  N   PRO A 223      29.460  44.360  50.240  1.00  0.00           N  
ATOM   2892  CD  PRO A 223      28.660  45.190  51.190  1.00  0.00           C  
ATOM   2893  HD3 PRO A 223      28.590  44.590  52.110  1.00  0.00           H  
ATOM   2894  HD2 PRO A 223      27.690  45.420  50.760  1.00  0.00           H  
ATOM   2895  CG  PRO A 223      29.470  46.460  51.520  1.00  0.00           C  
ATOM   2896  HG3 PRO A 223      30.210  46.350  52.310  1.00  0.00           H  
ATOM   2897  HG2 PRO A 223      28.920  47.390  51.630  1.00  0.00           H  
ATOM   2898  CB  PRO A 223      30.310  46.650  50.290  1.00  0.00           C  
ATOM   2899  HB3 PRO A 223      31.200  47.180  50.590  1.00  0.00           H  
ATOM   2900  HB2 PRO A 223      29.700  47.230  49.590  1.00  0.00           H  
ATOM   2901  CA  PRO A 223      30.610  45.250  49.760  1.00  0.00           C  
ATOM   2902  HA  PRO A 223      30.500  45.280  48.690  1.00  0.00           H  
ATOM   2903  C   PRO A 223      31.980  44.710  50.230  1.00  0.00           C  
ATOM   2904  O   PRO A 223      32.010  44.070  51.300  1.00  0.00           O  
ATOM   2905  N   GLY A 224      32.960  44.890  49.380  1.00  0.00           N  
ATOM   2906  H   GLY A 224      32.800  45.400  48.530  1.00  0.00           H  
ATOM   2907  CA  GLY A 224      34.250  44.360  49.600  1.00  0.00           C  
ATOM   2908  HA3 GLY A 224      34.790  44.170  48.670  1.00  0.00           H  
ATOM   2909  HA2 GLY A 224      34.120  43.410  50.120  1.00  0.00           H  
ATOM   2910  C   GLY A 224      35.210  45.280  50.360  1.00  0.00           C  
ATOM   2911  O   GLY A 224      34.890  46.380  50.710  1.00  0.00           O  
ATOM   2912  N   VAL A 225      36.380  44.660  50.600  1.00  0.00           N  
ATOM   2913  H   VAL A 225      36.510  43.750  50.170  1.00  0.00           H  
ATOM   2914  CA  VAL A 225      37.240  45.080  51.800  1.00  0.00           C  
ATOM   2915  HA  VAL A 225      36.920  46.050  52.180  1.00  0.00           H  
ATOM   2916  CB  VAL A 225      37.190  44.080  52.940  1.00  0.00           C  
ATOM   2917  HB  VAL A 225      37.630  43.170  52.540  1.00  0.00           H  
ATOM   2918  CG1 VAL A 225      37.970  44.500  54.150  1.00  0.00           C  
ATOM   2919 HG11 VAL A 225      37.910  43.800  54.990  1.00  0.00           H  
ATOM   2920 HG12 VAL A 225      39.040  44.470  53.970  1.00  0.00           H  
ATOM   2921 HG13 VAL A 225      37.690  45.510  54.440  1.00  0.00           H  
ATOM   2922  CG2 VAL A 225      35.750  43.780  53.330  1.00  0.00           C  
ATOM   2923 HG21 VAL A 225      35.730  43.290  54.310  1.00  0.00           H  
ATOM   2924 HG22 VAL A 225      35.220  44.700  53.560  1.00  0.00           H  
ATOM   2925 HG23 VAL A 225      35.250  43.150  52.610  1.00  0.00           H  
ATOM   2926  C   VAL A 225      38.630  45.120  51.210  1.00  0.00           C  
ATOM   2927  O   VAL A 225      39.240  44.220  50.650  1.00  0.00           O  
ATOM   2928  N   TYR A 226      39.230  46.250  51.430  1.00  0.00           N  
ATOM   2929  H   TYR A 226      38.700  46.870  52.030  1.00  0.00           H  
ATOM   2930  CA  TYR A 226      40.430  46.800  50.870  1.00  0.00           C  
ATOM   2931  HA  TYR A 226      40.790  46.170  50.050  1.00  0.00           H  
ATOM   2932  CB  TYR A 226      40.120  48.130  50.170  1.00  0.00           C  
ATOM   2933  HB3 TYR A 226      41.020  48.610  49.800  1.00  0.00           H  
ATOM   2934  HB2 TYR A 226      39.740  48.730  51.010  1.00  0.00           H  
ATOM   2935  CG  TYR A 226      39.070  48.120  49.020  1.00  0.00           C  
ATOM   2936  CD1 TYR A 226      39.450  48.300  47.690  1.00  0.00           C  
ATOM   2937  HD1 TYR A 226      40.490  48.460  47.480  1.00  0.00           H  
ATOM   2938  CE1 TYR A 226      38.500  48.320  46.650  1.00  0.00           C  
ATOM   2939  HE1 TYR A 226      38.650  48.700  45.640  1.00  0.00           H  
ATOM   2940  CZ  TYR A 226      37.200  47.860  46.860  1.00  0.00           C  
ATOM   2941  OH  TYR A 226      36.330  47.800  45.790  1.00  0.00           O  
ATOM   2942  HH  TYR A 226      35.610  47.180  45.920  1.00  0.00           H  
ATOM   2943  CE2 TYR A 226      36.810  47.620  48.220  1.00  0.00           C  
ATOM   2944  HE2 TYR A 226      35.830  47.220  48.460  1.00  0.00           H  
ATOM   2945  CD2 TYR A 226      37.740  47.800  49.280  1.00  0.00           C  
ATOM   2946  HD2 TYR A 226      37.390  47.660  50.290  1.00  0.00           H  
ATOM   2947  C   TYR A 226      41.460  46.860  51.980  1.00  0.00           C  
ATOM   2948  O   TYR A 226      41.170  47.340  53.120  1.00  0.00           O  
ATOM   2949  N   THR A 227      42.680  46.420  51.740  1.00  0.00           N  
ATOM   2950  H   THR A 227      42.900  46.370  50.750  1.00  0.00           H  
ATOM   2951  CA  THR A 227      43.850  46.700  52.650  1.00  0.00           C  
ATOM   2952  HA  THR A 227      43.490  46.370  53.630  1.00  0.00           H  
ATOM   2953  CB  THR A 227      44.940  45.670  52.370  1.00  0.00           C  
ATOM   2954  HB  THR A 227      45.280  45.780  51.340  1.00  0.00           H  
ATOM   2955  CG2 THR A 227      46.170  45.850  53.300  1.00  0.00           C  
ATOM   2956 HG21 THR A 227      46.910  45.060  53.160  1.00  0.00           H  
ATOM   2957 HG22 THR A 227      46.670  46.780  53.090  1.00  0.00           H  
ATOM   2958 HG23 THR A 227      45.860  45.880  54.360  1.00  0.00           H  
ATOM   2959  OG1 THR A 227      44.390  44.420  52.490  1.00  0.00           O  
ATOM   2960  HG1 THR A 227      44.890  43.740  52.030  1.00  0.00           H  
ATOM   2961  C   THR A 227      44.290  48.130  52.700  1.00  0.00           C  
ATOM   2962  O   THR A 227      44.660  48.640  51.660  1.00  0.00           O  
ATOM   2963  N   LYS A 228      44.280  48.750  53.900  1.00  0.00           N  
ATOM   2964  H   LYS A 228      43.950  48.300  54.740  1.00  0.00           H  
ATOM   2965  CA  LYS A 228      44.820  50.120  54.070  1.00  0.00           C  
ATOM   2966  HA  LYS A 228      44.340  50.740  53.310  1.00  0.00           H  
ATOM   2967  CB  LYS A 228      44.520  50.550  55.470  1.00  0.00           C  
ATOM   2968  HB3 LYS A 228      45.070  51.460  55.730  1.00  0.00           H  
ATOM   2969  HB2 LYS A 228      44.870  49.810  56.190  1.00  0.00           H  
ATOM   2970  CG  LYS A 228      43.000  50.630  55.830  1.00  0.00           C  
ATOM   2971  HG3 LYS A 228      42.460  49.810  55.350  1.00  0.00           H  
ATOM   2972  HG2 LYS A 228      42.610  51.560  55.420  1.00  0.00           H  
ATOM   2973  CD  LYS A 228      42.500  50.660  57.270  1.00  0.00           C  
ATOM   2974  HD3 LYS A 228      42.910  49.820  57.830  1.00  0.00           H  
ATOM   2975  HD2 LYS A 228      41.420  50.660  57.310  1.00  0.00           H  
ATOM   2976  CE  LYS A 228      43.000  51.950  57.960  1.00  0.00           C  
ATOM   2977  HE3 LYS A 228      42.310  52.730  57.630  1.00  0.00           H  
ATOM   2978  HE2 LYS A 228      43.930  52.270  57.480  1.00  0.00           H  
ATOM   2979  NZ  LYS A 228      42.970  51.760  59.460  1.00  0.00           N  
ATOM   2980  HZ1 LYS A 228      43.660  51.130  59.820  1.00  0.00           H  
ATOM   2981  HZ2 LYS A 228      42.970  52.670  59.900  1.00  0.00           H  
ATOM   2982  HZ3 LYS A 228      42.080  51.320  59.680  1.00  0.00           H  
ATOM   2983  C   LYS A 228      46.320  50.180  53.810  1.00  0.00           C  
ATOM   2984  O   LYS A 228      47.130  49.390  54.270  1.00  0.00           O  
ATOM   2985  N   VAL A 229      46.860  51.210  53.150  1.00  0.00           N  
ATOM   2986  H   VAL A 229      46.170  51.820  52.730  1.00  0.00           H  
ATOM   2987  CA  VAL A 229      48.270  51.620  52.910  1.00  0.00           C  
ATOM   2988  HA  VAL A 229      48.710  50.640  53.130  1.00  0.00           H  
ATOM   2989  CB  VAL A 229      48.650  52.040  51.470  1.00  0.00           C  
ATOM   2990  HB  VAL A 229      47.960  52.860  51.250  1.00  0.00           H  
ATOM   2991  CG1 VAL A 229      50.020  52.540  51.320  1.00  0.00           C  
ATOM   2992 HG11 VAL A 229      50.250  52.470  50.260  1.00  0.00           H  
ATOM   2993 HG12 VAL A 229      50.110  53.550  51.710  1.00  0.00           H  
ATOM   2994 HG13 VAL A 229      50.690  51.870  51.860  1.00  0.00           H  
ATOM   2995  CG2 VAL A 229      48.370  50.850  50.620  1.00  0.00           C  
ATOM   2996 HG21 VAL A 229      48.530  51.060  49.560  1.00  0.00           H  
ATOM   2997 HG22 VAL A 229      49.030  50.050  50.950  1.00  0.00           H  
ATOM   2998 HG23 VAL A 229      47.320  50.560  50.690  1.00  0.00           H  
ATOM   2999  C   VAL A 229      48.780  52.520  54.030  1.00  0.00           C  
ATOM   3000  O   VAL A 229      49.950  52.460  54.330  1.00  0.00           O  
ATOM   3001  N   CYS A 230      47.920  53.400  54.590  1.00  0.00           N  
ATOM   3002  H   CYS A 230      47.000  53.410  54.190  1.00  0.00           H  
ATOM   3003  CA  CYS A 230      48.300  54.410  55.620  1.00  0.00           C  
ATOM   3004  HA  CYS A 230      49.050  55.040  55.160  1.00  0.00           H  
ATOM   3005  CB  CYS A 230      47.190  55.280  56.060  1.00  0.00           C  
ATOM   3006  HB3 CYS A 230      46.900  55.660  55.080  1.00  0.00           H  
ATOM   3007  HB2 CYS A 230      47.580  56.130  56.610  1.00  0.00           H  
ATOM   3008  SG  CYS A 230      46.020  54.260  57.030  1.00  0.00           S  
ATOM   3009  C   CYS A 230      49.030  53.740  56.850  1.00  0.00           C  
ATOM   3010  O   CYS A 230      49.980  54.250  57.390  1.00  0.00           O  
ATOM   3011  N   ASN A 231      48.820  52.470  57.160  1.00  0.00           N  
ATOM   3012  H   ASN A 231      48.010  52.050  56.700  1.00  0.00           H  
ATOM   3013  CA  ASN A 231      49.570  51.720  58.240  1.00  0.00           C  
ATOM   3014  HA  ASN A 231      49.460  52.300  59.160  1.00  0.00           H  
ATOM   3015  CB  ASN A 231      48.920  50.360  58.370  1.00  0.00           C  
ATOM   3016  HB3 ASN A 231      49.340  49.750  59.160  1.00  0.00           H  
ATOM   3017  HB2 ASN A 231      49.170  49.710  57.520  1.00  0.00           H  
ATOM   3018  CG  ASN A 231      47.480  50.350  58.530  1.00  0.00           C  
ATOM   3019  OD1 ASN A 231      46.760  50.690  57.610  1.00  0.00           O  
ATOM   3020  ND2 ASN A 231      46.930  50.150  59.740  1.00  0.00           N  
ATOM   3021 HD21 ASN A 231      47.490  49.740  60.470  1.00  0.00           H  
ATOM   3022 HD22 ASN A 231      45.940  50.070  59.860  1.00  0.00           H  
ATOM   3023  C   ASN A 231      51.130  51.480  58.090  1.00  0.00           C  
ATOM   3024  O   ASN A 231      51.900  51.200  59.030  1.00  0.00           O  
ATOM   3025  N   TYR A 232      51.490  51.420  56.830  1.00  0.00           N  
ATOM   3026  H   TYR A 232      50.760  51.570  56.150  1.00  0.00           H  
ATOM   3027  CA  TYR A 232      52.800  50.870  56.420  1.00  0.00           C  
ATOM   3028  HA  TYR A 232      53.240  50.460  57.330  1.00  0.00           H  
ATOM   3029  CB  TYR A 232      52.500  49.760  55.390  1.00  0.00           C  
ATOM   3030  HB3 TYR A 232      53.470  49.390  55.040  1.00  0.00           H  
ATOM   3031  HB2 TYR A 232      52.060  50.260  54.530  1.00  0.00           H  
ATOM   3032  CG  TYR A 232      51.650  48.640  56.000  1.00  0.00           C  
ATOM   3033  CD1 TYR A 232      52.090  47.970  57.150  1.00  0.00           C  
ATOM   3034  HD1 TYR A 232      52.920  48.290  57.770  1.00  0.00           H  
ATOM   3035  CE1 TYR A 232      51.270  46.940  57.690  1.00  0.00           C  
ATOM   3036  HE1 TYR A 232      51.460  46.540  58.670  1.00  0.00           H  
ATOM   3037  CZ  TYR A 232      50.110  46.530  57.000  1.00  0.00           C  
ATOM   3038  OH  TYR A 232      49.420  45.490  57.410  1.00  0.00           O  
ATOM   3039  HH  TYR A 232      49.710  45.120  58.250  1.00  0.00           H  
ATOM   3040  CE2 TYR A 232      49.640  47.290  55.850  1.00  0.00           C  
ATOM   3041  HE2 TYR A 232      48.720  46.940  55.410  1.00  0.00           H  
ATOM   3042  CD2 TYR A 232      50.420  48.350  55.420  1.00  0.00           C  
ATOM   3043  HD2 TYR A 232      50.030  48.900  54.570  1.00  0.00           H  
ATOM   3044  C   TYR A 232      53.740  51.960  55.870  1.00  0.00           C  
ATOM   3045  O   TYR A 232      54.880  51.650  55.860  1.00  0.00           O  
ATOM   3046  N   VAL A 233      53.290  53.150  55.480  1.00  0.00           N  
ATOM   3047  H   VAL A 233      52.320  53.350  55.660  1.00  0.00           H  
ATOM   3048  CA  VAL A 233      54.040  54.380  55.140  1.00  0.00           C  
ATOM   3049  HA  VAL A 233      54.190  54.290  54.060  1.00  0.00           H  
ATOM   3050  CB  VAL A 233      53.160  55.660  55.310  1.00  0.00           C  
ATOM   3051  HB  VAL A 233      52.860  55.750  56.340  1.00  0.00           H  
ATOM   3052  CG1 VAL A 233      54.000  56.930  54.890  1.00  0.00           C  
ATOM   3053 HG11 VAL A 233      54.950  56.940  55.420  1.00  0.00           H  
ATOM   3054 HG12 VAL A 233      54.080  56.920  53.810  1.00  0.00           H  
ATOM   3055 HG13 VAL A 233      53.530  57.870  55.140  1.00  0.00           H  
ATOM   3056  CG2 VAL A 233      51.840  55.620  54.410  1.00  0.00           C  
ATOM   3057 HG21 VAL A 233      52.110  55.650  53.360  1.00  0.00           H  
ATOM   3058 HG22 VAL A 233      51.390  54.660  54.650  1.00  0.00           H  
ATOM   3059 HG23 VAL A 233      51.170  56.460  54.650  1.00  0.00           H  
ATOM   3060  C   VAL A 233      55.480  54.440  55.720  1.00  0.00           C  
ATOM   3061  O   VAL A 233      56.370  54.330  54.890  1.00  0.00           O  
ATOM   3062  N   SER A 234      55.680  54.390  57.050  1.00  0.00           N  
ATOM   3063  H   SER A 234      54.970  53.930  57.610  1.00  0.00           H  
ATOM   3064  CA  SER A 234      57.050  54.370  57.570  1.00  0.00           C  
ATOM   3065  HA  SER A 234      57.470  55.300  57.200  1.00  0.00           H  
ATOM   3066  CB  SER A 234      56.980  54.510  59.190  1.00  0.00           C  
ATOM   3067  HB3 SER A 234      56.420  53.680  59.610  1.00  0.00           H  
ATOM   3068  HB2 SER A 234      56.600  55.500  59.440  1.00  0.00           H  
ATOM   3069  OG  SER A 234      58.270  54.600  59.840  1.00  0.00           O  
ATOM   3070  HG  SER A 234      58.140  54.170  60.690  1.00  0.00           H  
ATOM   3071  C   SER A 234      58.050  53.200  57.150  1.00  0.00           C  
ATOM   3072  O   SER A 234      59.150  53.530  56.910  1.00  0.00           O  
ATOM   3073  N   TRP A 235      57.570  51.930  56.940  1.00  0.00           N  
ATOM   3074  H   TRP A 235      56.670  51.720  57.360  1.00  0.00           H  
ATOM   3075  CA  TRP A 235      58.350  50.880  56.260  1.00  0.00           C  
ATOM   3076  HA  TRP A 235      59.380  50.990  56.580  1.00  0.00           H  
ATOM   3077  CB  TRP A 235      57.740  49.550  56.710  1.00  0.00           C  
ATOM   3078  HB3 TRP A 235      56.690  49.750  56.540  1.00  0.00           H  
ATOM   3079  HB2 TRP A 235      58.120  49.330  57.710  1.00  0.00           H  
ATOM   3080  CG  TRP A 235      58.100  48.320  55.820  1.00  0.00           C  
ATOM   3081  CD1 TRP A 235      59.370  47.710  55.820  1.00  0.00           C  
ATOM   3082  HD1 TRP A 235      60.160  48.040  56.460  1.00  0.00           H  
ATOM   3083  NE1 TRP A 235      59.300  46.540  55.040  1.00  0.00           N  
ATOM   3084  HE1 TRP A 235      60.050  45.880  54.910  1.00  0.00           H  
ATOM   3085  CE2 TRP A 235      58.110  46.400  54.400  1.00  0.00           C  
ATOM   3086  CZ2 TRP A 235      57.630  45.460  53.430  1.00  0.00           C  
ATOM   3087  HZ2 TRP A 235      58.280  44.640  53.140  1.00  0.00           H  
ATOM   3088  CH2 TRP A 235      56.370  45.700  52.850  1.00  0.00           C  
ATOM   3089  HH2 TRP A 235      55.970  45.020  52.110  1.00  0.00           H  
ATOM   3090  CZ3 TRP A 235      55.590  46.790  53.230  1.00  0.00           C  
ATOM   3091  HZ3 TRP A 235      54.790  47.040  52.560  1.00  0.00           H  
ATOM   3092  CE3 TRP A 235      56.010  47.690  54.260  1.00  0.00           C  
ATOM   3093  HE3 TRP A 235      55.510  48.600  54.550  1.00  0.00           H  
ATOM   3094  CD2 TRP A 235      57.320  47.520  54.880  1.00  0.00           C  
ATOM   3095  C   TRP A 235      58.370  51.060  54.730  1.00  0.00           C  
ATOM   3096  O   TRP A 235      59.400  50.610  54.180  1.00  0.00           O  
ATOM   3097  N   ILE A 236      57.280  51.490  54.030  1.00  0.00           N  
ATOM   3098  H   ILE A 236      56.520  51.740  54.640  1.00  0.00           H  
ATOM   3099  CA  ILE A 236      57.320  51.730  52.630  1.00  0.00           C  
ATOM   3100  HA  ILE A 236      57.550  50.830  52.060  1.00  0.00           H  
ATOM   3101  CB  ILE A 236      55.870  52.140  52.170  1.00  0.00           C  
ATOM   3102  HB  ILE A 236      55.490  52.660  53.040  1.00  0.00           H  
ATOM   3103  CG2 ILE A 236      55.770  52.970  50.820  1.00  0.00           C  
ATOM   3104 HG21 ILE A 236      56.400  53.860  50.870  1.00  0.00           H  
ATOM   3105 HG22 ILE A 236      56.100  52.390  49.960  1.00  0.00           H  
ATOM   3106 HG23 ILE A 236      54.720  53.240  50.700  1.00  0.00           H  
ATOM   3107  CG1 ILE A 236      54.990  50.860  51.980  1.00  0.00           C  
ATOM   3108 HG13 ILE A 236      55.280  50.070  52.690  1.00  0.00           H  
ATOM   3109 HG12 ILE A 236      55.120  50.450  50.970  1.00  0.00           H  
ATOM   3110  CD1 ILE A 236      53.540  50.960  52.180  1.00  0.00           C  
ATOM   3111 HD11 ILE A 236      53.280  51.280  53.200  1.00  0.00           H  
ATOM   3112 HD12 ILE A 236      53.140  51.710  51.490  1.00  0.00           H  
ATOM   3113 HD13 ILE A 236      52.980  50.020  52.080  1.00  0.00           H  
ATOM   3114  C   ILE A 236      58.450  52.760  52.360  1.00  0.00           C  
ATOM   3115  O   ILE A 236      59.330  52.470  51.590  1.00  0.00           O  
ATOM   3116  N   LYS A 237      58.510  53.900  53.110  1.00  0.00           N  
ATOM   3117  H   LYS A 237      57.650  54.110  53.590  1.00  0.00           H  
ATOM   3118  CA  LYS A 237      59.660  54.850  53.240  1.00  0.00           C  
ATOM   3119  HA  LYS A 237      59.820  55.260  52.240  1.00  0.00           H  
ATOM   3120  CB  LYS A 237      59.350  56.000  54.200  1.00  0.00           C  
ATOM   3121  HB3 LYS A 237      60.180  56.660  54.430  1.00  0.00           H  
ATOM   3122  HB2 LYS A 237      58.940  55.580  55.130  1.00  0.00           H  
ATOM   3123  CG  LYS A 237      58.300  57.010  53.470  1.00  0.00           C  
ATOM   3124  HG3 LYS A 237      57.520  56.390  53.020  1.00  0.00           H  
ATOM   3125  HG2 LYS A 237      58.750  57.440  52.580  1.00  0.00           H  
ATOM   3126  CD  LYS A 237      57.770  58.080  54.380  1.00  0.00           C  
ATOM   3127  HD3 LYS A 237      58.610  58.640  54.790  1.00  0.00           H  
ATOM   3128  HD2 LYS A 237      57.280  57.520  55.190  1.00  0.00           H  
ATOM   3129  CE  LYS A 237      56.880  58.900  53.570  1.00  0.00           C  
ATOM   3130  HE3 LYS A 237      55.980  58.370  53.260  1.00  0.00           H  
ATOM   3131  HE2 LYS A 237      57.480  59.130  52.690  1.00  0.00           H  
ATOM   3132  NZ  LYS A 237      56.500  60.190  54.200  1.00  0.00           N  
ATOM   3133  HZ1 LYS A 237      56.120  60.730  53.440  1.00  0.00           H  
ATOM   3134  HZ2 LYS A 237      55.840  60.050  54.960  1.00  0.00           H  
ATOM   3135  HZ3 LYS A 237      57.310  60.710  54.490  1.00  0.00           H  
ATOM   3136  C   LYS A 237      60.960  54.090  53.590  1.00  0.00           C  
ATOM   3137  O   LYS A 237      61.940  54.400  52.960  1.00  0.00           O  
ATOM   3138  N   GLN A 238      60.940  53.230  54.580  1.00  0.00           N  
ATOM   3139  H   GLN A 238      60.130  52.950  55.130  1.00  0.00           H  
ATOM   3140  CA  GLN A 238      62.190  52.500  55.030  1.00  0.00           C  
ATOM   3141  HA  GLN A 238      62.880  53.300  55.330  1.00  0.00           H  
ATOM   3142  CB  GLN A 238      62.020  51.600  56.270  1.00  0.00           C  
ATOM   3143  HB3 GLN A 238      61.220  50.910  56.010  1.00  0.00           H  
ATOM   3144  HB2 GLN A 238      61.680  52.290  57.050  1.00  0.00           H  
ATOM   3145  CG  GLN A 238      63.200  50.770  56.730  1.00  0.00           C  
ATOM   3146  HG3 GLN A 238      63.970  51.490  56.990  1.00  0.00           H  
ATOM   3147  HG2 GLN A 238      63.650  50.100  55.980  1.00  0.00           H  
ATOM   3148  CD  GLN A 238      62.850  49.980  57.950  1.00  0.00           C  
ATOM   3149  OE1 GLN A 238      61.980  49.210  57.940  1.00  0.00           O  
ATOM   3150  NE2 GLN A 238      63.530  50.120  59.100  1.00  0.00           N  
ATOM   3151 HE21 GLN A 238      64.320  50.750  59.120  1.00  0.00           H  
ATOM   3152 HE22 GLN A 238      63.270  49.520  59.880  1.00  0.00           H  
ATOM   3153  C   GLN A 238      62.830  51.600  53.940  1.00  0.00           C  
ATOM   3154  O   GLN A 238      64.010  51.570  53.820  1.00  0.00           O  
ATOM   3155  N   THR A 239      61.910  51.060  53.110  1.00  0.00           N  
ATOM   3156  H   THR A 239      60.960  51.110  53.410  1.00  0.00           H  
ATOM   3157  CA  THR A 239      62.280  50.230  51.910  1.00  0.00           C  
ATOM   3158  HA  THR A 239      63.000  49.510  52.300  1.00  0.00           H  
ATOM   3159  CB  THR A 239      61.100  49.450  51.330  1.00  0.00           C  
ATOM   3160  HB  THR A 239      60.310  50.120  51.000  1.00  0.00           H  
ATOM   3161  CG2 THR A 239      61.460  48.450  50.200  1.00  0.00           C  
ATOM   3162 HG21 THR A 239      60.570  47.890  49.910  1.00  0.00           H  
ATOM   3163 HG22 THR A 239      61.970  49.030  49.440  1.00  0.00           H  
ATOM   3164 HG23 THR A 239      62.240  47.830  50.640  1.00  0.00           H  
ATOM   3165  OG1 THR A 239      60.570  48.680  52.370  1.00  0.00           O  
ATOM   3166  HG1 THR A 239      59.990  49.170  52.970  1.00  0.00           H  
ATOM   3167  C   THR A 239      62.930  51.090  50.820  1.00  0.00           C  
ATOM   3168  O   THR A 239      63.870  50.660  50.210  1.00  0.00           O  
ATOM   3169  N   ILE A 240      62.420  52.340  50.600  1.00  0.00           N  
ATOM   3170  H   ILE A 240      61.620  52.670  51.120  1.00  0.00           H  
ATOM   3171  CA  ILE A 240      63.060  53.230  49.630  1.00  0.00           C  
ATOM   3172  HA  ILE A 240      63.190  52.700  48.680  1.00  0.00           H  
ATOM   3173  CB  ILE A 240      62.230  54.580  49.480  1.00  0.00           C  
ATOM   3174  HB  ILE A 240      62.200  55.180  50.380  1.00  0.00           H  
ATOM   3175  CG2 ILE A 240      62.920  55.430  48.320  1.00  0.00           C  
ATOM   3176 HG21 ILE A 240      63.810  55.960  48.670  1.00  0.00           H  
ATOM   3177 HG22 ILE A 240      63.020  54.870  47.390  1.00  0.00           H  
ATOM   3178 HG23 ILE A 240      62.280  56.270  48.040  1.00  0.00           H  
ATOM   3179  CG1 ILE A 240      60.760  54.300  49.120  1.00  0.00           C  
ATOM   3180 HG13 ILE A 240      60.280  53.570  49.770  1.00  0.00           H  
ATOM   3181 HG12 ILE A 240      60.730  53.980  48.080  1.00  0.00           H  
ATOM   3182  CD1 ILE A 240      59.890  55.620  49.300  1.00  0.00           C  
ATOM   3183 HD11 ILE A 240      60.090  56.250  48.430  1.00  0.00           H  
ATOM   3184 HD12 ILE A 240      58.830  55.370  49.250  1.00  0.00           H  
ATOM   3185 HD13 ILE A 240      60.080  56.100  50.250  1.00  0.00           H  
ATOM   3186  C   ILE A 240      64.490  53.580  50.090  1.00  0.00           C  
ATOM   3187  O   ILE A 240      65.420  53.730  49.280  1.00  0.00           O  
ATOM   3188  N   ALA A 241      64.690  53.840  51.390  1.00  0.00           N  
ATOM   3189  H   ALA A 241      63.890  53.850  52.010  1.00  0.00           H  
ATOM   3190  CA  ALA A 241      65.990  54.060  51.920  1.00  0.00           C  
ATOM   3191  HA  ALA A 241      66.480  54.780  51.270  1.00  0.00           H  
ATOM   3192  CB  ALA A 241      65.740  54.730  53.260  1.00  0.00           C  
ATOM   3193  HB1 ALA A 241      66.670  54.940  53.800  1.00  0.00           H  
ATOM   3194  HB2 ALA A 241      65.220  55.670  53.140  1.00  0.00           H  
ATOM   3195  HB3 ALA A 241      65.180  54.130  53.980  1.00  0.00           H  
ATOM   3196  C   ALA A 241      66.790  52.780  52.130  1.00  0.00           C  
ATOM   3197  O   ALA A 241      67.770  52.890  52.840  1.00  0.00           O  
ATOM   3198  N   SER A 242      66.380  51.580  51.730  1.00  0.00           N  
ATOM   3199  H   SER A 242      65.440  51.540  51.360  1.00  0.00           H  
ATOM   3200  CA  SER A 242      67.050  50.310  52.000  1.00  0.00           C  
ATOM   3201  HA  SER A 242      66.800  49.530  51.280  1.00  0.00           H  
ATOM   3202  CB  SER A 242      66.890  49.680  53.350  1.00  0.00           C  
ATOM   3203  HB3 SER A 242      67.260  50.260  54.190  1.00  0.00           H  
ATOM   3204  HB2 SER A 242      67.410  48.730  53.450  1.00  0.00           H  
ATOM   3205  OG  SER A 242      65.550  49.270  53.480  1.00  0.00           O  
ATOM   3206  HG  SER A 242      64.980  49.980  53.750  1.00  0.00           H  
ATOM   3207  C   SER A 242      68.570  50.470  51.740  1.00  0.00           C  
ATOM   3208  O   SER A 242      69.350  50.460  52.640  1.00  0.00           O  
ATOM   3209  N   ASN A 243      68.890  50.550  50.430  1.00  0.00           N  
ATOM   3210  H   ASN A 243      68.140  50.550  49.750  1.00  0.00           H  
ATOM   3211  CA  ASN A 243      70.310  50.650  50.030  1.00  0.00           C  
ATOM   3212  HA  ASN A 243      71.010  50.200  50.740  1.00  0.00           H  
ATOM   3213  CB  ASN A 243      70.540  49.650  48.800  1.00  0.00           C  
ATOM   3214  HB3 ASN A 243      69.820  49.990  48.060  1.00  0.00           H  
ATOM   3215  HB2 ASN A 243      70.240  48.610  48.940  1.00  0.00           H  
ATOM   3216  CG  ASN A 243      71.880  49.720  48.160  1.00  0.00           C  
ATOM   3217  OD1 ASN A 243      72.840  49.500  48.880  1.00  0.00           O  
ATOM   3218  ND2 ASN A 243      72.150  50.060  46.930  1.00  0.00           N  
ATOM   3219 HD21 ASN A 243      71.320  50.340  46.430  1.00  0.00           H  
ATOM   3220 HD22 ASN A 243      73.090  50.330  46.690  1.00  0.00           H  
ATOM   3221  C   ASN A 243      70.760  52.110  49.730  1.00  0.00           C  
ATOM   3222  O   ASN A 243      71.550  52.680  50.560  1.00  0.00           O  
ATOM   3223  OXT ASN A 243      70.340  52.730  48.720  1.00  0.00           O  
TER    3224      ASN A 243
ATOM   3224  N   ARG B   1      32.550   7.420  51.540  1.00  0.00           N  
ATOM   3225  H   ARG B   1      32.350   7.980  52.360  1.00  0.00           H  
ATOM   3226  H2  ARG B   1      31.920   7.780  50.830  1.00  0.00           H  
ATOM   3227  H3  ARG B   1      32.120   6.510  51.720  1.00  0.00           H  
ATOM   3228  CA  ARG B   1      34.000   7.340  51.210  1.00  0.00           C  
ATOM   3229  HA  ARG B   1      34.030   6.600  50.400  1.00  0.00           H  
ATOM   3230  CB  ARG B   1      34.750   6.760  52.400  1.00  0.00           C  
ATOM   3231  HB3 ARG B   1      34.170   5.880  52.690  1.00  0.00           H  
ATOM   3232  HB2 ARG B   1      34.720   7.400  53.270  1.00  0.00           H  
ATOM   3233  CG  ARG B   1      36.210   6.270  52.210  1.00  0.00           C  
ATOM   3234  HG3 ARG B   1      36.670   5.980  53.150  1.00  0.00           H  
ATOM   3235  HG2 ARG B   1      36.850   7.100  51.910  1.00  0.00           H  
ATOM   3236  CD  ARG B   1      36.370   5.170  51.150  1.00  0.00           C  
ATOM   3237  HD3 ARG B   1      36.040   5.610  50.210  1.00  0.00           H  
ATOM   3238  HD2 ARG B   1      35.810   4.250  51.290  1.00  0.00           H  
ATOM   3239  NE  ARG B   1      37.770   4.940  50.830  1.00  0.00           N  
ATOM   3240  HE  ARG B   1      38.290   5.650  50.360  1.00  0.00           H  
ATOM   3241  CZ  ARG B   1      38.570   3.990  51.340  1.00  0.00           C  
ATOM   3242  NH1 ARG B   1      38.260   2.980  51.960  1.00  0.00           N  
ATOM   3243 HH11 ARG B   1      37.300   2.750  51.760  1.00  0.00           H  
ATOM   3244 HH12 ARG B   1      38.950   2.320  52.310  1.00  0.00           H  
ATOM   3245  NH2 ARG B   1      39.810   4.080  51.080  1.00  0.00           N  
ATOM   3246 HH21 ARG B   1      40.140   4.750  50.390  1.00  0.00           H  
ATOM   3247 HH22 ARG B   1      40.480   3.420  51.430  1.00  0.00           H  
ATOM   3248  C   ARG B   1      34.670   8.550  50.500  1.00  0.00           C  
ATOM   3249  O   ARG B   1      35.200   8.370  49.370  1.00  0.00           O  
ATOM   3250  N   PRO B   2      34.660   9.770  51.120  1.00  0.00           N  
ATOM   3251  CD  PRO B   2      34.340  10.070  52.510  1.00  0.00           C  
ATOM   3252  HD3 PRO B   2      34.910   9.490  53.240  1.00  0.00           H  
ATOM   3253  HD2 PRO B   2      33.280   9.950  52.720  1.00  0.00           H  
ATOM   3254  CG  PRO B   2      34.820  11.500  52.720  1.00  0.00           C  
ATOM   3255  HG3 PRO B   2      35.820  11.430  53.130  1.00  0.00           H  
ATOM   3256  HG2 PRO B   2      34.080  11.990  53.350  1.00  0.00           H  
ATOM   3257  CB  PRO B   2      34.920  12.150  51.350  1.00  0.00           C  
ATOM   3258  HB3 PRO B   2      35.620  12.960  51.200  1.00  0.00           H  
ATOM   3259  HB2 PRO B   2      33.970  12.590  51.060  1.00  0.00           H  
ATOM   3260  CA  PRO B   2      35.200  11.000  50.470  1.00  0.00           C  
ATOM   3261  HA  PRO B   2      34.730  11.280  49.530  1.00  0.00           H  
ATOM   3262  C   PRO B   2      36.750  10.880  50.120  1.00  0.00           C  
ATOM   3263  O   PRO B   2      37.420   9.900  50.530  1.00  0.00           O  
ATOM   3264  N   ASP B   3      37.230  11.660  49.200  1.00  0.00           N  
ATOM   3265  H   ASP B   3      36.620  12.420  48.910  1.00  0.00           H  
ATOM   3266  CA  ASP B   3      38.620  11.820  48.700  1.00  0.00           C  
ATOM   3267  HA  ASP B   3      39.300  11.660  49.550  1.00  0.00           H  
ATOM   3268  CB  ASP B   3      39.000  10.720  47.680  1.00  0.00           C  
ATOM   3269  HB3 ASP B   3      38.470  10.960  46.750  1.00  0.00           H  
ATOM   3270  HB2 ASP B   3      38.550   9.790  48.020  1.00  0.00           H  
ATOM   3271  CG  ASP B   3      40.480  10.530  47.490  1.00  0.00           C  
ATOM   3272  OD1 ASP B   3      41.270  11.310  47.890  1.00  0.00           O  
ATOM   3273  OD2 ASP B   3      40.750   9.410  47.030  1.00  0.00           O  
ATOM   3274  C   ASP B   3      38.840  13.290  48.200  1.00  0.00           C  
ATOM   3275  O   ASP B   3      37.910  13.730  47.500  1.00  0.00           O  
ATOM   3276  N   PHE B   4      39.970  14.060  48.540  1.00  0.00           N  
ATOM   3277  H   PHE B   4      40.660  13.690  49.180  1.00  0.00           H  
ATOM   3278  CA  PHE B   4      40.060  15.490  48.310  1.00  0.00           C  
ATOM   3279  HA  PHE B   4      39.190  16.030  48.680  1.00  0.00           H  
ATOM   3280  CB  PHE B   4      41.130  16.140  49.100  1.00  0.00           C  
ATOM   3281  HB3 PHE B   4      40.860  16.090  50.160  1.00  0.00           H  
ATOM   3282  HB2 PHE B   4      41.070  17.210  48.880  1.00  0.00           H  
ATOM   3283  CG  PHE B   4      42.520  15.610  48.910  1.00  0.00           C  
ATOM   3284  CD1 PHE B   4      43.250  15.790  47.710  1.00  0.00           C  
ATOM   3285  HD1 PHE B   4      42.850  16.370  46.880  1.00  0.00           H  
ATOM   3286  CE1 PHE B   4      44.440  15.060  47.510  1.00  0.00           C  
ATOM   3287  HE1 PHE B   4      45.080  15.000  46.640  1.00  0.00           H  
ATOM   3288  CZ  PHE B   4      44.910  14.260  48.590  1.00  0.00           C  
ATOM   3289  HZ  PHE B   4      45.780  13.680  48.280  1.00  0.00           H  
ATOM   3290  CE2 PHE B   4      44.330  14.240  49.820  1.00  0.00           C  
ATOM   3291  HE2 PHE B   4      44.730  13.700  50.670  1.00  0.00           H  
ATOM   3292  CD2 PHE B   4      43.050  14.850  49.930  1.00  0.00           C  
ATOM   3293  HD2 PHE B   4      42.450  14.600  50.800  1.00  0.00           H  
ATOM   3294  C   PHE B   4      40.040  15.980  46.830  1.00  0.00           C  
ATOM   3295  O   PHE B   4      39.430  17.040  46.570  1.00  0.00           O  
ATOM   3296  N   CYS B   5      40.570  15.230  45.840  1.00  0.00           N  
ATOM   3297  H   CYS B   5      41.030  14.380  46.140  1.00  0.00           H  
ATOM   3298  CA  CYS B   5      40.590  15.510  44.400  1.00  0.00           C  
ATOM   3299  HA  CYS B   5      40.980  16.510  44.170  1.00  0.00           H  
ATOM   3300  CB  CYS B   5      41.490  14.540  43.750  1.00  0.00           C  
ATOM   3301  HB3 CYS B   5      41.400  14.490  42.670  1.00  0.00           H  
ATOM   3302  HB2 CYS B   5      41.120  13.540  44.020  1.00  0.00           H  
ATOM   3303  SG  CYS B   5      43.260  14.470  44.180  1.00  0.00           S  
ATOM   3304  C   CYS B   5      39.140  15.460  43.760  1.00  0.00           C  
ATOM   3305  O   CYS B   5      38.970  15.990  42.670  1.00  0.00           O  
ATOM   3306  N   LEU B   6      38.140  14.910  44.430  1.00  0.00           N  
ATOM   3307  H   LEU B   6      38.320  14.470  45.330  1.00  0.00           H  
ATOM   3308  CA  LEU B   6      36.740  14.750  43.820  1.00  0.00           C  
ATOM   3309  HA  LEU B   6      36.920  14.650  42.760  1.00  0.00           H  
ATOM   3310  CB  LEU B   6      35.940  13.680  44.600  1.00  0.00           C  
ATOM   3311  HB3 LEU B   6      34.920  13.650  44.190  1.00  0.00           H  
ATOM   3312  HB2 LEU B   6      35.930  13.900  45.670  1.00  0.00           H  
ATOM   3313  CG  LEU B   6      36.490  12.230  44.380  1.00  0.00           C  
ATOM   3314  HG  LEU B   6      37.560  12.110  44.550  1.00  0.00           H  
ATOM   3315  CD1 LEU B   6      35.750  11.360  45.420  1.00  0.00           C  
ATOM   3316 HD11 LEU B   6      36.310  10.450  45.610  1.00  0.00           H  
ATOM   3317 HD12 LEU B   6      35.780  11.940  46.340  1.00  0.00           H  
ATOM   3318 HD13 LEU B   6      34.710  11.190  45.110  1.00  0.00           H  
ATOM   3319  CD2 LEU B   6      36.260  11.670  43.010  1.00  0.00           C  
ATOM   3320 HD21 LEU B   6      36.660  10.660  42.890  1.00  0.00           H  
ATOM   3321 HD22 LEU B   6      35.210  11.800  42.750  1.00  0.00           H  
ATOM   3322 HD23 LEU B   6      36.830  12.200  42.260  1.00  0.00           H  
ATOM   3323  C   LEU B   6      35.960  16.080  44.040  1.00  0.00           C  
ATOM   3324  O   LEU B   6      34.980  16.320  43.360  1.00  0.00           O  
ATOM   3325  N   GLU B   7      36.520  16.930  44.870  1.00  0.00           N  
ATOM   3326  H   GLU B   7      37.460  16.710  45.160  1.00  0.00           H  
ATOM   3327  CA  GLU B   7      35.870  18.150  45.300  1.00  0.00           C  
ATOM   3328  HA  GLU B   7      34.810  17.900  45.380  1.00  0.00           H  
ATOM   3329  CB  GLU B   7      36.370  18.670  46.680  1.00  0.00           C  
ATOM   3330  HB3 GLU B   7      35.720  19.500  46.940  1.00  0.00           H  
ATOM   3331  HB2 GLU B   7      37.420  18.940  46.600  1.00  0.00           H  
ATOM   3332  CG  GLU B   7      36.250  17.600  47.730  1.00  0.00           C  
ATOM   3333  HG3 GLU B   7      36.910  17.970  48.520  1.00  0.00           H  
ATOM   3334  HG2 GLU B   7      36.560  16.610  47.390  1.00  0.00           H  
ATOM   3335  CD  GLU B   7      34.840  17.410  48.330  1.00  0.00           C  
ATOM   3336  OE1 GLU B   7      34.470  16.260  48.680  1.00  0.00           O  
ATOM   3337  OE2 GLU B   7      34.120  18.470  48.570  1.00  0.00           O  
ATOM   3338  C   GLU B   7      36.060  19.190  44.120  1.00  0.00           C  
ATOM   3339  O   GLU B   7      37.110  19.250  43.400  1.00  0.00           O  
ATOM   3340  N   PRO B   8      35.040  19.990  43.930  1.00  0.00           N  
ATOM   3341  CD  PRO B   8      33.780  19.890  44.620  1.00  0.00           C  
ATOM   3342  HD3 PRO B   8      33.890  19.880  45.710  1.00  0.00           H  
ATOM   3343  HD2 PRO B   8      33.260  18.950  44.430  1.00  0.00           H  
ATOM   3344  CG  PRO B   8      32.960  21.150  44.140  1.00  0.00           C  
ATOM   3345  HG3 PRO B   8      33.070  21.900  44.930  1.00  0.00           H  
ATOM   3346  HG2 PRO B   8      31.870  20.990  44.130  1.00  0.00           H  
ATOM   3347  CB  PRO B   8      33.570  21.560  42.850  1.00  0.00           C  
ATOM   3348  HB3 PRO B   8      33.510  22.650  42.750  1.00  0.00           H  
ATOM   3349  HB2 PRO B   8      33.090  21.000  42.040  1.00  0.00           H  
ATOM   3350  CA  PRO B   8      35.070  21.110  43.000  1.00  0.00           C  
ATOM   3351  HA  PRO B   8      35.340  20.620  42.060  1.00  0.00           H  
ATOM   3352  C   PRO B   8      36.060  22.230  43.360  1.00  0.00           C  
ATOM   3353  O   PRO B   8      36.380  22.430  44.520  1.00  0.00           O  
ATOM   3354  N   PRO B   9      36.400  23.070  42.380  1.00  0.00           N  
ATOM   3355  CD  PRO B   9      36.110  23.000  40.930  1.00  0.00           C  
ATOM   3356  HD3 PRO B   9      35.070  23.250  40.700  1.00  0.00           H  
ATOM   3357  HD2 PRO B   9      36.500  22.030  40.600  1.00  0.00           H  
ATOM   3358  CG  PRO B   9      36.930  24.160  40.410  1.00  0.00           C  
ATOM   3359  HG3 PRO B   9      36.310  25.060  40.430  1.00  0.00           H  
ATOM   3360  HG2 PRO B   9      37.260  23.960  39.390  1.00  0.00           H  
ATOM   3361  CB  PRO B   9      38.100  24.380  41.300  1.00  0.00           C  
ATOM   3362  HB3 PRO B   9      38.400  25.430  41.270  1.00  0.00           H  
ATOM   3363  HB2 PRO B   9      38.930  23.750  40.990  1.00  0.00           H  
ATOM   3364  CA  PRO B   9      37.500  23.970  42.650  1.00  0.00           C  
ATOM   3365  HA  PRO B   9      38.250  23.500  43.280  1.00  0.00           H  
ATOM   3366  C   PRO B   9      36.930  25.210  43.380  1.00  0.00           C  
ATOM   3367  O   PRO B   9      35.780  25.650  43.200  1.00  0.00           O  
ATOM   3368  N   TYR B  10      37.730  25.800  44.260  1.00  0.00           N  
ATOM   3369  H   TYR B  10      38.640  25.390  44.380  1.00  0.00           H  
ATOM   3370  CA  TYR B  10      37.350  26.890  45.170  1.00  0.00           C  
ATOM   3371  HA  TYR B  10      36.310  27.130  44.970  1.00  0.00           H  
ATOM   3372  CB  TYR B  10      37.440  26.400  46.600  1.00  0.00           C  
ATOM   3373  HB3 TYR B  10      38.440  26.000  46.780  1.00  0.00           H  
ATOM   3374  HB2 TYR B  10      36.810  25.560  46.880  1.00  0.00           H  
ATOM   3375  CG  TYR B  10      37.150  27.470  47.700  1.00  0.00           C  
ATOM   3376  CD1 TYR B  10      35.850  27.760  48.060  1.00  0.00           C  
ATOM   3377  HD1 TYR B  10      35.010  27.280  47.580  1.00  0.00           H  
ATOM   3378  CE1 TYR B  10      35.510  28.670  49.050  1.00  0.00           C  
ATOM   3379  HE1 TYR B  10      34.450  28.750  49.190  1.00  0.00           H  
ATOM   3380  CZ  TYR B  10      36.550  29.220  49.760  1.00  0.00           C  
ATOM   3381  OH  TYR B  10      36.320  30.050  50.780  1.00  0.00           O  
ATOM   3382  HH  TYR B  10      35.370  30.180  50.880  1.00  0.00           H  
ATOM   3383  CE2 TYR B  10      37.940  28.960  49.450  1.00  0.00           C  
ATOM   3384  HE2 TYR B  10      38.720  29.470  50.000  1.00  0.00           H  
ATOM   3385  CD2 TYR B  10      38.200  28.010  48.430  1.00  0.00           C  
ATOM   3386  HD2 TYR B  10      39.200  27.710  48.150  1.00  0.00           H  
ATOM   3387  C   TYR B  10      38.250  28.090  44.920  1.00  0.00           C  
ATOM   3388  O   TYR B  10      39.440  28.040  45.100  1.00  0.00           O  
ATOM   3389  N   THR B  11      37.660  29.230  44.480  1.00  0.00           N  
ATOM   3390  H   THR B  11      36.650  29.340  44.400  1.00  0.00           H  
ATOM   3391  CA  THR B  11      38.490  30.420  44.190  1.00  0.00           C  
ATOM   3392  HA  THR B  11      39.370  30.100  43.640  1.00  0.00           H  
ATOM   3393  CB  THR B  11      37.800  31.380  43.200  1.00  0.00           C  
ATOM   3394  HB  THR B  11      36.870  31.550  43.740  1.00  0.00           H  
ATOM   3395  CG2 THR B  11      38.320  32.750  42.940  1.00  0.00           C  
ATOM   3396 HG21 THR B  11      39.390  32.770  42.680  1.00  0.00           H  
ATOM   3397 HG22 THR B  11      37.680  33.260  42.220  1.00  0.00           H  
ATOM   3398 HG23 THR B  11      38.130  33.270  43.880  1.00  0.00           H  
ATOM   3399  OG1 THR B  11      37.610  30.810  41.900  1.00  0.00           O  
ATOM   3400  HG1 THR B  11      38.490  30.680  41.530  1.00  0.00           H  
ATOM   3401  C   THR B  11      38.870  31.250  45.460  1.00  0.00           C  
ATOM   3402  O   THR B  11      39.930  31.890  45.460  1.00  0.00           O  
ATOM   3403  N   GLY B  12      37.990  31.180  46.490  1.00  0.00           N  
ATOM   3404  H   GLY B  12      37.130  30.640  46.440  1.00  0.00           H  
ATOM   3405  CA  GLY B  12      38.140  31.890  47.780  1.00  0.00           C  
ATOM   3406  HA3 GLY B  12      39.110  31.690  48.250  1.00  0.00           H  
ATOM   3407  HA2 GLY B  12      37.460  31.420  48.480  1.00  0.00           H  
ATOM   3408  C   GLY B  12      37.810  33.330  47.530  1.00  0.00           C  
ATOM   3409  O   GLY B  12      37.350  33.680  46.450  1.00  0.00           O  
ATOM   3410  N   PRO B  13      38.040  34.160  48.620  1.00  0.00           N  
ATOM   3411  CD  PRO B  13      38.700  33.750  49.810  1.00  0.00           C  
ATOM   3412  HD3 PRO B  13      39.730  33.510  49.510  1.00  0.00           H  
ATOM   3413  HD2 PRO B  13      38.150  32.870  50.140  1.00  0.00           H  
ATOM   3414  CG  PRO B  13      38.700  34.960  50.740  1.00  0.00           C  
ATOM   3415  HG3 PRO B  13      39.720  35.350  50.760  1.00  0.00           H  
ATOM   3416  HG2 PRO B  13      38.360  34.670  51.730  1.00  0.00           H  
ATOM   3417  CB  PRO B  13      37.630  35.900  50.240  1.00  0.00           C  
ATOM   3418  HB3 PRO B  13      37.960  36.930  50.370  1.00  0.00           H  
ATOM   3419  HB2 PRO B  13      36.700  35.650  50.750  1.00  0.00           H  
ATOM   3420  CA  PRO B  13      37.620  35.580  48.720  1.00  0.00           C  
ATOM   3421  HA  PRO B  13      36.590  35.630  48.340  1.00  0.00           H  
ATOM   3422  C   PRO B  13      38.380  36.610  47.930  1.00  0.00           C  
ATOM   3423  O   PRO B  13      37.840  37.700  47.560  1.00  0.00           O  
ATOM   3424  N   CYS B  14      39.670  36.490  47.710  1.00  0.00           N  
ATOM   3425  H   CYS B  14      40.110  35.630  47.980  1.00  0.00           H  
ATOM   3426  CA  CYS B  14      40.560  37.550  47.150  1.00  0.00           C  
ATOM   3427  HA  CYS B  14      40.260  38.380  47.790  1.00  0.00           H  
ATOM   3428  CB  CYS B  14      42.040  37.260  47.440  1.00  0.00           C  
ATOM   3429  HB3 CYS B  14      42.670  37.870  46.800  1.00  0.00           H  
ATOM   3430  HB2 CYS B  14      42.320  36.240  47.160  1.00  0.00           H  
ATOM   3431  SG  CYS B  14      42.410  37.320  49.210  1.00  0.00           S  
ATOM   3432  C   CYS B  14      40.270  37.800  45.640  1.00  0.00           C  
ATOM   3433  O   CYS B  14      40.050  36.910  44.770  1.00  0.00           O  
ATOM   3434  N   ETG B  15      40.380  39.070  45.180  1.00  0.00           N  
ATOM   3435  H   ETG B  15      40.570  39.790  45.870  1.00  0.00           H  
ATOM   3436  CA  ETG B  15      39.900  39.580  43.860  1.00  0.00           C  
ATOM   3437  HA  ETG B  15      39.070  38.950  43.530  1.00  0.00           H  
ATOM   3438  CB  ETG B  15      39.210  40.920  44.010  1.00  0.00           C  
ATOM   3439  HB1 ETG B  15      39.210  41.580  43.140  1.00  0.00           H  
ATOM   3440  HB2 ETG B  15      39.830  41.600  44.590  1.00  0.00           H  
ATOM   3441  CG  ETG B  15      37.780  40.830  44.600  1.00  0.00           C  
ATOM   3442  HG1 ETG B  15      37.270  40.270  43.810  1.00  0.00           H  
ATOM   3443  HG2 ETG B  15      37.850  40.310  45.550  1.00  0.00           H  
ATOM   3444  HG3 ETG B  15      37.330  41.820  44.720  1.00  0.00           H  
ATOM   3445  C   ETG B  15      40.910  39.520  42.730  1.00  0.00           C  
ATOM   3446  O   ETG B  15      40.910  40.400  41.880  1.00  0.00           O  
ATOM   3447  N   ALA B  16      41.800  38.510  42.670  1.00  0.00           N  
ATOM   3448  H   ALA B  16      41.680  37.800  43.390  1.00  0.00           H  
ATOM   3449  CA  ALA B  16      42.900  38.380  41.750  1.00  0.00           C  
ATOM   3450  HA  ALA B  16      43.250  39.330  41.340  1.00  0.00           H  
ATOM   3451  CB  ALA B  16      44.020  37.540  42.460  1.00  0.00           C  
ATOM   3452  HB1 ALA B  16      44.280  37.930  43.450  1.00  0.00           H  
ATOM   3453  HB2 ALA B  16      43.510  36.600  42.650  1.00  0.00           H  
ATOM   3454  HB3 ALA B  16      44.900  37.390  41.850  1.00  0.00           H  
ATOM   3455  C   ALA B  16      42.380  37.570  40.540  1.00  0.00           C  
ATOM   3456  O   ALA B  16      41.280  36.980  40.530  1.00  0.00           O  
ATOM   3457  N   ARG B  17      43.300  37.320  39.580  1.00  0.00           N  
ATOM   3458  H   ARG B  17      44.170  37.820  39.610  1.00  0.00           H  
ATOM   3459  CA  ARG B  17      43.040  36.310  38.570  1.00  0.00           C  
ATOM   3460  HA  ARG B  17      42.310  35.600  38.920  1.00  0.00           H  
ATOM   3461  CB  ARG B  17      42.460  37.000  37.320  1.00  0.00           C  
ATOM   3462  HB3 ARG B  17      43.260  37.490  36.770  1.00  0.00           H  
ATOM   3463  HB2 ARG B  17      41.750  37.790  37.590  1.00  0.00           H  
ATOM   3464  CG  ARG B  17      41.520  36.160  36.400  1.00  0.00           C  
ATOM   3465  HG3 ARG B  17      40.980  36.750  35.670  1.00  0.00           H  
ATOM   3466  HG2 ARG B  17      40.840  35.620  37.060  1.00  0.00           H  
ATOM   3467  CD  ARG B  17      42.310  35.120  35.530  1.00  0.00           C  
ATOM   3468  HD3 ARG B  17      41.500  34.690  34.950  1.00  0.00           H  
ATOM   3469  HD2 ARG B  17      42.640  34.370  36.250  1.00  0.00           H  
ATOM   3470  NE  ARG B  17      43.470  35.680  34.720  1.00  0.00           N  
ATOM   3471  HE  ARG B  17      44.250  36.050  35.250  1.00  0.00           H  
ATOM   3472  CZ  ARG B  17      43.570  35.740  33.410  1.00  0.00           C  
ATOM   3473  NH1 ARG B  17      42.600  35.620  32.610  1.00  0.00           N  
ATOM   3474 HH11 ARG B  17      41.710  35.470  33.070  1.00  0.00           H  
ATOM   3475 HH12 ARG B  17      42.740  35.860  31.640  1.00  0.00           H  
ATOM   3476  NH2 ARG B  17      44.670  36.200  32.800  1.00  0.00           N  
ATOM   3477 HH21 ARG B  17      45.470  36.450  33.370  1.00  0.00           H  
ATOM   3478 HH22 ARG B  17      44.640  36.470  31.820  1.00  0.00           H  
ATOM   3479  C   ARG B  17      44.280  35.470  38.250  1.00  0.00           C  
ATOM   3480  O   ARG B  17      44.760  35.490  37.160  1.00  0.00           O  
ATOM   3481  N   ILE B  18      44.700  34.790  39.310  1.00  0.00           N  
ATOM   3482  H   ILE B  18      44.040  34.790  40.080  1.00  0.00           H  
ATOM   3483  CA  ILE B  18      45.610  33.670  39.280  1.00  0.00           C  
ATOM   3484  HA  ILE B  18      46.510  33.970  38.740  1.00  0.00           H  
ATOM   3485  CB  ILE B  18      46.230  33.420  40.650  1.00  0.00           C  
ATOM   3486  HB  ILE B  18      45.450  33.270  41.390  1.00  0.00           H  
ATOM   3487  CG2 ILE B  18      47.060  32.120  40.640  1.00  0.00           C  
ATOM   3488 HG21 ILE B  18      46.540  31.160  40.630  1.00  0.00           H  
ATOM   3489 HG22 ILE B  18      47.610  32.080  39.710  1.00  0.00           H  
ATOM   3490 HG23 ILE B  18      47.660  31.980  41.550  1.00  0.00           H  
ATOM   3491  CG1 ILE B  18      47.170  34.550  41.040  1.00  0.00           C  
ATOM   3492 HG13 ILE B  18      46.840  35.390  40.430  1.00  0.00           H  
ATOM   3493 HG12 ILE B  18      48.130  34.420  40.520  1.00  0.00           H  
ATOM   3494  CD1 ILE B  18      47.060  34.930  42.560  1.00  0.00           C  
ATOM   3495 HD11 ILE B  18      47.130  34.040  43.170  1.00  0.00           H  
ATOM   3496 HD12 ILE B  18      47.880  35.630  42.700  1.00  0.00           H  
ATOM   3497 HD13 ILE B  18      46.080  35.360  42.780  1.00  0.00           H  
ATOM   3498  C   ILE B  18      45.010  32.490  38.530  1.00  0.00           C  
ATOM   3499  O   ILE B  18      43.860  32.260  38.690  1.00  0.00           O  
ATOM   3500  N   ILE B  19      45.800  31.800  37.720  1.00  0.00           N  
ATOM   3501  H   ILE B  19      46.770  32.070  37.740  1.00  0.00           H  
ATOM   3502  CA  ILE B  19      45.430  30.460  37.080  1.00  0.00           C  
ATOM   3503  HA  ILE B  19      44.380  30.210  37.250  1.00  0.00           H  
ATOM   3504  CB  ILE B  19      45.650  30.490  35.540  1.00  0.00           C  
ATOM   3505  HB  ILE B  19      46.720  30.510  35.320  1.00  0.00           H  
ATOM   3506  CG2 ILE B  19      45.180  29.140  34.870  1.00  0.00           C  
ATOM   3507 HG21 ILE B  19      45.670  28.290  35.340  1.00  0.00           H  
ATOM   3508 HG22 ILE B  19      44.130  28.910  35.040  1.00  0.00           H  
ATOM   3509 HG23 ILE B  19      45.550  29.070  33.850  1.00  0.00           H  
ATOM   3510  CG1 ILE B  19      44.950  31.660  34.860  1.00  0.00           C  
ATOM   3511 HG13 ILE B  19      45.400  32.580  35.230  1.00  0.00           H  
ATOM   3512 HG12 ILE B  19      43.920  31.740  35.190  1.00  0.00           H  
ATOM   3513  CD1 ILE B  19      45.070  31.670  33.300  1.00  0.00           C  
ATOM   3514 HD11 ILE B  19      46.090  31.510  32.950  1.00  0.00           H  
ATOM   3515 HD12 ILE B  19      44.510  30.840  32.880  1.00  0.00           H  
ATOM   3516 HD13 ILE B  19      44.680  32.660  33.020  1.00  0.00           H  
ATOM   3517  C   ILE B  19      46.090  29.270  37.770  1.00  0.00           C  
ATOM   3518  O   ILE B  19      47.260  29.380  38.120  1.00  0.00           O  
ATOM   3519  N   ARG B  20      45.310  28.230  38.180  1.00  0.00           N  
ATOM   3520  H   ARG B  20      44.340  28.250  37.940  1.00  0.00           H  
ATOM   3521  CA  ARG B  20      45.840  26.990  38.820  1.00  0.00           C  
ATOM   3522  HA  ARG B  20      46.930  26.980  38.780  1.00  0.00           H  
ATOM   3523  CB  ARG B  20      45.400  27.020  40.280  1.00  0.00           C  
ATOM   3524  HB3 ARG B  20      45.470  26.020  40.720  1.00  0.00           H  
ATOM   3525  HB2 ARG B  20      44.360  27.340  40.360  1.00  0.00           H  
ATOM   3526  CG  ARG B  20      46.220  27.910  41.190  1.00  0.00           C  
ATOM   3527  HG3 ARG B  20      45.840  27.650  42.190  1.00  0.00           H  
ATOM   3528  HG2 ARG B  20      46.010  28.920  40.840  1.00  0.00           H  
ATOM   3529  CD  ARG B  20      47.770  27.630  41.270  1.00  0.00           C  
ATOM   3530  HD3 ARG B  20      48.170  27.600  40.250  1.00  0.00           H  
ATOM   3531  HD2 ARG B  20      47.870  26.600  41.600  1.00  0.00           H  
ATOM   3532  NE  ARG B  20      48.390  28.680  42.210  1.00  0.00           N  
ATOM   3533  HE  ARG B  20      48.650  29.600  41.880  1.00  0.00           H  
ATOM   3534  CZ  ARG B  20      48.610  28.490  43.470  1.00  0.00           C  
ATOM   3535  NH1 ARG B  20      48.140  27.460  44.070  1.00  0.00           N  
ATOM   3536 HH11 ARG B  20      47.460  26.840  43.660  1.00  0.00           H  
ATOM   3537 HH12 ARG B  20      48.430  27.300  45.030  1.00  0.00           H  
ATOM   3538  NH2 ARG B  20      49.310  29.320  44.220  1.00  0.00           N  
ATOM   3539 HH21 ARG B  20      49.770  30.060  43.730  1.00  0.00           H  
ATOM   3540 HH22 ARG B  20      49.590  29.120  45.180  1.00  0.00           H  
ATOM   3541  C   ARG B  20      45.280  25.760  38.020  1.00  0.00           C  
ATOM   3542  O   ARG B  20      44.440  26.000  37.140  1.00  0.00           O  
ATOM   3543  N   TYR B  21      45.730  24.580  38.310  1.00  0.00           N  
ATOM   3544  H   TYR B  21      46.420  24.530  39.050  1.00  0.00           H  
ATOM   3545  CA  TYR B  21      45.090  23.340  37.810  1.00  0.00           C  
ATOM   3546  HA  TYR B  21      44.370  23.540  37.030  1.00  0.00           H  
ATOM   3547  CB  TYR B  21      46.090  22.320  37.210  1.00  0.00           C  
ATOM   3548  HB3 TYR B  21      45.600  21.360  37.060  1.00  0.00           H  
ATOM   3549  HB2 TYR B  21      46.840  22.210  38.000  1.00  0.00           H  
ATOM   3550  CG  TYR B  21      46.830  22.880  36.040  1.00  0.00           C  
ATOM   3551  CD1 TYR B  21      48.130  23.400  36.190  1.00  0.00           C  
ATOM   3552  HD1 TYR B  21      48.390  23.540  37.220  1.00  0.00           H  
ATOM   3553  CE1 TYR B  21      48.840  23.830  35.040  1.00  0.00           C  
ATOM   3554  HE1 TYR B  21      49.810  24.280  35.200  1.00  0.00           H  
ATOM   3555  CZ  TYR B  21      48.290  23.820  33.770  1.00  0.00           C  
ATOM   3556  OH  TYR B  21      48.940  24.290  32.660  1.00  0.00           O  
ATOM   3557  HH  TYR B  21      48.770  23.740  31.900  1.00  0.00           H  
ATOM   3558  CE2 TYR B  21      46.960  23.290  33.610  1.00  0.00           C  
ATOM   3559  HE2 TYR B  21      46.460  23.220  32.640  1.00  0.00           H  
ATOM   3560  CD2 TYR B  21      46.260  22.780  34.710  1.00  0.00           C  
ATOM   3561  HD2 TYR B  21      45.260  22.400  34.670  1.00  0.00           H  
ATOM   3562  C   TYR B  21      44.370  22.670  38.970  1.00  0.00           C  
ATOM   3563  O   TYR B  21      44.780  22.790  40.140  1.00  0.00           O  
ATOM   3564  N   PHE B  22      43.290  22.030  38.610  1.00  0.00           N  
ATOM   3565  H   PHE B  22      42.940  22.120  37.680  1.00  0.00           H  
ATOM   3566  CA  PHE B  22      42.580  21.080  39.440  1.00  0.00           C  
ATOM   3567  HA  PHE B  22      43.060  20.860  40.400  1.00  0.00           H  
ATOM   3568  CB  PHE B  22      41.260  21.790  39.860  1.00  0.00           C  
ATOM   3569  HB3 PHE B  22      41.350  22.820  40.190  1.00  0.00           H  
ATOM   3570  HB2 PHE B  22      40.900  21.480  40.840  1.00  0.00           H  
ATOM   3571  CG  PHE B  22      40.020  21.760  38.950  1.00  0.00           C  
ATOM   3572  CD1 PHE B  22      39.880  22.640  37.900  1.00  0.00           C  
ATOM   3573  HD1 PHE B  22      40.640  23.390  37.760  1.00  0.00           H  
ATOM   3574  CE1 PHE B  22      38.740  22.720  37.050  1.00  0.00           C  
ATOM   3575  HE1 PHE B  22      38.610  23.570  36.410  1.00  0.00           H  
ATOM   3576  CZ  PHE B  22      37.660  21.820  37.280  1.00  0.00           C  
ATOM   3577  HZ  PHE B  22      36.700  21.860  36.800  1.00  0.00           H  
ATOM   3578  CE2 PHE B  22      37.850  20.840  38.320  1.00  0.00           C  
ATOM   3579  HE2 PHE B  22      37.000  20.180  38.480  1.00  0.00           H  
ATOM   3580  CD2 PHE B  22      38.980  20.780  39.150  1.00  0.00           C  
ATOM   3581  HD2 PHE B  22      38.990  20.100  39.990  1.00  0.00           H  
ATOM   3582  C   PHE B  22      42.200  19.830  38.640  1.00  0.00           C  
ATOM   3583  O   PHE B  22      42.270  19.800  37.410  1.00  0.00           O  
ATOM   3584  N   TYR B  23      41.840  18.770  39.370  1.00  0.00           N  
ATOM   3585  H   TYR B  23      41.690  18.900  40.350  1.00  0.00           H  
ATOM   3586  CA  TYR B  23      41.460  17.510  38.750  1.00  0.00           C  
ATOM   3587  HA  TYR B  23      41.870  17.460  37.740  1.00  0.00           H  
ATOM   3588  CB  TYR B  23      42.000  16.470  39.700  1.00  0.00           C  
ATOM   3589  HB3 TYR B  23      41.570  16.590  40.700  1.00  0.00           H  
ATOM   3590  HB2 TYR B  23      43.080  16.510  39.840  1.00  0.00           H  
ATOM   3591  CG  TYR B  23      41.680  15.100  39.160  1.00  0.00           C  
ATOM   3592  CD1 TYR B  23      42.270  14.640  38.010  1.00  0.00           C  
ATOM   3593  HD1 TYR B  23      42.950  15.270  37.480  1.00  0.00           H  
ATOM   3594  CE1 TYR B  23      42.070  13.330  37.490  1.00  0.00           C  
ATOM   3595  HE1 TYR B  23      42.410  12.950  36.530  1.00  0.00           H  
ATOM   3596  CZ  TYR B  23      41.180  12.510  38.150  1.00  0.00           C  
ATOM   3597  OH  TYR B  23      41.030  11.150  37.830  1.00  0.00           O  
ATOM   3598  HH  TYR B  23      41.910  10.910  37.530  1.00  0.00           H  
ATOM   3599  CE2 TYR B  23      40.470  12.970  39.270  1.00  0.00           C  
ATOM   3600  HE2 TYR B  23      39.890  12.230  39.800  1.00  0.00           H  
ATOM   3601  CD2 TYR B  23      40.680  14.310  39.710  1.00  0.00           C  
ATOM   3602  HD2 TYR B  23      40.120  14.670  40.570  1.00  0.00           H  
ATOM   3603  C   TYR B  23      39.970  17.510  38.690  1.00  0.00           C  
ATOM   3604  O   TYR B  23      39.270  17.270  39.690  1.00  0.00           O  
ATOM   3605  N   ASN B  24      39.420  17.760  37.500  1.00  0.00           N  
ATOM   3606  H   ASN B  24      40.030  17.790  36.690  1.00  0.00           H  
ATOM   3607  CA  ASN B  24      37.990  17.610  37.290  1.00  0.00           C  
ATOM   3608  HA  ASN B  24      37.410  18.150  38.030  1.00  0.00           H  
ATOM   3609  CB  ASN B  24      37.720  18.320  35.950  1.00  0.00           C  
ATOM   3610  HB3 ASN B  24      38.330  17.870  35.170  1.00  0.00           H  
ATOM   3611  HB2 ASN B  24      38.020  19.360  36.040  1.00  0.00           H  
ATOM   3612  CG  ASN B  24      36.230  18.310  35.600  1.00  0.00           C  
ATOM   3613  OD1 ASN B  24      35.420  17.830  36.340  1.00  0.00           O  
ATOM   3614  ND2 ASN B  24      35.800  18.910  34.530  1.00  0.00           N  
ATOM   3615 HD21 ASN B  24      36.480  19.320  33.900  1.00  0.00           H  
ATOM   3616 HD22 ASN B  24      34.810  18.970  34.340  1.00  0.00           H  
ATOM   3617  C   ASN B  24      37.670  16.110  37.250  1.00  0.00           C  
ATOM   3618  O   ASN B  24      37.630  15.490  36.140  1.00  0.00           O  
ATOM   3619  N   ALA B  25      37.370  15.540  38.400  1.00  0.00           N  
ATOM   3620  H   ALA B  25      37.380  16.200  39.160  1.00  0.00           H  
ATOM   3621  CA  ALA B  25      36.910  14.160  38.590  1.00  0.00           C  
ATOM   3622  HA  ALA B  25      37.650  13.520  38.090  1.00  0.00           H  
ATOM   3623  CB  ALA B  25      36.990  13.940  40.120  1.00  0.00           C  
ATOM   3624  HB1 ALA B  25      37.930  14.360  40.470  1.00  0.00           H  
ATOM   3625  HB2 ALA B  25      36.190  14.440  40.670  1.00  0.00           H  
ATOM   3626  HB3 ALA B  25      37.070  12.880  40.340  1.00  0.00           H  
ATOM   3627  C   ALA B  25      35.530  13.850  37.930  1.00  0.00           C  
ATOM   3628  O   ALA B  25      35.270  12.700  37.610  1.00  0.00           O  
ATOM   3629  N   LYS B  26      34.790  14.920  37.460  1.00  0.00           N  
ATOM   3630  H   LYS B  26      35.160  15.830  37.710  1.00  0.00           H  
ATOM   3631  CA  LYS B  26      33.660  14.710  36.590  1.00  0.00           C  
ATOM   3632  HA  LYS B  26      33.100  13.820  36.860  1.00  0.00           H  
ATOM   3633  CB  LYS B  26      32.670  15.910  36.530  1.00  0.00           C  
ATOM   3634  HB3 LYS B  26      31.800  15.510  36.010  1.00  0.00           H  
ATOM   3635  HB2 LYS B  26      32.990  16.690  35.840  1.00  0.00           H  
ATOM   3636  CG  LYS B  26      32.100  16.360  37.860  1.00  0.00           C  
ATOM   3637  HG3 LYS B  26      32.780  17.010  38.420  1.00  0.00           H  
ATOM   3638  HG2 LYS B  26      31.750  15.460  38.370  1.00  0.00           H  
ATOM   3639  CD  LYS B  26      30.790  17.180  37.570  1.00  0.00           C  
ATOM   3640  HD3 LYS B  26      30.060  16.510  37.110  1.00  0.00           H  
ATOM   3641  HD2 LYS B  26      31.010  18.030  36.910  1.00  0.00           H  
ATOM   3642  CE  LYS B  26      30.140  17.810  38.810  1.00  0.00           C  
ATOM   3643  HE3 LYS B  26      30.820  18.350  39.480  1.00  0.00           H  
ATOM   3644  HE2 LYS B  26      29.890  16.950  39.430  1.00  0.00           H  
ATOM   3645  NZ  LYS B  26      28.970  18.620  38.490  1.00  0.00           N  
ATOM   3646  HZ1 LYS B  26      28.150  18.050  38.360  1.00  0.00           H  
ATOM   3647  HZ2 LYS B  26      28.720  19.130  39.330  1.00  0.00           H  
ATOM   3648  HZ3 LYS B  26      29.120  19.250  37.710  1.00  0.00           H  
ATOM   3649  C   LYS B  26      34.100  14.360  35.140  1.00  0.00           C  
ATOM   3650  O   LYS B  26      33.480  13.510  34.470  1.00  0.00           O  
ATOM   3651  N   ALA B  27      35.220  14.920  34.710  1.00  0.00           N  
ATOM   3652  H   ALA B  27      35.690  15.600  35.300  1.00  0.00           H  
ATOM   3653  CA  ALA B  27      35.830  14.630  33.370  1.00  0.00           C  
ATOM   3654  HA  ALA B  27      35.130  14.350  32.580  1.00  0.00           H  
ATOM   3655  CB  ALA B  27      36.430  15.900  32.810  1.00  0.00           C  
ATOM   3656  HB1 ALA B  27      35.680  16.700  32.800  1.00  0.00           H  
ATOM   3657  HB2 ALA B  27      37.260  16.160  33.480  1.00  0.00           H  
ATOM   3658  HB3 ALA B  27      36.770  15.720  31.800  1.00  0.00           H  
ATOM   3659  C   ALA B  27      36.880  13.480  33.450  1.00  0.00           C  
ATOM   3660  O   ALA B  27      37.290  13.010  32.420  1.00  0.00           O  
ATOM   3661  N   GLY B  28      37.420  13.140  34.680  1.00  0.00           N  
ATOM   3662  H   GLY B  28      36.930  13.470  35.500  1.00  0.00           H  
ATOM   3663  CA  GLY B  28      38.570  12.180  34.890  1.00  0.00           C  
ATOM   3664  HA3 GLY B  28      38.340  11.310  34.260  1.00  0.00           H  
ATOM   3665  HA2 GLY B  28      38.690  11.800  35.900  1.00  0.00           H  
ATOM   3666  C   GLY B  28      39.880  12.760  34.270  1.00  0.00           C  
ATOM   3667  O   GLY B  28      40.480  12.050  33.500  1.00  0.00           O  
ATOM   3668  N   LEU B  29      40.240  14.000  34.460  1.00  0.00           N  
ATOM   3669  H   LEU B  29      39.540  14.510  34.990  1.00  0.00           H  
ATOM   3670  CA  LEU B  29      41.330  14.770  33.800  1.00  0.00           C  
ATOM   3671  HA  LEU B  29      42.140  14.060  33.650  1.00  0.00           H  
ATOM   3672  CB  LEU B  29      40.750  15.190  32.420  1.00  0.00           C  
ATOM   3673  HB3 LEU B  29      39.770  15.620  32.600  1.00  0.00           H  
ATOM   3674  HB2 LEU B  29      40.540  14.250  31.930  1.00  0.00           H  
ATOM   3675  CG  LEU B  29      41.650  16.000  31.450  1.00  0.00           C  
ATOM   3676  HG  LEU B  29      42.070  16.920  31.860  1.00  0.00           H  
ATOM   3677  CD1 LEU B  29      42.740  15.240  30.820  1.00  0.00           C  
ATOM   3678 HD11 LEU B  29      43.150  15.620  29.880  1.00  0.00           H  
ATOM   3679 HD12 LEU B  29      43.650  15.240  31.420  1.00  0.00           H  
ATOM   3680 HD13 LEU B  29      42.520  14.190  30.660  1.00  0.00           H  
ATOM   3681  CD2 LEU B  29      40.810  16.420  30.230  1.00  0.00           C  
ATOM   3682 HD21 LEU B  29      40.440  15.540  29.700  1.00  0.00           H  
ATOM   3683 HD22 LEU B  29      39.950  16.840  30.760  1.00  0.00           H  
ATOM   3684 HD23 LEU B  29      41.160  17.250  29.620  1.00  0.00           H  
ATOM   3685  C   LEU B  29      41.760  15.960  34.720  1.00  0.00           C  
ATOM   3686  O   LEU B  29      40.870  16.530  35.340  1.00  0.00           O  
ATOM   3687  N   CYS B  30      43.070  16.360  34.650  1.00  0.00           N  
ATOM   3688  H   CYS B  30      43.670  15.840  34.030  1.00  0.00           H  
ATOM   3689  CA  CYS B  30      43.460  17.720  35.170  1.00  0.00           C  
ATOM   3690  HA  CYS B  30      42.800  17.800  36.030  1.00  0.00           H  
ATOM   3691  CB  CYS B  30      44.940  17.680  35.660  1.00  0.00           C  
ATOM   3692  HB3 CYS B  30      45.400  18.670  35.750  1.00  0.00           H  
ATOM   3693  HB2 CYS B  30      45.450  17.140  34.880  1.00  0.00           H  
ATOM   3694  SG  CYS B  30      45.140  16.750  37.200  1.00  0.00           S  
ATOM   3695  C   CYS B  30      43.260  18.910  34.120  1.00  0.00           C  
ATOM   3696  O   CYS B  30      43.760  18.890  32.990  1.00  0.00           O  
ATOM   3697  N   GLN B  31      42.710  20.030  34.630  1.00  0.00           N  
ATOM   3698  H   GLN B  31      42.530  19.980  35.620  1.00  0.00           H  
ATOM   3699  CA  GLN B  31      42.280  21.190  33.890  1.00  0.00           C  
ATOM   3700  HA  GLN B  31      42.610  21.250  32.860  1.00  0.00           H  
ATOM   3701  CB  GLN B  31      40.800  21.020  33.670  1.00  0.00           C  
ATOM   3702  HB3 GLN B  31      40.390  22.010  33.540  1.00  0.00           H  
ATOM   3703  HB2 GLN B  31      40.250  20.730  34.550  1.00  0.00           H  
ATOM   3704  CG  GLN B  31      40.310  20.070  32.570  1.00  0.00           C  
ATOM   3705  HG3 GLN B  31      40.610  19.040  32.750  1.00  0.00           H  
ATOM   3706  HG2 GLN B  31      40.760  20.420  31.630  1.00  0.00           H  
ATOM   3707  CD  GLN B  31      38.830  19.990  32.390  1.00  0.00           C  
ATOM   3708  OE1 GLN B  31      38.030  20.190  33.280  1.00  0.00           O  
ATOM   3709  NE2 GLN B  31      38.340  19.590  31.220  1.00  0.00           N  
ATOM   3710 HE21 GLN B  31      38.840  19.410  30.370  1.00  0.00           H  
ATOM   3711 HE22 GLN B  31      37.360  19.330  31.160  1.00  0.00           H  
ATOM   3712  C   GLN B  31      42.570  22.430  34.720  1.00  0.00           C  
ATOM   3713  O   GLN B  31      42.830  22.420  35.890  1.00  0.00           O  
ATOM   3714  N   THR B  32      42.460  23.610  34.110  1.00  0.00           N  
ATOM   3715  H   THR B  32      42.300  23.620  33.110  1.00  0.00           H  
ATOM   3716  CA  THR B  32      42.680  25.010  34.620  1.00  0.00           C  
ATOM   3717  HA  THR B  32      43.490  25.010  35.360  1.00  0.00           H  
ATOM   3718  CB  THR B  32      43.180  25.920  33.470  1.00  0.00           C  
ATOM   3719  HB  THR B  32      43.190  26.940  33.850  1.00  0.00           H  
ATOM   3720  CG2 THR B  32      44.570  25.550  33.100  1.00  0.00           C  
ATOM   3721 HG21 THR B  32      44.830  26.110  32.210  1.00  0.00           H  
ATOM   3722 HG22 THR B  32      45.220  25.800  33.940  1.00  0.00           H  
ATOM   3723 HG23 THR B  32      44.680  24.480  32.880  1.00  0.00           H  
ATOM   3724  OG1 THR B  32      42.400  25.900  32.310  1.00  0.00           O  
ATOM   3725  HG1 THR B  32      41.480  26.020  32.550  1.00  0.00           H  
ATOM   3726  C   THR B  32      41.410  25.490  35.310  1.00  0.00           C  
ATOM   3727  O   THR B  32      40.340  25.460  34.690  1.00  0.00           O  
ATOM   3728  N   PHE B  33      41.550  26.290  36.410  1.00  0.00           N  
ATOM   3729  H   PHE B  33      42.500  26.520  36.700  1.00  0.00           H  
ATOM   3730  CA  PHE B  33      40.610  27.190  37.040  1.00  0.00           C  
ATOM   3731  HA  PHE B  33      39.910  27.470  36.250  1.00  0.00           H  
ATOM   3732  CB  PHE B  33      39.890  26.440  38.180  1.00  0.00           C  
ATOM   3733  HB3 PHE B  33      39.760  25.440  37.770  1.00  0.00           H  
ATOM   3734  HB2 PHE B  33      38.870  26.820  38.240  1.00  0.00           H  
ATOM   3735  CG  PHE B  33      40.630  26.400  39.520  1.00  0.00           C  
ATOM   3736  CD1 PHE B  33      41.650  25.460  39.690  1.00  0.00           C  
ATOM   3737  HD1 PHE B  33      41.870  24.830  38.840  1.00  0.00           H  
ATOM   3738  CE1 PHE B  33      42.380  25.390  40.910  1.00  0.00           C  
ATOM   3739  HE1 PHE B  33      43.080  24.570  40.950  1.00  0.00           H  
ATOM   3740  CZ  PHE B  33      42.070  26.340  41.950  1.00  0.00           C  
ATOM   3741  HZ  PHE B  33      42.530  26.200  42.920  1.00  0.00           H  
ATOM   3742  CE2 PHE B  33      41.010  27.270  41.770  1.00  0.00           C  
ATOM   3743  HE2 PHE B  33      40.740  27.980  42.520  1.00  0.00           H  
ATOM   3744  CD2 PHE B  33      40.300  27.300  40.590  1.00  0.00           C  
ATOM   3745  HD2 PHE B  33      39.460  27.980  40.500  1.00  0.00           H  
ATOM   3746  C   PHE B  33      41.280  28.440  37.620  1.00  0.00           C  
ATOM   3747  O   PHE B  33      42.500  28.600  37.730  1.00  0.00           O  
ATOM   3748  N   VAL B  34      40.420  29.410  37.900  1.00  0.00           N  
ATOM   3749  H   VAL B  34      39.420  29.280  37.780  1.00  0.00           H  
ATOM   3750  CA  VAL B  34      40.900  30.710  38.360  1.00  0.00           C  
ATOM   3751  HA  VAL B  34      41.940  30.880  38.080  1.00  0.00           H  
ATOM   3752  CB  VAL B  34      40.080  31.800  37.650  1.00  0.00           C  
ATOM   3753  HB  VAL B  34      39.030  31.520  37.740  1.00  0.00           H  
ATOM   3754  CG1 VAL B  34      40.090  33.200  38.290  1.00  0.00           C  
ATOM   3755 HG11 VAL B  34      40.970  33.810  38.090  1.00  0.00           H  
ATOM   3756 HG12 VAL B  34      39.190  33.760  38.050  1.00  0.00           H  
ATOM   3757 HG13 VAL B  34      40.230  33.050  39.360  1.00  0.00           H  
ATOM   3758  CG2 VAL B  34      40.500  31.770  36.130  1.00  0.00           C  
ATOM   3759 HG21 VAL B  34      40.540  30.740  35.800  1.00  0.00           H  
ATOM   3760 HG22 VAL B  34      39.750  32.270  35.510  1.00  0.00           H  
ATOM   3761 HG23 VAL B  34      41.510  32.190  36.100  1.00  0.00           H  
ATOM   3762  C   VAL B  34      40.870  30.830  39.880  1.00  0.00           C  
ATOM   3763  O   VAL B  34      39.800  30.600  40.450  1.00  0.00           O  
ATOM   3764  N   TYR B  35      41.990  31.070  40.570  1.00  0.00           N  
ATOM   3765  H   TYR B  35      42.810  31.290  40.010  1.00  0.00           H  
ATOM   3766  CA  TYR B  35      42.160  31.190  41.990  1.00  0.00           C  
ATOM   3767  HA  TYR B  35      41.250  30.900  42.540  1.00  0.00           H  
ATOM   3768  CB  TYR B  35      43.330  30.200  42.360  1.00  0.00           C  
ATOM   3769  HB3 TYR B  35      44.150  30.310  41.650  1.00  0.00           H  
ATOM   3770  HB2 TYR B  35      42.900  29.210  42.220  1.00  0.00           H  
ATOM   3771  CG  TYR B  35      43.870  30.240  43.810  1.00  0.00           C  
ATOM   3772  CD1 TYR B  35      42.940  30.100  44.890  1.00  0.00           C  
ATOM   3773  HD1 TYR B  35      41.890  29.890  44.750  1.00  0.00           H  
ATOM   3774  CE1 TYR B  35      43.460  30.100  46.180  1.00  0.00           C  
ATOM   3775  HE1 TYR B  35      42.870  29.930  47.070  1.00  0.00           H  
ATOM   3776  CZ  TYR B  35      44.840  30.230  46.480  1.00  0.00           C  
ATOM   3777  OH  TYR B  35      45.260  30.240  47.750  1.00  0.00           O  
ATOM   3778  HH  TYR B  35      46.200  30.130  47.810  1.00  0.00           H  
ATOM   3779  CE2 TYR B  35      45.800  30.390  45.450  1.00  0.00           C  
ATOM   3780  HE2 TYR B  35      46.850  30.520  45.640  1.00  0.00           H  
ATOM   3781  CD2 TYR B  35      45.250  30.450  44.110  1.00  0.00           C  
ATOM   3782  HD2 TYR B  35      45.940  30.490  43.280  1.00  0.00           H  
ATOM   3783  C   TYR B  35      42.420  32.720  42.390  1.00  0.00           C  
ATOM   3784  O   TYR B  35      42.990  33.540  41.680  1.00  0.00           O  
ATOM   3785  N   GLY B  36      42.030  33.000  43.620  1.00  0.00           N  
ATOM   3786  H   GLY B  36      41.660  32.230  44.160  1.00  0.00           H  
ATOM   3787  CA  GLY B  36      42.080  34.270  44.290  1.00  0.00           C  
ATOM   3788  HA3 GLY B  36      41.230  34.440  44.960  1.00  0.00           H  
ATOM   3789  HA2 GLY B  36      42.000  35.080  43.560  1.00  0.00           H  
ATOM   3790  C   GLY B  36      43.440  34.500  44.950  1.00  0.00           C  
ATOM   3791  O   GLY B  36      43.730  35.610  45.350  1.00  0.00           O  
ATOM   3792  N   GLY B  37      44.280  33.450  45.080  1.00  0.00           N  
ATOM   3793  H   GLY B  37      44.070  32.570  44.640  1.00  0.00           H  
ATOM   3794  CA  GLY B  37      45.510  33.490  45.840  1.00  0.00           C  
ATOM   3795  HA3 GLY B  37      46.070  34.390  45.540  1.00  0.00           H  
ATOM   3796  HA2 GLY B  37      46.150  32.660  45.530  1.00  0.00           H  
ATOM   3797  C   GLY B  37      45.580  33.380  47.320  1.00  0.00           C  
ATOM   3798  O   GLY B  37      46.650  33.220  47.920  1.00  0.00           O  
ATOM   3799  N   CYS B  38      44.430  33.470  48.000  1.00  0.00           N  
ATOM   3800  H   CYS B  38      43.540  33.540  47.540  1.00  0.00           H  
ATOM   3801  CA  CYS B  38      44.380  33.300  49.440  1.00  0.00           C  
ATOM   3802  HA  CYS B  38      45.370  32.980  49.780  1.00  0.00           H  
ATOM   3803  CB  CYS B  38      43.960  34.630  50.220  1.00  0.00           C  
ATOM   3804  HB3 CYS B  38      44.800  35.320  50.130  1.00  0.00           H  
ATOM   3805  HB2 CYS B  38      43.920  34.470  51.300  1.00  0.00           H  
ATOM   3806  SG  CYS B  38      42.270  35.350  49.880  1.00  0.00           S  
ATOM   3807  C   CYS B  38      43.410  32.180  49.850  1.00  0.00           C  
ATOM   3808  O   CYS B  38      42.470  31.920  49.180  1.00  0.00           O  
ATOM   3809  N   ARG B  39      43.640  31.520  51.000  1.00  0.00           N  
ATOM   3810  H   ARG B  39      44.460  31.660  51.570  1.00  0.00           H  
ATOM   3811  CA  ARG B  39      42.780  30.370  51.490  1.00  0.00           C  
ATOM   3812  HA  ARG B  39      43.280  30.090  52.410  1.00  0.00           H  
ATOM   3813  CB  ARG B  39      41.390  30.860  51.910  1.00  0.00           C  
ATOM   3814  HB3 ARG B  39      40.960  30.120  52.570  1.00  0.00           H  
ATOM   3815  HB2 ARG B  39      40.650  30.780  51.110  1.00  0.00           H  
ATOM   3816  CG  ARG B  39      41.400  32.120  52.810  1.00  0.00           C  
ATOM   3817  HG3 ARG B  39      41.660  32.970  52.170  1.00  0.00           H  
ATOM   3818  HG2 ARG B  39      42.170  32.060  53.590  1.00  0.00           H  
ATOM   3819  CD  ARG B  39      40.100  32.350  53.600  1.00  0.00           C  
ATOM   3820  HD3 ARG B  39      39.820  31.410  54.090  1.00  0.00           H  
ATOM   3821  HD2 ARG B  39      39.410  32.660  52.810  1.00  0.00           H  
ATOM   3822  NE  ARG B  39      40.230  33.460  54.600  1.00  0.00           N  
ATOM   3823  HE  ARG B  39      41.040  33.500  55.210  1.00  0.00           H  
ATOM   3824  CZ  ARG B  39      39.340  34.380  54.930  1.00  0.00           C  
ATOM   3825  NH1 ARG B  39      39.630  35.130  55.910  1.00  0.00           N  
ATOM   3826 HH11 ARG B  39      40.440  34.780  56.390  1.00  0.00           H  
ATOM   3827 HH12 ARG B  39      38.930  35.750  56.300  1.00  0.00           H  
ATOM   3828  NH2 ARG B  39      38.170  34.550  54.410  1.00  0.00           N  
ATOM   3829 HH21 ARG B  39      37.890  34.130  53.540  1.00  0.00           H  
ATOM   3830 HH22 ARG B  39      37.660  35.350  54.740  1.00  0.00           H  
ATOM   3831  C   ARG B  39      42.680  29.020  50.680  1.00  0.00           C  
ATOM   3832  O   ARG B  39      41.610  28.470  50.470  1.00  0.00           O  
ATOM   3833  N   ALA B  40      43.820  28.560  50.180  1.00  0.00           N  
ATOM   3834  H   ALA B  40      44.620  29.180  50.200  1.00  0.00           H  
ATOM   3835  CA  ALA B  40      44.030  27.230  49.440  1.00  0.00           C  
ATOM   3836  HA  ALA B  40      43.530  27.380  48.480  1.00  0.00           H  
ATOM   3837  CB  ALA B  40      45.570  26.980  49.220  1.00  0.00           C  
ATOM   3838  HB1 ALA B  40      46.050  27.800  48.660  1.00  0.00           H  
ATOM   3839  HB2 ALA B  40      45.990  26.750  50.190  1.00  0.00           H  
ATOM   3840  HB3 ALA B  40      45.660  26.100  48.580  1.00  0.00           H  
ATOM   3841  C   ALA B  40      43.230  26.040  50.010  1.00  0.00           C  
ATOM   3842  O   ALA B  40      43.040  25.890  51.200  1.00  0.00           O  
ATOM   3843  N   LYS B  41      42.860  25.110  49.080  1.00  0.00           N  
ATOM   3844  H   LYS B  41      43.200  25.200  48.140  1.00  0.00           H  
ATOM   3845  CA  LYS B  41      42.360  23.760  49.340  1.00  0.00           C  
ATOM   3846  HA  LYS B  41      42.280  23.560  50.410  1.00  0.00           H  
ATOM   3847  CB  LYS B  41      40.820  23.690  48.850  1.00  0.00           C  
ATOM   3848  HB3 LYS B  41      40.500  22.640  48.840  1.00  0.00           H  
ATOM   3849  HB2 LYS B  41      40.780  24.130  47.860  1.00  0.00           H  
ATOM   3850  CG  LYS B  41      39.990  24.520  49.890  1.00  0.00           C  
ATOM   3851  HG3 LYS B  41      40.220  25.580  49.870  1.00  0.00           H  
ATOM   3852  HG2 LYS B  41      40.130  24.050  50.870  1.00  0.00           H  
ATOM   3853  CD  LYS B  41      38.500  24.390  49.560  1.00  0.00           C  
ATOM   3854  HD3 LYS B  41      38.300  23.330  49.730  1.00  0.00           H  
ATOM   3855  HD2 LYS B  41      38.320  24.550  48.500  1.00  0.00           H  
ATOM   3856  CE  LYS B  41      37.700  25.410  50.420  1.00  0.00           C  
ATOM   3857  HE3 LYS B  41      36.690  25.450  50.040  1.00  0.00           H  
ATOM   3858  HE2 LYS B  41      38.110  26.420  50.360  1.00  0.00           H  
ATOM   3859  NZ  LYS B  41      37.590  24.920  51.800  1.00  0.00           N  
ATOM   3860  HZ1 LYS B  41      38.500  25.090  52.220  1.00  0.00           H  
ATOM   3861  HZ2 LYS B  41      36.960  25.460  52.380  1.00  0.00           H  
ATOM   3862  HZ3 LYS B  41      37.370  23.950  51.950  1.00  0.00           H  
ATOM   3863  C   LYS B  41      43.250  22.750  48.610  1.00  0.00           C  
ATOM   3864  O   LYS B  41      44.140  23.120  47.840  1.00  0.00           O  
ATOM   3865  N   ARG B  42      43.040  21.460  48.840  1.00  0.00           N  
ATOM   3866  H   ARG B  42      42.340  21.150  49.500  1.00  0.00           H  
ATOM   3867  CA  ARG B  42      43.750  20.420  48.160  1.00  0.00           C  
ATOM   3868  HA  ARG B  42      44.830  20.600  48.210  1.00  0.00           H  
ATOM   3869  CB  ARG B  42      43.580  19.160  49.040  1.00  0.00           C  
ATOM   3870  HB3 ARG B  42      44.080  18.360  48.510  1.00  0.00           H  
ATOM   3871  HB2 ARG B  42      42.540  18.900  49.260  1.00  0.00           H  
ATOM   3872  CG  ARG B  42      44.200  19.250  50.440  1.00  0.00           C  
ATOM   3873  HG3 ARG B  42      43.560  19.800  51.120  1.00  0.00           H  
ATOM   3874  HG2 ARG B  42      45.190  19.710  50.400  1.00  0.00           H  
ATOM   3875  CD  ARG B  42      44.470  17.840  51.020  1.00  0.00           C  
ATOM   3876  HD3 ARG B  42      45.080  17.300  50.290  1.00  0.00           H  
ATOM   3877  HD2 ARG B  42      43.580  17.250  51.240  1.00  0.00           H  
ATOM   3878  NE  ARG B  42      45.190  17.910  52.320  1.00  0.00           N  
ATOM   3879  HE  ARG B  42      44.600  17.850  53.140  1.00  0.00           H  
ATOM   3880  CZ  ARG B  42      46.470  18.170  52.400  1.00  0.00           C  
ATOM   3881  NH1 ARG B  42      47.360  18.090  51.420  1.00  0.00           N  
ATOM   3882 HH11 ARG B  42      47.260  17.440  50.650  1.00  0.00           H  
ATOM   3883 HH12 ARG B  42      48.310  18.270  51.700  1.00  0.00           H  
ATOM   3884  NH2 ARG B  42      46.900  18.500  53.560  1.00  0.00           N  
ATOM   3885 HH21 ARG B  42      46.290  18.950  54.220  1.00  0.00           H  
ATOM   3886 HH22 ARG B  42      47.900  18.600  53.680  1.00  0.00           H  
ATOM   3887  C   ARG B  42      43.550  20.090  46.710  1.00  0.00           C  
ATOM   3888  O   ARG B  42      44.570  19.800  46.130  1.00  0.00           O  
ATOM   3889  N   ASN B  43      42.340  20.160  46.110  1.00  0.00           N  
ATOM   3890  H   ASN B  43      41.540  20.460  46.650  1.00  0.00           H  
ATOM   3891  CA  ASN B  43      42.290  20.060  44.660  1.00  0.00           C  
ATOM   3892  HA  ASN B  43      43.020  19.360  44.270  1.00  0.00           H  
ATOM   3893  CB  ASN B  43      40.850  19.640  44.370  1.00  0.00           C  
ATOM   3894  HB3 ASN B  43      40.290  20.580  44.290  1.00  0.00           H  
ATOM   3895  HB2 ASN B  43      40.420  19.100  45.220  1.00  0.00           H  
ATOM   3896  CG  ASN B  43      40.830  18.860  43.100  1.00  0.00           C  
ATOM   3897  OD1 ASN B  43      41.850  18.490  42.500  1.00  0.00           O  
ATOM   3898  ND2 ASN B  43      39.660  18.660  42.520  1.00  0.00           N  
ATOM   3899 HD21 ASN B  43      38.830  19.090  42.930  1.00  0.00           H  
ATOM   3900 HD22 ASN B  43      39.510  18.040  41.740  1.00  0.00           H  
ATOM   3901  C   ASN B  43      42.700  21.420  43.980  1.00  0.00           C  
ATOM   3902  O   ASN B  43      41.940  22.090  43.260  1.00  0.00           O  
ATOM   3903  N   ASN B  44      43.920  21.860  44.210  1.00  0.00           N  
ATOM   3904  H   ASN B  44      44.510  21.170  44.680  1.00  0.00           H  
ATOM   3905  CA  ASN B  44      44.710  23.040  43.760  1.00  0.00           C  
ATOM   3906  HA  ASN B  44      44.290  23.420  42.820  1.00  0.00           H  
ATOM   3907  CB  ASN B  44      44.450  24.160  44.790  1.00  0.00           C  
ATOM   3908  HB3 ASN B  44      44.910  23.870  45.730  1.00  0.00           H  
ATOM   3909  HB2 ASN B  44      43.390  24.290  45.010  1.00  0.00           H  
ATOM   3910  CG  ASN B  44      45.000  25.530  44.490  1.00  0.00           C  
ATOM   3911  OD1 ASN B  44      45.760  25.740  43.580  1.00  0.00           O  
ATOM   3912  ND2 ASN B  44      44.540  26.540  45.230  1.00  0.00           N  
ATOM   3913 HD21 ASN B  44      43.700  26.380  45.760  1.00  0.00           H  
ATOM   3914 HD22 ASN B  44      44.980  27.440  45.120  1.00  0.00           H  
ATOM   3915  C   ASN B  44      46.130  22.680  43.560  1.00  0.00           C  
ATOM   3916  O   ASN B  44      46.870  22.200  44.450  1.00  0.00           O  
ATOM   3917  N   PHE B  45      46.700  23.020  42.380  1.00  0.00           N  
ATOM   3918  H   PHE B  45      46.050  23.220  41.610  1.00  0.00           H  
ATOM   3919  CA  PHE B  45      48.040  22.680  41.930  1.00  0.00           C  
ATOM   3920  HA  PHE B  45      48.670  22.550  42.820  1.00  0.00           H  
ATOM   3921  CB  PHE B  45      48.010  21.270  41.200  1.00  0.00           C  
ATOM   3922  HB3 PHE B  45      49.050  20.980  41.090  1.00  0.00           H  
ATOM   3923  HB2 PHE B  45      47.620  21.360  40.180  1.00  0.00           H  
ATOM   3924  CG  PHE B  45      47.230  20.120  41.880  1.00  0.00           C  
ATOM   3925  CD1 PHE B  45      47.830  19.470  43.030  1.00  0.00           C  
ATOM   3926  HD1 PHE B  45      48.780  19.820  43.420  1.00  0.00           H  
ATOM   3927  CE1 PHE B  45      47.140  18.450  43.750  1.00  0.00           C  
ATOM   3928  HE1 PHE B  45      47.650  17.920  44.540  1.00  0.00           H  
ATOM   3929  CZ  PHE B  45      45.840  18.130  43.360  1.00  0.00           C  
ATOM   3930  HZ  PHE B  45      45.200  17.450  43.880  1.00  0.00           H  
ATOM   3931  CE2 PHE B  45      45.240  18.790  42.280  1.00  0.00           C  
ATOM   3932  HE2 PHE B  45      44.250  18.510  41.980  1.00  0.00           H  
ATOM   3933  CD2 PHE B  45      45.940  19.810  41.520  1.00  0.00           C  
ATOM   3934  HD2 PHE B  45      45.400  20.250  40.700  1.00  0.00           H  
ATOM   3935  C   PHE B  45      48.690  23.670  40.960  1.00  0.00           C  
ATOM   3936  O   PHE B  45      48.080  24.110  39.990  1.00  0.00           O  
ATOM   3937  N   LYS B  46      50.010  23.910  41.210  1.00  0.00           N  
ATOM   3938  H   LYS B  46      50.470  23.500  42.010  1.00  0.00           H  
ATOM   3939  CA  LYS B  46      50.770  24.800  40.380  1.00  0.00           C  
ATOM   3940  HA  LYS B  46      50.170  25.680  40.170  1.00  0.00           H  
ATOM   3941  CB  LYS B  46      51.900  25.370  41.170  1.00  0.00           C  
ATOM   3942  HB3 LYS B  46      52.740  25.640  40.520  1.00  0.00           H  
ATOM   3943  HB2 LYS B  46      52.280  24.610  41.840  1.00  0.00           H  
ATOM   3944  CG  LYS B  46      51.440  26.600  41.950  1.00  0.00           C  
ATOM   3945  HG3 LYS B  46      50.710  26.280  42.690  1.00  0.00           H  
ATOM   3946  HG2 LYS B  46      50.940  27.420  41.430  1.00  0.00           H  
ATOM   3947  CD  LYS B  46      52.690  27.280  42.670  1.00  0.00           C  
ATOM   3948  HD3 LYS B  46      52.210  28.030  43.300  1.00  0.00           H  
ATOM   3949  HD2 LYS B  46      53.200  27.830  41.880  1.00  0.00           H  
ATOM   3950  CE  LYS B  46      53.750  26.630  43.460  1.00  0.00           C  
ATOM   3951  HE3 LYS B  46      54.490  27.360  43.800  1.00  0.00           H  
ATOM   3952  HE2 LYS B  46      54.370  26.030  42.790  1.00  0.00           H  
ATOM   3953  NZ  LYS B  46      53.260  25.880  44.610  1.00  0.00           N  
ATOM   3954  HZ1 LYS B  46      53.950  25.230  44.970  1.00  0.00           H  
ATOM   3955  HZ2 LYS B  46      52.820  26.400  45.350  1.00  0.00           H  
ATOM   3956  HZ3 LYS B  46      52.480  25.340  44.270  1.00  0.00           H  
ATOM   3957  C   LYS B  46      51.200  24.180  39.040  1.00  0.00           C  
ATOM   3958  O   LYS B  46      51.590  24.910  38.170  1.00  0.00           O  
ATOM   3959  N   SER B  47      51.000  22.890  38.770  1.00  0.00           N  
ATOM   3960  H   SER B  47      50.570  22.330  39.500  1.00  0.00           H  
ATOM   3961  CA  SER B  47      51.310  22.250  37.500  1.00  0.00           C  
ATOM   3962  HA  SER B  47      51.250  23.040  36.750  1.00  0.00           H  
ATOM   3963  CB  SER B  47      52.760  21.740  37.580  1.00  0.00           C  
ATOM   3964  HB3 SER B  47      53.360  22.540  38.020  1.00  0.00           H  
ATOM   3965  HB2 SER B  47      53.090  21.540  36.560  1.00  0.00           H  
ATOM   3966  OG  SER B  47      52.910  20.590  38.360  1.00  0.00           O  
ATOM   3967  HG  SER B  47      53.240  20.850  39.210  1.00  0.00           H  
ATOM   3968  C   SER B  47      50.240  21.160  37.180  1.00  0.00           C  
ATOM   3969  O   SER B  47      49.570  20.620  38.050  1.00  0.00           O  
ATOM   3970  N   ALA B  48      50.110  20.880  35.890  1.00  0.00           N  
ATOM   3971  H   ALA B  48      50.620  21.380  35.180  1.00  0.00           H  
ATOM   3972  CA  ALA B  48      49.390  19.700  35.360  1.00  0.00           C  
ATOM   3973  HA  ALA B  48      48.360  19.640  35.710  1.00  0.00           H  
ATOM   3974  CB  ALA B  48      49.440  19.790  33.830  1.00  0.00           C  
ATOM   3975  HB1 ALA B  48      49.000  18.920  33.360  1.00  0.00           H  
ATOM   3976  HB2 ALA B  48      48.840  20.660  33.560  1.00  0.00           H  
ATOM   3977  HB3 ALA B  48      50.430  19.990  33.430  1.00  0.00           H  
ATOM   3978  C   ALA B  48      50.070  18.390  35.810  1.00  0.00           C  
ATOM   3979  O   ALA B  48      49.390  17.330  35.950  1.00  0.00           O  
ATOM   3980  N   GLU B  49      51.400  18.370  36.010  1.00  0.00           N  
ATOM   3981  H   GLU B  49      51.970  19.160  35.710  1.00  0.00           H  
ATOM   3982  CA  GLU B  49      52.160  17.220  36.430  1.00  0.00           C  
ATOM   3983  HA  GLU B  49      51.800  16.390  35.840  1.00  0.00           H  
ATOM   3984  CB  GLU B  49      53.640  17.480  35.990  1.00  0.00           C  
ATOM   3985  HB3 GLU B  49      54.170  16.560  36.250  1.00  0.00           H  
ATOM   3986  HB2 GLU B  49      54.130  18.270  36.560  1.00  0.00           H  
ATOM   3987  CG  GLU B  49      53.770  17.570  34.480  1.00  0.00           C  
ATOM   3988  HG3 GLU B  49      53.080  16.870  33.990  1.00  0.00           H  
ATOM   3989  HG2 GLU B  49      54.710  17.130  34.120  1.00  0.00           H  
ATOM   3990  CD  GLU B  49      53.650  19.050  33.860  1.00  0.00           C  
ATOM   3991  OE1 GLU B  49      53.340  20.010  34.640  1.00  0.00           O  
ATOM   3992  OE2 GLU B  49      53.610  19.190  32.630  1.00  0.00           O  
ATOM   3993  C   GLU B  49      51.970  16.830  37.940  1.00  0.00           C  
ATOM   3994  O   GLU B  49      51.690  15.710  38.260  1.00  0.00           O  
ATOM   3995  N   ASP B  50      51.900  17.810  38.800  1.00  0.00           N  
ATOM   3996  H   ASP B  50      52.050  18.770  38.540  1.00  0.00           H  
ATOM   3997  CA  ASP B  50      51.730  17.610  40.200  1.00  0.00           C  
ATOM   3998  HA  ASP B  50      52.390  16.850  40.620  1.00  0.00           H  
ATOM   3999  CB  ASP B  50      51.990  18.900  40.990  1.00  0.00           C  
ATOM   4000  HB3 ASP B  50      51.750  18.740  42.050  1.00  0.00           H  
ATOM   4001  HB2 ASP B  50      51.460  19.760  40.600  1.00  0.00           H  
ATOM   4002  CG  ASP B  50      53.340  19.410  41.130  1.00  0.00           C  
ATOM   4003  OD1 ASP B  50      54.240  18.580  41.140  1.00  0.00           O  
ATOM   4004  OD2 ASP B  50      53.500  20.630  41.090  1.00  0.00           O  
ATOM   4005  C   ASP B  50      50.350  17.130  40.470  1.00  0.00           C  
ATOM   4006  O   ASP B  50      50.080  16.240  41.260  1.00  0.00           O  
ATOM   4007  N   CYS B  51      49.390  17.750  39.710  1.00  0.00           N  
ATOM   4008  H   CYS B  51      49.720  18.410  39.030  1.00  0.00           H  
ATOM   4009  CA  CYS B  51      48.020  17.350  39.690  1.00  0.00           C  
ATOM   4010  HA  CYS B  51      47.650  17.310  40.710  1.00  0.00           H  
ATOM   4011  CB  CYS B  51      47.210  18.250  38.810  1.00  0.00           C  
ATOM   4012  HB3 CYS B  51      47.650  18.210  37.820  1.00  0.00           H  
ATOM   4013  HB2 CYS B  51      47.420  19.240  39.220  1.00  0.00           H  
ATOM   4014  SG  CYS B  51      45.430  18.040  38.800  1.00  0.00           S  
ATOM   4015  C   CYS B  51      47.880  15.910  39.240  1.00  0.00           C  
ATOM   4016  O   CYS B  51      47.360  15.090  40.020  1.00  0.00           O  
ATOM   4017  N   MET B  52      48.340  15.530  38.030  1.00  0.00           N  
ATOM   4018  H   MET B  52      48.680  16.310  37.500  1.00  0.00           H  
ATOM   4019  CA  MET B  52      48.260  14.150  37.480  1.00  0.00           C  
ATOM   4020  HA  MET B  52      47.230  13.780  37.500  1.00  0.00           H  
ATOM   4021  CB  MET B  52      48.830  14.040  36.050  1.00  0.00           C  
ATOM   4022  HB3 MET B  52      49.060  13.010  35.740  1.00  0.00           H  
ATOM   4023  HB2 MET B  52      49.710  14.680  36.000  1.00  0.00           H  
ATOM   4024  CG  MET B  52      47.860  14.520  35.010  1.00  0.00           C  
ATOM   4025  HG3 MET B  52      47.680  15.570  35.210  1.00  0.00           H  
ATOM   4026  HG2 MET B  52      46.880  14.060  35.160  1.00  0.00           H  
ATOM   4027  SD  MET B  52      48.500  14.070  33.330  1.00  0.00           S  
ATOM   4028  CE  MET B  52      49.950  15.110  33.100  1.00  0.00           C  
ATOM   4029  HE1 MET B  52      50.370  14.730  32.160  1.00  0.00           H  
ATOM   4030  HE2 MET B  52      49.580  16.140  33.070  1.00  0.00           H  
ATOM   4031  HE3 MET B  52      50.710  14.980  33.860  1.00  0.00           H  
ATOM   4032  C   MET B  52      48.910  13.070  38.440  1.00  0.00           C  
ATOM   4033  O   MET B  52      48.510  11.940  38.530  1.00  0.00           O  
ATOM   4034  N   ARG B  53      49.830  13.480  39.320  1.00  0.00           N  
ATOM   4035  H   ARG B  53      50.100  14.450  39.270  1.00  0.00           H  
ATOM   4036  CA  ARG B  53      50.540  12.590  40.310  1.00  0.00           C  
ATOM   4037  HA  ARG B  53      50.650  11.560  39.980  1.00  0.00           H  
ATOM   4038  CB  ARG B  53      51.970  13.170  40.600  1.00  0.00           C  
ATOM   4039  HB3 ARG B  53      52.320  12.730  41.530  1.00  0.00           H  
ATOM   4040  HB2 ARG B  53      51.990  14.260  40.720  1.00  0.00           H  
ATOM   4041  CG  ARG B  53      52.940  12.740  39.460  1.00  0.00           C  
ATOM   4042  HG3 ARG B  53      52.770  13.180  38.480  1.00  0.00           H  
ATOM   4043  HG2 ARG B  53      52.970  11.650  39.360  1.00  0.00           H  
ATOM   4044  CD  ARG B  53      54.390  13.010  39.890  1.00  0.00           C  
ATOM   4045  HD3 ARG B  53      55.100  12.530  39.220  1.00  0.00           H  
ATOM   4046  HD2 ARG B  53      54.500  12.580  40.880  1.00  0.00           H  
ATOM   4047  NE  ARG B  53      54.550  14.490  40.060  1.00  0.00           N  
ATOM   4048  HE  ARG B  53      54.530  14.880  40.990  1.00  0.00           H  
ATOM   4049  CZ  ARG B  53      54.860  15.330  39.090  1.00  0.00           C  
ATOM   4050  NH1 ARG B  53      54.900  14.980  37.850  1.00  0.00           N  
ATOM   4051 HH11 ARG B  53      54.670  14.050  37.550  1.00  0.00           H  
ATOM   4052 HH12 ARG B  53      54.980  15.700  37.150  1.00  0.00           H  
ATOM   4053  NH2 ARG B  53      55.060  16.630  39.220  1.00  0.00           N  
ATOM   4054 HH21 ARG B  53      54.970  17.040  40.140  1.00  0.00           H  
ATOM   4055 HH22 ARG B  53      55.490  17.160  38.480  1.00  0.00           H  
ATOM   4056  C   ARG B  53      49.610  12.480  41.550  1.00  0.00           C  
ATOM   4057  O   ARG B  53      49.700  11.420  42.180  1.00  0.00           O  
ATOM   4058  N   THR B  54      48.860  13.500  41.930  1.00  0.00           N  
ATOM   4059  H   THR B  54      48.850  14.300  41.320  1.00  0.00           H  
ATOM   4060  CA  THR B  54      48.140  13.530  43.210  1.00  0.00           C  
ATOM   4061  HA  THR B  54      48.620  12.840  43.900  1.00  0.00           H  
ATOM   4062  CB  THR B  54      48.120  14.900  43.820  1.00  0.00           C  
ATOM   4063  HB  THR B  54      47.570  15.630  43.220  1.00  0.00           H  
ATOM   4064  CG2 THR B  54      47.590  14.750  45.210  1.00  0.00           C  
ATOM   4065 HG21 THR B  54      48.120  14.030  45.830  1.00  0.00           H  
ATOM   4066 HG22 THR B  54      47.600  15.710  45.730  1.00  0.00           H  
ATOM   4067 HG23 THR B  54      46.550  14.440  45.160  1.00  0.00           H  
ATOM   4068  OG1 THR B  54      49.440  15.500  43.840  1.00  0.00           O  
ATOM   4069  HG1 THR B  54      49.750  15.420  42.920  1.00  0.00           H  
ATOM   4070  C   THR B  54      46.700  12.940  43.110  1.00  0.00           C  
ATOM   4071  O   THR B  54      46.130  12.230  43.950  1.00  0.00           O  
ATOM   4072  N   CYS B  55      46.170  13.070  41.920  1.00  0.00           N  
ATOM   4073  H   CYS B  55      46.650  13.620  41.220  1.00  0.00           H  
ATOM   4074  CA  CYS B  55      44.820  12.640  41.560  1.00  0.00           C  
ATOM   4075  HA  CYS B  55      44.310  12.070  42.330  1.00  0.00           H  
ATOM   4076  CB  CYS B  55      44.130  14.040  41.360  1.00  0.00           C  
ATOM   4077  HB3 CYS B  55      43.110  13.890  41.020  1.00  0.00           H  
ATOM   4078  HB2 CYS B  55      44.630  14.400  40.450  1.00  0.00           H  
ATOM   4079  SG  CYS B  55      44.180  15.320  42.600  1.00  0.00           S  
ATOM   4080  C   CYS B  55      44.720  11.850  40.250  1.00  0.00           C  
ATOM   4081  O   CYS B  55      43.670  11.200  40.090  1.00  0.00           O  
ATOM   4082  N   GLY B  56      45.670  12.000  39.280  1.00  0.00           N  
ATOM   4083  H   GLY B  56      46.480  12.580  39.430  1.00  0.00           H  
ATOM   4084  CA  GLY B  56      45.550  11.400  38.010  1.00  0.00           C  
ATOM   4085  HA3 GLY B  56      46.090  12.020  37.300  1.00  0.00           H  
ATOM   4086  HA2 GLY B  56      44.500  11.430  37.730  1.00  0.00           H  
ATOM   4087  C   GLY B  56      46.130   9.960  37.770  1.00  0.00           C  
ATOM   4088  O   GLY B  56      46.860   9.450  38.560  1.00  0.00           O  
ATOM   4089  N   GLY B  57      45.870   9.390  36.610  1.00  0.00           N  
ATOM   4090  H   GLY B  57      45.190   9.870  36.040  1.00  0.00           H  
ATOM   4091  CA  GLY B  57      46.690   8.290  35.940  1.00  0.00           C  
ATOM   4092  HA3 GLY B  57      46.580   7.400  36.570  1.00  0.00           H  
ATOM   4093  HA2 GLY B  57      47.750   8.540  35.890  1.00  0.00           H  
ATOM   4094  C   GLY B  57      46.160   7.930  34.570  1.00  0.00           C  
ATOM   4095  O   GLY B  57      46.720   8.480  33.630  1.00  0.00           O  
ATOM   4096  N   ALA B  58      45.130   7.120  34.500  1.00  0.00           N  
ATOM   4097  H   ALA B  58      45.030   6.600  35.350  1.00  0.00           H  
ATOM   4098  CA  ALA B  58      44.200   7.110  33.350  1.00  0.00           C  
ATOM   4099  HA  ALA B  58      44.830   7.360  32.490  1.00  0.00           H  
ATOM   4100  CB  ALA B  58      43.610   5.690  33.210  1.00  0.00           C  
ATOM   4101  HB1 ALA B  58      43.110   5.630  32.250  1.00  0.00           H  
ATOM   4102  HB2 ALA B  58      44.510   5.060  33.230  1.00  0.00           H  
ATOM   4103  HB3 ALA B  58      42.900   5.460  34.010  1.00  0.00           H  
ATOM   4104  C   ALA B  58      42.990   8.130  33.500  1.00  0.00           C  
ATOM   4105  O   ALA B  58      42.700   8.900  32.560  1.00  0.00           O  
ATOM   4106  OXT ALA B  58      42.350   8.130  34.570  1.00  0.00           O  
TER    4107      ALA B  58
ENDMDL
CONECT 3446 3448
CONECT 3448 3446
END
