# Supplementary material for: Prebound State Discovered in the Unbinding Pathway of Fluorinated Variants of the Trypsin–BPTI Complex Using Random Acceleration Molecular Dynamics Simulations
Source: J Chem Inf Model. 2024 Jun 13;64(13):5194–206. doi: 10.1021/acs.jcim.4c00338 (PMC11234359; doi:10.1021/acs.jcim.4c00338)
Supplement: Supplementary file 2 — ci4c00338_si_002.zip [file ci4c00338_si_002.zip › pb_E1G_examples.pdb]

REMARK   1 CREATED WITH MDTraj 1.9.5, 2024-01-04
CRYST1   97.419   97.419   97.419  90.00  90.00  90.00 P 1           1 
MODEL        0
ATOM      1  N   ILE A  16      45.610  53.930  42.400  1.00  0.00           N  
ATOM      2  H   ILE A  16      46.570  53.830  42.680  1.00  0.00           H  
ATOM      3  H2  ILE A  16      45.120  53.050  42.270  1.00  0.00           H  
ATOM      4  H3  ILE A  16      45.640  54.420  41.520  1.00  0.00           H  
ATOM      5  CA  ILE A  16      44.930  54.810  43.390  1.00  0.00           C  
ATOM      6  HA  ILE A  16      45.070  54.540  44.430  1.00  0.00           H  
ATOM      7  CB  ILE A  16      45.340  56.340  43.140  1.00  0.00           C  
ATOM      8  HB  ILE A  16      45.100  56.660  42.130  1.00  0.00           H  
ATOM      9  CG2 ILE A  16      44.290  57.240  43.820  1.00  0.00           C  
ATOM     10 HG21 ILE A  16      44.630  58.230  43.490  1.00  0.00           H  
ATOM     11 HG22 ILE A  16      43.330  57.050  43.340  1.00  0.00           H  
ATOM     12 HG23 ILE A  16      44.190  56.910  44.850  1.00  0.00           H  
ATOM     13  CG1 ILE A  16      46.810  56.640  43.460  1.00  0.00           C  
ATOM     14 HG13 ILE A  16      47.090  57.650  43.150  1.00  0.00           H  
ATOM     15 HG12 ILE A  16      47.470  56.060  42.830  1.00  0.00           H  
ATOM     16  CD1 ILE A  16      47.350  56.780  44.910  1.00  0.00           C  
ATOM     17 HD11 ILE A  16      47.330  55.870  45.500  1.00  0.00           H  
ATOM     18 HD12 ILE A  16      48.390  57.070  44.840  1.00  0.00           H  
ATOM     19 HD13 ILE A  16      46.770  57.530  45.450  1.00  0.00           H  
ATOM     20  C   ILE A  16      43.430  54.620  43.040  1.00  0.00           C  
ATOM     21  O   ILE A  16      42.980  54.920  41.920  1.00  0.00           O  
ATOM     22  N   VAL A  17      42.620  54.250  43.980  1.00  0.00           N  
ATOM     23  H   VAL A  17      43.080  54.080  44.860  1.00  0.00           H  
ATOM     24  CA  VAL A  17      41.180  54.200  43.980  1.00  0.00           C  
ATOM     25  HA  VAL A  17      40.950  53.880  42.960  1.00  0.00           H  
ATOM     26  CB  VAL A  17      40.580  53.180  44.990  1.00  0.00           C  
ATOM     27  HB  VAL A  17      40.840  53.410  46.030  1.00  0.00           H  
ATOM     28  CG1 VAL A  17      39.030  53.230  44.840  1.00  0.00           C  
ATOM     29 HG11 VAL A  17      38.810  53.290  43.780  1.00  0.00           H  
ATOM     30 HG12 VAL A  17      38.570  52.420  45.400  1.00  0.00           H  
ATOM     31 HG13 VAL A  17      38.620  54.160  45.220  1.00  0.00           H  
ATOM     32  CG2 VAL A  17      41.020  51.730  44.680  1.00  0.00           C  
ATOM     33 HG21 VAL A  17      41.190  51.550  43.620  1.00  0.00           H  
ATOM     34 HG22 VAL A  17      42.040  51.670  45.060  1.00  0.00           H  
ATOM     35 HG23 VAL A  17      40.400  50.940  45.110  1.00  0.00           H  
ATOM     36  C   VAL A  17      40.460  55.530  44.190  1.00  0.00           C  
ATOM     37  O   VAL A  17      40.850  56.150  45.220  1.00  0.00           O  
ATOM     38  N   GLY A  18      39.540  55.860  43.310  1.00  0.00           N  
ATOM     39  H   GLY A  18      39.350  55.240  42.530  1.00  0.00           H  
ATOM     40  CA  GLY A  18      38.610  56.960  43.580  1.00  0.00           C  
ATOM     41  HA3 GLY A  18      38.280  56.740  44.600  1.00  0.00           H  
ATOM     42  HA2 GLY A  18      37.760  57.030  42.910  1.00  0.00           H  
ATOM     43  C   GLY A  18      39.350  58.320  43.690  1.00  0.00           C  
ATOM     44  O   GLY A  18      38.820  59.170  44.340  1.00  0.00           O  
ATOM     45  N   GLY A  19      40.540  58.520  43.060  1.00  0.00           N  
ATOM     46  H   GLY A  19      40.900  57.800  42.440  1.00  0.00           H  
ATOM     47  CA  GLY A  19      41.370  59.720  43.130  1.00  0.00           C  
ATOM     48  HA3 GLY A  19      42.350  59.300  42.900  1.00  0.00           H  
ATOM     49  HA2 GLY A  19      41.310  60.100  44.160  1.00  0.00           H  
ATOM     50  C   GLY A  19      41.110  60.840  42.240  1.00  0.00           C  
ATOM     51  O   GLY A  19      40.030  61.160  41.730  1.00  0.00           O  
ATOM     52  N   TYR A  20      42.150  61.660  42.030  1.00  0.00           N  
ATOM     53  H   TYR A  20      42.990  61.430  42.520  1.00  0.00           H  
ATOM     54  CA  TYR A  20      42.110  62.810  41.120  1.00  0.00           C  
ATOM     55  HA  TYR A  20      41.370  62.800  40.330  1.00  0.00           H  
ATOM     56  CB  TYR A  20      41.820  64.110  41.920  1.00  0.00           C  
ATOM     57  HB3 TYR A  20      40.840  64.030  42.380  1.00  0.00           H  
ATOM     58  HB2 TYR A  20      41.770  64.850  41.130  1.00  0.00           H  
ATOM     59  CG  TYR A  20      42.850  64.580  42.980  1.00  0.00           C  
ATOM     60  CD1 TYR A  20      42.950  63.910  44.230  1.00  0.00           C  
ATOM     61  HD1 TYR A  20      42.330  63.030  44.360  1.00  0.00           H  
ATOM     62  CE1 TYR A  20      43.820  64.340  45.230  1.00  0.00           C  
ATOM     63  HE1 TYR A  20      43.660  63.960  46.220  1.00  0.00           H  
ATOM     64  CZ  TYR A  20      44.760  65.370  44.980  1.00  0.00           C  
ATOM     65  OH  TYR A  20      45.650  65.790  45.870  1.00  0.00           O  
ATOM     66  HH  TYR A  20      46.370  66.240  45.430  1.00  0.00           H  
ATOM     67  CE2 TYR A  20      44.810  65.900  43.660  1.00  0.00           C  
ATOM     68  HE2 TYR A  20      45.610  66.550  43.350  1.00  0.00           H  
ATOM     69  CD2 TYR A  20      43.850  65.580  42.690  1.00  0.00           C  
ATOM     70  HD2 TYR A  20      43.890  66.030  41.710  1.00  0.00           H  
ATOM     71  C   TYR A  20      43.420  62.880  40.320  1.00  0.00           C  
ATOM     72  O   TYR A  20      44.480  62.450  40.820  1.00  0.00           O  
ATOM     73  N   THR A  21      43.430  63.330  39.040  1.00  0.00           N  
ATOM     74  H   THR A  21      42.490  63.580  38.730  1.00  0.00           H  
ATOM     75  CA  THR A  21      44.610  63.620  38.260  1.00  0.00           C  
ATOM     76  HA  THR A  21      45.280  62.780  38.120  1.00  0.00           H  
ATOM     77  CB  THR A  21      44.200  64.100  36.890  1.00  0.00           C  
ATOM     78  HB  THR A  21      43.500  64.930  37.010  1.00  0.00           H  
ATOM     79  CG2 THR A  21      45.290  64.380  35.880  1.00  0.00           C  
ATOM     80 HG21 THR A  21      45.990  65.160  36.180  1.00  0.00           H  
ATOM     81 HG22 THR A  21      45.850  63.470  35.650  1.00  0.00           H  
ATOM     82 HG23 THR A  21      44.870  64.620  34.910  1.00  0.00           H  
ATOM     83  OG1 THR A  21      43.460  63.030  36.290  1.00  0.00           O  
ATOM     84  HG1 THR A  21      42.870  63.550  35.730  1.00  0.00           H  
ATOM     85  C   THR A  21      45.420  64.620  39.010  1.00  0.00           C  
ATOM     86  O   THR A  21      44.890  65.570  39.500  1.00  0.00           O  
ATOM     87  N   CYS A  22      46.720  64.530  39.190  1.00  0.00           N  
ATOM     88  H   CYS A  22      47.090  63.640  38.880  1.00  0.00           H  
ATOM     89  CA  CYS A  22      47.570  65.500  39.960  1.00  0.00           C  
ATOM     90  HA  CYS A  22      47.110  65.630  40.940  1.00  0.00           H  
ATOM     91  CB  CYS A  22      48.880  64.840  40.160  1.00  0.00           C  
ATOM     92  HB3 CYS A  22      49.510  65.590  40.630  1.00  0.00           H  
ATOM     93  HB2 CYS A  22      49.290  64.560  39.190  1.00  0.00           H  
ATOM     94  SG  CYS A  22      49.190  63.390  41.130  1.00  0.00           S  
ATOM     95  C   CYS A  22      47.760  66.850  39.250  1.00  0.00           C  
ATOM     96  O   CYS A  22      47.650  67.930  39.840  1.00  0.00           O  
ATOM     97  N   GLY A  23      47.970  66.810  37.880  1.00  0.00           N  
ATOM     98  H   GLY A  23      47.920  65.910  37.430  1.00  0.00           H  
ATOM     99  CA  GLY A  23      48.040  67.990  37.010  1.00  0.00           C  
ATOM    100  HA3 GLY A  23      47.370  68.800  37.290  1.00  0.00           H  
ATOM    101  HA2 GLY A  23      47.830  67.620  36.000  1.00  0.00           H  
ATOM    102  C   GLY A  23      49.470  68.490  36.990  1.00  0.00           C  
ATOM    103  O   GLY A  23      50.340  67.740  37.520  1.00  0.00           O  
ATOM    104  N   ALA A  24      49.720  69.660  36.380  1.00  0.00           N  
ATOM    105  H   ALA A  24      48.930  70.160  36.000  1.00  0.00           H  
ATOM    106  CA  ALA A  24      51.080  70.150  36.250  1.00  0.00           C  
ATOM    107  HA  ALA A  24      51.670  69.310  35.890  1.00  0.00           H  
ATOM    108  CB  ALA A  24      51.040  71.190  35.190  1.00  0.00           C  
ATOM    109  HB1 ALA A  24      52.070  71.560  35.060  1.00  0.00           H  
ATOM    110  HB2 ALA A  24      50.720  70.870  34.200  1.00  0.00           H  
ATOM    111  HB3 ALA A  24      50.470  72.080  35.450  1.00  0.00           H  
ATOM    112  C   ALA A  24      51.700  70.680  37.500  1.00  0.00           C  
ATOM    113  O   ALA A  24      50.900  70.980  38.420  1.00  0.00           O  
ATOM    114  N   ASN A  25      52.980  70.930  37.580  1.00  0.00           N  
ATOM    115  H   ASN A  25      53.570  70.610  36.820  1.00  0.00           H  
ATOM    116  CA  ASN A  25      53.760  71.600  38.600  1.00  0.00           C  
ATOM    117  HA  ASN A  25      54.800  71.370  38.370  1.00  0.00           H  
ATOM    118  CB  ASN A  25      53.570  73.160  38.460  1.00  0.00           C  
ATOM    119  HB3 ASN A  25      54.020  73.740  39.270  1.00  0.00           H  
ATOM    120  HB2 ASN A  25      52.510  73.390  38.560  1.00  0.00           H  
ATOM    121  CG  ASN A  25      53.930  73.760  37.070  1.00  0.00           C  
ATOM    122  OD1 ASN A  25      54.900  73.340  36.480  1.00  0.00           O  
ATOM    123  ND2 ASN A  25      53.100  74.630  36.520  1.00  0.00           N  
ATOM    124 HD21 ASN A  25      52.430  75.180  37.030  1.00  0.00           H  
ATOM    125 HD22 ASN A  25      53.300  75.150  35.680  1.00  0.00           H  
ATOM    126  C   ASN A  25      53.570  71.280  40.110  1.00  0.00           C  
ATOM    127  O   ASN A  25      54.200  71.900  41.000  1.00  0.00           O  
ATOM    128  N   THR A  26      52.710  70.380  40.410  1.00  0.00           N  
ATOM    129  H   THR A  26      52.360  69.960  39.560  1.00  0.00           H  
ATOM    130  CA  THR A  26      52.190  70.020  41.800  1.00  0.00           C  
ATOM    131  HA  THR A  26      52.370  70.880  42.440  1.00  0.00           H  
ATOM    132  CB  THR A  26      50.670  69.740  41.700  1.00  0.00           C  
ATOM    133  HB  THR A  26      50.580  68.750  41.240  1.00  0.00           H  
ATOM    134  CG2 THR A  26      49.880  69.760  43.060  1.00  0.00           C  
ATOM    135 HG21 THR A  26      48.810  69.670  42.850  1.00  0.00           H  
ATOM    136 HG22 THR A  26      50.200  69.010  43.800  1.00  0.00           H  
ATOM    137 HG23 THR A  26      50.000  70.720  43.560  1.00  0.00           H  
ATOM    138  OG1 THR A  26      50.100  70.780  40.980  1.00  0.00           O  
ATOM    139  HG1 THR A  26      50.330  70.700  40.060  1.00  0.00           H  
ATOM    140  C   THR A  26      52.940  68.890  42.450  1.00  0.00           C  
ATOM    141  O   THR A  26      53.170  69.040  43.670  1.00  0.00           O  
ATOM    142  N   VAL A  27      53.460  67.890  41.650  1.00  0.00           N  
ATOM    143  H   VAL A  27      53.290  67.830  40.660  1.00  0.00           H  
ATOM    144  CA  VAL A  27      54.370  66.850  42.170  1.00  0.00           C  
ATOM    145  HA  VAL A  27      54.710  67.250  43.130  1.00  0.00           H  
ATOM    146  CB  VAL A  27      53.570  65.590  42.440  1.00  0.00           C  
ATOM    147  HB  VAL A  27      54.280  64.900  42.880  1.00  0.00           H  
ATOM    148  CG1 VAL A  27      52.260  65.840  43.220  1.00  0.00           C  
ATOM    149 HG11 VAL A  27      51.520  66.270  42.530  1.00  0.00           H  
ATOM    150 HG12 VAL A  27      51.870  64.850  43.500  1.00  0.00           H  
ATOM    151 HG13 VAL A  27      52.510  66.320  44.160  1.00  0.00           H  
ATOM    152  CG2 VAL A  27      53.070  64.890  41.130  1.00  0.00           C  
ATOM    153 HG21 VAL A  27      52.560  63.950  41.330  1.00  0.00           H  
ATOM    154 HG22 VAL A  27      52.450  65.490  40.470  1.00  0.00           H  
ATOM    155 HG23 VAL A  27      53.890  64.610  40.470  1.00  0.00           H  
ATOM    156  C   VAL A  27      55.680  66.640  41.490  1.00  0.00           C  
ATOM    157  O   VAL A  27      56.090  65.510  41.390  1.00  0.00           O  
ATOM    158  N   PRO A  28      56.430  67.680  41.100  1.00  0.00           N  
ATOM    159  CD  PRO A  28      56.260  69.080  41.520  1.00  0.00           C  
ATOM    160  HD3 PRO A  28      56.270  69.260  42.590  1.00  0.00           H  
ATOM    161  HD2 PRO A  28      55.440  69.550  40.980  1.00  0.00           H  
ATOM    162  CG  PRO A  28      57.510  69.890  41.060  1.00  0.00           C  
ATOM    163  HG3 PRO A  28      58.260  69.900  41.860  1.00  0.00           H  
ATOM    164  HG2 PRO A  28      57.230  70.870  40.670  1.00  0.00           H  
ATOM    165  CB  PRO A  28      58.000  68.960  39.920  1.00  0.00           C  
ATOM    166  HB3 PRO A  28      59.040  69.250  39.810  1.00  0.00           H  
ATOM    167  HB2 PRO A  28      57.350  69.220  39.080  1.00  0.00           H  
ATOM    168  CA  PRO A  28      57.700  67.490  40.370  1.00  0.00           C  
ATOM    169  HA  PRO A  28      57.600  66.860  39.480  1.00  0.00           H  
ATOM    170  C   PRO A  28      58.940  66.840  41.080  1.00  0.00           C  
ATOM    171  O   PRO A  28      59.980  66.510  40.410  1.00  0.00           O  
ATOM    172  N   TYR A  29      58.870  66.530  42.340  1.00  0.00           N  
ATOM    173  H   TYR A  29      58.020  66.790  42.830  1.00  0.00           H  
ATOM    174  CA  TYR A  29      59.800  65.630  43.030  1.00  0.00           C  
ATOM    175  HA  TYR A  29      60.840  65.770  42.730  1.00  0.00           H  
ATOM    176  CB  TYR A  29      59.910  65.960  44.470  1.00  0.00           C  
ATOM    177  HB3 TYR A  29      60.510  66.850  44.630  1.00  0.00           H  
ATOM    178  HB2 TYR A  29      60.380  65.060  44.880  1.00  0.00           H  
ATOM    179  CG  TYR A  29      58.530  66.040  45.010  1.00  0.00           C  
ATOM    180  CD1 TYR A  29      57.810  64.870  45.300  1.00  0.00           C  
ATOM    181  HD1 TYR A  29      58.370  63.950  45.440  1.00  0.00           H  
ATOM    182  CE1 TYR A  29      56.460  64.890  45.630  1.00  0.00           C  
ATOM    183  HE1 TYR A  29      55.880  64.040  45.950  1.00  0.00           H  
ATOM    184  CZ  TYR A  29      55.790  66.090  45.590  1.00  0.00           C  
ATOM    185  OH  TYR A  29      54.500  66.100  46.020  1.00  0.00           O  
ATOM    186  HH  TYR A  29      54.180  65.190  45.960  1.00  0.00           H  
ATOM    187  CE2 TYR A  29      56.510  67.310  45.360  1.00  0.00           C  
ATOM    188  HE2 TYR A  29      55.960  68.220  45.210  1.00  0.00           H  
ATOM    189  CD2 TYR A  29      57.860  67.280  45.030  1.00  0.00           C  
ATOM    190  HD2 TYR A  29      58.330  68.150  44.590  1.00  0.00           H  
ATOM    191  C   TYR A  29      59.520  64.140  42.770  1.00  0.00           C  
ATOM    192  O   TYR A  29      60.450  63.360  42.990  1.00  0.00           O  
ATOM    193  N   GLN A  30      58.330  63.660  42.340  1.00  0.00           N  
ATOM    194  H   GLN A  30      57.610  64.320  42.070  1.00  0.00           H  
ATOM    195  CA  GLN A  30      58.100  62.200  42.300  1.00  0.00           C  
ATOM    196  HA  GLN A  30      58.730  61.670  43.030  1.00  0.00           H  
ATOM    197  CB  GLN A  30      56.660  61.920  42.840  1.00  0.00           C  
ATOM    198  HB3 GLN A  30      56.430  62.460  43.760  1.00  0.00           H  
ATOM    199  HB2 GLN A  30      56.610  60.910  43.230  1.00  0.00           H  
ATOM    200  CG  GLN A  30      55.480  62.100  41.870  1.00  0.00           C  
ATOM    201  HG3 GLN A  30      55.760  62.760  41.060  1.00  0.00           H  
ATOM    202  HG2 GLN A  30      54.630  62.540  42.400  1.00  0.00           H  
ATOM    203  CD  GLN A  30      54.950  60.780  41.360  1.00  0.00           C  
ATOM    204  OE1 GLN A  30      54.450  59.960  42.140  1.00  0.00           O  
ATOM    205  NE2 GLN A  30      55.040  60.520  40.100  1.00  0.00           N  
ATOM    206 HE21 GLN A  30      55.540  61.120  39.470  1.00  0.00           H  
ATOM    207 HE22 GLN A  30      54.680  59.600  39.860  1.00  0.00           H  
ATOM    208  C   GLN A  30      58.460  61.640  40.880  1.00  0.00           C  
ATOM    209  O   GLN A  30      58.010  62.130  39.860  1.00  0.00           O  
ATOM    210  N   VAL A  31      59.250  60.520  40.850  1.00  0.00           N  
ATOM    211  H   VAL A  31      59.590  60.130  41.720  1.00  0.00           H  
ATOM    212  CA  VAL A  31      59.790  59.850  39.680  1.00  0.00           C  
ATOM    213  HA  VAL A  31      59.580  60.460  38.800  1.00  0.00           H  
ATOM    214  CB  VAL A  31      61.270  59.760  39.830  1.00  0.00           C  
ATOM    215  HB  VAL A  31      61.720  59.360  38.920  1.00  0.00           H  
ATOM    216  CG1 VAL A  31      62.000  61.010  40.080  1.00  0.00           C  
ATOM    217 HG11 VAL A  31      61.790  61.820  39.380  1.00  0.00           H  
ATOM    218 HG12 VAL A  31      61.670  61.410  41.040  1.00  0.00           H  
ATOM    219 HG13 VAL A  31      63.080  60.880  40.130  1.00  0.00           H  
ATOM    220  CG2 VAL A  31      61.580  58.810  40.970  1.00  0.00           C  
ATOM    221 HG21 VAL A  31      61.340  59.240  41.940  1.00  0.00           H  
ATOM    222 HG22 VAL A  31      61.120  57.820  40.910  1.00  0.00           H  
ATOM    223 HG23 VAL A  31      62.670  58.730  40.920  1.00  0.00           H  
ATOM    224  C   VAL A  31      59.050  58.510  39.490  1.00  0.00           C  
ATOM    225  O   VAL A  31      58.550  57.900  40.390  1.00  0.00           O  
ATOM    226  N   SER A  32      59.040  58.050  38.210  1.00  0.00           N  
ATOM    227  H   SER A  32      59.510  58.640  37.540  1.00  0.00           H  
ATOM    228  CA  SER A  32      58.560  56.740  37.610  1.00  0.00           C  
ATOM    229  HA  SER A  32      57.800  56.230  38.200  1.00  0.00           H  
ATOM    230  CB  SER A  32      57.850  57.020  36.270  1.00  0.00           C  
ATOM    231  HB3 SER A  32      58.480  57.450  35.500  1.00  0.00           H  
ATOM    232  HB2 SER A  32      57.020  57.720  36.470  1.00  0.00           H  
ATOM    233  OG  SER A  32      57.420  55.830  35.620  1.00  0.00           O  
ATOM    234  HG  SER A  32      57.430  56.150  34.720  1.00  0.00           H  
ATOM    235  C   SER A  32      59.730  55.730  37.630  1.00  0.00           C  
ATOM    236  O   SER A  32      60.820  56.100  37.170  1.00  0.00           O  
ATOM    237  N   LEU A  33      59.470  54.530  38.030  1.00  0.00           N  
ATOM    238  H   LEU A  33      58.610  54.350  38.540  1.00  0.00           H  
ATOM    239  CA  LEU A  33      60.430  53.390  37.820  1.00  0.00           C  
ATOM    240  HA  LEU A  33      61.370  53.780  37.420  1.00  0.00           H  
ATOM    241  CB  LEU A  33      60.680  52.770  39.090  1.00  0.00           C  
ATOM    242  HB3 LEU A  33      60.990  51.740  38.910  1.00  0.00           H  
ATOM    243  HB2 LEU A  33      59.740  52.680  39.650  1.00  0.00           H  
ATOM    244  CG  LEU A  33      61.680  53.400  40.100  1.00  0.00           C  
ATOM    245  HG  LEU A  33      62.660  53.500  39.630  1.00  0.00           H  
ATOM    246  CD1 LEU A  33      61.280  54.830  40.530  1.00  0.00           C  
ATOM    247 HD11 LEU A  33      61.820  55.070  41.450  1.00  0.00           H  
ATOM    248 HD12 LEU A  33      61.530  55.660  39.860  1.00  0.00           H  
ATOM    249 HD13 LEU A  33      60.200  54.710  40.560  1.00  0.00           H  
ATOM    250  CD2 LEU A  33      61.700  52.450  41.340  1.00  0.00           C  
ATOM    251 HD21 LEU A  33      62.200  51.500  41.130  1.00  0.00           H  
ATOM    252 HD22 LEU A  33      62.260  52.910  42.160  1.00  0.00           H  
ATOM    253 HD23 LEU A  33      60.680  52.270  41.670  1.00  0.00           H  
ATOM    254  C   LEU A  33      59.930  52.380  36.780  1.00  0.00           C  
ATOM    255  O   LEU A  33      58.840  51.750  36.820  1.00  0.00           O  
ATOM    256  N   ASN A  34      60.740  52.300  35.730  1.00  0.00           N  
ATOM    257  H   ASN A  34      61.580  52.840  35.880  1.00  0.00           H  
ATOM    258  CA  ASN A  34      60.680  51.420  34.570  1.00  0.00           C  
ATOM    259  HA  ASN A  34      59.690  50.980  34.530  1.00  0.00           H  
ATOM    260  CB  ASN A  34      60.610  52.380  33.340  1.00  0.00           C  
ATOM    261  HB3 ASN A  34      61.530  52.890  33.030  1.00  0.00           H  
ATOM    262  HB2 ASN A  34      59.930  53.190  33.590  1.00  0.00           H  
ATOM    263  CG  ASN A  34      60.060  51.680  32.130  1.00  0.00           C  
ATOM    264  OD1 ASN A  34      60.580  50.740  31.630  1.00  0.00           O  
ATOM    265  ND2 ASN A  34      58.940  52.160  31.640  1.00  0.00           N  
ATOM    266 HD21 ASN A  34      58.680  53.080  31.970  1.00  0.00           H  
ATOM    267 HD22 ASN A  34      58.700  51.930  30.690  1.00  0.00           H  
ATOM    268  C   ASN A  34      61.790  50.320  34.590  1.00  0.00           C  
ATOM    269  O   ASN A  34      62.880  50.490  35.150  1.00  0.00           O  
ATOM    270  N   SER A  37      61.400  49.150  34.060  1.00  0.00           N  
ATOM    271  H   SER A  37      60.440  49.060  33.730  1.00  0.00           H  
ATOM    272  CA  SER A  37      62.360  48.020  33.610  1.00  0.00           C  
ATOM    273  HA  SER A  37      63.380  48.410  33.640  1.00  0.00           H  
ATOM    274  CB  SER A  37      62.330  46.900  34.650  1.00  0.00           C  
ATOM    275  HB3 SER A  37      61.310  46.620  34.910  1.00  0.00           H  
ATOM    276  HB2 SER A  37      62.760  47.190  35.600  1.00  0.00           H  
ATOM    277  OG  SER A  37      62.960  45.720  34.290  1.00  0.00           O  
ATOM    278  HG  SER A  37      63.890  45.940  34.420  1.00  0.00           H  
ATOM    279  C   SER A  37      61.850  47.440  32.280  1.00  0.00           C  
ATOM    280  O   SER A  37      61.030  46.520  32.290  1.00  0.00           O  
ATOM    281  N   GLY A  38      61.980  48.090  31.140  1.00  0.00           N  
ATOM    282  H   GLY A  38      62.490  48.970  31.110  1.00  0.00           H  
ATOM    283  CA  GLY A  38      61.350  47.670  29.910  1.00  0.00           C  
ATOM    284  HA3 GLY A  38      61.110  46.610  29.920  1.00  0.00           H  
ATOM    285  HA2 GLY A  38      61.970  47.890  29.040  1.00  0.00           H  
ATOM    286  C   GLY A  38      59.990  48.290  29.730  1.00  0.00           C  
ATOM    287  O   GLY A  38      59.710  49.040  28.800  1.00  0.00           O  
ATOM    288  N   TYR A  39      59.210  48.040  30.800  1.00  0.00           N  
ATOM    289  H   TYR A  39      59.680  47.680  31.620  1.00  0.00           H  
ATOM    290  CA  TYR A  39      57.900  48.710  31.040  1.00  0.00           C  
ATOM    291  HA  TYR A  39      57.790  49.650  30.510  1.00  0.00           H  
ATOM    292  CB  TYR A  39      56.740  47.800  30.670  1.00  0.00           C  
ATOM    293  HB3 TYR A  39      56.700  46.880  31.260  1.00  0.00           H  
ATOM    294  HB2 TYR A  39      56.780  47.520  29.620  1.00  0.00           H  
ATOM    295  CG  TYR A  39      55.390  48.420  30.740  1.00  0.00           C  
ATOM    296  CD1 TYR A  39      55.090  49.580  30.050  1.00  0.00           C  
ATOM    297  HD1 TYR A  39      55.830  50.210  29.570  1.00  0.00           H  
ATOM    298  CE1 TYR A  39      53.810  50.110  30.220  1.00  0.00           C  
ATOM    299  HE1 TYR A  39      53.590  51.100  29.850  1.00  0.00           H  
ATOM    300  CZ  TYR A  39      52.770  49.460  30.930  1.00  0.00           C  
ATOM    301  OH  TYR A  39      51.530  50.020  31.160  1.00  0.00           O  
ATOM    302  HH  TYR A  39      50.980  49.300  31.430  1.00  0.00           H  
ATOM    303  CE2 TYR A  39      53.130  48.260  31.580  1.00  0.00           C  
ATOM    304  HE2 TYR A  39      52.340  47.690  32.050  1.00  0.00           H  
ATOM    305  CD2 TYR A  39      54.440  47.740  31.470  1.00  0.00           C  
ATOM    306  HD2 TYR A  39      54.710  46.790  31.910  1.00  0.00           H  
ATOM    307  C   TYR A  39      57.930  49.080  32.600  1.00  0.00           C  
ATOM    308  O   TYR A  39      58.720  48.640  33.410  1.00  0.00           O  
ATOM    309  N   HIS A  40      56.890  49.920  32.980  1.00  0.00           N  
ATOM    310  H   HIS A  40      56.350  50.230  32.180  1.00  0.00           H  
ATOM    311  CA  HIS A  40      56.630  50.530  34.300  1.00  0.00           C  
ATOM    312  HA  HIS A  40      57.550  51.000  34.640  1.00  0.00           H  
ATOM    313  CB  HIS A  40      55.550  51.660  34.150  1.00  0.00           C  
ATOM    314  HB3 HIS A  40      54.590  51.230  33.840  1.00  0.00           H  
ATOM    315  HB2 HIS A  40      55.860  52.420  33.430  1.00  0.00           H  
ATOM    316  CG  HIS A  40      55.270  52.400  35.480  1.00  0.00           C  
ATOM    317  ND1 HIS A  40      56.000  53.470  36.020  1.00  0.00           N  
ATOM    318  HD1 HIS A  40      56.670  54.000  35.490  1.00  0.00           H  
ATOM    319  CE1 HIS A  40      55.370  53.880  37.160  1.00  0.00           C  
ATOM    320  HE1 HIS A  40      55.810  54.510  37.920  1.00  0.00           H  
ATOM    321  NE2 HIS A  40      54.400  53.040  37.360  1.00  0.00           N  
ATOM    322  HE2 HIS A  40      53.810  52.950  38.180  1.00  0.00           H  
ATOM    323  CD2 HIS A  40      54.290  52.140  36.330  1.00  0.00           C  
ATOM    324  HD2 HIS A  40      53.680  51.240  36.330  1.00  0.00           H  
ATOM    325  C   HIS A  40      56.250  49.530  35.430  1.00  0.00           C  
ATOM    326  O   HIS A  40      55.380  48.700  35.200  1.00  0.00           O  
ATOM    327  N   PHE A  41      56.800  49.690  36.650  1.00  0.00           N  
ATOM    328  H   PHE A  41      57.540  50.350  36.810  1.00  0.00           H  
ATOM    329  CA  PHE A  41      56.200  48.940  37.850  1.00  0.00           C  
ATOM    330  HA  PHE A  41      55.190  48.630  37.570  1.00  0.00           H  
ATOM    331  CB  PHE A  41      57.090  47.600  38.050  1.00  0.00           C  
ATOM    332  HB3 PHE A  41      56.910  47.010  37.160  1.00  0.00           H  
ATOM    333  HB2 PHE A  41      56.730  47.150  38.970  1.00  0.00           H  
ATOM    334  CG  PHE A  41      58.600  47.810  38.300  1.00  0.00           C  
ATOM    335  CD1 PHE A  41      59.530  48.140  37.320  1.00  0.00           C  
ATOM    336  HD1 PHE A  41      59.180  48.220  36.300  1.00  0.00           H  
ATOM    337  CE1 PHE A  41      60.910  48.480  37.660  1.00  0.00           C  
ATOM    338  HE1 PHE A  41      61.610  48.900  36.950  1.00  0.00           H  
ATOM    339  CZ  PHE A  41      61.310  48.480  39.000  1.00  0.00           C  
ATOM    340  HZ  PHE A  41      62.290  48.840  39.240  1.00  0.00           H  
ATOM    341  CE2 PHE A  41      60.450  47.950  39.980  1.00  0.00           C  
ATOM    342  HE2 PHE A  41      60.780  47.990  41.010  1.00  0.00           H  
ATOM    343  CD2 PHE A  41      59.120  47.630  39.630  1.00  0.00           C  
ATOM    344  HD2 PHE A  41      58.450  47.330  40.420  1.00  0.00           H  
ATOM    345  C   PHE A  41      56.040  49.620  39.190  1.00  0.00           C  
ATOM    346  O   PHE A  41      55.170  49.170  39.900  1.00  0.00           O  
ATOM    347  N   CYS A  42      56.780  50.680  39.460  1.00  0.00           N  
ATOM    348  H   CYS A  42      57.320  51.180  38.770  1.00  0.00           H  
ATOM    349  CA  CYS A  42      56.760  51.350  40.770  1.00  0.00           C  
ATOM    350  HA  CYS A  42      55.770  51.230  41.220  1.00  0.00           H  
ATOM    351  CB  CYS A  42      57.810  50.820  41.770  1.00  0.00           C  
ATOM    352  HB3 CYS A  42      58.030  51.690  42.380  1.00  0.00           H  
ATOM    353  HB2 CYS A  42      58.690  50.510  41.220  1.00  0.00           H  
ATOM    354  SG  CYS A  42      57.390  49.290  42.720  1.00  0.00           S  
ATOM    355  C   CYS A  42      56.830  52.860  40.580  1.00  0.00           C  
ATOM    356  O   CYS A  42      57.090  53.320  39.500  1.00  0.00           O  
ATOM    357  N   GLY A  43      56.660  53.600  41.670  1.00  0.00           N  
ATOM    358  H   GLY A  43      56.340  53.080  42.490  1.00  0.00           H  
ATOM    359  CA  GLY A  43      56.910  55.040  41.900  1.00  0.00           C  
ATOM    360  HA3 GLY A  43      56.010  55.500  42.290  1.00  0.00           H  
ATOM    361  HA2 GLY A  43      57.130  55.380  40.890  1.00  0.00           H  
ATOM    362  C   GLY A  43      58.140  55.240  42.750  1.00  0.00           C  
ATOM    363  O   GLY A  43      58.770  54.340  43.120  1.00  0.00           O  
ATOM    364  N   GLY A  44      58.480  56.480  43.080  1.00  0.00           N  
ATOM    365  H   GLY A  44      58.020  57.240  42.600  1.00  0.00           H  
ATOM    366  CA  GLY A  44      59.540  56.930  43.930  1.00  0.00           C  
ATOM    367  HA3 GLY A  44      60.420  56.590  43.380  1.00  0.00           H  
ATOM    368  HA2 GLY A  44      59.460  56.500  44.930  1.00  0.00           H  
ATOM    369  C   GLY A  44      59.600  58.470  44.060  1.00  0.00           C  
ATOM    370  O   GLY A  44      58.840  59.270  43.520  1.00  0.00           O  
ATOM    371  N   SER A  45      60.650  58.930  44.800  1.00  0.00           N  
ATOM    372  H   SER A  45      61.340  58.290  45.170  1.00  0.00           H  
ATOM    373  CA  SER A  45      60.990  60.410  44.850  1.00  0.00           C  
ATOM    374  HA  SER A  45      60.340  60.990  44.200  1.00  0.00           H  
ATOM    375  CB  SER A  45      60.540  60.970  46.190  1.00  0.00           C  
ATOM    376  HB3 SER A  45      61.350  60.670  46.850  1.00  0.00           H  
ATOM    377  HB2 SER A  45      59.610  60.470  46.430  1.00  0.00           H  
ATOM    378  OG  SER A  45      60.200  62.340  46.100  1.00  0.00           O  
ATOM    379  HG  SER A  45      61.050  62.790  45.990  1.00  0.00           H  
ATOM    380  C   SER A  45      62.400  60.810  44.630  1.00  0.00           C  
ATOM    381  O   SER A  45      63.350  60.230  45.200  1.00  0.00           O  
ATOM    382  N   LEU A  46      62.750  61.850  43.840  1.00  0.00           N  
ATOM    383  H   LEU A  46      61.970  62.390  43.470  1.00  0.00           H  
ATOM    384  CA  LEU A  46      64.050  62.510  43.920  1.00  0.00           C  
ATOM    385  HA  LEU A  46      64.790  61.720  44.060  1.00  0.00           H  
ATOM    386  CB  LEU A  46      64.250  63.290  42.570  1.00  0.00           C  
ATOM    387  HB3 LEU A  46      63.580  64.160  42.660  1.00  0.00           H  
ATOM    388  HB2 LEU A  46      64.070  62.650  41.700  1.00  0.00           H  
ATOM    389  CG  LEU A  46      65.670  63.830  42.490  1.00  0.00           C  
ATOM    390  HG  LEU A  46      66.020  64.220  43.440  1.00  0.00           H  
ATOM    391  CD1 LEU A  46      66.550  62.640  41.950  1.00  0.00           C  
ATOM    392 HD11 LEU A  46      66.320  61.680  42.450  1.00  0.00           H  
ATOM    393 HD12 LEU A  46      66.500  62.480  40.880  1.00  0.00           H  
ATOM    394 HD13 LEU A  46      67.560  62.870  42.280  1.00  0.00           H  
ATOM    395  CD2 LEU A  46      65.920  64.900  41.390  1.00  0.00           C  
ATOM    396 HD21 LEU A  46      65.610  64.530  40.410  1.00  0.00           H  
ATOM    397 HD22 LEU A  46      65.470  65.830  41.750  1.00  0.00           H  
ATOM    398 HD23 LEU A  46      66.970  65.180  41.370  1.00  0.00           H  
ATOM    399  C   LEU A  46      64.240  63.400  45.180  1.00  0.00           C  
ATOM    400  O   LEU A  46      63.360  64.230  45.440  1.00  0.00           O  
ATOM    401  N   ILE A  47      65.390  63.320  45.870  1.00  0.00           N  
ATOM    402  H   ILE A  47      66.080  62.710  45.460  1.00  0.00           H  
ATOM    403  CA  ILE A  47      65.710  63.900  47.200  1.00  0.00           C  
ATOM    404  HA  ILE A  47      64.960  64.660  47.410  1.00  0.00           H  
ATOM    405  CB  ILE A  47      65.650  62.850  48.260  1.00  0.00           C  
ATOM    406  HB  ILE A  47      66.030  63.300  49.180  1.00  0.00           H  
ATOM    407  CG2 ILE A  47      64.210  62.410  48.540  1.00  0.00           C  
ATOM    408 HG21 ILE A  47      64.200  61.660  49.330  1.00  0.00           H  
ATOM    409 HG22 ILE A  47      63.550  63.200  48.920  1.00  0.00           H  
ATOM    410 HG23 ILE A  47      63.820  61.980  47.620  1.00  0.00           H  
ATOM    411  CG1 ILE A  47      66.650  61.730  47.920  1.00  0.00           C  
ATOM    412 HG13 ILE A  47      67.390  62.090  47.210  1.00  0.00           H  
ATOM    413 HG12 ILE A  47      66.250  60.890  47.330  1.00  0.00           H  
ATOM    414  CD1 ILE A  47      67.190  61.050  49.190  1.00  0.00           C  
ATOM    415 HD11 ILE A  47      66.470  60.340  49.610  1.00  0.00           H  
ATOM    416 HD12 ILE A  47      68.050  60.460  48.890  1.00  0.00           H  
ATOM    417 HD13 ILE A  47      67.450  61.720  50.010  1.00  0.00           H  
ATOM    418  C   ILE A  47      67.160  64.590  47.180  1.00  0.00           C  
ATOM    419  O   ILE A  47      67.650  65.200  48.160  1.00  0.00           O  
ATOM    420  N   ASN A  48      67.810  64.430  46.050  1.00  0.00           N  
ATOM    421  H   ASN A  48      67.470  63.820  45.310  1.00  0.00           H  
ATOM    422  CA  ASN A  48      69.180  65.020  45.800  1.00  0.00           C  
ATOM    423  HA  ASN A  48      69.220  66.040  46.170  1.00  0.00           H  
ATOM    424  CB  ASN A  48      70.220  64.140  46.520  1.00  0.00           C  
ATOM    425  HB3 ASN A  48      69.960  63.120  46.300  1.00  0.00           H  
ATOM    426  HB2 ASN A  48      70.220  64.310  47.600  1.00  0.00           H  
ATOM    427  CG  ASN A  48      71.600  64.410  46.060  1.00  0.00           C  
ATOM    428  OD1 ASN A  48      72.150  63.680  45.210  1.00  0.00           O  
ATOM    429  ND2 ASN A  48      72.130  65.500  46.470  1.00  0.00           N  
ATOM    430 HD21 ASN A  48      71.640  66.050  47.150  1.00  0.00           H  
ATOM    431 HD22 ASN A  48      73.010  65.680  46.020  1.00  0.00           H  
ATOM    432  C   ASN A  48      69.470  65.070  44.240  1.00  0.00           C  
ATOM    433  O   ASN A  48      68.700  64.380  43.560  1.00  0.00           O  
ATOM    434  N   SER A  49      70.510  65.740  43.730  1.00  0.00           N  
ATOM    435  H   SER A  49      70.900  66.480  44.310  1.00  0.00           H  
ATOM    436  CA  SER A  49      70.840  65.720  42.290  1.00  0.00           C  
ATOM    437  HA  SER A  49      70.060  66.240  41.720  1.00  0.00           H  
ATOM    438  CB  SER A  49      72.130  66.500  42.040  1.00  0.00           C  
ATOM    439  HB3 SER A  49      71.910  67.500  42.430  1.00  0.00           H  
ATOM    440  HB2 SER A  49      72.280  66.560  40.970  1.00  0.00           H  
ATOM    441  OG  SER A  49      73.220  65.880  42.760  1.00  0.00           O  
ATOM    442  HG  SER A  49      73.870  65.450  42.200  1.00  0.00           H  
ATOM    443  C   SER A  49      70.910  64.400  41.600  1.00  0.00           C  
ATOM    444  O   SER A  49      70.390  64.340  40.490  1.00  0.00           O  
ATOM    445  N   GLN A  50      71.210  63.280  42.230  1.00  0.00           N  
ATOM    446  H   GLN A  50      71.420  63.360  43.210  1.00  0.00           H  
ATOM    447  CA  GLN A  50      71.520  61.970  41.510  1.00  0.00           C  
ATOM    448  HA  GLN A  50      70.980  62.050  40.560  1.00  0.00           H  
ATOM    449  CB  GLN A  50      73.000  62.110  41.100  1.00  0.00           C  
ATOM    450  HB3 GLN A  50      73.500  61.980  42.060  1.00  0.00           H  
ATOM    451  HB2 GLN A  50      73.150  63.100  40.670  1.00  0.00           H  
ATOM    452  CG  GLN A  50      73.650  61.030  40.160  1.00  0.00           C  
ATOM    453  HG3 GLN A  50      72.970  60.850  39.320  1.00  0.00           H  
ATOM    454  HG2 GLN A  50      73.670  60.120  40.770  1.00  0.00           H  
ATOM    455  CD  GLN A  50      75.000  61.390  39.650  1.00  0.00           C  
ATOM    456  OE1 GLN A  50      75.540  62.460  39.840  1.00  0.00           O  
ATOM    457  NE2 GLN A  50      75.610  60.510  38.870  1.00  0.00           N  
ATOM    458 HE21 GLN A  50      75.080  59.700  38.600  1.00  0.00           H  
ATOM    459 HE22 GLN A  50      76.540  60.740  38.520  1.00  0.00           H  
ATOM    460  C   GLN A  50      71.100  60.760  42.270  1.00  0.00           C  
ATOM    461  O   GLN A  50      71.560  59.660  42.020  1.00  0.00           O  
ATOM    462  N   TRP A  51      70.200  60.990  43.240  1.00  0.00           N  
ATOM    463  H   TRP A  51      69.790  61.920  43.270  1.00  0.00           H  
ATOM    464  CA  TRP A  51      69.670  60.020  44.200  1.00  0.00           C  
ATOM    465  HA  TRP A  51      70.020  59.090  43.750  1.00  0.00           H  
ATOM    466  CB  TRP A  51      70.430  60.160  45.500  1.00  0.00           C  
ATOM    467  HB3 TRP A  51      69.780  59.820  46.320  1.00  0.00           H  
ATOM    468  HB2 TRP A  51      70.510  61.230  45.710  1.00  0.00           H  
ATOM    469  CG  TRP A  51      71.810  59.620  45.640  1.00  0.00           C  
ATOM    470  CD1 TRP A  51      72.970  60.220  45.570  1.00  0.00           C  
ATOM    471  HD1 TRP A  51      72.980  61.270  45.320  1.00  0.00           H  
ATOM    472  NE1 TRP A  51      73.990  59.300  45.720  1.00  0.00           N  
ATOM    473  HE1 TRP A  51      74.960  59.450  45.480  1.00  0.00           H  
ATOM    474  CE2 TRP A  51      73.520  58.050  46.010  1.00  0.00           C  
ATOM    475  CZ2 TRP A  51      74.110  56.760  46.160  1.00  0.00           C  
ATOM    476  HZ2 TRP A  51      75.180  56.630  46.050  1.00  0.00           H  
ATOM    477  CH2 TRP A  51      73.260  55.710  46.500  1.00  0.00           C  
ATOM    478  HH2 TRP A  51      73.730  54.790  46.810  1.00  0.00           H  
ATOM    479  CZ3 TRP A  51      71.890  55.790  46.530  1.00  0.00           C  
ATOM    480  HZ3 TRP A  51      71.240  54.940  46.720  1.00  0.00           H  
ATOM    481  CE3 TRP A  51      71.330  57.050  46.170  1.00  0.00           C  
ATOM    482  HE3 TRP A  51      70.260  57.220  46.180  1.00  0.00           H  
ATOM    483  CD2 TRP A  51      72.100  58.180  45.910  1.00  0.00           C  
ATOM    484  C   TRP A  51      68.120  60.090  44.350  1.00  0.00           C  
ATOM    485  O   TRP A  51      67.570  61.160  44.660  1.00  0.00           O  
ATOM    486  N   VAL A  52      67.550  58.880  44.240  1.00  0.00           N  
ATOM    487  H   VAL A  52      68.170  58.150  43.950  1.00  0.00           H  
ATOM    488  CA  VAL A  52      66.130  58.540  44.310  1.00  0.00           C  
ATOM    489  HA  VAL A  52      65.590  59.480  44.490  1.00  0.00           H  
ATOM    490  CB  VAL A  52      65.590  57.930  43.030  1.00  0.00           C  
ATOM    491  HB  VAL A  52      66.380  57.230  42.790  1.00  0.00           H  
ATOM    492  CG1 VAL A  52      64.310  57.050  43.100  1.00  0.00           C  
ATOM    493 HG11 VAL A  52      63.990  56.670  42.130  1.00  0.00           H  
ATOM    494 HG12 VAL A  52      64.420  56.240  43.820  1.00  0.00           H  
ATOM    495 HG13 VAL A  52      63.590  57.770  43.470  1.00  0.00           H  
ATOM    496  CG2 VAL A  52      65.510  58.990  41.960  1.00  0.00           C  
ATOM    497 HG21 VAL A  52      64.820  59.740  42.340  1.00  0.00           H  
ATOM    498 HG22 VAL A  52      66.480  59.460  41.780  1.00  0.00           H  
ATOM    499 HG23 VAL A  52      65.290  58.490  41.020  1.00  0.00           H  
ATOM    500  C   VAL A  52      65.770  57.640  45.520  1.00  0.00           C  
ATOM    501  O   VAL A  52      66.510  56.680  45.840  1.00  0.00           O  
ATOM    502  N   VAL A  53      64.750  57.980  46.330  1.00  0.00           N  
ATOM    503  H   VAL A  53      64.230  58.810  46.090  1.00  0.00           H  
ATOM    504  CA  VAL A  53      64.100  57.090  47.280  1.00  0.00           C  
ATOM    505  HA  VAL A  53      64.810  56.460  47.820  1.00  0.00           H  
ATOM    506  CB  VAL A  53      63.400  57.830  48.380  1.00  0.00           C  
ATOM    507  HB  VAL A  53      62.670  58.570  48.020  1.00  0.00           H  
ATOM    508  CG1 VAL A  53      62.610  57.010  49.430  1.00  0.00           C  
ATOM    509 HG11 VAL A  53      62.300  57.580  50.310  1.00  0.00           H  
ATOM    510 HG12 VAL A  53      61.690  56.560  49.070  1.00  0.00           H  
ATOM    511 HG13 VAL A  53      63.250  56.190  49.750  1.00  0.00           H  
ATOM    512  CG2 VAL A  53      64.380  58.660  49.270  1.00  0.00           C  
ATOM    513 HG21 VAL A  53      63.910  59.230  50.070  1.00  0.00           H  
ATOM    514 HG22 VAL A  53      65.060  57.970  49.780  1.00  0.00           H  
ATOM    515 HG23 VAL A  53      64.990  59.210  48.540  1.00  0.00           H  
ATOM    516  C   VAL A  53      62.980  56.220  46.560  1.00  0.00           C  
ATOM    517  O   VAL A  53      62.230  56.770  45.750  1.00  0.00           O  
ATOM    518  N   SER A  54      62.880  54.960  46.960  1.00  0.00           N  
ATOM    519  H   SER A  54      63.170  54.780  47.920  1.00  0.00           H  
ATOM    520  CA  SER A  54      61.720  54.100  46.640  1.00  0.00           C  
ATOM    521  HA  SER A  54      60.870  54.770  46.640  1.00  0.00           H  
ATOM    522  CB  SER A  54      61.700  53.530  45.210  1.00  0.00           C  
ATOM    523  HB3 SER A  54      62.490  52.790  45.110  1.00  0.00           H  
ATOM    524  HB2 SER A  54      61.840  54.310  44.450  1.00  0.00           H  
ATOM    525  OG  SER A  54      60.450  52.970  44.940  1.00  0.00           O  
ATOM    526  HG  SER A  54      59.990  53.410  44.220  1.00  0.00           H  
ATOM    527  C   SER A  54      61.480  53.060  47.780  1.00  0.00           C  
ATOM    528  O   SER A  54      62.090  53.130  48.810  1.00  0.00           O  
ATOM    529  N   ALA A  55      60.600  52.070  47.610  1.00  0.00           N  
ATOM    530  H   ALA A  55      60.190  52.060  46.680  1.00  0.00           H  
ATOM    531  CA  ALA A  55      60.480  50.860  48.400  1.00  0.00           C  
ATOM    532  HA  ALA A  55      60.590  51.050  49.460  1.00  0.00           H  
ATOM    533  CB  ALA A  55      59.070  50.310  48.080  1.00  0.00           C  
ATOM    534  HB1 ALA A  55      59.060  50.160  47.010  1.00  0.00           H  
ATOM    535  HB2 ALA A  55      58.820  49.370  48.560  1.00  0.00           H  
ATOM    536  HB3 ALA A  55      58.240  50.980  48.320  1.00  0.00           H  
ATOM    537  C   ALA A  55      61.580  49.790  48.000  1.00  0.00           C  
ATOM    538  O   ALA A  55      61.930  49.580  46.810  1.00  0.00           O  
ATOM    539  N   ALA A  56      61.840  48.920  48.990  1.00  0.00           N  
ATOM    540  H   ALA A  56      61.440  49.070  49.910  1.00  0.00           H  
ATOM    541  CA  ALA A  56      62.650  47.690  48.890  1.00  0.00           C  
ATOM    542  HA  ALA A  56      63.560  48.130  48.470  1.00  0.00           H  
ATOM    543  CB  ALA A  56      62.910  47.070  50.300  1.00  0.00           C  
ATOM    544  HB1 ALA A  56      63.440  46.120  50.230  1.00  0.00           H  
ATOM    545  HB2 ALA A  56      63.500  47.760  50.890  1.00  0.00           H  
ATOM    546  HB3 ALA A  56      61.990  46.950  50.880  1.00  0.00           H  
ATOM    547  C   ALA A  56      62.170  46.610  47.900  1.00  0.00           C  
ATOM    548  O   ALA A  56      62.980  46.180  47.080  1.00  0.00           O  
ATOM    549  N   HIS A  57      60.870  46.240  47.950  1.00  0.00           N  
ATOM    550  H   HIS A  57      60.270  46.710  48.610  1.00  0.00           H  
ATOM    551  CA  HIS A  57      60.260  45.270  47.030  1.00  0.00           C  
ATOM    552  HA  HIS A  57      61.000  44.490  46.880  1.00  0.00           H  
ATOM    553  CB  HIS A  57      58.940  44.820  47.630  1.00  0.00           C  
ATOM    554  HB3 HIS A  57      59.030  44.550  48.690  1.00  0.00           H  
ATOM    555  HB2 HIS A  57      58.730  43.820  47.220  1.00  0.00           H  
ATOM    556  CG  HIS A  57      57.830  45.810  47.540  1.00  0.00           C  
ATOM    557  ND1 HIS A  57      57.630  46.880  48.350  1.00  0.00           N  
ATOM    558  HD1 HIS A  57      57.990  47.060  49.270  1.00  0.00           H  
ATOM    559  CE1 HIS A  57      56.550  47.580  47.910  1.00  0.00           C  
ATOM    560  HE1 HIS A  57      56.050  48.400  48.410  1.00  0.00           H  
ATOM    561  NE2 HIS A  57      56.130  46.990  46.830  1.00  0.00           N  
ATOM    562  HE2 HIS A  57      55.260  47.290  46.400  1.00  0.00           H  
ATOM    563  CD2 HIS A  57      56.920  45.870  46.580  1.00  0.00           C  
ATOM    564  HD2 HIS A  57      56.850  45.180  45.750  1.00  0.00           H  
ATOM    565  C   HIS A  57      60.150  45.770  45.560  1.00  0.00           C  
ATOM    566  O   HIS A  57      59.750  44.980  44.750  1.00  0.00           O  
ATOM    567  N   CYS A  58      60.470  47.020  45.260  1.00  0.00           N  
ATOM    568  H   CYS A  58      60.670  47.690  45.990  1.00  0.00           H  
ATOM    569  CA  CYS A  58      60.760  47.530  43.930  1.00  0.00           C  
ATOM    570  HA  CYS A  58      60.140  47.010  43.210  1.00  0.00           H  
ATOM    571  CB  CYS A  58      60.200  48.990  43.770  1.00  0.00           C  
ATOM    572  HB3 CYS A  58      60.430  49.430  42.800  1.00  0.00           H  
ATOM    573  HB2 CYS A  58      60.850  49.640  44.360  1.00  0.00           H  
ATOM    574  SG  CYS A  58      58.570  49.260  44.390  1.00  0.00           S  
ATOM    575  C   CYS A  58      62.220  47.310  43.440  1.00  0.00           C  
ATOM    576  O   CYS A  58      62.680  48.030  42.530  1.00  0.00           O  
ATOM    577  N   TYR A  59      63.030  46.550  44.140  1.00  0.00           N  
ATOM    578  H   TYR A  59      62.660  45.940  44.840  1.00  0.00           H  
ATOM    579  CA  TYR A  59      64.470  46.440  43.710  1.00  0.00           C  
ATOM    580  HA  TYR A  59      64.870  47.420  43.440  1.00  0.00           H  
ATOM    581  CB  TYR A  59      65.320  46.120  44.850  1.00  0.00           C  
ATOM    582  HB3 TYR A  59      64.880  45.240  45.320  1.00  0.00           H  
ATOM    583  HB2 TYR A  59      65.220  46.830  45.680  1.00  0.00           H  
ATOM    584  CG  TYR A  59      66.740  45.900  44.340  1.00  0.00           C  
ATOM    585  CD1 TYR A  59      67.220  44.650  44.100  1.00  0.00           C  
ATOM    586  HD1 TYR A  59      66.630  43.740  44.180  1.00  0.00           H  
ATOM    587  CE1 TYR A  59      68.590  44.410  43.870  1.00  0.00           C  
ATOM    588  HE1 TYR A  59      68.880  43.370  43.800  1.00  0.00           H  
ATOM    589  CZ  TYR A  59      69.520  45.440  43.870  1.00  0.00           C  
ATOM    590  OH  TYR A  59      70.850  45.310  43.720  1.00  0.00           O  
ATOM    591  HH  TYR A  59      71.250  45.710  44.500  1.00  0.00           H  
ATOM    592  CE2 TYR A  59      69.040  46.740  44.130  1.00  0.00           C  
ATOM    593  HE2 TYR A  59      69.800  47.500  44.200  1.00  0.00           H  
ATOM    594  CD2 TYR A  59      67.670  46.970  44.400  1.00  0.00           C  
ATOM    595  HD2 TYR A  59      67.310  47.970  44.560  1.00  0.00           H  
ATOM    596  C   TYR A  59      64.560  45.470  42.450  1.00  0.00           C  
ATOM    597  O   TYR A  59      63.780  44.520  42.320  1.00  0.00           O  
ATOM    598  N   LYS A  60      65.490  45.700  41.560  1.00  0.00           N  
ATOM    599  H   LYS A  60      66.120  46.460  41.810  1.00  0.00           H  
ATOM    600  CA  LYS A  60      65.770  45.030  40.280  1.00  0.00           C  
ATOM    601  HA  LYS A  60      65.920  43.960  40.420  1.00  0.00           H  
ATOM    602  CB  LYS A  60      64.540  45.080  39.370  1.00  0.00           C  
ATOM    603  HB3 LYS A  60      64.260  46.110  39.190  1.00  0.00           H  
ATOM    604  HB2 LYS A  60      63.680  44.630  39.880  1.00  0.00           H  
ATOM    605  CG  LYS A  60      64.700  44.180  38.060  1.00  0.00           C  
ATOM    606  HG3 LYS A  60      65.160  43.210  38.260  1.00  0.00           H  
ATOM    607  HG2 LYS A  60      65.190  44.760  37.270  1.00  0.00           H  
ATOM    608  CD  LYS A  60      63.310  43.940  37.600  1.00  0.00           C  
ATOM    609  HD3 LYS A  60      62.870  44.890  37.300  1.00  0.00           H  
ATOM    610  HD2 LYS A  60      62.860  43.340  38.390  1.00  0.00           H  
ATOM    611  CE  LYS A  60      63.220  43.000  36.380  1.00  0.00           C  
ATOM    612  HE3 LYS A  60      63.340  41.950  36.660  1.00  0.00           H  
ATOM    613  HE2 LYS A  60      63.960  43.210  35.600  1.00  0.00           H  
ATOM    614  NZ  LYS A  60      61.890  43.070  35.810  1.00  0.00           N  
ATOM    615  HZ1 LYS A  60      61.200  42.970  36.540  1.00  0.00           H  
ATOM    616  HZ2 LYS A  60      61.700  43.900  35.260  1.00  0.00           H  
ATOM    617  HZ3 LYS A  60      61.760  42.370  35.100  1.00  0.00           H  
ATOM    618  C   LYS A  60      67.070  45.540  39.700  1.00  0.00           C  
ATOM    619  O   LYS A  60      67.490  46.650  40.100  1.00  0.00           O  
ATOM    620  N   SER A  61      67.730  44.760  38.810  1.00  0.00           N  
ATOM    621  H   SER A  61      67.430  43.810  38.700  1.00  0.00           H  
ATOM    622  CA  SER A  61      68.940  45.280  38.110  1.00  0.00           C  
ATOM    623  HA  SER A  61      69.620  45.820  38.760  1.00  0.00           H  
ATOM    624  CB  SER A  61      69.780  44.060  37.670  1.00  0.00           C  
ATOM    625  HB3 SER A  61      69.170  43.350  37.090  1.00  0.00           H  
ATOM    626  HB2 SER A  61      70.130  43.540  38.560  1.00  0.00           H  
ATOM    627  OG  SER A  61      70.890  44.600  37.050  1.00  0.00           O  
ATOM    628  HG  SER A  61      71.700  44.240  37.420  1.00  0.00           H  
ATOM    629  C   SER A  61      68.560  46.220  36.960  1.00  0.00           C  
ATOM    630  O   SER A  61      67.590  46.020  36.250  1.00  0.00           O  
ATOM    631  N   GLY A  62      69.310  47.290  36.710  1.00  0.00           N  
ATOM    632  H   GLY A  62      70.160  47.440  37.220  1.00  0.00           H  
ATOM    633  CA  GLY A  62      69.290  48.310  35.620  1.00  0.00           C  
ATOM    634  HA3 GLY A  62      69.590  47.700  34.770  1.00  0.00           H  
ATOM    635  HA2 GLY A  62      70.100  49.050  35.730  1.00  0.00           H  
ATOM    636  C   GLY A  62      67.960  49.120  35.470  1.00  0.00           C  
ATOM    637  O   GLY A  62      67.470  49.260  34.340  1.00  0.00           O  
ATOM    638  N   ILE A  63      67.280  49.570  36.570  1.00  0.00           N  
ATOM    639  H   ILE A  63      67.870  49.440  37.380  1.00  0.00           H  
ATOM    640  CA  ILE A  63      66.070  50.380  36.590  1.00  0.00           C  
ATOM    641  HA  ILE A  63      65.330  49.870  35.980  1.00  0.00           H  
ATOM    642  CB  ILE A  63      65.540  50.510  38.060  1.00  0.00           C  
ATOM    643  HB  ILE A  63      66.380  50.950  38.590  1.00  0.00           H  
ATOM    644  CG2 ILE A  63      64.300  51.440  38.240  1.00  0.00           C  
ATOM    645 HG21 ILE A  63      63.410  50.940  37.850  1.00  0.00           H  
ATOM    646 HG22 ILE A  63      64.240  51.700  39.300  1.00  0.00           H  
ATOM    647 HG23 ILE A  63      64.450  52.420  37.790  1.00  0.00           H  
ATOM    648  CG1 ILE A  63      65.170  49.160  38.660  1.00  0.00           C  
ATOM    649 HG13 ILE A  63      65.870  48.390  38.330  1.00  0.00           H  
ATOM    650 HG12 ILE A  63      64.250  48.770  38.230  1.00  0.00           H  
ATOM    651  CD1 ILE A  63      65.120  49.190  40.230  1.00  0.00           C  
ATOM    652 HD11 ILE A  63      64.800  48.170  40.460  1.00  0.00           H  
ATOM    653 HD12 ILE A  63      66.090  49.480  40.630  1.00  0.00           H  
ATOM    654 HD13 ILE A  63      64.300  49.790  40.610  1.00  0.00           H  
ATOM    655  C   ILE A  63      66.300  51.740  35.920  1.00  0.00           C  
ATOM    656  O   ILE A  63      66.970  52.620  36.420  1.00  0.00           O  
ATOM    657  N   GLN A  64      65.610  51.900  34.790  1.00  0.00           N  
ATOM    658  H   GLN A  64      65.210  51.070  34.370  1.00  0.00           H  
ATOM    659  CA  GLN A  64      65.410  53.130  34.120  1.00  0.00           C  
ATOM    660  HA  GLN A  64      66.380  53.620  34.180  1.00  0.00           H  
ATOM    661  CB  GLN A  64      64.920  52.890  32.690  1.00  0.00           C  
ATOM    662  HB3 GLN A  64      64.110  52.150  32.670  1.00  0.00           H  
ATOM    663  HB2 GLN A  64      65.750  52.460  32.150  1.00  0.00           H  
ATOM    664  CG  GLN A  64      64.400  54.180  32.020  1.00  0.00           C  
ATOM    665  HG3 GLN A  64      65.240  54.840  31.850  1.00  0.00           H  
ATOM    666  HG2 GLN A  64      63.680  54.820  32.550  1.00  0.00           H  
ATOM    667  CD  GLN A  64      63.700  53.890  30.710  1.00  0.00           C  
ATOM    668  OE1 GLN A  64      62.480  53.900  30.520  1.00  0.00           O  
ATOM    669  NE2 GLN A  64      64.430  53.780  29.570  1.00  0.00           N  
ATOM    670 HE21 GLN A  64      65.440  53.640  29.570  1.00  0.00           H  
ATOM    671 HE22 GLN A  64      63.960  53.700  28.670  1.00  0.00           H  
ATOM    672  C   GLN A  64      64.400  53.940  34.980  1.00  0.00           C  
ATOM    673  O   GLN A  64      63.300  53.510  35.220  1.00  0.00           O  
ATOM    674  N   VAL A  65      64.900  55.070  35.480  1.00  0.00           N  
ATOM    675  H   VAL A  65      65.860  55.320  35.300  1.00  0.00           H  
ATOM    676  CA  VAL A  65      64.090  56.040  36.230  1.00  0.00           C  
ATOM    677  HA  VAL A  65      63.250  55.500  36.660  1.00  0.00           H  
ATOM    678  CB  VAL A  65      64.780  56.760  37.420  1.00  0.00           C  
ATOM    679  HB  VAL A  65      65.750  57.150  37.110  1.00  0.00           H  
ATOM    680  CG1 VAL A  65      64.060  57.950  37.990  1.00  0.00           C  
ATOM    681 HG11 VAL A  65      64.700  58.450  38.730  1.00  0.00           H  
ATOM    682 HG12 VAL A  65      63.790  58.670  37.220  1.00  0.00           H  
ATOM    683 HG13 VAL A  65      63.190  57.690  38.590  1.00  0.00           H  
ATOM    684  CG2 VAL A  65      65.020  55.700  38.520  1.00  0.00           C  
ATOM    685 HG21 VAL A  65      64.020  55.360  38.760  1.00  0.00           H  
ATOM    686 HG22 VAL A  65      65.660  54.850  38.230  1.00  0.00           H  
ATOM    687 HG23 VAL A  65      65.470  56.120  39.410  1.00  0.00           H  
ATOM    688  C   VAL A  65      63.660  56.990  35.110  1.00  0.00           C  
ATOM    689  O   VAL A  65      64.530  57.590  34.510  1.00  0.00           O  
ATOM    690  N   ARG A  66      62.370  57.270  34.940  1.00  0.00           N  
ATOM    691  H   ARG A  66      61.710  56.810  35.560  1.00  0.00           H  
ATOM    692  CA  ARG A  66      61.920  58.440  34.240  1.00  0.00           C  
ATOM    693  HA  ARG A  66      62.680  58.840  33.570  1.00  0.00           H  
ATOM    694  CB  ARG A  66      60.740  58.060  33.310  1.00  0.00           C  
ATOM    695  HB3 ARG A  66      60.530  58.970  32.740  1.00  0.00           H  
ATOM    696  HB2 ARG A  66      59.890  57.960  33.970  1.00  0.00           H  
ATOM    697  CG  ARG A  66      61.050  56.880  32.340  1.00  0.00           C  
ATOM    698  HG3 ARG A  66      61.130  55.980  32.950  1.00  0.00           H  
ATOM    699  HG2 ARG A  66      61.980  57.050  31.780  1.00  0.00           H  
ATOM    700  CD  ARG A  66      59.890  56.480  31.470  1.00  0.00           C  
ATOM    701  HD3 ARG A  66      59.370  57.370  31.120  1.00  0.00           H  
ATOM    702  HD2 ARG A  66      59.180  55.950  32.130  1.00  0.00           H  
ATOM    703  NE  ARG A  66      60.350  55.660  30.330  1.00  0.00           N  
ATOM    704  HE  ARG A  66      61.280  55.280  30.300  1.00  0.00           H  
ATOM    705  CZ  ARG A  66      59.670  55.520  29.230  1.00  0.00           C  
ATOM    706  NH1 ARG A  66      58.420  55.920  29.260  1.00  0.00           N  
ATOM    707 HH11 ARG A  66      58.010  56.230  30.140  1.00  0.00           H  
ATOM    708 HH12 ARG A  66      57.900  56.070  28.410  1.00  0.00           H  
ATOM    709  NH2 ARG A  66      60.080  54.750  28.210  1.00  0.00           N  
ATOM    710 HH21 ARG A  66      61.030  54.440  28.230  1.00  0.00           H  
ATOM    711 HH22 ARG A  66      59.510  54.580  27.380  1.00  0.00           H  
ATOM    712  C   ARG A  66      61.590  59.530  35.310  1.00  0.00           C  
ATOM    713  O   ARG A  66      60.860  59.340  36.270  1.00  0.00           O  
ATOM    714  N   LEU A  67      62.070  60.740  35.090  1.00  0.00           N  
ATOM    715  H   LEU A  67      62.520  60.800  34.180  1.00  0.00           H  
ATOM    716  CA  LEU A  67      61.640  62.040  35.740  1.00  0.00           C  
ATOM    717  HA  LEU A  67      60.950  61.760  36.530  1.00  0.00           H  
ATOM    718  CB  LEU A  67      62.770  62.900  36.330  1.00  0.00           C  
ATOM    719  HB3 LEU A  67      62.270  63.740  36.820  1.00  0.00           H  
ATOM    720  HB2 LEU A  67      63.210  63.410  35.480  1.00  0.00           H  
ATOM    721  CG  LEU A  67      63.760  62.160  37.220  1.00  0.00           C  
ATOM    722  HG  LEU A  67      63.090  61.520  37.790  1.00  0.00           H  
ATOM    723  CD1 LEU A  67      64.800  61.460  36.420  1.00  0.00           C  
ATOM    724 HD11 LEU A  67      65.540  62.230  36.180  1.00  0.00           H  
ATOM    725 HD12 LEU A  67      65.300  60.790  37.130  1.00  0.00           H  
ATOM    726 HD13 LEU A  67      64.430  60.890  35.590  1.00  0.00           H  
ATOM    727  CD2 LEU A  67      64.450  63.080  38.220  1.00  0.00           C  
ATOM    728 HD21 LEU A  67      63.770  63.780  38.690  1.00  0.00           H  
ATOM    729 HD22 LEU A  67      64.900  62.460  39.000  1.00  0.00           H  
ATOM    730 HD23 LEU A  67      65.150  63.780  37.750  1.00  0.00           H  
ATOM    731  C   LEU A  67      60.860  62.880  34.710  1.00  0.00           C  
ATOM    732  O   LEU A  67      61.060  62.630  33.510  1.00  0.00           O  
ATOM    733  N   GLY A  69      59.870  63.710  35.070  1.00  0.00           N  
ATOM    734  H   GLY A  69      59.800  63.910  36.060  1.00  0.00           H  
ATOM    735  CA  GLY A  69      58.970  64.390  34.240  1.00  0.00           C  
ATOM    736  HA3 GLY A  69      59.440  65.060  33.510  1.00  0.00           H  
ATOM    737  HA2 GLY A  69      58.340  65.050  34.840  1.00  0.00           H  
ATOM    738  C   GLY A  69      58.080  63.510  33.460  1.00  0.00           C  
ATOM    739  O   GLY A  69      57.270  64.090  32.730  1.00  0.00           O  
ATOM    740  N   GLU A  70      57.990  62.210  33.650  1.00  0.00           N  
ATOM    741  H   GLU A  70      58.620  61.730  34.270  1.00  0.00           H  
ATOM    742  CA  GLU A  70      56.850  61.350  33.050  1.00  0.00           C  
ATOM    743  HA  GLU A  70      56.670  61.670  32.010  1.00  0.00           H  
ATOM    744  CB  GLU A  70      57.270  59.890  33.130  1.00  0.00           C  
ATOM    745  HB3 GLU A  70      57.580  59.760  34.170  1.00  0.00           H  
ATOM    746  HB2 GLU A  70      58.170  59.690  32.540  1.00  0.00           H  
ATOM    747  CG  GLU A  70      56.220  58.890  32.590  1.00  0.00           C  
ATOM    748  HG3 GLU A  70      55.740  59.230  31.660  1.00  0.00           H  
ATOM    749  HG2 GLU A  70      55.400  58.850  33.320  1.00  0.00           H  
ATOM    750  CD  GLU A  70      56.830  57.480  32.380  1.00  0.00           C  
ATOM    751  OE1 GLU A  70      57.430  57.000  33.370  1.00  0.00           O  
ATOM    752  OE2 GLU A  70      56.600  56.860  31.290  1.00  0.00           O  
ATOM    753  C   GLU A  70      55.550  61.520  33.870  1.00  0.00           C  
ATOM    754  O   GLU A  70      55.590  61.310  35.090  1.00  0.00           O  
ATOM    755  N   ASP A  71      54.490  61.970  33.210  1.00  0.00           N  
ATOM    756  H   ASP A  71      54.480  62.070  32.210  1.00  0.00           H  
ATOM    757  CA  ASP A  71      53.150  62.060  33.840  1.00  0.00           C  
ATOM    758  HA  ASP A  71      53.260  61.910  34.910  1.00  0.00           H  
ATOM    759  CB  ASP A  71      52.640  63.520  33.700  1.00  0.00           C  
ATOM    760  HB3 ASP A  71      52.670  63.670  32.620  1.00  0.00           H  
ATOM    761  HB2 ASP A  71      53.210  64.160  34.350  1.00  0.00           H  
ATOM    762  CG  ASP A  71      51.160  63.790  34.120  1.00  0.00           C  
ATOM    763  OD1 ASP A  71      50.870  63.550  35.280  1.00  0.00           O  
ATOM    764  OD2 ASP A  71      50.500  64.500  33.340  1.00  0.00           O  
ATOM    765  C   ASP A  71      52.210  61.040  33.210  1.00  0.00           C  
ATOM    766  O   ASP A  71      51.220  60.770  33.830  1.00  0.00           O  
ATOM    767  N   ASN A  72      52.400  60.550  32.000  1.00  0.00           N  
ATOM    768  H   ASN A  72      53.110  60.920  31.380  1.00  0.00           H  
ATOM    769  CA  ASN A  72      51.690  59.460  31.370  1.00  0.00           C  
ATOM    770  HA  ASN A  72      51.010  59.080  32.130  1.00  0.00           H  
ATOM    771  CB  ASN A  72      50.920  60.070  30.250  1.00  0.00           C  
ATOM    772  HB3 ASN A  72      51.660  60.530  29.580  1.00  0.00           H  
ATOM    773  HB2 ASN A  72      50.320  60.870  30.660  1.00  0.00           H  
ATOM    774  CG  ASN A  72      49.950  59.150  29.580  1.00  0.00           C  
ATOM    775  OD1 ASN A  72      50.220  58.050  29.260  1.00  0.00           O  
ATOM    776  ND2 ASN A  72      48.750  59.630  29.240  1.00  0.00           N  
ATOM    777 HD21 ASN A  72      48.480  60.520  29.610  1.00  0.00           H  
ATOM    778 HD22 ASN A  72      47.980  59.030  28.960  1.00  0.00           H  
ATOM    779  C   ASN A  72      52.610  58.270  30.940  1.00  0.00           C  
ATOM    780  O   ASN A  72      53.680  58.470  30.280  1.00  0.00           O  
ATOM    781  N   ILE A  73      52.220  57.030  31.340  1.00  0.00           N  
ATOM    782  H   ILE A  73      51.330  56.960  31.810  1.00  0.00           H  
ATOM    783  CA  ILE A  73      52.960  55.810  31.070  1.00  0.00           C  
ATOM    784  HA  ILE A  73      54.010  55.870  31.330  1.00  0.00           H  
ATOM    785  CB  ILE A  73      52.200  54.710  31.910  1.00  0.00           C  
ATOM    786  HB  ILE A  73      51.130  54.780  31.720  1.00  0.00           H  
ATOM    787  CG2 ILE A  73      52.660  53.300  31.480  1.00  0.00           C  
ATOM    788 HG21 ILE A  73      53.740  53.230  31.470  1.00  0.00           H  
ATOM    789 HG22 ILE A  73      52.320  52.570  32.210  1.00  0.00           H  
ATOM    790 HG23 ILE A  73      52.210  53.100  30.500  1.00  0.00           H  
ATOM    791  CG1 ILE A  73      52.330  55.010  33.400  1.00  0.00           C  
ATOM    792 HG13 ILE A  73      51.750  54.340  34.010  1.00  0.00           H  
ATOM    793 HG12 ILE A  73      51.940  56.000  33.670  1.00  0.00           H  
ATOM    794  CD1 ILE A  73      53.770  54.960  33.860  1.00  0.00           C  
ATOM    795 HD11 ILE A  73      54.090  53.930  33.720  1.00  0.00           H  
ATOM    796 HD12 ILE A  73      54.430  55.710  33.420  1.00  0.00           H  
ATOM    797 HD13 ILE A  73      53.770  55.140  34.940  1.00  0.00           H  
ATOM    798  C   ILE A  73      53.010  55.460  29.580  1.00  0.00           C  
ATOM    799  O   ILE A  73      53.870  54.720  29.080  1.00  0.00           O  
ATOM    800  N   ASN A  74      52.080  55.970  28.740  1.00  0.00           N  
ATOM    801  H   ASN A  74      51.430  56.630  29.120  1.00  0.00           H  
ATOM    802  CA  ASN A  74      51.920  55.450  27.310  1.00  0.00           C  
ATOM    803  HA  ASN A  74      52.560  54.600  27.060  1.00  0.00           H  
ATOM    804  CB  ASN A  74      50.480  54.870  27.320  1.00  0.00           C  
ATOM    805  HB3 ASN A  74      49.830  55.730  27.410  1.00  0.00           H  
ATOM    806  HB2 ASN A  74      50.350  54.190  28.160  1.00  0.00           H  
ATOM    807  CG  ASN A  74      50.090  54.140  26.110  1.00  0.00           C  
ATOM    808  OD1 ASN A  74      50.570  53.090  25.760  1.00  0.00           O  
ATOM    809  ND2 ASN A  74      49.130  54.560  25.460  1.00  0.00           N  
ATOM    810 HD21 ASN A  74      48.570  55.270  25.890  1.00  0.00           H  
ATOM    811 HD22 ASN A  74      48.740  54.050  24.670  1.00  0.00           H  
ATOM    812  C   ASN A  74      52.070  56.630  26.290  1.00  0.00           C  
ATOM    813  O   ASN A  74      52.000  56.440  25.060  1.00  0.00           O  
ATOM    814  N   VAL A  75      52.240  57.860  26.860  1.00  0.00           N  
ATOM    815  H   VAL A  75      52.310  57.890  27.860  1.00  0.00           H  
ATOM    816  CA  VAL A  75      52.370  59.130  26.150  1.00  0.00           C  
ATOM    817  HA  VAL A  75      52.680  58.890  25.130  1.00  0.00           H  
ATOM    818  CB  VAL A  75      51.100  59.930  26.190  1.00  0.00           C  
ATOM    819  HB  VAL A  75      50.750  59.960  27.220  1.00  0.00           H  
ATOM    820  CG1 VAL A  75      51.180  61.380  25.670  1.00  0.00           C  
ATOM    821 HG11 VAL A  75      50.260  61.960  25.700  1.00  0.00           H  
ATOM    822 HG12 VAL A  75      51.770  61.980  26.370  1.00  0.00           H  
ATOM    823 HG13 VAL A  75      51.620  61.280  24.680  1.00  0.00           H  
ATOM    824  CG2 VAL A  75      50.060  59.150  25.460  1.00  0.00           C  
ATOM    825 HG21 VAL A  75      50.360  58.700  24.510  1.00  0.00           H  
ATOM    826 HG22 VAL A  75      49.720  58.320  26.080  1.00  0.00           H  
ATOM    827 HG23 VAL A  75      49.170  59.720  25.230  1.00  0.00           H  
ATOM    828  C   VAL A  75      53.520  59.990  26.740  1.00  0.00           C  
ATOM    829  O   VAL A  75      53.510  60.490  27.870  1.00  0.00           O  
ATOM    830  N   VAL A  76      54.590  60.120  25.920  1.00  0.00           N  
ATOM    831  H   VAL A  76      54.540  59.660  25.020  1.00  0.00           H  
ATOM    832  CA  VAL A  76      55.700  61.000  26.140  1.00  0.00           C  
ATOM    833  HA  VAL A  76      55.950  61.000  27.200  1.00  0.00           H  
ATOM    834  CB  VAL A  76      56.990  60.520  25.370  1.00  0.00           C  
ATOM    835  HB  VAL A  76      56.740  60.500  24.320  1.00  0.00           H  
ATOM    836  CG1 VAL A  76      58.130  61.430  25.800  1.00  0.00           C  
ATOM    837 HG11 VAL A  76      59.020  61.090  25.260  1.00  0.00           H  
ATOM    838 HG12 VAL A  76      57.920  62.470  25.540  1.00  0.00           H  
ATOM    839 HG13 VAL A  76      58.320  61.420  26.870  1.00  0.00           H  
ATOM    840  CG2 VAL A  76      57.430  59.070  25.750  1.00  0.00           C  
ATOM    841 HG21 VAL A  76      57.340  58.930  26.830  1.00  0.00           H  
ATOM    842 HG22 VAL A  76      56.870  58.300  25.220  1.00  0.00           H  
ATOM    843 HG23 VAL A  76      58.490  58.950  25.480  1.00  0.00           H  
ATOM    844  C   VAL A  76      55.350  62.420  25.710  1.00  0.00           C  
ATOM    845  O   VAL A  76      54.780  62.540  24.660  1.00  0.00           O  
ATOM    846  N   GLU A  77      55.650  63.440  26.490  1.00  0.00           N  
ATOM    847  H   GLU A  77      56.300  63.340  27.270  1.00  0.00           H  
ATOM    848  CA  GLU A  77      55.190  64.870  26.330  1.00  0.00           C  
ATOM    849  HA  GLU A  77      54.560  64.850  25.440  1.00  0.00           H  
ATOM    850  CB  GLU A  77      54.460  65.420  27.650  1.00  0.00           C  
ATOM    851  HB3 GLU A  77      54.050  66.430  27.530  1.00  0.00           H  
ATOM    852  HB2 GLU A  77      55.140  65.250  28.480  1.00  0.00           H  
ATOM    853  CG  GLU A  77      53.270  64.560  27.820  1.00  0.00           C  
ATOM    854  HG3 GLU A  77      53.570  63.560  28.110  1.00  0.00           H  
ATOM    855  HG2 GLU A  77      52.640  64.620  26.940  1.00  0.00           H  
ATOM    856  CD  GLU A  77      52.380  64.970  28.990  1.00  0.00           C  
ATOM    857  OE1 GLU A  77      51.100  65.000  28.800  1.00  0.00           O  
ATOM    858  OE2 GLU A  77      52.910  65.500  29.970  1.00  0.00           O  
ATOM    859  C   GLU A  77      56.360  65.840  26.000  1.00  0.00           C  
ATOM    860  O   GLU A  77      56.110  66.980  25.750  1.00  0.00           O  
ATOM    861  N   GLY A  78      57.610  65.360  25.840  1.00  0.00           N  
ATOM    862  H   GLY A  78      57.860  64.460  26.200  1.00  0.00           H  
ATOM    863  CA  GLY A  78      58.680  66.040  25.220  1.00  0.00           C  
ATOM    864  HA3 GLY A  78      58.220  66.660  24.450  1.00  0.00           H  
ATOM    865  HA2 GLY A  78      59.360  65.330  24.770  1.00  0.00           H  
ATOM    866  C   GLY A  78      59.570  66.720  26.260  1.00  0.00           C  
ATOM    867  O   GLY A  78      60.290  67.570  25.760  1.00  0.00           O  
ATOM    868  N   ASN A  79      59.460  66.360  27.530  1.00  0.00           N  
ATOM    869  H   ASN A  79      58.760  65.640  27.690  1.00  0.00           H  
ATOM    870  CA  ASN A  79      59.980  67.030  28.720  1.00  0.00           C  
ATOM    871  HA  ASN A  79      60.850  67.580  28.400  1.00  0.00           H  
ATOM    872  CB  ASN A  79      58.990  67.890  29.460  1.00  0.00           C  
ATOM    873  HB3 ASN A  79      59.430  68.140  30.430  1.00  0.00           H  
ATOM    874  HB2 ASN A  79      58.110  67.290  29.650  1.00  0.00           H  
ATOM    875  CG  ASN A  79      58.600  69.040  28.630  1.00  0.00           C  
ATOM    876  OD1 ASN A  79      58.040  68.870  27.610  1.00  0.00           O  
ATOM    877  ND2 ASN A  79      58.820  70.250  29.070  1.00  0.00           N  
ATOM    878 HD21 ASN A  79      59.260  70.390  29.960  1.00  0.00           H  
ATOM    879 HD22 ASN A  79      58.390  71.020  28.590  1.00  0.00           H  
ATOM    880  C   ASN A  79      60.620  66.150  29.780  1.00  0.00           C  
ATOM    881  O   ASN A  79      61.100  66.460  30.790  1.00  0.00           O  
ATOM    882  N   GLU A  80      60.740  64.900  29.390  1.00  0.00           N  
ATOM    883  H   GLU A  80      60.320  64.700  28.490  1.00  0.00           H  
ATOM    884  CA  GLU A  80      61.070  63.810  30.260  1.00  0.00           C  
ATOM    885  HA  GLU A  80      60.710  63.960  31.280  1.00  0.00           H  
ATOM    886  CB  GLU A  80      60.580  62.440  29.810  1.00  0.00           C  
ATOM    887  HB3 GLU A  80      60.960  61.620  30.430  1.00  0.00           H  
ATOM    888  HB2 GLU A  80      61.020  62.160  28.850  1.00  0.00           H  
ATOM    889  CG  GLU A  80      59.070  62.230  29.900  1.00  0.00           C  
ATOM    890  HG3 GLU A  80      58.710  62.550  30.880  1.00  0.00           H  
ATOM    891  HG2 GLU A  80      58.840  61.170  29.840  1.00  0.00           H  
ATOM    892  CD  GLU A  80      58.250  63.000  28.820  1.00  0.00           C  
ATOM    893  OE1 GLU A  80      58.830  63.650  27.880  1.00  0.00           O  
ATOM    894  OE2 GLU A  80      57.040  62.940  28.880  1.00  0.00           O  
ATOM    895  C   GLU A  80      62.650  63.720  30.400  1.00  0.00           C  
ATOM    896  O   GLU A  80      63.340  64.180  29.470  1.00  0.00           O  
ATOM    897  N   GLN A  81      63.140  63.080  31.450  1.00  0.00           N  
ATOM    898  H   GLN A  81      62.510  62.780  32.180  1.00  0.00           H  
ATOM    899  CA  GLN A  81      64.540  62.670  31.640  1.00  0.00           C  
ATOM    900  HA  GLN A  81      65.150  62.770  30.750  1.00  0.00           H  
ATOM    901  CB  GLN A  81      65.280  63.470  32.700  1.00  0.00           C  
ATOM    902  HB3 GLN A  81      66.340  63.210  32.590  1.00  0.00           H  
ATOM    903  HB2 GLN A  81      65.060  63.060  33.690  1.00  0.00           H  
ATOM    904  CG  GLN A  81      65.010  65.010  32.520  1.00  0.00           C  
ATOM    905  HG3 GLN A  81      63.930  65.180  32.450  1.00  0.00           H  
ATOM    906  HG2 GLN A  81      65.450  65.440  31.630  1.00  0.00           H  
ATOM    907  CD  GLN A  81      65.520  65.830  33.730  1.00  0.00           C  
ATOM    908  OE1 GLN A  81      66.140  65.270  34.600  1.00  0.00           O  
ATOM    909  NE2 GLN A  81      65.270  67.100  33.890  1.00  0.00           N  
ATOM    910 HE21 GLN A  81      64.790  67.590  33.150  1.00  0.00           H  
ATOM    911 HE22 GLN A  81      65.600  67.500  34.760  1.00  0.00           H  
ATOM    912  C   GLN A  81      64.550  61.130  32.030  1.00  0.00           C  
ATOM    913  O   GLN A  81      64.250  60.650  33.120  1.00  0.00           O  
ATOM    914  N   PHE A  82      64.970  60.310  31.140  1.00  0.00           N  
ATOM    915  H   PHE A  82      65.390  60.740  30.330  1.00  0.00           H  
ATOM    916  CA  PHE A  82      65.180  58.850  31.230  1.00  0.00           C  
ATOM    917  HA  PHE A  82      64.570  58.440  32.040  1.00  0.00           H  
ATOM    918  CB  PHE A  82      64.850  58.050  29.960  1.00  0.00           C  
ATOM    919  HB3 PHE A  82      64.690  57.060  30.390  1.00  0.00           H  
ATOM    920  HB2 PHE A  82      65.690  57.950  29.270  1.00  0.00           H  
ATOM    921  CG  PHE A  82      63.520  58.330  29.250  1.00  0.00           C  
ATOM    922  CD1 PHE A  82      63.340  57.910  27.950  1.00  0.00           C  
ATOM    923  HD1 PHE A  82      64.200  57.370  27.570  1.00  0.00           H  
ATOM    924  CE1 PHE A  82      62.110  58.050  27.280  1.00  0.00           C  
ATOM    925  HE1 PHE A  82      61.950  57.580  26.310  1.00  0.00           H  
ATOM    926  CZ  PHE A  82      61.040  58.600  27.950  1.00  0.00           C  
ATOM    927  HZ  PHE A  82      60.070  58.660  27.490  1.00  0.00           H  
ATOM    928  CE2 PHE A  82      61.200  59.000  29.270  1.00  0.00           C  
ATOM    929  HE2 PHE A  82      60.370  59.430  29.820  1.00  0.00           H  
ATOM    930  CD2 PHE A  82      62.480  58.980  29.930  1.00  0.00           C  
ATOM    931  HD2 PHE A  82      62.460  59.260  30.970  1.00  0.00           H  
ATOM    932  C   PHE A  82      66.580  58.650  31.710  1.00  0.00           C  
ATOM    933  O   PHE A  82      67.520  58.960  30.990  1.00  0.00           O  
ATOM    934  N   ILE A  83      66.680  58.210  32.980  1.00  0.00           N  
ATOM    935  H   ILE A  83      65.840  58.150  33.520  1.00  0.00           H  
ATOM    936  CA  ILE A  83      68.000  58.040  33.600  1.00  0.00           C  
ATOM    937  HA  ILE A  83      68.770  58.160  32.850  1.00  0.00           H  
ATOM    938  CB  ILE A  83      68.200  59.200  34.600  1.00  0.00           C  
ATOM    939  HB  ILE A  83      67.510  58.960  35.410  1.00  0.00           H  
ATOM    940  CG2 ILE A  83      69.590  59.070  35.130  1.00  0.00           C  
ATOM    941 HG21 ILE A  83      70.320  58.880  34.340  1.00  0.00           H  
ATOM    942 HG22 ILE A  83      69.880  59.960  35.700  1.00  0.00           H  
ATOM    943 HG23 ILE A  83      69.590  58.180  35.760  1.00  0.00           H  
ATOM    944  CG1 ILE A  83      68.070  60.550  33.970  1.00  0.00           C  
ATOM    945 HG13 ILE A  83      67.020  60.580  33.650  1.00  0.00           H  
ATOM    946 HG12 ILE A  83      68.690  60.700  33.100  1.00  0.00           H  
ATOM    947  CD1 ILE A  83      68.340  61.800  34.880  1.00  0.00           C  
ATOM    948 HD11 ILE A  83      67.880  61.520  35.820  1.00  0.00           H  
ATOM    949 HD12 ILE A  83      69.410  62.020  34.870  1.00  0.00           H  
ATOM    950 HD13 ILE A  83      67.820  62.690  34.540  1.00  0.00           H  
ATOM    951  C   ILE A  83      68.100  56.650  34.160  1.00  0.00           C  
ATOM    952  O   ILE A  83      67.300  56.300  35.050  1.00  0.00           O  
ATOM    953  N   SER A  84      68.990  55.830  33.670  1.00  0.00           N  
ATOM    954  H   SER A  84      69.500  56.090  32.850  1.00  0.00           H  
ATOM    955  CA  SER A  84      69.300  54.510  34.200  1.00  0.00           C  
ATOM    956  HA  SER A  84      68.330  54.020  34.320  1.00  0.00           H  
ATOM    957  CB  SER A  84      70.150  53.750  33.220  1.00  0.00           C  
ATOM    958  HB3 SER A  84      71.060  54.350  33.150  1.00  0.00           H  
ATOM    959  HB2 SER A  84      69.740  53.780  32.200  1.00  0.00           H  
ATOM    960  OG  SER A  84      70.490  52.480  33.640  1.00  0.00           O  
ATOM    961  HG  SER A  84      69.830  51.870  33.320  1.00  0.00           H  
ATOM    962  C   SER A  84      69.970  54.620  35.540  1.00  0.00           C  
ATOM    963  O   SER A  84      70.870  55.490  35.700  1.00  0.00           O  
ATOM    964  N   ALA A  85      69.670  53.740  36.510  1.00  0.00           N  
ATOM    965  H   ALA A  85      68.760  53.310  36.520  1.00  0.00           H  
ATOM    966  CA  ALA A  85      70.430  53.490  37.780  1.00  0.00           C  
ATOM    967  HA  ALA A  85      70.440  54.350  38.450  1.00  0.00           H  
ATOM    968  CB  ALA A  85      69.750  52.450  38.510  1.00  0.00           C  
ATOM    969  HB1 ALA A  85      70.140  52.490  39.530  1.00  0.00           H  
ATOM    970  HB2 ALA A  85      68.740  52.830  38.600  1.00  0.00           H  
ATOM    971  HB3 ALA A  85      69.850  51.490  38.000  1.00  0.00           H  
ATOM    972  C   ALA A  85      71.970  53.070  37.550  1.00  0.00           C  
ATOM    973  O   ALA A  85      72.240  52.540  36.490  1.00  0.00           O  
ATOM    974  N   SER A  86      72.880  53.310  38.490  1.00  0.00           N  
ATOM    975  H   SER A  86      72.480  53.740  39.310  1.00  0.00           H  
ATOM    976  CA  SER A  86      74.220  52.720  38.590  1.00  0.00           C  
ATOM    977  HA  SER A  86      74.470  52.250  37.630  1.00  0.00           H  
ATOM    978  CB  SER A  86      75.250  53.830  38.820  1.00  0.00           C  
ATOM    979  HB3 SER A  86      75.190  54.630  38.080  1.00  0.00           H  
ATOM    980  HB2 SER A  86      76.210  53.330  38.870  1.00  0.00           H  
ATOM    981  OG  SER A  86      74.990  54.450  40.020  1.00  0.00           O  
ATOM    982  HG  SER A  86      75.560  55.230  40.070  1.00  0.00           H  
ATOM    983  C   SER A  86      74.350  51.680  39.670  1.00  0.00           C  
ATOM    984  O   SER A  86      74.800  50.530  39.370  1.00  0.00           O  
ATOM    985  N   LYS A  87      74.000  51.980  40.940  1.00  0.00           N  
ATOM    986  H   LYS A  87      73.760  52.950  41.060  1.00  0.00           H  
ATOM    987  CA  LYS A  87      73.960  51.110  42.110  1.00  0.00           C  
ATOM    988  HA  LYS A  87      73.820  50.070  41.820  1.00  0.00           H  
ATOM    989  CB  LYS A  87      75.240  51.380  42.940  1.00  0.00           C  
ATOM    990  HB3 LYS A  87      76.080  51.000  42.370  1.00  0.00           H  
ATOM    991  HB2 LYS A  87      75.250  50.700  43.790  1.00  0.00           H  
ATOM    992  CG  LYS A  87      75.610  52.820  43.370  1.00  0.00           C  
ATOM    993  HG3 LYS A  87      74.690  53.280  43.760  1.00  0.00           H  
ATOM    994  HG2 LYS A  87      75.920  53.320  42.450  1.00  0.00           H  
ATOM    995  CD  LYS A  87      76.710  52.920  44.380  1.00  0.00           C  
ATOM    996  HD3 LYS A  87      76.580  52.130  45.120  1.00  0.00           H  
ATOM    997  HD2 LYS A  87      76.730  53.860  44.940  1.00  0.00           H  
ATOM    998  CE  LYS A  87      78.090  52.750  43.720  1.00  0.00           C  
ATOM    999  HE3 LYS A  87      78.160  53.360  42.810  1.00  0.00           H  
ATOM   1000  HE2 LYS A  87      78.180  51.710  43.380  1.00  0.00           H  
ATOM   1001  NZ  LYS A  87      79.280  53.120  44.500  1.00  0.00           N  
ATOM   1002  HZ1 LYS A  87      79.430  52.610  45.360  1.00  0.00           H  
ATOM   1003  HZ2 LYS A  87      80.100  53.030  43.910  1.00  0.00           H  
ATOM   1004  HZ3 LYS A  87      79.270  54.100  44.760  1.00  0.00           H  
ATOM   1005  C   LYS A  87      72.760  51.530  42.910  1.00  0.00           C  
ATOM   1006  O   LYS A  87      72.250  52.650  42.690  1.00  0.00           O  
ATOM   1007  N   SER A  88      72.370  50.710  43.940  1.00  0.00           N  
ATOM   1008  H   SER A  88      72.900  49.850  44.050  1.00  0.00           H  
ATOM   1009  CA  SER A  88      71.310  50.980  44.840  1.00  0.00           C  
ATOM   1010  HA  SER A  88      71.240  52.030  45.140  1.00  0.00           H  
ATOM   1011  CB  SER A  88      70.040  50.600  44.040  1.00  0.00           C  
ATOM   1012  HB3 SER A  88      70.170  49.750  43.360  1.00  0.00           H  
ATOM   1013  HB2 SER A  88      69.780  51.460  43.420  1.00  0.00           H  
ATOM   1014  OG  SER A  88      68.870  50.310  44.770  1.00  0.00           O  
ATOM   1015  HG  SER A  88      68.690  51.060  45.350  1.00  0.00           H  
ATOM   1016  C   SER A  88      71.520  50.140  46.100  1.00  0.00           C  
ATOM   1017  O   SER A  88      72.250  49.230  46.110  1.00  0.00           O  
ATOM   1018  N   ILE A  89      70.830  50.520  47.240  1.00  0.00           N  
ATOM   1019  H   ILE A  89      70.000  51.090  47.100  1.00  0.00           H  
ATOM   1020  CA  ILE A  89      71.030  49.900  48.560  1.00  0.00           C  
ATOM   1021  HA  ILE A  89      71.420  48.890  48.430  1.00  0.00           H  
ATOM   1022  CB  ILE A  89      71.940  50.830  49.420  1.00  0.00           C  
ATOM   1023  HB  ILE A  89      71.730  51.870  49.140  1.00  0.00           H  
ATOM   1024  CG2 ILE A  89      71.720  50.690  50.910  1.00  0.00           C  
ATOM   1025 HG21 ILE A  89      71.950  49.690  51.280  1.00  0.00           H  
ATOM   1026 HG22 ILE A  89      72.430  51.340  51.410  1.00  0.00           H  
ATOM   1027 HG23 ILE A  89      70.770  51.100  51.270  1.00  0.00           H  
ATOM   1028  CG1 ILE A  89      73.430  50.430  49.040  1.00  0.00           C  
ATOM   1029 HG13 ILE A  89      73.470  50.430  47.940  1.00  0.00           H  
ATOM   1030 HG12 ILE A  89      73.780  49.500  49.480  1.00  0.00           H  
ATOM   1031  CD1 ILE A  89      74.410  51.530  49.470  1.00  0.00           C  
ATOM   1032 HD11 ILE A  89      74.300  51.600  50.560  1.00  0.00           H  
ATOM   1033 HD12 ILE A  89      75.370  51.190  49.090  1.00  0.00           H  
ATOM   1034 HD13 ILE A  89      74.020  52.420  48.990  1.00  0.00           H  
ATOM   1035  C   ILE A  89      69.610  49.640  49.150  1.00  0.00           C  
ATOM   1036  O   ILE A  89      68.770  50.570  49.040  1.00  0.00           O  
ATOM   1037  N   VAL A  90      69.280  48.490  49.790  1.00  0.00           N  
ATOM   1038  H   VAL A  90      70.010  47.780  49.730  1.00  0.00           H  
ATOM   1039  CA  VAL A  90      68.170  48.290  50.770  1.00  0.00           C  
ATOM   1040  HA  VAL A  90      67.630  49.240  50.850  1.00  0.00           H  
ATOM   1041  CB  VAL A  90      67.130  47.200  50.370  1.00  0.00           C  
ATOM   1042  HB  VAL A  90      66.470  47.070  51.220  1.00  0.00           H  
ATOM   1043  CG1 VAL A  90      66.380  47.690  49.150  1.00  0.00           C  
ATOM   1044 HG11 VAL A  90      65.370  47.280  49.110  1.00  0.00           H  
ATOM   1045 HG12 VAL A  90      66.210  48.760  49.140  1.00  0.00           H  
ATOM   1046 HG13 VAL A  90      66.890  47.440  48.220  1.00  0.00           H  
ATOM   1047  CG2 VAL A  90      67.720  45.800  50.060  1.00  0.00           C  
ATOM   1048 HG21 VAL A  90      66.860  45.140  49.930  1.00  0.00           H  
ATOM   1049 HG22 VAL A  90      68.360  45.700  49.190  1.00  0.00           H  
ATOM   1050 HG23 VAL A  90      68.370  45.460  50.880  1.00  0.00           H  
ATOM   1051  C   VAL A  90      68.750  48.140  52.180  1.00  0.00           C  
ATOM   1052  O   VAL A  90      69.950  47.670  52.300  1.00  0.00           O  
ATOM   1053  N   HIS A  91      67.960  48.210  53.230  1.00  0.00           N  
ATOM   1054  H   HIS A  91      66.960  48.410  53.170  1.00  0.00           H  
ATOM   1055  CA  HIS A  91      68.360  47.990  54.620  1.00  0.00           C  
ATOM   1056  HA  HIS A  91      69.400  48.340  54.680  1.00  0.00           H  
ATOM   1057  CB  HIS A  91      67.400  48.670  55.620  1.00  0.00           C  
ATOM   1058  HB3 HIS A  91      66.590  47.970  55.840  1.00  0.00           H  
ATOM   1059  HB2 HIS A  91      66.890  49.490  55.100  1.00  0.00           H  
ATOM   1060  CG  HIS A  91      67.980  49.360  56.840  1.00  0.00           C  
ATOM   1061  ND1 HIS A  91      68.500  48.750  57.930  1.00  0.00           N  
ATOM   1062  HD1 HIS A  91      68.550  47.750  58.050  1.00  0.00           H  
ATOM   1063  CE1 HIS A  91      68.860  49.680  58.870  1.00  0.00           C  
ATOM   1064  HE1 HIS A  91      69.310  49.330  59.790  1.00  0.00           H  
ATOM   1065  NE2 HIS A  91      68.630  50.860  58.390  1.00  0.00           N  
ATOM   1066  HE2 HIS A  91      68.850  51.740  58.820  1.00  0.00           H  
ATOM   1067  CD2 HIS A  91      68.210  50.690  57.070  1.00  0.00           C  
ATOM   1068  HD2 HIS A  91      68.000  51.530  56.430  1.00  0.00           H  
ATOM   1069  C   HIS A  91      68.490  46.390  54.840  1.00  0.00           C  
ATOM   1070  O   HIS A  91      67.590  45.650  54.430  1.00  0.00           O  
ATOM   1071  N   PRO A  92      69.580  45.970  55.550  1.00  0.00           N  
ATOM   1072  CD  PRO A  92      70.850  46.630  55.750  1.00  0.00           C  
ATOM   1073  HD3 PRO A  92      70.880  47.380  56.530  1.00  0.00           H  
ATOM   1074  HD2 PRO A  92      71.190  47.180  54.880  1.00  0.00           H  
ATOM   1075  CG  PRO A  92      71.900  45.490  56.110  1.00  0.00           C  
ATOM   1076  HG3 PRO A  92      72.690  45.690  56.830  1.00  0.00           H  
ATOM   1077  HG2 PRO A  92      72.400  45.270  55.160  1.00  0.00           H  
ATOM   1078  CB  PRO A  92      70.990  44.380  56.620  1.00  0.00           C  
ATOM   1079  HB3 PRO A  92      70.920  44.490  57.690  1.00  0.00           H  
ATOM   1080  HB2 PRO A  92      71.500  43.470  56.280  1.00  0.00           H  
ATOM   1081  CA  PRO A  92      69.710  44.520  55.860  1.00  0.00           C  
ATOM   1082  HA  PRO A  92      69.960  44.140  54.870  1.00  0.00           H  
ATOM   1083  C   PRO A  92      68.530  43.860  56.680  1.00  0.00           C  
ATOM   1084  O   PRO A  92      68.230  42.660  56.490  1.00  0.00           O  
ATOM   1085  N   SER A  93      67.850  44.610  57.520  1.00  0.00           N  
ATOM   1086  H   SER A  93      68.170  45.570  57.620  1.00  0.00           H  
ATOM   1087  CA  SER A  93      66.550  44.300  58.250  1.00  0.00           C  
ATOM   1088  HA  SER A  93      66.520  43.230  58.510  1.00  0.00           H  
ATOM   1089  CB  SER A  93      66.290  45.170  59.470  1.00  0.00           C  
ATOM   1090  HB3 SER A  93      66.990  44.830  60.230  1.00  0.00           H  
ATOM   1091  HB2 SER A  93      65.320  44.910  59.890  1.00  0.00           H  
ATOM   1092  OG  SER A  93      66.470  46.600  59.290  1.00  0.00           O  
ATOM   1093  HG  SER A  93      66.540  47.020  60.140  1.00  0.00           H  
ATOM   1094  C   SER A  93      65.310  44.360  57.350  1.00  0.00           C  
ATOM   1095  O   SER A  93      64.160  44.250  57.850  1.00  0.00           O  
ATOM   1096  N   TYR A  94      65.410  44.480  56.020  1.00  0.00           N  
ATOM   1097  H   TYR A  94      66.310  44.680  55.600  1.00  0.00           H  
ATOM   1098  CA  TYR A  94      64.290  44.320  55.130  1.00  0.00           C  
ATOM   1099  HA  TYR A  94      63.500  44.990  55.440  1.00  0.00           H  
ATOM   1100  CB  TYR A  94      64.680  44.580  53.690  1.00  0.00           C  
ATOM   1101  HB3 TYR A  94      65.650  44.130  53.520  1.00  0.00           H  
ATOM   1102  HB2 TYR A  94      64.950  45.640  53.680  1.00  0.00           H  
ATOM   1103  CG  TYR A  94      63.720  44.140  52.570  1.00  0.00           C  
ATOM   1104  CD1 TYR A  94      62.380  44.570  52.520  1.00  0.00           C  
ATOM   1105  HD1 TYR A  94      62.090  45.400  53.150  1.00  0.00           H  
ATOM   1106  CE1 TYR A  94      61.490  44.090  51.520  1.00  0.00           C  
ATOM   1107  HE1 TYR A  94      60.480  44.480  51.450  1.00  0.00           H  
ATOM   1108  CZ  TYR A  94      61.960  43.140  50.560  1.00  0.00           C  
ATOM   1109  OH  TYR A  94      61.130  42.690  49.610  1.00  0.00           O  
ATOM   1110  HH  TYR A  94      61.520  42.120  48.930  1.00  0.00           H  
ATOM   1111  CE2 TYR A  94      63.320  42.750  50.600  1.00  0.00           C  
ATOM   1112  HE2 TYR A  94      63.710  42.090  49.830  1.00  0.00           H  
ATOM   1113  CD2 TYR A  94      64.190  43.230  51.630  1.00  0.00           C  
ATOM   1114  HD2 TYR A  94      65.190  42.860  51.750  1.00  0.00           H  
ATOM   1115  C   TYR A  94      63.650  42.880  55.290  1.00  0.00           C  
ATOM   1116  O   TYR A  94      64.430  41.920  55.500  1.00  0.00           O  
ATOM   1117  N   ASN A  95      62.310  42.850  55.270  1.00  0.00           N  
ATOM   1118  H   ASN A  95      61.770  43.700  55.260  1.00  0.00           H  
ATOM   1119  CA  ASN A  95      61.700  41.540  55.160  1.00  0.00           C  
ATOM   1120  HA  ASN A  95      62.490  40.870  54.850  1.00  0.00           H  
ATOM   1121  CB  ASN A  95      61.180  41.020  56.530  1.00  0.00           C  
ATOM   1122  HB3 ASN A  95      60.450  41.700  56.940  1.00  0.00           H  
ATOM   1123  HB2 ASN A  95      62.000  41.000  57.250  1.00  0.00           H  
ATOM   1124  CG  ASN A  95      60.560  39.630  56.600  1.00  0.00           C  
ATOM   1125  OD1 ASN A  95      60.030  39.120  55.610  1.00  0.00           O  
ATOM   1126  ND2 ASN A  95      60.610  38.920  57.690  1.00  0.00           N  
ATOM   1127 HD21 ASN A  95      60.960  39.220  58.580  1.00  0.00           H  
ATOM   1128 HD22 ASN A  95      60.070  38.070  57.590  1.00  0.00           H  
ATOM   1129  C   ASN A  95      60.750  41.470  53.970  1.00  0.00           C  
ATOM   1130  O   ASN A  95      59.780  42.200  53.850  1.00  0.00           O  
ATOM   1131  N   SER A  96      61.080  40.590  53.070  1.00  0.00           N  
ATOM   1132  H   SER A  96      61.890  39.980  53.170  1.00  0.00           H  
ATOM   1133  CA  SER A  96      60.330  40.370  51.860  1.00  0.00           C  
ATOM   1134  HA  SER A  96      60.150  41.290  51.330  1.00  0.00           H  
ATOM   1135  CB  SER A  96      61.250  39.520  50.970  1.00  0.00           C  
ATOM   1136  HB3 SER A  96      62.150  40.100  50.780  1.00  0.00           H  
ATOM   1137  HB2 SER A  96      60.790  39.400  49.990  1.00  0.00           H  
ATOM   1138  OG  SER A  96      61.560  38.260  51.490  1.00  0.00           O  
ATOM   1139  HG  SER A  96      62.430  38.260  51.900  1.00  0.00           H  
ATOM   1140  C   SER A  96      58.970  39.770  51.970  1.00  0.00           C  
ATOM   1141  O   SER A  96      58.140  39.910  51.090  1.00  0.00           O  
ATOM   1142  N   ASN A  97      58.830  38.950  52.980  1.00  0.00           N  
ATOM   1143  H   ASN A  97      59.680  38.960  53.540  1.00  0.00           H  
ATOM   1144  CA  ASN A  97      57.590  38.200  53.440  1.00  0.00           C  
ATOM   1145  HA  ASN A  97      57.130  37.880  52.500  1.00  0.00           H  
ATOM   1146  CB  ASN A  97      57.710  37.090  54.480  1.00  0.00           C  
ATOM   1147  HB3 ASN A  97      56.770  36.550  54.500  1.00  0.00           H  
ATOM   1148  HB2 ASN A  97      57.850  37.500  55.490  1.00  0.00           H  
ATOM   1149  CG  ASN A  97      58.890  36.250  54.100  1.00  0.00           C  
ATOM   1150  OD1 ASN A  97      58.940  35.600  53.090  1.00  0.00           O  
ATOM   1151  ND2 ASN A  97      59.980  36.390  54.770  1.00  0.00           N  
ATOM   1152 HD21 ASN A  97      60.110  37.070  55.510  1.00  0.00           H  
ATOM   1153 HD22 ASN A  97      60.760  35.800  54.560  1.00  0.00           H  
ATOM   1154  C   ASN A  97      56.590  39.210  53.980  1.00  0.00           C  
ATOM   1155  O   ASN A  97      55.390  39.150  53.680  1.00  0.00           O  
ATOM   1156  N   THR A  98      57.000  40.000  54.970  1.00  0.00           N  
ATOM   1157  H   THR A  98      57.960  39.810  55.250  1.00  0.00           H  
ATOM   1158  CA  THR A  98      56.140  40.860  55.850  1.00  0.00           C  
ATOM   1159  HA  THR A  98      55.090  40.630  55.740  1.00  0.00           H  
ATOM   1160  CB  THR A  98      56.620  40.850  57.310  1.00  0.00           C  
ATOM   1161  HB  THR A  98      55.920  41.480  57.850  1.00  0.00           H  
ATOM   1162  CG2 THR A  98      56.640  39.460  57.990  1.00  0.00           C  
ATOM   1163 HG21 THR A  98      57.400  38.780  57.590  1.00  0.00           H  
ATOM   1164 HG22 THR A  98      56.880  39.530  59.050  1.00  0.00           H  
ATOM   1165 HG23 THR A  98      55.700  38.960  57.760  1.00  0.00           H  
ATOM   1166  OG1 THR A  98      57.910  41.490  57.420  1.00  0.00           O  
ATOM   1167  HG1 THR A  98      58.080  41.490  58.360  1.00  0.00           H  
ATOM   1168  C   THR A  98      56.250  42.330  55.440  1.00  0.00           C  
ATOM   1169  O   THR A  98      55.430  43.140  55.820  1.00  0.00           O  
ATOM   1170  N   LEU A  99      57.080  42.660  54.440  1.00  0.00           N  
ATOM   1171  H   LEU A  99      57.770  41.980  54.160  1.00  0.00           H  
ATOM   1172  CA  LEU A  99      57.380  44.060  53.980  1.00  0.00           C  
ATOM   1173  HA  LEU A  99      58.350  44.000  53.480  1.00  0.00           H  
ATOM   1174  CB  LEU A  99      56.490  44.590  52.840  1.00  0.00           C  
ATOM   1175  HB3 LEU A  99      56.720  45.650  52.730  1.00  0.00           H  
ATOM   1176  HB2 LEU A  99      55.470  44.480  53.230  1.00  0.00           H  
ATOM   1177  CG  LEU A  99      56.480  43.810  51.510  1.00  0.00           C  
ATOM   1178  HG  LEU A  99      56.060  42.810  51.630  1.00  0.00           H  
ATOM   1179  CD1 LEU A  99      55.620  44.700  50.560  1.00  0.00           C  
ATOM   1180 HD11 LEU A  99      55.760  44.280  49.570  1.00  0.00           H  
ATOM   1181 HD12 LEU A  99      54.590  44.760  50.900  1.00  0.00           H  
ATOM   1182 HD13 LEU A  99      55.970  45.720  50.410  1.00  0.00           H  
ATOM   1183  CD2 LEU A  99      57.860  43.660  50.970  1.00  0.00           C  
ATOM   1184 HD21 LEU A  99      58.300  44.660  50.900  1.00  0.00           H  
ATOM   1185 HD22 LEU A  99      58.450  43.010  51.600  1.00  0.00           H  
ATOM   1186 HD23 LEU A  99      57.810  43.270  49.950  1.00  0.00           H  
ATOM   1187  C   LEU A  99      57.650  45.100  55.130  1.00  0.00           C  
ATOM   1188  O   LEU A  99      57.380  46.250  55.060  1.00  0.00           O  
ATOM   1189  N   ASN A 100      58.300  44.550  56.160  1.00  0.00           N  
ATOM   1190  H   ASN A 100      58.560  43.570  56.130  1.00  0.00           H  
ATOM   1191  CA  ASN A 100      58.910  45.350  57.200  1.00  0.00           C  
ATOM   1192  HA  ASN A 100      58.260  46.190  57.400  1.00  0.00           H  
ATOM   1193  CB  ASN A 100      58.890  44.490  58.540  1.00  0.00           C  
ATOM   1194  HB3 ASN A 100      59.460  43.590  58.290  1.00  0.00           H  
ATOM   1195  HB2 ASN A 100      57.860  44.260  58.830  1.00  0.00           H  
ATOM   1196  CG  ASN A 100      59.450  45.300  59.720  1.00  0.00           C  
ATOM   1197  OD1 ASN A 100      59.180  46.490  59.880  1.00  0.00           O  
ATOM   1198  ND2 ASN A 100      60.290  44.690  60.420  1.00  0.00           N  
ATOM   1199 HD21 ASN A 100      60.730  43.880  60.010  1.00  0.00           H  
ATOM   1200 HD22 ASN A 100      60.830  45.100  61.170  1.00  0.00           H  
ATOM   1201  C   ASN A 100      60.320  45.880  56.830  1.00  0.00           C  
ATOM   1202  O   ASN A 100      61.140  45.150  56.240  1.00  0.00           O  
ATOM   1203  N   ASN A 101      60.610  47.130  57.120  1.00  0.00           N  
ATOM   1204  H   ASN A 101      59.950  47.530  57.770  1.00  0.00           H  
ATOM   1205  CA  ASN A 101      61.670  47.990  56.630  1.00  0.00           C  
ATOM   1206  HA  ASN A 101      61.250  48.970  56.860  1.00  0.00           H  
ATOM   1207  CB  ASN A 101      63.000  47.740  57.300  1.00  0.00           C  
ATOM   1208  HB3 ASN A 101      63.580  48.630  57.060  1.00  0.00           H  
ATOM   1209  HB2 ASN A 101      63.510  46.850  56.910  1.00  0.00           H  
ATOM   1210  CG  ASN A 101      62.920  47.660  58.790  1.00  0.00           C  
ATOM   1211  OD1 ASN A 101      62.960  48.610  59.490  1.00  0.00           O  
ATOM   1212  ND2 ASN A 101      62.900  46.460  59.320  1.00  0.00           N  
ATOM   1213 HD21 ASN A 101      63.040  45.710  58.670  1.00  0.00           H  
ATOM   1214 HD22 ASN A 101      62.820  46.280  60.310  1.00  0.00           H  
ATOM   1215  C   ASN A 101      61.800  48.090  55.040  1.00  0.00           C  
ATOM   1216  O   ASN A 101      62.840  47.760  54.460  1.00  0.00           O  
ATOM   1217  N   ASP A 102      60.660  48.400  54.410  1.00  0.00           N  
ATOM   1218  H   ASP A 102      59.830  48.710  54.890  1.00  0.00           H  
ATOM   1219  CA  ASP A 102      60.530  48.220  52.970  1.00  0.00           C  
ATOM   1220  HA  ASP A 102      61.220  47.440  52.660  1.00  0.00           H  
ATOM   1221  CB  ASP A 102      59.090  47.730  52.700  1.00  0.00           C  
ATOM   1222  HB3 ASP A 102      58.400  48.450  53.150  1.00  0.00           H  
ATOM   1223  HB2 ASP A 102      59.050  46.720  53.120  1.00  0.00           H  
ATOM   1224  CG  ASP A 102      58.720  47.600  51.220  1.00  0.00           C  
ATOM   1225  OD1 ASP A 102      59.480  47.010  50.410  1.00  0.00           O  
ATOM   1226  OD2 ASP A 102      57.570  47.960  50.900  1.00  0.00           O  
ATOM   1227  C   ASP A 102      60.880  49.530  52.220  1.00  0.00           C  
ATOM   1228  O   ASP A 102      60.080  50.060  51.410  1.00  0.00           O  
ATOM   1229  N   ILE A 103      62.110  49.960  52.330  1.00  0.00           N  
ATOM   1230  H   ILE A 103      62.720  49.540  53.020  1.00  0.00           H  
ATOM   1231  CA  ILE A 103      62.710  51.180  51.710  1.00  0.00           C  
ATOM   1232  HA  ILE A 103      61.930  51.620  51.070  1.00  0.00           H  
ATOM   1233  CB  ILE A 103      62.900  52.250  52.820  1.00  0.00           C  
ATOM   1234  HB  ILE A 103      61.960  52.390  53.330  1.00  0.00           H  
ATOM   1235  CG2 ILE A 103      63.910  51.820  53.880  1.00  0.00           C  
ATOM   1236 HG21 ILE A 103      64.940  51.870  53.510  1.00  0.00           H  
ATOM   1237 HG22 ILE A 103      63.800  52.530  54.700  1.00  0.00           H  
ATOM   1238 HG23 ILE A 103      63.790  50.810  54.280  1.00  0.00           H  
ATOM   1239  CG1 ILE A 103      63.270  53.630  52.280  1.00  0.00           C  
ATOM   1240 HG13 ILE A 103      62.570  53.910  51.480  1.00  0.00           H  
ATOM   1241 HG12 ILE A 103      64.270  53.710  51.850  1.00  0.00           H  
ATOM   1242  CD1 ILE A 103      63.260  54.780  53.280  1.00  0.00           C  
ATOM   1243 HD11 ILE A 103      64.060  54.690  54.030  1.00  0.00           H  
ATOM   1244 HD12 ILE A 103      63.230  55.730  52.760  1.00  0.00           H  
ATOM   1245 HD13 ILE A 103      62.320  54.780  53.840  1.00  0.00           H  
ATOM   1246  C   ILE A 103      63.930  50.870  50.910  1.00  0.00           C  
ATOM   1247  O   ILE A 103      64.650  49.920  51.240  1.00  0.00           O  
ATOM   1248  N   MET A 104      64.250  51.680  49.880  1.00  0.00           N  
ATOM   1249  H   MET A 104      63.710  52.530  49.850  1.00  0.00           H  
ATOM   1250  CA  MET A 104      65.260  51.560  48.880  1.00  0.00           C  
ATOM   1251  HA  MET A 104      66.110  50.940  49.190  1.00  0.00           H  
ATOM   1252  CB  MET A 104      64.740  50.990  47.590  1.00  0.00           C  
ATOM   1253  HB3 MET A 104      63.860  51.550  47.260  1.00  0.00           H  
ATOM   1254  HB2 MET A 104      64.340  49.990  47.770  1.00  0.00           H  
ATOM   1255  CG  MET A 104      65.760  50.810  46.460  1.00  0.00           C  
ATOM   1256  HG3 MET A 104      66.660  50.340  46.870  1.00  0.00           H  
ATOM   1257  HG2 MET A 104      66.060  51.740  45.980  1.00  0.00           H  
ATOM   1258  SD  MET A 104      65.200  49.670  45.100  1.00  0.00           S  
ATOM   1259  CE  MET A 104      63.820  50.650  44.380  1.00  0.00           C  
ATOM   1260  HE1 MET A 104      63.470  50.140  43.490  1.00  0.00           H  
ATOM   1261  HE2 MET A 104      62.940  50.770  45.020  1.00  0.00           H  
ATOM   1262  HE3 MET A 104      64.300  51.570  44.050  1.00  0.00           H  
ATOM   1263  C   MET A 104      65.860  52.930  48.570  1.00  0.00           C  
ATOM   1264  O   MET A 104      65.120  53.900  48.610  1.00  0.00           O  
ATOM   1265  N   LEU A 105      67.170  53.030  48.270  1.00  0.00           N  
ATOM   1266  H   LEU A 105      67.840  52.340  48.600  1.00  0.00           H  
ATOM   1267  CA  LEU A 105      67.790  54.140  47.550  1.00  0.00           C  
ATOM   1268  HA  LEU A 105      67.030  54.850  47.250  1.00  0.00           H  
ATOM   1269  CB  LEU A 105      68.920  54.790  48.450  1.00  0.00           C  
ATOM   1270  HB3 LEU A 105      69.450  55.520  47.860  1.00  0.00           H  
ATOM   1271  HB2 LEU A 105      69.610  54.000  48.770  1.00  0.00           H  
ATOM   1272  CG  LEU A 105      68.370  55.380  49.720  1.00  0.00           C  
ATOM   1273  HG  LEU A 105      67.710  54.670  50.200  1.00  0.00           H  
ATOM   1274  CD1 LEU A 105      69.480  55.710  50.750  1.00  0.00           C  
ATOM   1275 HD11 LEU A 105      70.130  56.420  50.250  1.00  0.00           H  
ATOM   1276 HD12 LEU A 105      69.100  56.230  51.640  1.00  0.00           H  
ATOM   1277 HD13 LEU A 105      70.060  54.830  51.020  1.00  0.00           H  
ATOM   1278  CD2 LEU A 105      67.520  56.620  49.460  1.00  0.00           C  
ATOM   1279 HD21 LEU A 105      67.100  57.060  50.360  1.00  0.00           H  
ATOM   1280 HD22 LEU A 105      68.210  57.320  48.980  1.00  0.00           H  
ATOM   1281 HD23 LEU A 105      66.790  56.320  48.720  1.00  0.00           H  
ATOM   1282  C   LEU A 105      68.400  53.660  46.210  1.00  0.00           C  
ATOM   1283  O   LEU A 105      69.100  52.670  46.110  1.00  0.00           O  
ATOM   1284  N   ILE A 106      68.180  54.530  45.140  1.00  0.00           N  
ATOM   1285  H   ILE A 106      67.630  55.370  45.260  1.00  0.00           H  
ATOM   1286  CA  ILE A 106      68.790  54.400  43.750  1.00  0.00           C  
ATOM   1287  HA  ILE A 106      69.460  53.540  43.730  1.00  0.00           H  
ATOM   1288  CB  ILE A 106      67.700  54.180  42.650  1.00  0.00           C  
ATOM   1289  HB  ILE A 106      66.880  54.890  42.820  1.00  0.00           H  
ATOM   1290  CG2 ILE A 106      68.400  54.390  41.260  1.00  0.00           C  
ATOM   1291 HG21 ILE A 106      68.570  55.450  41.040  1.00  0.00           H  
ATOM   1292 HG22 ILE A 106      69.310  53.800  41.230  1.00  0.00           H  
ATOM   1293 HG23 ILE A 106      67.730  54.020  40.470  1.00  0.00           H  
ATOM   1294  CG1 ILE A 106      66.970  52.800  42.710  1.00  0.00           C  
ATOM   1295 HG13 ILE A 106      66.620  52.600  43.720  1.00  0.00           H  
ATOM   1296 HG12 ILE A 106      67.740  52.040  42.550  1.00  0.00           H  
ATOM   1297  CD1 ILE A 106      65.820  52.670  41.720  1.00  0.00           C  
ATOM   1298 HD11 ILE A 106      66.230  52.530  40.730  1.00  0.00           H  
ATOM   1299 HD12 ILE A 106      65.320  51.710  41.870  1.00  0.00           H  
ATOM   1300 HD13 ILE A 106      65.250  53.590  41.830  1.00  0.00           H  
ATOM   1301  C   ILE A 106      69.750  55.590  43.500  1.00  0.00           C  
ATOM   1302  O   ILE A 106      69.380  56.730  43.640  1.00  0.00           O  
ATOM   1303  N   LYS A 107      70.960  55.310  43.040  1.00  0.00           N  
ATOM   1304  H   LYS A 107      71.250  54.340  43.120  1.00  0.00           H  
ATOM   1305  CA  LYS A 107      71.920  56.260  42.480  1.00  0.00           C  
ATOM   1306  HA  LYS A 107      71.740  57.250  42.890  1.00  0.00           H  
ATOM   1307  CB  LYS A 107      73.340  55.820  42.860  1.00  0.00           C  
ATOM   1308  HB3 LYS A 107      73.650  55.050  42.150  1.00  0.00           H  
ATOM   1309  HB2 LYS A 107      73.420  55.380  43.860  1.00  0.00           H  
ATOM   1310  CG  LYS A 107      74.250  57.080  42.690  1.00  0.00           C  
ATOM   1311  HG3 LYS A 107      74.000  57.910  43.360  1.00  0.00           H  
ATOM   1312  HG2 LYS A 107      74.180  57.600  41.730  1.00  0.00           H  
ATOM   1313  CD  LYS A 107      75.690  56.490  42.870  1.00  0.00           C  
ATOM   1314  HD3 LYS A 107      75.910  55.830  42.030  1.00  0.00           H  
ATOM   1315  HD2 LYS A 107      75.760  55.940  43.800  1.00  0.00           H  
ATOM   1316  CE  LYS A 107      76.660  57.670  42.910  1.00  0.00           C  
ATOM   1317  HE3 LYS A 107      76.280  58.430  43.580  1.00  0.00           H  
ATOM   1318  HE2 LYS A 107      76.610  57.990  41.870  1.00  0.00           H  
ATOM   1319  NZ  LYS A 107      78.130  57.420  43.240  1.00  0.00           N  
ATOM   1320  HZ1 LYS A 107      78.670  58.270  43.210  1.00  0.00           H  
ATOM   1321  HZ2 LYS A 107      78.260  56.990  44.150  1.00  0.00           H  
ATOM   1322  HZ3 LYS A 107      78.550  56.760  42.610  1.00  0.00           H  
ATOM   1323  C   LYS A 107      71.630  56.290  40.980  1.00  0.00           C  
ATOM   1324  O   LYS A 107      71.560  55.260  40.310  1.00  0.00           O  
ATOM   1325  N   LEU A 108      71.560  57.500  40.440  1.00  0.00           N  
ATOM   1326  H   LEU A 108      71.700  58.300  41.040  1.00  0.00           H  
ATOM   1327  CA  LEU A 108      71.380  57.770  39.010  1.00  0.00           C  
ATOM   1328  HA  LEU A 108      70.770  56.980  38.570  1.00  0.00           H  
ATOM   1329  CB  LEU A 108      70.520  59.050  38.930  1.00  0.00           C  
ATOM   1330  HB3 LEU A 108      70.300  59.380  37.920  1.00  0.00           H  
ATOM   1331  HB2 LEU A 108      71.050  59.910  39.350  1.00  0.00           H  
ATOM   1332  CG  LEU A 108      69.140  58.960  39.570  1.00  0.00           C  
ATOM   1333  HG  LEU A 108      69.230  58.710  40.620  1.00  0.00           H  
ATOM   1334  CD1 LEU A 108      68.410  60.350  39.530  1.00  0.00           C  
ATOM   1335 HD11 LEU A 108      69.010  61.020  40.150  1.00  0.00           H  
ATOM   1336 HD12 LEU A 108      68.460  60.710  38.520  1.00  0.00           H  
ATOM   1337 HD13 LEU A 108      67.380  60.330  39.890  1.00  0.00           H  
ATOM   1338  CD2 LEU A 108      68.200  58.060  38.810  1.00  0.00           C  
ATOM   1339 HD21 LEU A 108      68.320  58.300  37.750  1.00  0.00           H  
ATOM   1340 HD22 LEU A 108      68.440  57.000  38.830  1.00  0.00           H  
ATOM   1341 HD23 LEU A 108      67.160  58.120  39.130  1.00  0.00           H  
ATOM   1342  C   LEU A 108      72.730  57.890  38.220  1.00  0.00           C  
ATOM   1343  O   LEU A 108      73.680  58.470  38.740  1.00  0.00           O  
ATOM   1344  N   LYS A 109      72.800  57.350  36.980  1.00  0.00           N  
ATOM   1345  H   LYS A 109      72.040  56.810  36.640  1.00  0.00           H  
ATOM   1346  CA  LYS A 109      74.050  57.430  36.180  1.00  0.00           C  
ATOM   1347  HA  LYS A 109      74.920  57.090  36.740  1.00  0.00           H  
ATOM   1348  CB  LYS A 109      73.900  56.740  34.850  1.00  0.00           C  
ATOM   1349  HB3 LYS A 109      74.420  57.190  34.010  1.00  0.00           H  
ATOM   1350  HB2 LYS A 109      72.860  56.770  34.520  1.00  0.00           H  
ATOM   1351  CG  LYS A 109      74.200  55.200  34.990  1.00  0.00           C  
ATOM   1352  HG3 LYS A 109      73.580  54.770  35.770  1.00  0.00           H  
ATOM   1353  HG2 LYS A 109      75.170  55.150  35.490  1.00  0.00           H  
ATOM   1354  CD  LYS A 109      74.290  54.480  33.660  1.00  0.00           C  
ATOM   1355  HD3 LYS A 109      75.060  55.010  33.080  1.00  0.00           H  
ATOM   1356  HD2 LYS A 109      73.350  54.630  33.130  1.00  0.00           H  
ATOM   1357  CE  LYS A 109      74.610  53.000  33.630  1.00  0.00           C  
ATOM   1358  HE3 LYS A 109      75.360  52.880  34.410  1.00  0.00           H  
ATOM   1359  HE2 LYS A 109      74.990  52.460  32.760  1.00  0.00           H  
ATOM   1360  NZ  LYS A 109      73.320  52.340  34.050  1.00  0.00           N  
ATOM   1361  HZ1 LYS A 109      72.580  52.550  33.400  1.00  0.00           H  
ATOM   1362  HZ2 LYS A 109      73.540  51.360  34.140  1.00  0.00           H  
ATOM   1363  HZ3 LYS A 109      73.030  52.680  34.960  1.00  0.00           H  
ATOM   1364  C   LYS A 109      74.480  58.860  35.810  1.00  0.00           C  
ATOM   1365  O   LYS A 109      75.660  59.030  35.440  1.00  0.00           O  
ATOM   1366  N   SER A 110      73.510  59.740  35.850  1.00  0.00           N  
ATOM   1367  H   SER A 110      72.560  59.480  36.100  1.00  0.00           H  
ATOM   1368  CA  SER A 110      73.630  61.180  35.700  1.00  0.00           C  
ATOM   1369  HA  SER A 110      74.580  61.590  36.070  1.00  0.00           H  
ATOM   1370  CB  SER A 110      73.450  61.500  34.220  1.00  0.00           C  
ATOM   1371  HB3 SER A 110      73.310  62.560  34.040  1.00  0.00           H  
ATOM   1372  HB2 SER A 110      72.630  60.920  33.790  1.00  0.00           H  
ATOM   1373  OG  SER A 110      74.610  61.000  33.540  1.00  0.00           O  
ATOM   1374  HG  SER A 110      75.310  61.640  33.670  1.00  0.00           H  
ATOM   1375  C   SER A 110      72.610  61.880  36.550  1.00  0.00           C  
ATOM   1376  O   SER A 110      71.550  61.270  36.860  1.00  0.00           O  
ATOM   1377  N   ALA A 111      72.940  63.130  36.820  1.00  0.00           N  
ATOM   1378  H   ALA A 111      73.740  63.530  36.350  1.00  0.00           H  
ATOM   1379  CA  ALA A 111      72.110  64.050  37.630  1.00  0.00           C  
ATOM   1380  HA  ALA A 111      71.840  63.590  38.590  1.00  0.00           H  
ATOM   1381  CB  ALA A 111      73.040  65.240  38.000  1.00  0.00           C  
ATOM   1382  HB1 ALA A 111      72.500  66.140  38.330  1.00  0.00           H  
ATOM   1383  HB2 ALA A 111      73.610  64.960  38.880  1.00  0.00           H  
ATOM   1384  HB3 ALA A 111      73.690  65.410  37.150  1.00  0.00           H  
ATOM   1385  C   ALA A 111      70.920  64.590  36.800  1.00  0.00           C  
ATOM   1386  O   ALA A 111      71.040  64.830  35.610  1.00  0.00           O  
ATOM   1387  N   ALA A 112      69.920  64.980  37.600  1.00  0.00           N  
ATOM   1388  H   ALA A 112      69.990  64.760  38.580  1.00  0.00           H  
ATOM   1389  CA  ALA A 112      68.700  65.610  37.270  1.00  0.00           C  
ATOM   1390  HA  ALA A 112      68.330  64.950  36.470  1.00  0.00           H  
ATOM   1391  CB  ALA A 112      67.750  65.460  38.400  1.00  0.00           C  
ATOM   1392  HB1 ALA A 112      66.800  65.960  38.190  1.00  0.00           H  
ATOM   1393  HB2 ALA A 112      67.610  64.370  38.470  1.00  0.00           H  
ATOM   1394  HB3 ALA A 112      68.190  65.840  39.330  1.00  0.00           H  
ATOM   1395  C   ALA A 112      68.890  67.050  36.750  1.00  0.00           C  
ATOM   1396  O   ALA A 112      69.340  67.890  37.510  1.00  0.00           O  
ATOM   1397  N   SER A 113      68.440  67.340  35.520  1.00  0.00           N  
ATOM   1398  H   SER A 113      68.140  66.600  34.900  1.00  0.00           H  
ATOM   1399  CA  SER A 113      68.450  68.750  35.060  1.00  0.00           C  
ATOM   1400  HA  SER A 113      69.340  69.260  35.420  1.00  0.00           H  
ATOM   1401  CB  SER A 113      68.360  68.870  33.540  1.00  0.00           C  
ATOM   1402  HB3 SER A 113      67.370  68.460  33.330  1.00  0.00           H  
ATOM   1403  HB2 SER A 113      69.120  68.240  33.070  1.00  0.00           H  
ATOM   1404  OG  SER A 113      68.480  70.230  33.170  1.00  0.00           O  
ATOM   1405  HG  SER A 113      67.740  70.450  32.600  1.00  0.00           H  
ATOM   1406  C   SER A 113      67.290  69.530  35.670  1.00  0.00           C  
ATOM   1407  O   SER A 113      66.150  69.290  35.340  1.00  0.00           O  
ATOM   1408  N   LEU A 114      67.450  70.450  36.650  1.00  0.00           N  
ATOM   1409  H   LEU A 114      68.390  70.700  36.940  1.00  0.00           H  
ATOM   1410  CA  LEU A 114      66.340  70.770  37.570  1.00  0.00           C  
ATOM   1411  HA  LEU A 114      65.690  69.900  37.580  1.00  0.00           H  
ATOM   1412  CB  LEU A 114      66.940  71.120  38.970  1.00  0.00           C  
ATOM   1413  HB3 LEU A 114      66.170  71.570  39.590  1.00  0.00           H  
ATOM   1414  HB2 LEU A 114      67.610  71.960  38.770  1.00  0.00           H  
ATOM   1415  CG  LEU A 114      67.680  69.940  39.740  1.00  0.00           C  
ATOM   1416  HG  LEU A 114      68.510  69.540  39.160  1.00  0.00           H  
ATOM   1417  CD1 LEU A 114      68.170  70.380  41.150  1.00  0.00           C  
ATOM   1418 HD11 LEU A 114      68.680  69.550  41.650  1.00  0.00           H  
ATOM   1419 HD12 LEU A 114      68.880  71.190  40.980  1.00  0.00           H  
ATOM   1420 HD13 LEU A 114      67.320  70.810  41.660  1.00  0.00           H  
ATOM   1421  CD2 LEU A 114      66.710  68.730  39.920  1.00  0.00           C  
ATOM   1422 HD21 LEU A 114      66.300  68.360  38.980  1.00  0.00           H  
ATOM   1423 HD22 LEU A 114      67.260  67.890  40.350  1.00  0.00           H  
ATOM   1424 HD23 LEU A 114      65.840  68.970  40.540  1.00  0.00           H  
ATOM   1425  C   LEU A 114      65.490  71.970  37.110  1.00  0.00           C  
ATOM   1426  O   LEU A 114      66.040  73.000  36.680  1.00  0.00           O  
ATOM   1427  N   ASN A 115      64.160  71.790  37.140  1.00  0.00           N  
ATOM   1428  H   ASN A 115      63.750  70.970  37.560  1.00  0.00           H  
ATOM   1429  CA  ASN A 115      63.220  72.790  36.590  1.00  0.00           C  
ATOM   1430  HA  ASN A 115      63.600  73.770  36.910  1.00  0.00           H  
ATOM   1431  CB  ASN A 115      63.060  72.550  35.120  1.00  0.00           C  
ATOM   1432  HB3 ASN A 115      64.060  72.810  34.770  1.00  0.00           H  
ATOM   1433  HB2 ASN A 115      62.400  73.220  34.580  1.00  0.00           H  
ATOM   1434  CG  ASN A 115      62.670  71.170  34.630  1.00  0.00           C  
ATOM   1435  OD1 ASN A 115      61.460  70.880  34.700  1.00  0.00           O  
ATOM   1436  ND2 ASN A 115      63.600  70.290  34.320  1.00  0.00           N  
ATOM   1437 HD21 ASN A 115      64.570  70.310  34.630  1.00  0.00           H  
ATOM   1438 HD22 ASN A 115      63.250  69.430  33.930  1.00  0.00           H  
ATOM   1439  C   ASN A 115      61.830  72.660  37.240  1.00  0.00           C  
ATOM   1440  O   ASN A 115      61.610  71.770  38.120  1.00  0.00           O  
ATOM   1441  N   SER A 116      60.910  73.560  36.880  1.00  0.00           N  
ATOM   1442  H   SER A 116      61.080  74.180  36.110  1.00  0.00           H  
ATOM   1443  CA  SER A 116      59.550  73.470  37.420  1.00  0.00           C  
ATOM   1444  HA  SER A 116      59.590  73.730  38.480  1.00  0.00           H  
ATOM   1445  CB  SER A 116      58.640  74.500  36.850  1.00  0.00           C  
ATOM   1446  HB3 SER A 116      57.720  74.530  37.430  1.00  0.00           H  
ATOM   1447  HB2 SER A 116      58.370  74.200  35.830  1.00  0.00           H  
ATOM   1448  OG  SER A 116      59.300  75.750  36.780  1.00  0.00           O  
ATOM   1449  HG  SER A 116      59.490  76.010  37.690  1.00  0.00           H  
ATOM   1450  C   SER A 116      58.800  72.130  37.380  1.00  0.00           C  
ATOM   1451  O   SER A 116      57.770  71.970  37.990  1.00  0.00           O  
ATOM   1452  N   ARG A 117      59.160  71.250  36.450  1.00  0.00           N  
ATOM   1453  H   ARG A 117      59.800  71.520  35.740  1.00  0.00           H  
ATOM   1454  CA  ARG A 117      58.640  69.890  36.320  1.00  0.00           C  
ATOM   1455  HA  ARG A 117      57.680  69.810  36.850  1.00  0.00           H  
ATOM   1456  CB  ARG A 117      58.210  69.660  34.870  1.00  0.00           C  
ATOM   1457  HB3 ARG A 117      59.100  69.860  34.270  1.00  0.00           H  
ATOM   1458  HB2 ARG A 117      57.460  70.420  34.630  1.00  0.00           H  
ATOM   1459  CG  ARG A 117      57.610  68.330  34.400  1.00  0.00           C  
ATOM   1460  HG3 ARG A 117      56.780  68.040  35.040  1.00  0.00           H  
ATOM   1461  HG2 ARG A 117      58.460  67.640  34.370  1.00  0.00           H  
ATOM   1462  CD  ARG A 117      57.060  68.420  32.990  1.00  0.00           C  
ATOM   1463  HD3 ARG A 117      57.830  68.710  32.260  1.00  0.00           H  
ATOM   1464  HD2 ARG A 117      56.330  69.210  32.910  1.00  0.00           H  
ATOM   1465  NE  ARG A 117      56.620  67.020  32.500  1.00  0.00           N  
ATOM   1466  HE  ARG A 117      57.260  66.290  32.790  1.00  0.00           H  
ATOM   1467  CZ  ARG A 117      55.550  66.640  31.800  1.00  0.00           C  
ATOM   1468  NH1 ARG A 117      54.840  67.570  31.250  1.00  0.00           N  
ATOM   1469 HH11 ARG A 117      55.010  68.570  31.300  1.00  0.00           H  
ATOM   1470 HH12 ARG A 117      54.080  67.260  30.670  1.00  0.00           H  
ATOM   1471  NH2 ARG A 117      55.310  65.430  31.480  1.00  0.00           N  
ATOM   1472 HH21 ARG A 117      55.840  64.740  31.990  1.00  0.00           H  
ATOM   1473 HH22 ARG A 117      54.410  65.170  31.100  1.00  0.00           H  
ATOM   1474  C   ARG A 117      59.480  68.720  36.820  1.00  0.00           C  
ATOM   1475  O   ARG A 117      58.980  67.620  36.860  1.00  0.00           O  
ATOM   1476  N   VAL A 118      60.690  69.050  37.300  1.00  0.00           N  
ATOM   1477  H   VAL A 118      60.910  70.040  37.300  1.00  0.00           H  
ATOM   1478  CA  VAL A 118      61.670  68.120  37.790  1.00  0.00           C  
ATOM   1479  HA  VAL A 118      61.190  67.190  38.120  1.00  0.00           H  
ATOM   1480  CB  VAL A 118      62.630  67.710  36.630  1.00  0.00           C  
ATOM   1481  HB  VAL A 118      63.050  68.600  36.160  1.00  0.00           H  
ATOM   1482  CG1 VAL A 118      63.780  66.780  37.070  1.00  0.00           C  
ATOM   1483 HG11 VAL A 118      64.170  66.240  36.210  1.00  0.00           H  
ATOM   1484 HG12 VAL A 118      64.580  67.370  37.510  1.00  0.00           H  
ATOM   1485 HG13 VAL A 118      63.510  66.020  37.810  1.00  0.00           H  
ATOM   1486  CG2 VAL A 118      61.900  66.980  35.490  1.00  0.00           C  
ATOM   1487 HG21 VAL A 118      61.420  66.080  35.870  1.00  0.00           H  
ATOM   1488 HG22 VAL A 118      61.120  67.610  35.070  1.00  0.00           H  
ATOM   1489 HG23 VAL A 118      62.570  66.760  34.650  1.00  0.00           H  
ATOM   1490  C   VAL A 118      62.470  68.770  38.910  1.00  0.00           C  
ATOM   1491  O   VAL A 118      63.390  69.590  38.760  1.00  0.00           O  
ATOM   1492  N   ALA A 119      62.130  68.300  40.090  1.00  0.00           N  
ATOM   1493  H   ALA A 119      61.370  67.630  40.060  1.00  0.00           H  
ATOM   1494  CA  ALA A 119      62.520  68.880  41.360  1.00  0.00           C  
ATOM   1495  HA  ALA A 119      63.270  69.660  41.200  1.00  0.00           H  
ATOM   1496  CB  ALA A 119      61.250  69.510  41.910  1.00  0.00           C  
ATOM   1497  HB1 ALA A 119      60.880  70.320  41.290  1.00  0.00           H  
ATOM   1498  HB2 ALA A 119      60.510  68.730  42.090  1.00  0.00           H  
ATOM   1499  HB3 ALA A 119      61.450  70.010  42.860  1.00  0.00           H  
ATOM   1500  C   ALA A 119      63.200  67.830  42.210  1.00  0.00           C  
ATOM   1501  O   ALA A 119      63.140  66.600  41.970  1.00  0.00           O  
ATOM   1502  N   SER A 120      63.670  68.290  43.370  1.00  0.00           N  
ATOM   1503  H   SER A 120      63.800  69.280  43.550  1.00  0.00           H  
ATOM   1504  CA  SER A 120      64.010  67.420  44.500  1.00  0.00           C  
ATOM   1505  HA  SER A 120      63.810  66.370  44.280  1.00  0.00           H  
ATOM   1506  CB  SER A 120      65.470  67.530  44.720  1.00  0.00           C  
ATOM   1507  HB3 SER A 120      65.770  68.590  44.700  1.00  0.00           H  
ATOM   1508  HB2 SER A 120      65.950  66.930  43.950  1.00  0.00           H  
ATOM   1509  OG  SER A 120      65.830  67.290  46.060  1.00  0.00           O  
ATOM   1510  HG  SER A 120      65.500  68.020  46.600  1.00  0.00           H  
ATOM   1511  C   SER A 120      63.140  67.890  45.700  1.00  0.00           C  
ATOM   1512  O   SER A 120      62.850  69.090  45.840  1.00  0.00           O  
ATOM   1513  N   ILE A 121      62.750  66.940  46.560  1.00  0.00           N  
ATOM   1514  H   ILE A 121      63.030  65.980  46.420  1.00  0.00           H  
ATOM   1515  CA  ILE A 121      62.070  67.300  47.850  1.00  0.00           C  
ATOM   1516  HA  ILE A 121      61.620  68.290  47.830  1.00  0.00           H  
ATOM   1517  CB  ILE A 121      60.770  66.430  47.930  1.00  0.00           C  
ATOM   1518  HB  ILE A 121      60.140  66.770  47.110  1.00  0.00           H  
ATOM   1519  CG2 ILE A 121      61.010  64.890  47.850  1.00  0.00           C  
ATOM   1520 HG21 ILE A 121      61.500  64.500  48.740  1.00  0.00           H  
ATOM   1521 HG22 ILE A 121      60.020  64.430  47.870  1.00  0.00           H  
ATOM   1522 HG23 ILE A 121      61.590  64.560  47.000  1.00  0.00           H  
ATOM   1523  CG1 ILE A 121      59.970  66.820  49.190  1.00  0.00           C  
ATOM   1524 HG13 ILE A 121      59.950  67.910  49.250  1.00  0.00           H  
ATOM   1525 HG12 ILE A 121      60.450  66.410  50.070  1.00  0.00           H  
ATOM   1526  CD1 ILE A 121      58.520  66.400  49.050  1.00  0.00           C  
ATOM   1527 HD11 ILE A 121      58.310  65.330  49.010  1.00  0.00           H  
ATOM   1528 HD12 ILE A 121      58.070  66.730  49.990  1.00  0.00           H  
ATOM   1529 HD13 ILE A 121      58.050  66.980  48.260  1.00  0.00           H  
ATOM   1530  C   ILE A 121      62.990  67.220  49.090  1.00  0.00           C  
ATOM   1531  O   ILE A 121      64.010  66.520  49.220  1.00  0.00           O  
ATOM   1532  N   SER A 122      62.630  67.980  50.150  1.00  0.00           N  
ATOM   1533  H   SER A 122      61.900  68.670  50.030  1.00  0.00           H  
ATOM   1534  CA  SER A 122      63.170  67.970  51.530  1.00  0.00           C  
ATOM   1535  HA  SER A 122      64.240  68.180  51.390  1.00  0.00           H  
ATOM   1536  CB  SER A 122      62.540  69.160  52.220  1.00  0.00           C  
ATOM   1537  HB3 SER A 122      61.490  68.930  52.350  1.00  0.00           H  
ATOM   1538  HB2 SER A 122      62.730  69.990  51.540  1.00  0.00           H  
ATOM   1539  OG  SER A 122      63.040  69.450  53.470  1.00  0.00           O  
ATOM   1540  HG  SER A 122      63.920  69.830  53.330  1.00  0.00           H  
ATOM   1541  C   SER A 122      62.990  66.670  52.310  1.00  0.00           C  
ATOM   1542  O   SER A 122      61.860  66.090  52.310  1.00  0.00           O  
ATOM   1543  N   LEU A 123      63.980  66.110  52.990  1.00  0.00           N  
ATOM   1544  H   LEU A 123      64.900  66.550  52.960  1.00  0.00           H  
ATOM   1545  CA  LEU A 123      63.800  65.060  53.950  1.00  0.00           C  
ATOM   1546  HA  LEU A 123      63.260  64.270  53.420  1.00  0.00           H  
ATOM   1547  CB  LEU A 123      65.120  64.420  54.240  1.00  0.00           C  
ATOM   1548  HB3 LEU A 123      64.760  63.730  54.990  1.00  0.00           H  
ATOM   1549  HB2 LEU A 123      65.800  65.190  54.600  1.00  0.00           H  
ATOM   1550  CG  LEU A 123      65.710  63.510  53.210  1.00  0.00           C  
ATOM   1551  HG  LEU A 123      66.260  64.090  52.450  1.00  0.00           H  
ATOM   1552  CD1 LEU A 123      66.690  62.530  53.840  1.00  0.00           C  
ATOM   1553 HD11 LEU A 123      67.380  62.200  53.070  1.00  0.00           H  
ATOM   1554 HD12 LEU A 123      67.330  63.090  54.540  1.00  0.00           H  
ATOM   1555 HD13 LEU A 123      66.330  61.660  54.390  1.00  0.00           H  
ATOM   1556  CD2 LEU A 123      64.670  62.580  52.620  1.00  0.00           C  
ATOM   1557 HD21 LEU A 123      63.950  63.100  51.990  1.00  0.00           H  
ATOM   1558 HD22 LEU A 123      65.190  61.890  51.940  1.00  0.00           H  
ATOM   1559 HD23 LEU A 123      64.220  61.890  53.330  1.00  0.00           H  
ATOM   1560  C   LEU A 123      63.210  65.650  55.230  1.00  0.00           C  
ATOM   1561  O   LEU A 123      63.510  66.800  55.500  1.00  0.00           O  
ATOM   1562  N   PRO A 124      62.380  64.820  55.940  1.00  0.00           N  
ATOM   1563  CD  PRO A 124      62.150  63.380  55.710  1.00  0.00           C  
ATOM   1564  HD3 PRO A 124      62.940  62.760  55.300  1.00  0.00           H  
ATOM   1565  HD2 PRO A 124      61.290  63.360  55.030  1.00  0.00           H  
ATOM   1566  CG  PRO A 124      61.610  62.810  56.960  1.00  0.00           C  
ATOM   1567  HG3 PRO A 124      62.460  62.640  57.630  1.00  0.00           H  
ATOM   1568  HG2 PRO A 124      61.010  61.950  56.680  1.00  0.00           H  
ATOM   1569  CB  PRO A 124      60.840  64.010  57.470  1.00  0.00           C  
ATOM   1570  HB3 PRO A 124      60.780  63.760  58.540  1.00  0.00           H  
ATOM   1571  HB2 PRO A 124      59.870  64.120  56.990  1.00  0.00           H  
ATOM   1572  CA  PRO A 124      61.770  65.230  57.170  1.00  0.00           C  
ATOM   1573  HA  PRO A 124      61.060  66.040  56.980  1.00  0.00           H  
ATOM   1574  C   PRO A 124      62.640  65.710  58.310  1.00  0.00           C  
ATOM   1575  O   PRO A 124      63.770  65.460  58.390  1.00  0.00           O  
ATOM   1576  N   THR A 125      62.070  66.420  59.280  1.00  0.00           N  
ATOM   1577  H   THR A 125      61.120  66.740  59.140  1.00  0.00           H  
ATOM   1578  CA  THR A 125      62.810  66.980  60.470  1.00  0.00           C  
ATOM   1579  HA  THR A 125      63.880  66.860  60.310  1.00  0.00           H  
ATOM   1580  CB  THR A 125      62.470  68.460  60.410  1.00  0.00           C  
ATOM   1581  HB  THR A 125      62.970  68.930  61.250  1.00  0.00           H  
ATOM   1582  CG2 THR A 125      63.040  69.190  59.200  1.00  0.00           C  
ATOM   1583 HG21 THR A 125      64.110  68.990  59.080  1.00  0.00           H  
ATOM   1584 HG22 THR A 125      62.630  68.570  58.390  1.00  0.00           H  
ATOM   1585 HG23 THR A 125      62.850  70.260  59.210  1.00  0.00           H  
ATOM   1586  OG1 THR A 125      61.120  68.740  60.510  1.00  0.00           O  
ATOM   1587  HG1 THR A 125      60.870  68.820  61.440  1.00  0.00           H  
ATOM   1588  C   THR A 125      62.280  66.360  61.790  1.00  0.00           C  
ATOM   1589  O   THR A 125      62.930  66.520  62.840  1.00  0.00           O  
ATOM   1590  N   SER A 127      61.110  65.730  61.780  1.00  0.00           N  
ATOM   1591  H   SER A 127      60.690  65.770  60.870  1.00  0.00           H  
ATOM   1592  CA  SER A 127      60.400  64.860  62.700  1.00  0.00           C  
ATOM   1593  HA  SER A 127      61.200  64.270  63.120  1.00  0.00           H  
ATOM   1594  CB  SER A 127      59.720  65.670  63.750  1.00  0.00           C  
ATOM   1595  HB3 SER A 127      60.440  66.340  64.220  1.00  0.00           H  
ATOM   1596  HB2 SER A 127      59.320  64.990  64.490  1.00  0.00           H  
ATOM   1597  OG  SER A 127      58.610  66.480  63.210  1.00  0.00           O  
ATOM   1598  HG  SER A 127      58.280  67.000  63.950  1.00  0.00           H  
ATOM   1599  C   SER A 127      59.430  63.770  62.050  1.00  0.00           C  
ATOM   1600  O   SER A 127      59.050  63.870  60.870  1.00  0.00           O  
ATOM   1601  N   CYS A 128      59.180  62.660  62.800  1.00  0.00           N  
ATOM   1602  H   CYS A 128      59.620  62.570  63.710  1.00  0.00           H  
ATOM   1603  CA  CYS A 128      58.110  61.670  62.390  1.00  0.00           C  
ATOM   1604  HA  CYS A 128      58.250  61.490  61.330  1.00  0.00           H  
ATOM   1605  CB  CYS A 128      58.230  60.360  63.170  1.00  0.00           C  
ATOM   1606  HB3 CYS A 128      57.480  59.670  62.780  1.00  0.00           H  
ATOM   1607  HB2 CYS A 128      57.970  60.520  64.230  1.00  0.00           H  
ATOM   1608  SG  CYS A 128      59.750  59.460  62.850  1.00  0.00           S  
ATOM   1609  C   CYS A 128      56.750  62.320  62.570  1.00  0.00           C  
ATOM   1610  O   CYS A 128      56.330  62.790  63.640  1.00  0.00           O  
ATOM   1611  N   ALA A 129      56.040  62.590  61.480  1.00  0.00           N  
ATOM   1612  H   ALA A 129      56.350  62.270  60.580  1.00  0.00           H  
ATOM   1613  CA  ALA A 129      54.680  63.050  61.600  1.00  0.00           C  
ATOM   1614  HA  ALA A 129      54.710  64.020  62.090  1.00  0.00           H  
ATOM   1615  CB  ALA A 129      54.200  63.350  60.180  1.00  0.00           C  
ATOM   1616  HB1 ALA A 129      53.970  62.470  59.590  1.00  0.00           H  
ATOM   1617  HB2 ALA A 129      53.390  64.080  60.120  1.00  0.00           H  
ATOM   1618  HB3 ALA A 129      55.080  63.820  59.730  1.00  0.00           H  
ATOM   1619  C   ALA A 129      53.760  62.000  62.350  1.00  0.00           C  
ATOM   1620  O   ALA A 129      54.140  60.830  62.430  1.00  0.00           O  
ATOM   1621  N   SER A 130      52.600  62.440  62.790  1.00  0.00           N  
ATOM   1622  H   SER A 130      52.430  63.440  62.710  1.00  0.00           H  
ATOM   1623  CA  SER A 130      51.680  61.720  63.720  1.00  0.00           C  
ATOM   1624  HA  SER A 130      51.810  60.650  63.600  1.00  0.00           H  
ATOM   1625  CB  SER A 130      51.830  62.220  65.170  1.00  0.00           C  
ATOM   1626  HB3 SER A 130      52.810  61.920  65.560  1.00  0.00           H  
ATOM   1627  HB2 SER A 130      51.010  61.740  65.690  1.00  0.00           H  
ATOM   1628  OG  SER A 130      51.830  63.630  65.230  1.00  0.00           O  
ATOM   1629  HG  SER A 130      52.470  64.030  65.820  1.00  0.00           H  
ATOM   1630  C   SER A 130      50.220  62.020  63.290  1.00  0.00           C  
ATOM   1631  O   SER A 130      49.940  62.920  62.490  1.00  0.00           O  
ATOM   1632  N   ALA A 132      49.290  61.150  63.780  1.00  0.00           N  
ATOM   1633  H   ALA A 132      49.600  60.380  64.360  1.00  0.00           H  
ATOM   1634  CA  ALA A 132      47.880  61.100  63.520  1.00  0.00           C  
ATOM   1635  HA  ALA A 132      47.700  60.570  62.580  1.00  0.00           H  
ATOM   1636  CB  ALA A 132      47.130  60.380  64.770  1.00  0.00           C  
ATOM   1637  HB1 ALA A 132      46.220  59.910  64.410  1.00  0.00           H  
ATOM   1638  HB2 ALA A 132      47.760  59.610  65.200  1.00  0.00           H  
ATOM   1639  HB3 ALA A 132      46.810  61.090  65.540  1.00  0.00           H  
ATOM   1640  C   ALA A 132      47.170  62.500  63.340  1.00  0.00           C  
ATOM   1641  O   ALA A 132      47.480  63.420  64.080  1.00  0.00           O  
ATOM   1642  N   GLY A 133      46.280  62.560  62.340  1.00  0.00           N  
ATOM   1643  H   GLY A 133      46.170  61.680  61.880  1.00  0.00           H  
ATOM   1644  CA  GLY A 133      45.520  63.720  61.950  1.00  0.00           C  
ATOM   1645  HA3 GLY A 133      45.250  64.120  62.920  1.00  0.00           H  
ATOM   1646  HA2 GLY A 133      44.650  63.430  61.350  1.00  0.00           H  
ATOM   1647  C   GLY A 133      46.270  64.790  61.110  1.00  0.00           C  
ATOM   1648  O   GLY A 133      45.710  65.890  60.830  1.00  0.00           O  
ATOM   1649  N   THR A 134      47.490  64.450  60.740  1.00  0.00           N  
ATOM   1650  H   THR A 134      47.900  63.600  61.100  1.00  0.00           H  
ATOM   1651  CA  THR A 134      48.240  65.230  59.660  1.00  0.00           C  
ATOM   1652  HA  THR A 134      48.040  66.280  59.820  1.00  0.00           H  
ATOM   1653  CB  THR A 134      49.770  64.910  59.620  1.00  0.00           C  
ATOM   1654  HB  THR A 134      49.790  63.870  59.320  1.00  0.00           H  
ATOM   1655  CG2 THR A 134      50.550  65.790  58.640  1.00  0.00           C  
ATOM   1656 HG21 THR A 134      50.550  66.850  58.890  1.00  0.00           H  
ATOM   1657 HG22 THR A 134      51.550  65.380  58.530  1.00  0.00           H  
ATOM   1658 HG23 THR A 134      50.200  65.590  57.620  1.00  0.00           H  
ATOM   1659  OG1 THR A 134      50.330  65.090  60.900  1.00  0.00           O  
ATOM   1660  HG1 THR A 134      50.130  64.290  61.390  1.00  0.00           H  
ATOM   1661  C   THR A 134      47.540  64.900  58.310  1.00  0.00           C  
ATOM   1662  O   THR A 134      47.340  63.710  57.980  1.00  0.00           O  
ATOM   1663  N   GLN A 135      47.230  65.920  57.520  1.00  0.00           N  
ATOM   1664  H   GLN A 135      47.690  66.810  57.710  1.00  0.00           H  
ATOM   1665  CA  GLN A 135      46.760  65.730  56.170  1.00  0.00           C  
ATOM   1666  HA  GLN A 135      46.150  64.830  56.200  1.00  0.00           H  
ATOM   1667  CB  GLN A 135      45.950  66.940  55.730  1.00  0.00           C  
ATOM   1668  HB3 GLN A 135      46.570  67.830  55.630  1.00  0.00           H  
ATOM   1669  HB2 GLN A 135      45.040  67.050  56.330  1.00  0.00           H  
ATOM   1670  CG  GLN A 135      45.410  66.700  54.290  1.00  0.00           C  
ATOM   1671  HG3 GLN A 135      46.260  66.580  53.620  1.00  0.00           H  
ATOM   1672  HG2 GLN A 135      44.930  67.650  54.060  1.00  0.00           H  
ATOM   1673  CD  GLN A 135      44.620  65.430  54.000  1.00  0.00           C  
ATOM   1674  OE1 GLN A 135      44.980  64.290  54.250  1.00  0.00           O  
ATOM   1675  NE2 GLN A 135      43.490  65.610  53.470  1.00  0.00           N  
ATOM   1676 HE21 GLN A 135      43.010  66.500  53.460  1.00  0.00           H  
ATOM   1677 HE22 GLN A 135      42.960  64.830  53.100  1.00  0.00           H  
ATOM   1678  C   GLN A 135      47.980  65.450  55.250  1.00  0.00           C  
ATOM   1679  O   GLN A 135      48.900  66.250  55.300  1.00  0.00           O  
ATOM   1680  N   CYS A 136      48.030  64.380  54.460  1.00  0.00           N  
ATOM   1681  H   CYS A 136      47.410  63.640  54.750  1.00  0.00           H  
ATOM   1682  CA  CYS A 136      49.020  64.120  53.470  1.00  0.00           C  
ATOM   1683  HA  CYS A 136      49.780  64.890  53.340  1.00  0.00           H  
ATOM   1684  CB  CYS A 136      49.710  62.870  53.910  1.00  0.00           C  
ATOM   1685  HB3 CYS A 136      50.450  62.610  53.150  1.00  0.00           H  
ATOM   1686  HB2 CYS A 136      49.120  61.970  53.840  1.00  0.00           H  
ATOM   1687  SG  CYS A 136      50.430  62.840  55.620  1.00  0.00           S  
ATOM   1688  C   CYS A 136      48.540  64.040  52.070  1.00  0.00           C  
ATOM   1689  O   CYS A 136      47.350  63.860  51.830  1.00  0.00           O  
ATOM   1690  N   LEU A 137      49.460  64.010  51.110  1.00  0.00           N  
ATOM   1691  H   LEU A 137      50.420  64.140  51.390  1.00  0.00           H  
ATOM   1692  CA  LEU A 137      49.280  63.470  49.740  1.00  0.00           C  
ATOM   1693  HA  LEU A 137      48.220  63.350  49.490  1.00  0.00           H  
ATOM   1694  CB  LEU A 137      49.780  64.610  48.860  1.00  0.00           C  
ATOM   1695  HB3 LEU A 137      50.820  64.820  49.160  1.00  0.00           H  
ATOM   1696  HB2 LEU A 137      49.110  65.470  48.980  1.00  0.00           H  
ATOM   1697  CG  LEU A 137      49.830  64.300  47.360  1.00  0.00           C  
ATOM   1698  HG  LEU A 137      50.370  63.360  47.200  1.00  0.00           H  
ATOM   1699  CD1 LEU A 137      48.410  64.330  46.880  1.00  0.00           C  
ATOM   1700 HD11 LEU A 137      48.040  65.350  46.750  1.00  0.00           H  
ATOM   1701 HD12 LEU A 137      48.480  64.110  45.810  1.00  0.00           H  
ATOM   1702 HD13 LEU A 137      47.600  63.790  47.370  1.00  0.00           H  
ATOM   1703  CD2 LEU A 137      50.640  65.280  46.620  1.00  0.00           C  
ATOM   1704 HD21 LEU A 137      50.200  66.270  46.700  1.00  0.00           H  
ATOM   1705 HD22 LEU A 137      51.600  65.370  47.110  1.00  0.00           H  
ATOM   1706 HD23 LEU A 137      50.720  65.060  45.550  1.00  0.00           H  
ATOM   1707  C   LEU A 137      49.920  62.090  49.550  1.00  0.00           C  
ATOM   1708  O   LEU A 137      51.020  61.760  50.050  1.00  0.00           O  
ATOM   1709  N   ILE A 138      49.410  61.360  48.580  1.00  0.00           N  
ATOM   1710  H   ILE A 138      48.510  61.630  48.200  1.00  0.00           H  
ATOM   1711  CA  ILE A 138      49.970  60.200  47.850  1.00  0.00           C  
ATOM   1712  HA  ILE A 138      51.040  60.220  48.000  1.00  0.00           H  
ATOM   1713  CB  ILE A 138      49.480  58.880  48.490  1.00  0.00           C  
ATOM   1714  HB  ILE A 138      49.870  58.860  49.500  1.00  0.00           H  
ATOM   1715  CG2 ILE A 138      47.960  58.750  48.680  1.00  0.00           C  
ATOM   1716 HG21 ILE A 138      47.430  58.600  47.750  1.00  0.00           H  
ATOM   1717 HG22 ILE A 138      47.800  57.870  49.290  1.00  0.00           H  
ATOM   1718 HG23 ILE A 138      47.530  59.650  49.150  1.00  0.00           H  
ATOM   1719  CG1 ILE A 138      49.810  57.550  47.830  1.00  0.00           C  
ATOM   1720 HG13 ILE A 138      49.510  57.570  46.790  1.00  0.00           H  
ATOM   1721 HG12 ILE A 138      49.310  56.680  48.270  1.00  0.00           H  
ATOM   1722  CD1 ILE A 138      51.310  57.260  47.790  1.00  0.00           C  
ATOM   1723 HD11 ILE A 138      51.830  58.060  47.250  1.00  0.00           H  
ATOM   1724 HD12 ILE A 138      51.720  57.190  48.790  1.00  0.00           H  
ATOM   1725 HD13 ILE A 138      51.510  56.420  47.120  1.00  0.00           H  
ATOM   1726  C   ILE A 138      49.660  60.300  46.300  1.00  0.00           C  
ATOM   1727  O   ILE A 138      48.660  60.860  45.880  1.00  0.00           O  
ATOM   1728  N   SER A 139      50.550  59.660  45.560  1.00  0.00           N  
ATOM   1729  H   SER A 139      51.340  59.220  46.010  1.00  0.00           H  
ATOM   1730  CA  SER A 139      50.410  59.600  44.070  1.00  0.00           C  
ATOM   1731  HA  SER A 139      49.360  59.640  43.780  1.00  0.00           H  
ATOM   1732  CB  SER A 139      50.970  60.870  43.440  1.00  0.00           C  
ATOM   1733  HB3 SER A 139      50.440  61.720  43.870  1.00  0.00           H  
ATOM   1734  HB2 SER A 139      50.750  60.700  42.390  1.00  0.00           H  
ATOM   1735  OG  SER A 139      52.360  61.000  43.690  1.00  0.00           O  
ATOM   1736  HG  SER A 139      52.850  60.310  43.240  1.00  0.00           H  
ATOM   1737  C   SER A 139      50.970  58.340  43.370  1.00  0.00           C  
ATOM   1738  O   SER A 139      51.920  57.740  43.790  1.00  0.00           O  
ATOM   1739  N   GLY A 140      50.260  57.880  42.390  1.00  0.00           N  
ATOM   1740  H   GLY A 140      49.540  58.510  42.090  1.00  0.00           H  
ATOM   1741  CA  GLY A 140      50.380  56.600  41.710  1.00  0.00           C  
ATOM   1742  HA3 GLY A 140      50.220  55.770  42.400  1.00  0.00           H  
ATOM   1743  HA2 GLY A 140      51.460  56.550  41.540  1.00  0.00           H  
ATOM   1744  C   GLY A 140      49.700  56.400  40.350  1.00  0.00           C  
ATOM   1745  O   GLY A 140      48.770  57.050  39.880  1.00  0.00           O  
ATOM   1746  N   TRP A 141      50.280  55.440  39.650  1.00  0.00           N  
ATOM   1747  H   TRP A 141      51.060  54.940  40.080  1.00  0.00           H  
ATOM   1748  CA  TRP A 141      49.730  54.830  38.430  1.00  0.00           C  
ATOM   1749  HA  TRP A 141      48.800  55.280  38.080  1.00  0.00           H  
ATOM   1750  CB  TRP A 141      50.860  54.770  37.370  1.00  0.00           C  
ATOM   1751  HB3 TRP A 141      50.370  54.370  36.480  1.00  0.00           H  
ATOM   1752  HB2 TRP A 141      51.600  53.990  37.570  1.00  0.00           H  
ATOM   1753  CG  TRP A 141      51.550  56.040  37.040  1.00  0.00           C  
ATOM   1754  CD1 TRP A 141      51.220  56.870  36.030  1.00  0.00           C  
ATOM   1755  HD1 TRP A 141      50.370  56.730  35.360  1.00  0.00           H  
ATOM   1756  NE1 TRP A 141      52.230  57.850  35.890  1.00  0.00           N  
ATOM   1757  HE1 TRP A 141      52.230  58.610  35.230  1.00  0.00           H  
ATOM   1758  CE2 TRP A 141      53.190  57.750  36.840  1.00  0.00           C  
ATOM   1759  CZ2 TRP A 141      54.350  58.510  37.190  1.00  0.00           C  
ATOM   1760  HZ2 TRP A 141      54.710  59.340  36.600  1.00  0.00           H  
ATOM   1761  CH2 TRP A 141      55.050  58.120  38.290  1.00  0.00           C  
ATOM   1762  HH2 TRP A 141      55.890  58.710  38.640  1.00  0.00           H  
ATOM   1763  CZ3 TRP A 141      54.760  56.850  38.910  1.00  0.00           C  
ATOM   1764  HZ3 TRP A 141      55.400  56.500  39.710  1.00  0.00           H  
ATOM   1765  CE3 TRP A 141      53.620  56.190  38.620  1.00  0.00           C  
ATOM   1766  HE3 TRP A 141      53.370  55.260  39.120  1.00  0.00           H  
ATOM   1767  CD2 TRP A 141      52.740  56.570  37.630  1.00  0.00           C  
ATOM   1768  C   TRP A 141      49.240  53.350  38.680  1.00  0.00           C  
ATOM   1769  O   TRP A 141      49.300  52.580  37.720  1.00  0.00           O  
ATOM   1770  N   GLY A 142      48.820  53.020  39.870  1.00  0.00           N  
ATOM   1771  H   GLY A 142      48.610  53.820  40.450  1.00  0.00           H  
ATOM   1772  CA  GLY A 142      48.340  51.660  40.220  1.00  0.00           C  
ATOM   1773  HA3 GLY A 142      48.550  51.450  41.260  1.00  0.00           H  
ATOM   1774  HA2 GLY A 142      48.880  50.900  39.660  1.00  0.00           H  
ATOM   1775  C   GLY A 142      46.850  51.520  39.970  1.00  0.00           C  
ATOM   1776  O   GLY A 142      46.250  52.440  39.450  1.00  0.00           O  
ATOM   1777  N   ASN A 143      46.320  50.410  40.530  1.00  0.00           N  
ATOM   1778  H   ASN A 143      46.980  49.840  41.040  1.00  0.00           H  
ATOM   1779  CA  ASN A 143      44.960  50.020  40.380  1.00  0.00           C  
ATOM   1780  HA  ASN A 143      44.760  49.920  39.310  1.00  0.00           H  
ATOM   1781  CB  ASN A 143      44.820  48.630  40.870  1.00  0.00           C  
ATOM   1782  HB3 ASN A 143      43.750  48.390  41.000  1.00  0.00           H  
ATOM   1783  HB2 ASN A 143      45.250  48.590  41.870  1.00  0.00           H  
ATOM   1784  CG  ASN A 143      45.310  47.480  39.960  1.00  0.00           C  
ATOM   1785  OD1 ASN A 143      44.960  47.360  38.800  1.00  0.00           O  
ATOM   1786  ND2 ASN A 143      46.160  46.650  40.520  1.00  0.00           N  
ATOM   1787 HD21 ASN A 143      46.650  46.850  41.370  1.00  0.00           H  
ATOM   1788 HD22 ASN A 143      46.670  46.130  39.810  1.00  0.00           H  
ATOM   1789  C   ASN A 143      43.890  51.050  40.880  1.00  0.00           C  
ATOM   1790  O   ASN A 143      44.040  51.640  41.940  1.00  0.00           O  
ATOM   1791  N   THR A 144      42.810  51.160  40.060  1.00  0.00           N  
ATOM   1792  H   THR A 144      42.770  50.610  39.230  1.00  0.00           H  
ATOM   1793  CA  THR A 144      41.600  52.050  40.370  1.00  0.00           C  
ATOM   1794  HA  THR A 144      41.770  52.750  41.180  1.00  0.00           H  
ATOM   1795  CB  THR A 144      41.330  52.790  39.050  1.00  0.00           C  
ATOM   1796  HB  THR A 144      41.080  52.130  38.220  1.00  0.00           H  
ATOM   1797  CG2 THR A 144      40.170  53.800  39.120  1.00  0.00           C  
ATOM   1798 HG21 THR A 144      40.170  54.280  38.150  1.00  0.00           H  
ATOM   1799 HG22 THR A 144      39.250  53.270  39.360  1.00  0.00           H  
ATOM   1800 HG23 THR A 144      40.330  54.620  39.820  1.00  0.00           H  
ATOM   1801  OG1 THR A 144      42.470  53.590  38.810  1.00  0.00           O  
ATOM   1802  HG1 THR A 144      42.980  53.120  38.140  1.00  0.00           H  
ATOM   1803  C   THR A 144      40.480  51.340  40.910  1.00  0.00           C  
ATOM   1804  O   THR A 144      39.620  51.940  41.590  1.00  0.00           O  
ATOM   1805  N   LYS A 145      40.410  49.970  40.720  1.00  0.00           N  
ATOM   1806  H   LYS A 145      41.310  49.600  40.440  1.00  0.00           H  
ATOM   1807  CA  LYS A 145      39.330  49.120  41.160  1.00  0.00           C  
ATOM   1808  HA  LYS A 145      38.550  49.680  41.670  1.00  0.00           H  
ATOM   1809  CB  LYS A 145      38.710  48.430  39.880  1.00  0.00           C  
ATOM   1810  HB3 LYS A 145      37.900  47.750  40.080  1.00  0.00           H  
ATOM   1811  HB2 LYS A 145      39.330  47.660  39.410  1.00  0.00           H  
ATOM   1812  CG  LYS A 145      38.170  49.400  38.840  1.00  0.00           C  
ATOM   1813  HG3 LYS A 145      38.920  49.900  38.230  1.00  0.00           H  
ATOM   1814  HG2 LYS A 145      37.580  50.160  39.350  1.00  0.00           H  
ATOM   1815  CD  LYS A 145      37.300  48.650  37.830  1.00  0.00           C  
ATOM   1816  HD3 LYS A 145      36.510  48.070  38.300  1.00  0.00           H  
ATOM   1817  HD2 LYS A 145      37.970  48.100  37.160  1.00  0.00           H  
ATOM   1818  CE  LYS A 145      36.620  49.680  37.020  1.00  0.00           C  
ATOM   1819  HE3 LYS A 145      37.360  50.280  36.500  1.00  0.00           H  
ATOM   1820  HE2 LYS A 145      36.000  50.300  37.650  1.00  0.00           H  
ATOM   1821  NZ  LYS A 145      35.820  49.030  35.910  1.00  0.00           N  
ATOM   1822  HZ1 LYS A 145      36.240  48.180  35.580  1.00  0.00           H  
ATOM   1823  HZ2 LYS A 145      34.860  49.000  36.230  1.00  0.00           H  
ATOM   1824  HZ3 LYS A 145      35.810  49.710  35.150  1.00  0.00           H  
ATOM   1825  C   LYS A 145      39.880  48.060  42.160  1.00  0.00           C  
ATOM   1826  O   LYS A 145      41.080  47.670  42.200  1.00  0.00           O  
ATOM   1827  N   SER A 146      39.040  47.600  43.090  1.00  0.00           N  
ATOM   1828  H   SER A 146      38.100  47.910  42.920  1.00  0.00           H  
ATOM   1829  CA  SER A 146      39.400  46.690  44.210  1.00  0.00           C  
ATOM   1830  HA  SER A 146      40.250  47.110  44.740  1.00  0.00           H  
ATOM   1831  CB  SER A 146      38.320  46.520  45.310  1.00  0.00           C  
ATOM   1832  HB3 SER A 146      38.460  45.780  46.100  1.00  0.00           H  
ATOM   1833  HB2 SER A 146      37.390  46.220  44.830  1.00  0.00           H  
ATOM   1834  OG  SER A 146      37.990  47.870  45.880  1.00  0.00           O  
ATOM   1835  HG  SER A 146      38.630  48.050  46.580  1.00  0.00           H  
ATOM   1836  C   SER A 146      39.840  45.220  43.800  1.00  0.00           C  
ATOM   1837  O   SER A 146      40.300  44.440  44.640  1.00  0.00           O  
ATOM   1838  N   SER A 147      39.640  44.900  42.460  1.00  0.00           N  
ATOM   1839  H   SER A 147      39.270  45.620  41.860  1.00  0.00           H  
ATOM   1840  CA  SER A 147      39.980  43.600  41.930  1.00  0.00           C  
ATOM   1841  HA  SER A 147      40.770  43.160  42.540  1.00  0.00           H  
ATOM   1842  CB  SER A 147      38.770  42.680  42.150  1.00  0.00           C  
ATOM   1843  HB3 SER A 147      37.810  43.020  41.760  1.00  0.00           H  
ATOM   1844  HB2 SER A 147      38.640  42.550  43.230  1.00  0.00           H  
ATOM   1845  OG  SER A 147      38.950  41.400  41.590  1.00  0.00           O  
ATOM   1846  HG  SER A 147      39.380  40.800  42.210  1.00  0.00           H  
ATOM   1847  C   SER A 147      40.270  43.650  40.460  1.00  0.00           C  
ATOM   1848  O   SER A 147      39.440  44.220  39.800  1.00  0.00           O  
ATOM   1849  N   GLY A 148      41.310  43.030  39.960  1.00  0.00           N  
ATOM   1850  H   GLY A 148      41.970  42.560  40.560  1.00  0.00           H  
ATOM   1851  CA  GLY A 148      41.670  42.990  38.530  1.00  0.00           C  
ATOM   1852  HA3 GLY A 148      40.810  42.960  37.870  1.00  0.00           H  
ATOM   1853  HA2 GLY A 148      42.330  42.150  38.310  1.00  0.00           H  
ATOM   1854  C   GLY A 148      42.430  44.180  38.010  1.00  0.00           C  
ATOM   1855  O   GLY A 148      42.460  45.230  38.640  1.00  0.00           O  
ATOM   1856  N   THR A 149      42.970  44.080  36.770  1.00  0.00           N  
ATOM   1857  H   THR A 149      42.910  43.260  36.190  1.00  0.00           H  
ATOM   1858  CA  THR A 149      43.770  45.230  36.280  1.00  0.00           C  
ATOM   1859  HA  THR A 149      44.500  45.420  37.080  1.00  0.00           H  
ATOM   1860  CB  THR A 149      44.650  44.930  35.060  1.00  0.00           C  
ATOM   1861  HB  THR A 149      45.090  45.870  34.740  1.00  0.00           H  
ATOM   1862  CG2 THR A 149      45.760  43.870  35.190  1.00  0.00           C  
ATOM   1863 HG21 THR A 149      46.600  44.190  34.560  1.00  0.00           H  
ATOM   1864 HG22 THR A 149      46.050  43.710  36.230  1.00  0.00           H  
ATOM   1865 HG23 THR A 149      45.670  42.880  34.750  1.00  0.00           H  
ATOM   1866  OG1 THR A 149      43.840  44.560  33.940  1.00  0.00           O  
ATOM   1867  HG1 THR A 149      43.030  45.060  33.930  1.00  0.00           H  
ATOM   1868  C   THR A 149      42.930  46.480  36.020  1.00  0.00           C  
ATOM   1869  O   THR A 149      41.820  46.480  35.480  1.00  0.00           O  
ATOM   1870  N   SER A 150      43.460  47.620  36.380  1.00  0.00           N  
ATOM   1871  H   SER A 150      44.220  47.580  37.040  1.00  0.00           H  
ATOM   1872  CA  SER A 150      42.770  48.910  36.340  1.00  0.00           C  
ATOM   1873  HA  SER A 150      42.260  48.980  35.370  1.00  0.00           H  
ATOM   1874  CB  SER A 150      41.770  48.910  37.460  1.00  0.00           C  
ATOM   1875  HB3 SER A 150      40.960  48.220  37.200  1.00  0.00           H  
ATOM   1876  HB2 SER A 150      41.340  49.900  37.580  1.00  0.00           H  
ATOM   1877  OG  SER A 150      42.300  48.470  38.740  1.00  0.00           O  
ATOM   1878  HG  SER A 150      42.840  47.690  38.580  1.00  0.00           H  
ATOM   1879  C   SER A 150      43.620  50.210  36.430  1.00  0.00           C  
ATOM   1880  O   SER A 150      43.270  51.260  37.050  1.00  0.00           O  
ATOM   1881  N   TYR A 151      44.870  50.090  35.870  1.00  0.00           N  
ATOM   1882  H   TYR A 151      45.140  49.260  35.360  1.00  0.00           H  
ATOM   1883  CA  TYR A 151      45.840  51.140  35.880  1.00  0.00           C  
ATOM   1884  HA  TYR A 151      46.050  51.510  36.880  1.00  0.00           H  
ATOM   1885  CB  TYR A 151      47.240  50.580  35.400  1.00  0.00           C  
ATOM   1886  HB3 TYR A 151      48.040  51.310  35.570  1.00  0.00           H  
ATOM   1887  HB2 TYR A 151      47.170  50.460  34.320  1.00  0.00           H  
ATOM   1888  CG  TYR A 151      47.560  49.280  36.100  1.00  0.00           C  
ATOM   1889  CD1 TYR A 151      47.940  49.430  37.460  1.00  0.00           C  
ATOM   1890  HD1 TYR A 151      48.160  50.380  37.920  1.00  0.00           H  
ATOM   1891  CE1 TYR A 151      48.140  48.200  38.170  1.00  0.00           C  
ATOM   1892  HE1 TYR A 151      48.560  48.200  39.160  1.00  0.00           H  
ATOM   1893  CZ  TYR A 151      47.870  46.980  37.510  1.00  0.00           C  
ATOM   1894  OH  TYR A 151      48.020  45.900  38.310  1.00  0.00           O  
ATOM   1895  HH  TYR A 151      48.240  45.100  37.820  1.00  0.00           H  
ATOM   1896  CE2 TYR A 151      47.500  46.880  36.150  1.00  0.00           C  
ATOM   1897  HE2 TYR A 151      47.430  45.910  35.690  1.00  0.00           H  
ATOM   1898  CD2 TYR A 151      47.280  48.060  35.450  1.00  0.00           C  
ATOM   1899  HD2 TYR A 151      47.090  47.950  34.400  1.00  0.00           H  
ATOM   1900  C   TYR A 151      45.530  52.320  34.910  1.00  0.00           C  
ATOM   1901  O   TYR A 151      45.420  52.150  33.690  1.00  0.00           O  
ATOM   1902  N   PRO A 152      45.400  53.590  35.420  1.00  0.00           N  
ATOM   1903  CD  PRO A 152      45.350  54.120  36.760  1.00  0.00           C  
ATOM   1904  HD3 PRO A 152      46.180  53.750  37.360  1.00  0.00           H  
ATOM   1905  HD2 PRO A 152      44.400  53.860  37.230  1.00  0.00           H  
ATOM   1906  CG  PRO A 152      45.530  55.630  36.660  1.00  0.00           C  
ATOM   1907  HG3 PRO A 152      46.590  55.870  36.580  1.00  0.00           H  
ATOM   1908  HG2 PRO A 152      44.980  56.130  37.450  1.00  0.00           H  
ATOM   1909  CB  PRO A 152      44.780  55.880  35.290  1.00  0.00           C  
ATOM   1910  HB3 PRO A 152      45.060  56.810  34.790  1.00  0.00           H  
ATOM   1911  HB2 PRO A 152      43.700  55.780  35.400  1.00  0.00           H  
ATOM   1912  CA  PRO A 152      45.290  54.690  34.490  1.00  0.00           C  
ATOM   1913  HA  PRO A 152      44.610  54.460  33.660  1.00  0.00           H  
ATOM   1914  C   PRO A 152      46.610  54.940  33.800  1.00  0.00           C  
ATOM   1915  O   PRO A 152      47.710  54.770  34.420  1.00  0.00           O  
ATOM   1916  N   ASP A 153      46.630  55.520  32.620  1.00  0.00           N  
ATOM   1917  H   ASP A 153      45.690  55.670  32.290  1.00  0.00           H  
ATOM   1918  CA  ASP A 153      47.800  55.950  31.900  1.00  0.00           C  
ATOM   1919  HA  ASP A 153      48.570  55.180  31.960  1.00  0.00           H  
ATOM   1920  CB  ASP A 153      47.480  56.150  30.390  1.00  0.00           C  
ATOM   1921  HB3 ASP A 153      47.290  55.190  29.910  1.00  0.00           H  
ATOM   1922  HB2 ASP A 153      48.350  56.550  29.850  1.00  0.00           H  
ATOM   1923  CG  ASP A 153      46.260  57.070  30.030  1.00  0.00           C  
ATOM   1924  OD1 ASP A 153      45.910  57.310  28.880  1.00  0.00           O  
ATOM   1925  OD2 ASP A 153      45.600  57.620  30.940  1.00  0.00           O  
ATOM   1926  C   ASP A 153      48.530  57.230  32.490  1.00  0.00           C  
ATOM   1927  O   ASP A 153      49.690  57.300  32.780  1.00  0.00           O  
ATOM   1928  N   VAL A 154      47.640  58.220  32.700  1.00  0.00           N  
ATOM   1929  H   VAL A 154      46.700  58.020  32.410  1.00  0.00           H  
ATOM   1930  CA  VAL A 154      47.980  59.380  33.600  1.00  0.00           C  
ATOM   1931  HA  VAL A 154      48.970  59.710  33.290  1.00  0.00           H  
ATOM   1932  CB  VAL A 154      47.040  60.540  33.320  1.00  0.00           C  
ATOM   1933  HB  VAL A 154      47.090  60.780  32.260  1.00  0.00           H  
ATOM   1934  CG1 VAL A 154      45.660  60.210  33.900  1.00  0.00           C  
ATOM   1935 HG11 VAL A 154      45.700  60.210  34.990  1.00  0.00           H  
ATOM   1936 HG12 VAL A 154      44.940  60.940  33.560  1.00  0.00           H  
ATOM   1937 HG13 VAL A 154      45.360  59.170  33.730  1.00  0.00           H  
ATOM   1938  CG2 VAL A 154      47.480  61.870  34.030  1.00  0.00           C  
ATOM   1939 HG21 VAL A 154      47.350  61.880  35.110  1.00  0.00           H  
ATOM   1940 HG22 VAL A 154      48.460  62.290  33.800  1.00  0.00           H  
ATOM   1941 HG23 VAL A 154      46.730  62.600  33.720  1.00  0.00           H  
ATOM   1942  C   VAL A 154      48.130  59.090  35.170  1.00  0.00           C  
ATOM   1943  O   VAL A 154      47.290  58.500  35.900  1.00  0.00           O  
ATOM   1944  N   LEU A 155      49.120  59.770  35.780  1.00  0.00           N  
ATOM   1945  H   LEU A 155      49.590  60.370  35.130  1.00  0.00           H  
ATOM   1946  CA  LEU A 155      49.480  59.840  37.200  1.00  0.00           C  
ATOM   1947  HA  LEU A 155      49.760  58.890  37.650  1.00  0.00           H  
ATOM   1948  CB  LEU A 155      50.660  60.780  37.410  1.00  0.00           C  
ATOM   1949  HB3 LEU A 155      50.560  61.800  37.030  1.00  0.00           H  
ATOM   1950  HB2 LEU A 155      51.510  60.400  36.840  1.00  0.00           H  
ATOM   1951  CG  LEU A 155      51.080  61.020  38.850  1.00  0.00           C  
ATOM   1952  HG  LEU A 155      50.230  61.470  39.360  1.00  0.00           H  
ATOM   1953  CD1 LEU A 155      51.580  59.820  39.660  1.00  0.00           C  
ATOM   1954 HD11 LEU A 155      52.140  60.120  40.540  1.00  0.00           H  
ATOM   1955 HD12 LEU A 155      50.730  59.250  40.050  1.00  0.00           H  
ATOM   1956 HD13 LEU A 155      52.200  59.230  38.980  1.00  0.00           H  
ATOM   1957  CD2 LEU A 155      52.210  61.950  38.920  1.00  0.00           C  
ATOM   1958 HD21 LEU A 155      52.400  62.270  39.950  1.00  0.00           H  
ATOM   1959 HD22 LEU A 155      53.070  61.470  38.440  1.00  0.00           H  
ATOM   1960 HD23 LEU A 155      52.020  62.870  38.380  1.00  0.00           H  
ATOM   1961  C   LEU A 155      48.270  60.400  37.930  1.00  0.00           C  
ATOM   1962  O   LEU A 155      47.930  61.550  37.740  1.00  0.00           O  
ATOM   1963  N   LYS A 156      47.850  59.730  39.010  1.00  0.00           N  
ATOM   1964  H   LYS A 156      48.300  58.840  39.170  1.00  0.00           H  
ATOM   1965  CA  LYS A 156      46.710  60.060  39.890  1.00  0.00           C  
ATOM   1966  HA  LYS A 156      46.130  60.860  39.420  1.00  0.00           H  
ATOM   1967  CB  LYS A 156      45.670  58.970  40.030  1.00  0.00           C  
ATOM   1968  HB3 LYS A 156      44.900  59.480  40.620  1.00  0.00           H  
ATOM   1969  HB2 LYS A 156      46.090  58.180  40.660  1.00  0.00           H  
ATOM   1970  CG  LYS A 156      45.160  58.560  38.740  1.00  0.00           C  
ATOM   1971  HG3 LYS A 156      44.660  57.600  38.840  1.00  0.00           H  
ATOM   1972  HG2 LYS A 156      46.000  58.480  38.050  1.00  0.00           H  
ATOM   1973  CD  LYS A 156      44.100  59.500  38.180  1.00  0.00           C  
ATOM   1974  HD3 LYS A 156      44.490  60.510  38.030  1.00  0.00           H  
ATOM   1975  HD2 LYS A 156      43.290  59.520  38.910  1.00  0.00           H  
ATOM   1976  CE  LYS A 156      43.600  59.060  36.770  1.00  0.00           C  
ATOM   1977  HE3 LYS A 156      43.210  58.040  36.750  1.00  0.00           H  
ATOM   1978  HE2 LYS A 156      44.480  59.130  36.130  1.00  0.00           H  
ATOM   1979  NZ  LYS A 156      42.610  60.050  36.260  1.00  0.00           N  
ATOM   1980  HZ1 LYS A 156      41.750  59.970  36.790  1.00  0.00           H  
ATOM   1981  HZ2 LYS A 156      42.870  61.020  36.140  1.00  0.00           H  
ATOM   1982  HZ3 LYS A 156      42.400  59.730  35.320  1.00  0.00           H  
ATOM   1983  C   LYS A 156      47.260  60.350  41.290  1.00  0.00           C  
ATOM   1984  O   LYS A 156      48.130  59.630  41.760  1.00  0.00           O  
ATOM   1985  N   CYS A 157      46.730  61.370  41.850  1.00  0.00           N  
ATOM   1986  H   CYS A 157      45.920  61.790  41.430  1.00  0.00           H  
ATOM   1987  CA  CYS A 157      46.940  61.780  43.250  1.00  0.00           C  
ATOM   1988  HA  CYS A 157      47.790  61.330  43.750  1.00  0.00           H  
ATOM   1989  CB  CYS A 157      47.170  63.280  43.210  1.00  0.00           C  
ATOM   1990  HB3 CYS A 157      46.930  63.710  44.180  1.00  0.00           H  
ATOM   1991  HB2 CYS A 157      46.550  63.760  42.450  1.00  0.00           H  
ATOM   1992  SG  CYS A 157      48.870  63.870  43.060  1.00  0.00           S  
ATOM   1993  C   CYS A 157      45.710  61.310  44.170  1.00  0.00           C  
ATOM   1994  O   CYS A 157      44.620  60.940  43.660  1.00  0.00           O  
ATOM   1995  N   LEU A 158      45.900  61.490  45.490  1.00  0.00           N  
ATOM   1996  H   LEU A 158      46.810  61.830  45.740  1.00  0.00           H  
ATOM   1997  CA  LEU A 158      44.930  61.210  46.540  1.00  0.00           C  
ATOM   1998  HA  LEU A 158      43.970  61.650  46.260  1.00  0.00           H  
ATOM   1999  CB  LEU A 158      44.660  59.680  46.730  1.00  0.00           C  
ATOM   2000  HB3 LEU A 158      45.640  59.240  46.870  1.00  0.00           H  
ATOM   2001  HB2 LEU A 158      44.220  59.270  45.820  1.00  0.00           H  
ATOM   2002  CG  LEU A 158      43.750  59.280  47.920  1.00  0.00           C  
ATOM   2003  HG  LEU A 158      44.100  59.810  48.800  1.00  0.00           H  
ATOM   2004  CD1 LEU A 158      42.240  59.580  47.710  1.00  0.00           C  
ATOM   2005 HD11 LEU A 158      41.850  58.980  46.900  1.00  0.00           H  
ATOM   2006 HD12 LEU A 158      41.750  59.450  48.660  1.00  0.00           H  
ATOM   2007 HD13 LEU A 158      42.150  60.620  47.390  1.00  0.00           H  
ATOM   2008  CD2 LEU A 158      43.990  57.800  48.160  1.00  0.00           C  
ATOM   2009 HD21 LEU A 158      43.530  57.500  49.090  1.00  0.00           H  
ATOM   2010 HD22 LEU A 158      43.550  57.290  47.290  1.00  0.00           H  
ATOM   2011 HD23 LEU A 158      45.060  57.560  48.180  1.00  0.00           H  
ATOM   2012  C   LEU A 158      45.370  61.860  47.810  1.00  0.00           C  
ATOM   2013  O   LEU A 158      46.510  61.700  48.190  1.00  0.00           O  
ATOM   2014  N   LYS A 159      44.510  62.590  48.560  1.00  0.00           N  
ATOM   2015  H   LYS A 159      43.560  62.570  48.240  1.00  0.00           H  
ATOM   2016  CA  LYS A 159      44.780  63.070  49.910  1.00  0.00           C  
ATOM   2017  HA  LYS A 159      45.850  63.160  50.110  1.00  0.00           H  
ATOM   2018  CB  LYS A 159      44.060  64.350  50.120  1.00  0.00           C  
ATOM   2019  HB3 LYS A 159      44.240  64.650  51.150  1.00  0.00           H  
ATOM   2020  HB2 LYS A 159      42.980  64.270  50.020  1.00  0.00           H  
ATOM   2021  CG  LYS A 159      44.400  65.570  49.260  1.00  0.00           C  
ATOM   2022  HG3 LYS A 159      43.860  66.410  49.700  1.00  0.00           H  
ATOM   2023  HG2 LYS A 159      44.100  65.360  48.230  1.00  0.00           H  
ATOM   2024  CD  LYS A 159      45.900  65.830  49.380  1.00  0.00           C  
ATOM   2025  HD3 LYS A 159      46.490  65.000  48.990  1.00  0.00           H  
ATOM   2026  HD2 LYS A 159      46.190  65.990  50.430  1.00  0.00           H  
ATOM   2027  CE  LYS A 159      46.290  67.110  48.640  1.00  0.00           C  
ATOM   2028  HE3 LYS A 159      45.550  67.410  47.900  1.00  0.00           H  
ATOM   2029  HE2 LYS A 159      47.270  66.910  48.210  1.00  0.00           H  
ATOM   2030  NZ  LYS A 159      46.380  68.230  49.610  1.00  0.00           N  
ATOM   2031  HZ1 LYS A 159      46.470  69.130  49.170  1.00  0.00           H  
ATOM   2032  HZ2 LYS A 159      45.550  68.210  50.200  1.00  0.00           H  
ATOM   2033  HZ3 LYS A 159      47.150  68.140  50.260  1.00  0.00           H  
ATOM   2034  C   LYS A 159      44.400  62.040  50.970  1.00  0.00           C  
ATOM   2035  O   LYS A 159      43.430  61.320  50.790  1.00  0.00           O  
ATOM   2036  N   ALA A 160      45.180  61.820  51.990  1.00  0.00           N  
ATOM   2037  H   ALA A 160      45.940  62.460  52.100  1.00  0.00           H  
ATOM   2038  CA  ALA A 160      45.270  60.580  52.720  1.00  0.00           C  
ATOM   2039  HA  ALA A 160      44.230  60.230  52.730  1.00  0.00           H  
ATOM   2040  CB  ALA A 160      46.100  59.620  51.970  1.00  0.00           C  
ATOM   2041  HB1 ALA A 160      45.700  59.440  50.970  1.00  0.00           H  
ATOM   2042  HB2 ALA A 160      47.130  59.990  51.900  1.00  0.00           H  
ATOM   2043  HB3 ALA A 160      46.110  58.650  52.480  1.00  0.00           H  
ATOM   2044  C   ALA A 160      45.790  60.860  54.140  1.00  0.00           C  
ATOM   2045  O   ALA A 160      46.980  60.910  54.400  1.00  0.00           O  
ATOM   2046  N   PRO A 161      44.870  61.270  55.050  1.00  0.00           N  
ATOM   2047  CD  PRO A 161      43.390  61.320  54.880  1.00  0.00           C  
ATOM   2048  HD3 PRO A 161      42.930  60.420  54.460  1.00  0.00           H  
ATOM   2049  HD2 PRO A 161      43.150  62.220  54.320  1.00  0.00           H  
ATOM   2050  CG  PRO A 161      42.870  61.530  56.270  1.00  0.00           C  
ATOM   2051  HG3 PRO A 161      42.700  60.550  56.720  1.00  0.00           H  
ATOM   2052  HG2 PRO A 161      41.900  62.030  56.270  1.00  0.00           H  
ATOM   2053  CB  PRO A 161      43.930  62.320  56.930  1.00  0.00           C  
ATOM   2054  HB3 PRO A 161      43.990  62.110  57.990  1.00  0.00           H  
ATOM   2055  HB2 PRO A 161      43.780  63.360  56.660  1.00  0.00           H  
ATOM   2056  CA  PRO A 161      45.250  61.750  56.330  1.00  0.00           C  
ATOM   2057  HA  PRO A 161      45.850  62.660  56.280  1.00  0.00           H  
ATOM   2058  C   PRO A 161      45.930  60.650  57.200  1.00  0.00           C  
ATOM   2059  O   PRO A 161      45.580  59.490  57.060  1.00  0.00           O  
ATOM   2060  N   ILE A 162      46.950  61.000  58.040  1.00  0.00           N  
ATOM   2061  H   ILE A 162      47.280  61.950  58.030  1.00  0.00           H  
ATOM   2062  CA  ILE A 162      47.580  59.940  58.900  1.00  0.00           C  
ATOM   2063  HA  ILE A 162      47.890  59.120  58.240  1.00  0.00           H  
ATOM   2064  CB  ILE A 162      48.850  60.450  59.580  1.00  0.00           C  
ATOM   2065  HB  ILE A 162      48.530  61.230  60.270  1.00  0.00           H  
ATOM   2066  CG2 ILE A 162      49.440  59.410  60.560  1.00  0.00           C  
ATOM   2067 HG21 ILE A 162      48.650  59.180  61.280  1.00  0.00           H  
ATOM   2068 HG22 ILE A 162      49.760  58.540  59.970  1.00  0.00           H  
ATOM   2069 HG23 ILE A 162      50.270  59.770  61.180  1.00  0.00           H  
ATOM   2070  CG1 ILE A 162      49.900  60.960  58.520  1.00  0.00           C  
ATOM   2071 HG13 ILE A 162      49.420  61.800  58.020  1.00  0.00           H  
ATOM   2072 HG12 ILE A 162      50.150  60.140  57.860  1.00  0.00           H  
ATOM   2073  CD1 ILE A 162      51.210  61.500  59.130  1.00  0.00           C  
ATOM   2074 HD11 ILE A 162      51.990  60.740  59.200  1.00  0.00           H  
ATOM   2075 HD12 ILE A 162      51.560  62.140  58.330  1.00  0.00           H  
ATOM   2076 HD13 ILE A 162      51.020  61.990  60.080  1.00  0.00           H  
ATOM   2077  C   ILE A 162      46.580  59.410  59.920  1.00  0.00           C  
ATOM   2078  O   ILE A 162      46.080  60.220  60.720  1.00  0.00           O  
ATOM   2079  N   LEU A 163      46.330  58.110  59.950  1.00  0.00           N  
ATOM   2080  H   LEU A 163      46.850  57.520  59.330  1.00  0.00           H  
ATOM   2081  CA  LEU A 163      45.480  57.440  60.930  1.00  0.00           C  
ATOM   2082  HA  LEU A 163      44.650  58.080  61.210  1.00  0.00           H  
ATOM   2083  CB  LEU A 163      44.850  56.090  60.310  1.00  0.00           C  
ATOM   2084  HB3 LEU A 163      44.190  55.650  61.050  1.00  0.00           H  
ATOM   2085  HB2 LEU A 163      45.720  55.450  60.140  1.00  0.00           H  
ATOM   2086  CG  LEU A 163      44.080  56.450  59.020  1.00  0.00           C  
ATOM   2087  HG  LEU A 163      44.590  57.230  58.470  1.00  0.00           H  
ATOM   2088  CD1 LEU A 163      43.780  55.180  58.190  1.00  0.00           C  
ATOM   2089 HD11 LEU A 163      43.210  55.560  57.350  1.00  0.00           H  
ATOM   2090 HD12 LEU A 163      44.760  54.750  57.960  1.00  0.00           H  
ATOM   2091 HD13 LEU A 163      43.160  54.480  58.740  1.00  0.00           H  
ATOM   2092  CD2 LEU A 163      42.690  56.880  59.470  1.00  0.00           C  
ATOM   2093 HD21 LEU A 163      41.990  56.970  58.640  1.00  0.00           H  
ATOM   2094 HD22 LEU A 163      42.260  56.230  60.220  1.00  0.00           H  
ATOM   2095 HD23 LEU A 163      42.750  57.880  59.920  1.00  0.00           H  
ATOM   2096  C   LEU A 163      46.290  57.130  62.220  1.00  0.00           C  
ATOM   2097  O   LEU A 163      47.470  56.750  62.200  1.00  0.00           O  
ATOM   2098  N   SER A 164      45.480  57.140  63.310  1.00  0.00           N  
ATOM   2099  H   SER A 164      44.500  57.400  63.220  1.00  0.00           H  
ATOM   2100  CA  SER A 164      45.960  56.740  64.610  1.00  0.00           C  
ATOM   2101  HA  SER A 164      46.730  57.440  64.920  1.00  0.00           H  
ATOM   2102  CB  SER A 164      44.760  56.830  65.580  1.00  0.00           C  
ATOM   2103  HB3 SER A 164      43.890  56.570  64.980  1.00  0.00           H  
ATOM   2104  HB2 SER A 164      44.630  57.840  65.950  1.00  0.00           H  
ATOM   2105  OG  SER A 164      44.900  55.830  66.600  1.00  0.00           O  
ATOM   2106  HG  SER A 164      45.690  56.100  67.090  1.00  0.00           H  
ATOM   2107  C   SER A 164      46.650  55.390  64.730  1.00  0.00           C  
ATOM   2108  O   SER A 164      46.110  54.490  64.090  1.00  0.00           O  
ATOM   2109  N   ASP A 165      47.760  55.310  65.370  1.00  0.00           N  
ATOM   2110  H   ASP A 165      48.140  56.180  65.740  1.00  0.00           H  
ATOM   2111  CA  ASP A 165      48.590  54.150  65.550  1.00  0.00           C  
ATOM   2112  HA  ASP A 165      48.730  53.790  64.530  1.00  0.00           H  
ATOM   2113  CB  ASP A 165      49.890  54.530  66.210  1.00  0.00           C  
ATOM   2114  HB3 ASP A 165      50.350  53.560  66.430  1.00  0.00           H  
ATOM   2115  HB2 ASP A 165      49.710  55.000  67.170  1.00  0.00           H  
ATOM   2116  CG  ASP A 165      50.830  55.350  65.320  1.00  0.00           C  
ATOM   2117  OD1 ASP A 165      51.840  55.880  65.800  1.00  0.00           O  
ATOM   2118  OD2 ASP A 165      50.590  55.570  64.090  1.00  0.00           O  
ATOM   2119  C   ASP A 165      47.890  53.070  66.370  1.00  0.00           C  
ATOM   2120  O   ASP A 165      48.080  51.920  65.980  1.00  0.00           O  
ATOM   2121  N   SER A 166      47.050  53.310  67.390  1.00  0.00           N  
ATOM   2122  H   SER A 166      46.860  54.250  67.710  1.00  0.00           H  
ATOM   2123  CA  SER A 166      46.310  52.290  68.030  1.00  0.00           C  
ATOM   2124  HA  SER A 166      46.970  51.440  68.160  1.00  0.00           H  
ATOM   2125  CB  SER A 166      45.790  52.740  69.400  1.00  0.00           C  
ATOM   2126  HB3 SER A 166      46.670  53.130  69.900  1.00  0.00           H  
ATOM   2127  HB2 SER A 166      45.560  51.790  69.890  1.00  0.00           H  
ATOM   2128  OG  SER A 166      44.740  53.690  69.260  1.00  0.00           O  
ATOM   2129  HG  SER A 166      43.870  53.320  69.140  1.00  0.00           H  
ATOM   2130  C   SER A 166      45.110  51.810  67.230  1.00  0.00           C  
ATOM   2131  O   SER A 166      44.770  50.620  67.270  1.00  0.00           O  
ATOM   2132  N   SER A 167      44.510  52.690  66.430  1.00  0.00           N  
ATOM   2133  H   SER A 167      44.940  53.600  66.330  1.00  0.00           H  
ATOM   2134  CA  SER A 167      43.680  52.270  65.330  1.00  0.00           C  
ATOM   2135  HA  SER A 167      42.920  51.580  65.740  1.00  0.00           H  
ATOM   2136  CB  SER A 167      43.030  53.510  64.720  1.00  0.00           C  
ATOM   2137  HB3 SER A 167      43.620  54.420  64.700  1.00  0.00           H  
ATOM   2138  HB2 SER A 167      42.270  53.890  65.410  1.00  0.00           H  
ATOM   2139  OG  SER A 167      42.270  53.380  63.490  1.00  0.00           O  
ATOM   2140  HG  SER A 167      41.790  54.210  63.430  1.00  0.00           H  
ATOM   2141  C   SER A 167      44.440  51.350  64.340  1.00  0.00           C  
ATOM   2142  O   SER A 167      43.850  50.340  63.940  1.00  0.00           O  
ATOM   2143  N   CYS A 168      45.580  51.720  63.860  1.00  0.00           N  
ATOM   2144  H   CYS A 168      45.970  52.630  64.070  1.00  0.00           H  
ATOM   2145  CA  CYS A 168      46.260  51.010  62.820  1.00  0.00           C  
ATOM   2146  HA  CYS A 168      45.550  50.960  61.990  1.00  0.00           H  
ATOM   2147  CB  CYS A 168      47.460  51.860  62.400  1.00  0.00           C  
ATOM   2148  HB3 CYS A 168      48.080  51.940  63.290  1.00  0.00           H  
ATOM   2149  HB2 CYS A 168      47.010  52.820  62.170  1.00  0.00           H  
ATOM   2150  SG  CYS A 168      48.440  51.330  61.010  1.00  0.00           S  
ATOM   2151  C   CYS A 168      46.670  49.600  63.290  1.00  0.00           C  
ATOM   2152  O   CYS A 168      46.420  48.620  62.610  1.00  0.00           O  
ATOM   2153  N   LYS A 169      47.110  49.500  64.560  1.00  0.00           N  
ATOM   2154  H   LYS A 169      47.270  50.360  65.070  1.00  0.00           H  
ATOM   2155  CA  LYS A 169      47.240  48.200  65.350  1.00  0.00           C  
ATOM   2156  HA  LYS A 169      47.910  47.520  64.830  1.00  0.00           H  
ATOM   2157  CB  LYS A 169      47.860  48.470  66.770  1.00  0.00           C  
ATOM   2158  HB3 LYS A 169      47.770  47.540  67.320  1.00  0.00           H  
ATOM   2159  HB2 LYS A 169      47.250  49.180  67.310  1.00  0.00           H  
ATOM   2160  CG  LYS A 169      49.360  48.840  66.670  1.00  0.00           C  
ATOM   2161  HG3 LYS A 169      49.520  49.730  66.070  1.00  0.00           H  
ATOM   2162  HG2 LYS A 169      49.810  48.060  66.060  1.00  0.00           H  
ATOM   2163  CD  LYS A 169      49.990  48.950  68.060  1.00  0.00           C  
ATOM   2164  HD3 LYS A 169      51.060  48.730  68.030  1.00  0.00           H  
ATOM   2165  HD2 LYS A 169      49.500  48.260  68.730  1.00  0.00           H  
ATOM   2166  CE  LYS A 169      49.860  50.430  68.590  1.00  0.00           C  
ATOM   2167  HE3 LYS A 169      48.880  50.870  68.380  1.00  0.00           H  
ATOM   2168  HE2 LYS A 169      50.560  51.060  68.050  1.00  0.00           H  
ATOM   2169  NZ  LYS A 169      50.190  50.560  70.010  1.00  0.00           N  
ATOM   2170  HZ1 LYS A 169      51.100  50.150  70.160  1.00  0.00           H  
ATOM   2171  HZ2 LYS A 169      50.150  51.530  70.250  1.00  0.00           H  
ATOM   2172  HZ3 LYS A 169      49.570  50.020  70.610  1.00  0.00           H  
ATOM   2173  C   LYS A 169      45.890  47.460  65.420  1.00  0.00           C  
ATOM   2174  O   LYS A 169      45.830  46.240  65.260  1.00  0.00           O  
ATOM   2175  N   SER A 170      44.800  48.190  65.800  1.00  0.00           N  
ATOM   2176  H   SER A 170      44.850  49.160  66.050  1.00  0.00           H  
ATOM   2177  CA  SER A 170      43.450  47.600  65.800  1.00  0.00           C  
ATOM   2178  HA  SER A 170      43.380  46.860  66.590  1.00  0.00           H  
ATOM   2179  CB  SER A 170      42.430  48.620  66.310  1.00  0.00           C  
ATOM   2180  HB3 SER A 170      42.250  49.300  65.480  1.00  0.00           H  
ATOM   2181  HB2 SER A 170      42.860  49.090  67.200  1.00  0.00           H  
ATOM   2182  OG  SER A 170      41.150  48.080  66.640  1.00  0.00           O  
ATOM   2183  HG  SER A 170      40.530  48.800  66.760  1.00  0.00           H  
ATOM   2184  C   SER A 170      42.980  46.930  64.510  1.00  0.00           C  
ATOM   2185  O   SER A 170      42.410  45.800  64.440  1.00  0.00           O  
ATOM   2186  N   ALA A 171      43.240  47.590  63.370  1.00  0.00           N  
ATOM   2187  H   ALA A 171      43.710  48.480  63.430  1.00  0.00           H  
ATOM   2188  CA  ALA A 171      42.980  47.110  62.000  1.00  0.00           C  
ATOM   2189  HA  ALA A 171      41.980  46.650  61.950  1.00  0.00           H  
ATOM   2190  CB  ALA A 171      43.150  48.300  61.020  1.00  0.00           C  
ATOM   2191  HB1 ALA A 171      42.390  48.340  60.240  1.00  0.00           H  
ATOM   2192  HB2 ALA A 171      43.210  49.240  61.560  1.00  0.00           H  
ATOM   2193  HB3 ALA A 171      44.070  48.200  60.450  1.00  0.00           H  
ATOM   2194  C   ALA A 171      43.890  45.920  61.630  1.00  0.00           C  
ATOM   2195  O   ALA A 171      43.410  44.910  61.100  1.00  0.00           O  
ATOM   2196  N   TYR A 172      45.170  45.940  62.030  1.00  0.00           N  
ATOM   2197  H   TYR A 172      45.420  46.810  62.460  1.00  0.00           H  
ATOM   2198  CA  TYR A 172      46.130  44.890  61.660  1.00  0.00           C  
ATOM   2199  HA  TYR A 172      45.640  44.190  60.980  1.00  0.00           H  
ATOM   2200  CB  TYR A 172      47.160  45.670  60.860  1.00  0.00           C  
ATOM   2201  HB3 TYR A 172      48.070  45.060  60.890  1.00  0.00           H  
ATOM   2202  HB2 TYR A 172      47.390  46.590  61.400  1.00  0.00           H  
ATOM   2203  CG  TYR A 172      46.660  45.960  59.460  1.00  0.00           C  
ATOM   2204  CD1 TYR A 172      46.350  44.920  58.620  1.00  0.00           C  
ATOM   2205  HD1 TYR A 172      46.570  43.890  58.870  1.00  0.00           H  
ATOM   2206  CE1 TYR A 172      45.720  45.200  57.400  1.00  0.00           C  
ATOM   2207  HE1 TYR A 172      45.410  44.370  56.790  1.00  0.00           H  
ATOM   2208  CZ  TYR A 172      45.560  46.540  56.940  1.00  0.00           C  
ATOM   2209  OH  TYR A 172      45.100  46.870  55.700  1.00  0.00           O  
ATOM   2210  HH  TYR A 172      45.510  47.700  55.410  1.00  0.00           H  
ATOM   2211  CE2 TYR A 172      45.850  47.630  57.900  1.00  0.00           C  
ATOM   2212  HE2 TYR A 172      45.750  48.660  57.580  1.00  0.00           H  
ATOM   2213  CD2 TYR A 172      46.340  47.300  59.130  1.00  0.00           C  
ATOM   2214  HD2 TYR A 172      46.590  48.020  59.900  1.00  0.00           H  
ATOM   2215  C   TYR A 172      46.770  44.210  62.940  1.00  0.00           C  
ATOM   2216  O   TYR A 172      47.780  44.670  63.420  1.00  0.00           O  
ATOM   2217  N   PRO A 173      46.030  43.260  63.610  1.00  0.00           N  
ATOM   2218  CD  PRO A 173      44.620  42.900  63.250  1.00  0.00           C  
ATOM   2219  HD3 PRO A 173      44.560  42.300  62.340  1.00  0.00           H  
ATOM   2220  HD2 PRO A 173      44.010  43.800  63.140  1.00  0.00           H  
ATOM   2221  CG  PRO A 173      44.110  42.110  64.520  1.00  0.00           C  
ATOM   2222  HG3 PRO A 173      43.480  41.250  64.270  1.00  0.00           H  
ATOM   2223  HG2 PRO A 173      43.620  42.760  65.240  1.00  0.00           H  
ATOM   2224  CB  PRO A 173      45.420  41.630  65.220  1.00  0.00           C  
ATOM   2225  HB3 PRO A 173      45.760  40.670  64.830  1.00  0.00           H  
ATOM   2226  HB2 PRO A 173      45.260  41.500  66.290  1.00  0.00           H  
ATOM   2227  CA  PRO A 173      46.480  42.710  64.850  1.00  0.00           C  
ATOM   2228  HA  PRO A 173      46.560  43.510  65.590  1.00  0.00           H  
ATOM   2229  C   PRO A 173      47.910  42.010  64.860  1.00  0.00           C  
ATOM   2230  O   PRO A 173      48.240  41.190  63.990  1.00  0.00           O  
ATOM   2231  N   GLY A 174      48.730  42.420  65.780  1.00  0.00           N  
ATOM   2232  H   GLY A 174      48.370  43.110  66.430  1.00  0.00           H  
ATOM   2233  CA  GLY A 174      50.200  42.140  65.720  1.00  0.00           C  
ATOM   2234  HA3 GLY A 174      50.230  41.070  65.930  1.00  0.00           H  
ATOM   2235  HA2 GLY A 174      50.700  42.720  66.490  1.00  0.00           H  
ATOM   2236  C   GLY A 174      51.120  42.450  64.520  1.00  0.00           C  
ATOM   2237  O   GLY A 174      52.360  42.240  64.550  1.00  0.00           O  
ATOM   2238  N   GLN A 175      50.560  42.910  63.410  1.00  0.00           N  
ATOM   2239  H   GLN A 175      49.570  42.980  63.340  1.00  0.00           H  
ATOM   2240  CA  GLN A 175      51.320  43.020  62.190  1.00  0.00           C  
ATOM   2241  HA  GLN A 175      52.170  42.340  62.160  1.00  0.00           H  
ATOM   2242  CB  GLN A 175      50.360  42.780  60.980  1.00  0.00           C  
ATOM   2243  HB3 GLN A 175      50.830  43.340  60.170  1.00  0.00           H  
ATOM   2244  HB2 GLN A 175      49.360  43.190  61.130  1.00  0.00           H  
ATOM   2245  CG  GLN A 175      50.050  41.330  60.590  1.00  0.00           C  
ATOM   2246  HG3 GLN A 175      49.630  40.770  61.440  1.00  0.00           H  
ATOM   2247  HG2 GLN A 175      50.960  40.850  60.220  1.00  0.00           H  
ATOM   2248  CD  GLN A 175      49.020  41.190  59.380  1.00  0.00           C  
ATOM   2249  OE1 GLN A 175      48.210  42.070  59.010  1.00  0.00           O  
ATOM   2250  NE2 GLN A 175      48.880  39.980  58.880  1.00  0.00           N  
ATOM   2251 HE21 GLN A 175      49.530  39.240  59.150  1.00  0.00           H  
ATOM   2252 HE22 GLN A 175      48.120  39.850  58.240  1.00  0.00           H  
ATOM   2253  C   GLN A 175      52.030  44.420  62.050  1.00  0.00           C  
ATOM   2254  O   GLN A 175      52.890  44.590  61.270  1.00  0.00           O  
ATOM   2255  N   ILE A 176      51.590  45.450  62.720  1.00  0.00           N  
ATOM   2256  H   ILE A 176      50.880  45.250  63.410  1.00  0.00           H  
ATOM   2257  CA  ILE A 176      52.160  46.830  62.630  1.00  0.00           C  
ATOM   2258  HA  ILE A 176      52.380  46.920  61.570  1.00  0.00           H  
ATOM   2259  CB  ILE A 176      51.070  47.850  63.080  1.00  0.00           C  
ATOM   2260  HB  ILE A 176      50.700  47.580  64.060  1.00  0.00           H  
ATOM   2261  CG2 ILE A 176      51.580  49.280  63.070  1.00  0.00           C  
ATOM   2262 HG21 ILE A 176      52.010  49.580  62.100  1.00  0.00           H  
ATOM   2263 HG22 ILE A 176      50.790  49.950  63.370  1.00  0.00           H  
ATOM   2264 HG23 ILE A 176      52.350  49.420  63.820  1.00  0.00           H  
ATOM   2265  CG1 ILE A 176      49.830  47.810  62.130  1.00  0.00           C  
ATOM   2266 HG13 ILE A 176      49.200  48.550  62.610  1.00  0.00           H  
ATOM   2267 HG12 ILE A 176      49.280  46.890  62.360  1.00  0.00           H  
ATOM   2268  CD1 ILE A 176      50.030  48.010  60.610  1.00  0.00           C  
ATOM   2269 HD11 ILE A 176      50.630  48.910  60.550  1.00  0.00           H  
ATOM   2270 HD12 ILE A 176      50.510  47.160  60.140  1.00  0.00           H  
ATOM   2271 HD13 ILE A 176      49.070  48.070  60.120  1.00  0.00           H  
ATOM   2272  C   ILE A 176      53.420  47.020  63.440  1.00  0.00           C  
ATOM   2273  O   ILE A 176      53.520  46.580  64.560  1.00  0.00           O  
ATOM   2274  N   THR A 177      54.450  47.750  62.850  1.00  0.00           N  
ATOM   2275  H   THR A 177      54.280  48.110  61.910  1.00  0.00           H  
ATOM   2276  CA  THR A 177      55.760  47.980  63.450  1.00  0.00           C  
ATOM   2277  HA  THR A 177      55.810  47.610  64.480  1.00  0.00           H  
ATOM   2278  CB  THR A 177      56.840  47.310  62.620  1.00  0.00           C  
ATOM   2279  HB  THR A 177      57.740  47.350  63.230  1.00  0.00           H  
ATOM   2280  CG2 THR A 177      56.580  45.880  62.040  1.00  0.00           C  
ATOM   2281 HG21 THR A 177      55.660  45.820  61.460  1.00  0.00           H  
ATOM   2282 HG22 THR A 177      57.440  45.600  61.460  1.00  0.00           H  
ATOM   2283 HG23 THR A 177      56.480  45.230  62.920  1.00  0.00           H  
ATOM   2284  OG1 THR A 177      57.180  47.980  61.460  1.00  0.00           O  
ATOM   2285  HG1 THR A 177      57.910  47.510  61.040  1.00  0.00           H  
ATOM   2286  C   THR A 177      56.190  49.470  63.620  1.00  0.00           C  
ATOM   2287  O   THR A 177      55.500  50.330  63.080  1.00  0.00           O  
ATOM   2288  N   SER A 178      57.190  49.890  64.350  1.00  0.00           N  
ATOM   2289  H   SER A 178      57.560  49.090  64.840  1.00  0.00           H  
ATOM   2290  CA  SER A 178      57.640  51.260  64.470  1.00  0.00           C  
ATOM   2291  HA  SER A 178      56.890  51.860  64.980  1.00  0.00           H  
ATOM   2292  CB  SER A 178      58.860  51.420  65.370  1.00  0.00           C  
ATOM   2293  HB3 SER A 178      58.770  50.910  66.330  1.00  0.00           H  
ATOM   2294  HB2 SER A 178      59.060  52.480  65.560  1.00  0.00           H  
ATOM   2295  OG  SER A 178      59.940  50.750  64.700  1.00  0.00           O  
ATOM   2296  HG  SER A 178      60.270  50.040  65.260  1.00  0.00           H  
ATOM   2297  C   SER A 178      57.860  51.910  63.110  1.00  0.00           C  
ATOM   2298  O   SER A 178      57.650  53.080  62.960  1.00  0.00           O  
ATOM   2299  N   ASN A 179      58.230  51.100  62.160  1.00  0.00           N  
ATOM   2300  H   ASN A 179      58.340  50.120  62.370  1.00  0.00           H  
ATOM   2301  CA  ASN A 179      58.490  51.520  60.760  1.00  0.00           C  
ATOM   2302  HA  ASN A 179      59.180  52.380  60.800  1.00  0.00           H  
ATOM   2303  CB  ASN A 179      59.210  50.320  60.140  1.00  0.00           C  
ATOM   2304  HB3 ASN A 179      59.450  50.570  59.100  1.00  0.00           H  
ATOM   2305  HB2 ASN A 179      58.550  49.450  60.130  1.00  0.00           H  
ATOM   2306  CG  ASN A 179      60.460  49.870  60.850  1.00  0.00           C  
ATOM   2307  OD1 ASN A 179      61.350  50.690  61.220  1.00  0.00           O  
ATOM   2308  ND2 ASN A 179      60.480  48.630  61.370  1.00  0.00           N  
ATOM   2309 HD21 ASN A 179      59.990  47.940  60.820  1.00  0.00           H  
ATOM   2310 HD22 ASN A 179      61.220  48.250  61.940  1.00  0.00           H  
ATOM   2311  C   ASN A 179      57.270  51.880  59.840  1.00  0.00           C  
ATOM   2312  O   ASN A 179      57.490  52.360  58.760  1.00  0.00           O  
ATOM   2313  N   MET A 180      56.050  51.730  60.280  1.00  0.00           N  
ATOM   2314  H   MET A 180      55.910  51.500  61.250  1.00  0.00           H  
ATOM   2315  CA  MET A 180      54.900  51.810  59.430  1.00  0.00           C  
ATOM   2316  HA  MET A 180      55.170  52.440  58.570  1.00  0.00           H  
ATOM   2317  CB  MET A 180      54.620  50.400  58.790  1.00  0.00           C  
ATOM   2318  HB3 MET A 180      55.430  50.120  58.110  1.00  0.00           H  
ATOM   2319  HB2 MET A 180      53.670  50.460  58.270  1.00  0.00           H  
ATOM   2320  CG  MET A 180      54.460  49.310  59.800  1.00  0.00           C  
ATOM   2321  HG3 MET A 180      53.700  49.610  60.510  1.00  0.00           H  
ATOM   2322  HG2 MET A 180      55.340  49.210  60.440  1.00  0.00           H  
ATOM   2323  SD  MET A 180      54.230  47.690  59.080  1.00  0.00           S  
ATOM   2324  CE  MET A 180      55.660  47.550  57.990  1.00  0.00           C  
ATOM   2325  HE1 MET A 180      56.590  47.910  58.430  1.00  0.00           H  
ATOM   2326  HE2 MET A 180      55.810  46.490  57.740  1.00  0.00           H  
ATOM   2327  HE3 MET A 180      55.500  48.020  57.020  1.00  0.00           H  
ATOM   2328  C   MET A 180      53.680  52.530  60.010  1.00  0.00           C  
ATOM   2329  O   MET A 180      53.590  52.800  61.180  1.00  0.00           O  
ATOM   2330  N   PHE A 181      52.820  52.960  59.110  1.00  0.00           N  
ATOM   2331  H   PHE A 181      52.880  52.780  58.130  1.00  0.00           H  
ATOM   2332  CA  PHE A 181      51.660  53.810  59.400  1.00  0.00           C  
ATOM   2333  HA  PHE A 181      51.300  53.520  60.380  1.00  0.00           H  
ATOM   2334  CB  PHE A 181      52.140  55.250  59.480  1.00  0.00           C  
ATOM   2335  HB3 PHE A 181      53.070  55.330  60.040  1.00  0.00           H  
ATOM   2336  HB2 PHE A 181      51.340  55.830  59.940  1.00  0.00           H  
ATOM   2337  CG  PHE A 181      52.570  55.820  58.160  1.00  0.00           C  
ATOM   2338  CD1 PHE A 181      53.850  55.680  57.580  1.00  0.00           C  
ATOM   2339  HD1 PHE A 181      54.470  54.970  58.100  1.00  0.00           H  
ATOM   2340  CE1 PHE A 181      54.160  56.360  56.360  1.00  0.00           C  
ATOM   2341  HE1 PHE A 181      55.140  56.320  55.880  1.00  0.00           H  
ATOM   2342  CZ  PHE A 181      53.220  57.240  55.760  1.00  0.00           C  
ATOM   2343  HZ  PHE A 181      53.440  57.780  54.840  1.00  0.00           H  
ATOM   2344  CE2 PHE A 181      51.940  57.330  56.300  1.00  0.00           C  
ATOM   2345  HE2 PHE A 181      51.190  57.920  55.810  1.00  0.00           H  
ATOM   2346  CD2 PHE A 181      51.580  56.590  57.500  1.00  0.00           C  
ATOM   2347  HD2 PHE A 181      50.550  56.630  57.830  1.00  0.00           H  
ATOM   2348  C   PHE A 181      50.430  53.590  58.440  1.00  0.00           C  
ATOM   2349  O   PHE A 181      50.690  53.260  57.250  1.00  0.00           O  
ATOM   2350  N   CYS A 182      49.230  53.600  58.990  1.00  0.00           N  
ATOM   2351  H   CYS A 182      49.130  53.880  59.960  1.00  0.00           H  
ATOM   2352  CA  CYS A 182      48.030  53.590  58.120  1.00  0.00           C  
ATOM   2353  HA  CYS A 182      48.190  53.000  57.220  1.00  0.00           H  
ATOM   2354  CB  CYS A 182      46.920  52.830  58.860  1.00  0.00           C  
ATOM   2355  HB3 CYS A 182      46.100  52.780  58.130  1.00  0.00           H  
ATOM   2356  HB2 CYS A 182      46.660  53.470  59.700  1.00  0.00           H  
ATOM   2357  SG  CYS A 182      47.120  51.130  59.390  1.00  0.00           S  
ATOM   2358  C   CYS A 182      47.640  54.990  57.670  1.00  0.00           C  
ATOM   2359  O   CYS A 182      47.760  55.900  58.480  1.00  0.00           O  
ATOM   2360  N   ALA A 183      47.130  55.240  56.470  1.00  0.00           N  
ATOM   2361  H   ALA A 183      47.120  54.500  55.770  1.00  0.00           H  
ATOM   2362  CA  ALA A 183      46.740  56.600  56.060  1.00  0.00           C  
ATOM   2363  HA  ALA A 183      46.290  57.060  56.940  1.00  0.00           H  
ATOM   2364  CB  ALA A 183      47.960  57.460  55.680  1.00  0.00           C  
ATOM   2365  HB1 ALA A 183      48.390  57.020  54.780  1.00  0.00           H  
ATOM   2366  HB2 ALA A 183      47.650  58.470  55.420  1.00  0.00           H  
ATOM   2367  HB3 ALA A 183      48.710  57.490  56.480  1.00  0.00           H  
ATOM   2368  C   ALA A 183      45.530  56.600  55.020  1.00  0.00           C  
ATOM   2369  O   ALA A 183      45.540  55.660  54.240  1.00  0.00           O  
ATOM   2370  N   GLY A 184      44.620  57.570  55.000  1.00  0.00           N  
ATOM   2371  H   GLY A 184      44.700  58.310  55.680  1.00  0.00           H  
ATOM   2372  CA  GLY A 184      43.390  57.440  54.270  1.00  0.00           C  
ATOM   2373  HA3 GLY A 184      43.330  56.500  53.740  1.00  0.00           H  
ATOM   2374  HA2 GLY A 184      43.230  58.270  53.570  1.00  0.00           H  
ATOM   2375  C   GLY A 184      42.160  57.370  55.230  1.00  0.00           C  
ATOM   2376  O   GLY A 184      42.140  58.020  56.280  1.00  0.00           O  
ATOM   2377  N   TYR A 185      41.200  56.510  54.930  1.00  0.00           N  
ATOM   2378  H   TYR A 185      41.340  55.920  54.120  1.00  0.00           H  
ATOM   2379  CA  TYR A 185      39.950  56.450  55.690  1.00  0.00           C  
ATOM   2380  HA  TYR A 185      40.170  56.950  56.630  1.00  0.00           H  
ATOM   2381  CB  TYR A 185      38.850  57.240  54.930  1.00  0.00           C  
ATOM   2382  HB3 TYR A 185      38.330  57.820  55.690  1.00  0.00           H  
ATOM   2383  HB2 TYR A 185      38.180  56.540  54.430  1.00  0.00           H  
ATOM   2384  CG  TYR A 185      39.390  58.220  53.970  1.00  0.00           C  
ATOM   2385  CD1 TYR A 185      39.600  58.000  52.610  1.00  0.00           C  
ATOM   2386  HD1 TYR A 185      39.530  56.970  52.280  1.00  0.00           H  
ATOM   2387  CE1 TYR A 185      40.130  59.060  51.770  1.00  0.00           C  
ATOM   2388  HE1 TYR A 185      40.510  58.830  50.790  1.00  0.00           H  
ATOM   2389  CZ  TYR A 185      40.240  60.340  52.280  1.00  0.00           C  
ATOM   2390  OH  TYR A 185      40.710  61.350  51.610  1.00  0.00           O  
ATOM   2391  HH  TYR A 185      41.440  61.040  51.060  1.00  0.00           H  
ATOM   2392  CE2 TYR A 185      39.890  60.590  53.670  1.00  0.00           C  
ATOM   2393  HE2 TYR A 185      40.070  61.580  54.060  1.00  0.00           H  
ATOM   2394  CD2 TYR A 185      39.580  59.510  54.490  1.00  0.00           C  
ATOM   2395  HD2 TYR A 185      39.490  59.690  55.560  1.00  0.00           H  
ATOM   2396  C   TYR A 185      39.430  55.100  56.080  1.00  0.00           C  
ATOM   2397  O   TYR A 185      39.610  54.180  55.260  1.00  0.00           O  
ATOM   2398  N   LEU A 186      38.800  54.930  57.220  1.00  0.00           N  
ATOM   2399  H   LEU A 186      38.780  55.820  57.720  1.00  0.00           H  
ATOM   2400  CA  LEU A 186      38.390  53.610  57.750  1.00  0.00           C  
ATOM   2401  HA  LEU A 186      39.140  52.880  57.470  1.00  0.00           H  
ATOM   2402  CB  LEU A 186      38.190  53.720  59.260  1.00  0.00           C  
ATOM   2403  HB3 LEU A 186      37.680  52.770  59.470  1.00  0.00           H  
ATOM   2404  HB2 LEU A 186      37.430  54.460  59.500  1.00  0.00           H  
ATOM   2405  CG  LEU A 186      39.430  53.840  60.180  1.00  0.00           C  
ATOM   2406  HG  LEU A 186      39.820  54.840  59.990  1.00  0.00           H  
ATOM   2407  CD1 LEU A 186      38.970  53.770  61.670  1.00  0.00           C  
ATOM   2408 HD11 LEU A 186      37.970  54.130  61.840  1.00  0.00           H  
ATOM   2409 HD12 LEU A 186      39.110  52.740  62.030  1.00  0.00           H  
ATOM   2410 HD13 LEU A 186      39.670  54.400  62.240  1.00  0.00           H  
ATOM   2411  CD2 LEU A 186      40.550  52.850  59.930  1.00  0.00           C  
ATOM   2412 HD21 LEU A 186      41.320  53.030  60.690  1.00  0.00           H  
ATOM   2413 HD22 LEU A 186      40.190  51.820  59.980  1.00  0.00           H  
ATOM   2414 HD23 LEU A 186      40.950  52.980  58.930  1.00  0.00           H  
ATOM   2415  C   LEU A 186      37.110  53.180  57.110  1.00  0.00           C  
ATOM   2416  O   LEU A 186      36.820  52.000  57.090  1.00  0.00           O  
ATOM   2417  N   GLU A 187      36.310  54.110  56.580  1.00  0.00           N  
ATOM   2418  H   GLU A 187      36.650  55.050  56.580  1.00  0.00           H  
ATOM   2419  CA  GLU A 187      35.160  53.800  55.700  1.00  0.00           C  
ATOM   2420  HA  GLU A 187      34.570  52.990  56.130  1.00  0.00           H  
ATOM   2421  CB  GLU A 187      34.310  55.110  55.510  1.00  0.00           C  
ATOM   2422  HB3 GLU A 187      33.740  55.260  56.430  1.00  0.00           H  
ATOM   2423  HB2 GLU A 187      33.590  54.870  54.730  1.00  0.00           H  
ATOM   2424  CG  GLU A 187      35.070  56.440  55.220  1.00  0.00           C  
ATOM   2425  HG3 GLU A 187      34.500  57.000  54.480  1.00  0.00           H  
ATOM   2426  HG2 GLU A 187      35.950  56.270  54.620  1.00  0.00           H  
ATOM   2427  CD  GLU A 187      35.350  57.350  56.450  1.00  0.00           C  
ATOM   2428  OE1 GLU A 187      36.360  57.130  57.130  1.00  0.00           O  
ATOM   2429  OE2 GLU A 187      34.660  58.350  56.620  1.00  0.00           O  
ATOM   2430  C   GLU A 187      35.620  53.300  54.280  1.00  0.00           C  
ATOM   2431  O   GLU A 187      34.780  52.900  53.480  1.00  0.00           O  
ATOM   2432  N   GLY A 188      36.900  53.460  53.930  1.00  0.00           N  
ATOM   2433  H   GLY A 188      37.550  53.680  54.670  1.00  0.00           H  
ATOM   2434  CA  GLY A 188      37.440  53.160  52.600  1.00  0.00           C  
ATOM   2435  HA3 GLY A 188      37.010  52.190  52.360  1.00  0.00           H  
ATOM   2436  HA2 GLY A 188      38.520  53.010  52.600  1.00  0.00           H  
ATOM   2437  C   GLY A 188      37.020  54.150  51.530  1.00  0.00           C  
ATOM   2438  O   GLY A 188      37.280  55.330  51.660  1.00  0.00           O  
ATOM   2439  N   GLY A 189      36.420  53.660  50.370  1.00  0.00           N  
ATOM   2440  H   GLY A 189      36.130  52.690  50.360  1.00  0.00           H  
ATOM   2441  CA  GLY A 189      35.930  54.480  49.290  1.00  0.00           C  
ATOM   2442  HA3 GLY A 189      35.540  55.430  49.660  1.00  0.00           H  
ATOM   2443  HA2 GLY A 189      35.150  53.990  48.680  1.00  0.00           H  
ATOM   2444  C   GLY A 189      37.050  54.980  48.360  1.00  0.00           C  
ATOM   2445  O   GLY A 189      37.040  54.650  47.220  1.00  0.00           O  
ATOM   2446  N   LYS A 190      38.090  55.710  48.850  1.00  0.00           N  
ATOM   2447  H   LYS A 190      37.990  56.020  49.810  1.00  0.00           H  
ATOM   2448  CA  LYS A 190      39.170  56.320  48.110  1.00  0.00           C  
ATOM   2449  HA  LYS A 190      39.250  55.960  47.080  1.00  0.00           H  
ATOM   2450  CB  LYS A 190      38.960  57.770  47.940  1.00  0.00           C  
ATOM   2451  HB3 LYS A 190      39.640  58.130  47.170  1.00  0.00           H  
ATOM   2452  HB2 LYS A 190      39.250  58.210  48.890  1.00  0.00           H  
ATOM   2453  CG  LYS A 190      37.530  58.300  47.660  1.00  0.00           C  
ATOM   2454  HG3 LYS A 190      36.900  58.010  48.500  1.00  0.00           H  
ATOM   2455  HG2 LYS A 190      37.080  57.850  46.770  1.00  0.00           H  
ATOM   2456  CD  LYS A 190      37.460  59.820  47.520  1.00  0.00           C  
ATOM   2457  HD3 LYS A 190      38.020  60.220  46.680  1.00  0.00           H  
ATOM   2458  HD2 LYS A 190      37.920  60.250  48.410  1.00  0.00           H  
ATOM   2459  CE  LYS A 190      35.950  60.300  47.480  1.00  0.00           C  
ATOM   2460  HE3 LYS A 190      35.310  59.720  48.160  1.00  0.00           H  
ATOM   2461  HE2 LYS A 190      35.620  59.990  46.500  1.00  0.00           H  
ATOM   2462  NZ  LYS A 190      35.860  61.760  47.690  1.00  0.00           N  
ATOM   2463  HZ1 LYS A 190      36.600  62.080  48.280  1.00  0.00           H  
ATOM   2464  HZ2 LYS A 190      35.680  62.270  46.830  1.00  0.00           H  
ATOM   2465  HZ3 LYS A 190      35.090  61.980  48.310  1.00  0.00           H  
ATOM   2466  C   LYS A 190      40.560  56.000  48.650  1.00  0.00           C  
ATOM   2467  O   LYS A 190      40.810  56.280  49.870  1.00  0.00           O  
ATOM   2468  N   ASP A 191      41.430  55.320  47.950  1.00  0.00           N  
ATOM   2469  H   ASP A 191      41.400  55.120  46.960  1.00  0.00           H  
ATOM   2470  CA  ASP A 191      42.530  54.590  48.650  1.00  0.00           C  
ATOM   2471  HA  ASP A 191      42.860  55.120  49.530  1.00  0.00           H  
ATOM   2472  CB  ASP A 191      41.890  53.280  49.250  1.00  0.00           C  
ATOM   2473  HB3 ASP A 191      41.850  52.540  48.450  1.00  0.00           H  
ATOM   2474  HB2 ASP A 191      40.930  53.530  49.690  1.00  0.00           H  
ATOM   2475  CG  ASP A 191      42.730  52.710  50.440  1.00  0.00           C  
ATOM   2476  OD1 ASP A 191      43.610  53.410  50.980  1.00  0.00           O  
ATOM   2477  OD2 ASP A 191      42.390  51.570  50.870  1.00  0.00           O  
ATOM   2478  C   ASP A 191      43.740  54.330  47.750  1.00  0.00           C  
ATOM   2479  O   ASP A 191      43.800  54.560  46.520  1.00  0.00           O  
ATOM   2480  N   SER A 192      44.790  53.790  48.410  1.00  0.00           N  
ATOM   2481  H   SER A 192      44.770  53.730  49.410  1.00  0.00           H  
ATOM   2482  CA  SER A 192      45.980  53.180  47.690  1.00  0.00           C  
ATOM   2483  HA  SER A 192      46.140  53.600  46.700  1.00  0.00           H  
ATOM   2484  CB  SER A 192      47.210  53.250  48.560  1.00  0.00           C  
ATOM   2485  HB3 SER A 192      47.440  54.310  48.680  1.00  0.00           H  
ATOM   2486  HB2 SER A 192      48.020  52.740  48.030  1.00  0.00           H  
ATOM   2487  OG  SER A 192      46.980  52.680  49.790  1.00  0.00           O  
ATOM   2488  HG  SER A 192      46.240  53.150  50.210  1.00  0.00           H  
ATOM   2489  C   SER A 192      45.640  51.690  47.350  1.00  0.00           C  
ATOM   2490  O   SER A 192      44.930  50.990  48.080  1.00  0.00           O  
ATOM   2491  N   CYS A 193      46.340  51.200  46.320  1.00  0.00           N  
ATOM   2492  H   CYS A 193      46.850  51.870  45.770  1.00  0.00           H  
ATOM   2493  CA  CYS A 193      46.160  49.890  45.770  1.00  0.00           C  
ATOM   2494  HA  CYS A 193      45.950  49.170  46.570  1.00  0.00           H  
ATOM   2495  CB  CYS A 193      44.900  49.840  44.830  1.00  0.00           C  
ATOM   2496  HB3 CYS A 193      45.070  50.280  43.850  1.00  0.00           H  
ATOM   2497  HB2 CYS A 193      44.190  50.490  45.340  1.00  0.00           H  
ATOM   2498  SG  CYS A 193      44.160  48.240  44.580  1.00  0.00           S  
ATOM   2499  C   CYS A 193      47.430  49.360  45.120  1.00  0.00           C  
ATOM   2500  O   CYS A 193      48.430  50.070  44.950  1.00  0.00           O  
ATOM   2501  N   GLN A 194      47.330  48.090  44.730  1.00  0.00           N  
ATOM   2502  H   GLN A 194      46.490  47.570  44.900  1.00  0.00           H  
ATOM   2503  CA  GLN A 194      48.370  47.380  44.010  1.00  0.00           C  
ATOM   2504  HA  GLN A 194      49.190  47.170  44.680  1.00  0.00           H  
ATOM   2505  CB  GLN A 194      47.900  45.940  43.600  1.00  0.00           C  
ATOM   2506  HB3 GLN A 194      48.330  45.580  42.660  1.00  0.00           H  
ATOM   2507  HB2 GLN A 194      46.850  45.900  43.330  1.00  0.00           H  
ATOM   2508  CG  GLN A 194      48.130  44.780  44.670  1.00  0.00           C  
ATOM   2509  HG3 GLN A 194      49.190  44.730  44.880  1.00  0.00           H  
ATOM   2510  HG2 GLN A 194      47.630  43.960  44.140  1.00  0.00           H  
ATOM   2511  CD  GLN A 194      47.360  44.950  45.970  1.00  0.00           C  
ATOM   2512  OE1 GLN A 194      46.370  45.660  46.020  1.00  0.00           O  
ATOM   2513  NE2 GLN A 194      47.830  44.320  47.020  1.00  0.00           N  
ATOM   2514 HE21 GLN A 194      48.630  43.700  46.920  1.00  0.00           H  
ATOM   2515 HE22 GLN A 194      47.470  44.490  47.950  1.00  0.00           H  
ATOM   2516  C   GLN A 194      48.860  48.160  42.790  1.00  0.00           C  
ATOM   2517  O   GLN A 194      48.060  48.650  41.980  1.00  0.00           O  
ATOM   2518  N   GLY A 195      50.220  48.230  42.700  1.00  0.00           N  
ATOM   2519  H   GLY A 195      50.830  47.880  43.430  1.00  0.00           H  
ATOM   2520  CA  GLY A 195      50.890  48.940  41.620  1.00  0.00           C  
ATOM   2521  HA3 GLY A 195      50.360  48.810  40.680  1.00  0.00           H  
ATOM   2522  HA2 GLY A 195      51.880  48.510  41.480  1.00  0.00           H  
ATOM   2523  C   GLY A 195      51.010  50.430  41.840  1.00  0.00           C  
ATOM   2524  O   GLY A 195      51.670  51.050  41.050  1.00  0.00           O  
ATOM   2525  N   ASP A 196      50.400  51.030  42.890  1.00  0.00           N  
ATOM   2526  H   ASP A 196      49.790  50.490  43.500  1.00  0.00           H  
ATOM   2527  CA  ASP A 196      50.930  52.320  43.400  1.00  0.00           C  
ATOM   2528  HA  ASP A 196      50.970  53.020  42.560  1.00  0.00           H  
ATOM   2529  CB  ASP A 196      49.850  52.860  44.360  1.00  0.00           C  
ATOM   2530  HB3 ASP A 196      50.290  53.770  44.790  1.00  0.00           H  
ATOM   2531  HB2 ASP A 196      49.780  52.150  45.180  1.00  0.00           H  
ATOM   2532  CG  ASP A 196      48.540  53.240  43.700  1.00  0.00           C  
ATOM   2533  OD1 ASP A 196      48.520  53.770  42.540  1.00  0.00           O  
ATOM   2534  OD2 ASP A 196      47.470  53.230  44.330  1.00  0.00           O  
ATOM   2535  C   ASP A 196      52.320  52.200  44.100  1.00  0.00           C  
ATOM   2536  O   ASP A 196      52.810  53.200  44.630  1.00  0.00           O  
ATOM   2537  N   SER A 197      52.910  50.960  44.200  1.00  0.00           N  
ATOM   2538  H   SER A 197      52.380  50.130  44.030  1.00  0.00           H  
ATOM   2539  CA  SER A 197      54.050  50.740  45.070  1.00  0.00           C  
ATOM   2540  HA  SER A 197      53.740  50.880  46.100  1.00  0.00           H  
ATOM   2541  CB  SER A 197      54.650  49.330  44.860  1.00  0.00           C  
ATOM   2542  HB3 SER A 197      55.710  49.230  45.070  1.00  0.00           H  
ATOM   2543  HB2 SER A 197      54.590  49.030  43.810  1.00  0.00           H  
ATOM   2544  OG  SER A 197      54.010  48.420  45.750  1.00  0.00           O  
ATOM   2545  HG  SER A 197      53.130  48.250  45.410  1.00  0.00           H  
ATOM   2546  C   SER A 197      55.220  51.720  44.930  1.00  0.00           C  
ATOM   2547  O   SER A 197      55.630  52.080  43.850  1.00  0.00           O  
ATOM   2548  N   GLY A 198      55.860  52.040  46.100  1.00  0.00           N  
ATOM   2549  H   GLY A 198      55.580  51.520  46.910  1.00  0.00           H  
ATOM   2550  CA  GLY A 198      57.120  52.810  46.120  1.00  0.00           C  
ATOM   2551  HA3 GLY A 198      57.890  52.430  45.450  1.00  0.00           H  
ATOM   2552  HA2 GLY A 198      57.570  52.870  47.120  1.00  0.00           H  
ATOM   2553  C   GLY A 198      56.880  54.300  45.740  1.00  0.00           C  
ATOM   2554  O   GLY A 198      57.720  55.150  46.050  1.00  0.00           O  
ATOM   2555  N   GLY A 199      55.710  54.720  45.340  1.00  0.00           N  
ATOM   2556  H   GLY A 199      55.060  54.010  45.020  1.00  0.00           H  
ATOM   2557  CA  GLY A 199      55.240  56.100  45.220  1.00  0.00           C  
ATOM   2558  HA3 GLY A 199      54.230  56.170  44.810  1.00  0.00           H  
ATOM   2559  HA2 GLY A 199      55.960  56.510  44.520  1.00  0.00           H  
ATOM   2560  C   GLY A 199      55.250  56.740  46.640  1.00  0.00           C  
ATOM   2561  O   GLY A 199      54.910  56.100  47.650  1.00  0.00           O  
ATOM   2562  N   PRO A 200      55.650  58.050  46.680  1.00  0.00           N  
ATOM   2563  CD  PRO A 200      55.870  58.930  45.590  1.00  0.00           C  
ATOM   2564  HD3 PRO A 200      55.050  58.790  44.870  1.00  0.00           H  
ATOM   2565  HD2 PRO A 200      56.770  58.640  45.040  1.00  0.00           H  
ATOM   2566  CG  PRO A 200      56.080  60.330  46.190  1.00  0.00           C  
ATOM   2567  HG3 PRO A 200      55.090  60.780  46.230  1.00  0.00           H  
ATOM   2568  HG2 PRO A 200      56.750  60.920  45.550  1.00  0.00           H  
ATOM   2569  CB  PRO A 200      56.620  60.090  47.540  1.00  0.00           C  
ATOM   2570  HB3 PRO A 200      56.430  60.960  48.170  1.00  0.00           H  
ATOM   2571  HB2 PRO A 200      57.700  59.900  47.560  1.00  0.00           H  
ATOM   2572  CA  PRO A 200      55.890  58.770  47.930  1.00  0.00           C  
ATOM   2573  HA  PRO A 200      56.610  58.290  48.590  1.00  0.00           H  
ATOM   2574  C   PRO A 200      54.600  59.120  48.610  1.00  0.00           C  
ATOM   2575  O   PRO A 200      53.570  59.420  48.020  1.00  0.00           O  
ATOM   2576  N   VAL A 201      54.730  59.320  49.930  1.00  0.00           N  
ATOM   2577  H   VAL A 201      55.580  58.990  50.370  1.00  0.00           H  
ATOM   2578  CA  VAL A 201      53.840  60.080  50.820  1.00  0.00           C  
ATOM   2579  HA  VAL A 201      52.920  60.210  50.250  1.00  0.00           H  
ATOM   2580  CB  VAL A 201      53.420  59.220  52.070  1.00  0.00           C  
ATOM   2581  HB  VAL A 201      54.330  58.870  52.560  1.00  0.00           H  
ATOM   2582  CG1 VAL A 201      52.720  60.080  53.120  1.00  0.00           C  
ATOM   2583 HG11 VAL A 201      52.070  59.400  53.680  1.00  0.00           H  
ATOM   2584 HG12 VAL A 201      53.400  60.430  53.890  1.00  0.00           H  
ATOM   2585 HG13 VAL A 201      52.160  60.920  52.720  1.00  0.00           H  
ATOM   2586  CG2 VAL A 201      52.490  58.100  51.560  1.00  0.00           C  
ATOM   2587 HG21 VAL A 201      51.530  58.550  51.300  1.00  0.00           H  
ATOM   2588 HG22 VAL A 201      52.900  57.470  50.770  1.00  0.00           H  
ATOM   2589 HG23 VAL A 201      52.330  57.460  52.430  1.00  0.00           H  
ATOM   2590  C   VAL A 201      54.470  61.410  51.150  1.00  0.00           C  
ATOM   2591  O   VAL A 201      55.650  61.490  51.540  1.00  0.00           O  
ATOM   2592  N   VAL A 202      53.710  62.500  51.040  1.00  0.00           N  
ATOM   2593  H   VAL A 202      52.710  62.460  50.920  1.00  0.00           H  
ATOM   2594  CA  VAL A 202      54.160  63.870  51.340  1.00  0.00           C  
ATOM   2595  HA  VAL A 202      55.090  63.690  51.900  1.00  0.00           H  
ATOM   2596  CB  VAL A 202      54.470  64.640  50.070  1.00  0.00           C  
ATOM   2597  HB  VAL A 202      53.520  64.750  49.540  1.00  0.00           H  
ATOM   2598  CG1 VAL A 202      55.100  65.950  50.490  1.00  0.00           C  
ATOM   2599 HG11 VAL A 202      55.950  65.890  51.170  1.00  0.00           H  
ATOM   2600 HG12 VAL A 202      55.420  66.320  49.510  1.00  0.00           H  
ATOM   2601 HG13 VAL A 202      54.430  66.650  50.980  1.00  0.00           H  
ATOM   2602  CG2 VAL A 202      55.520  64.010  49.160  1.00  0.00           C  
ATOM   2603 HG21 VAL A 202      55.080  63.140  48.660  1.00  0.00           H  
ATOM   2604 HG22 VAL A 202      55.730  64.680  48.340  1.00  0.00           H  
ATOM   2605 HG23 VAL A 202      56.400  63.720  49.730  1.00  0.00           H  
ATOM   2606  C   VAL A 202      53.240  64.660  52.240  1.00  0.00           C  
ATOM   2607  O   VAL A 202      52.020  64.620  52.070  1.00  0.00           O  
ATOM   2608  N   CYS A 203      53.660  65.200  53.330  1.00  0.00           N  
ATOM   2609  H   CYS A 203      54.640  65.120  53.600  1.00  0.00           H  
ATOM   2610  CA  CYS A 203      52.940  65.920  54.370  1.00  0.00           C  
ATOM   2611  HA  CYS A 203      51.960  66.170  53.990  1.00  0.00           H  
ATOM   2612  CB  CYS A 203      52.780  64.980  55.590  1.00  0.00           C  
ATOM   2613  HB3 CYS A 203      52.030  65.420  56.250  1.00  0.00           H  
ATOM   2614  HB2 CYS A 203      53.680  64.960  56.210  1.00  0.00           H  
ATOM   2615  SG  CYS A 203      52.390  63.190  55.230  1.00  0.00           S  
ATOM   2616  C   CYS A 203      53.720  67.220  54.650  1.00  0.00           C  
ATOM   2617  O   CYS A 203      54.900  67.150  55.000  1.00  0.00           O  
ATOM   2618  N   SER A 204      53.030  68.350  54.550  1.00  0.00           N  
ATOM   2619  H   SER A 204      52.070  68.240  54.270  1.00  0.00           H  
ATOM   2620  CA  SER A 204      53.530  69.690  54.910  1.00  0.00           C  
ATOM   2621  HA  SER A 204      52.810  70.450  54.610  1.00  0.00           H  
ATOM   2622  CB  SER A 204      53.630  69.880  56.420  1.00  0.00           C  
ATOM   2623  HB3 SER A 204      53.940  70.880  56.720  1.00  0.00           H  
ATOM   2624  HB2 SER A 204      54.360  69.200  56.860  1.00  0.00           H  
ATOM   2625  OG  SER A 204      52.400  69.630  56.990  1.00  0.00           O  
ATOM   2626  HG  SER A 204      52.370  70.310  57.670  1.00  0.00           H  
ATOM   2627  C   SER A 204      54.910  69.880  54.260  1.00  0.00           C  
ATOM   2628  O   SER A 204      55.970  70.030  54.870  1.00  0.00           O  
ATOM   2629  N   GLY A 205      54.870  69.760  52.970  1.00  0.00           N  
ATOM   2630  H   GLY A 205      53.980  69.490  52.570  1.00  0.00           H  
ATOM   2631  CA  GLY A 205      56.070  70.100  52.150  1.00  0.00           C  
ATOM   2632  HA3 GLY A 205      56.450  71.080  52.410  1.00  0.00           H  
ATOM   2633  HA2 GLY A 205      55.730  70.280  51.130  1.00  0.00           H  
ATOM   2634  C   GLY A 205      57.180  69.010  52.140  1.00  0.00           C  
ATOM   2635  O   GLY A 205      58.000  69.110  51.200  1.00  0.00           O  
ATOM   2636  N   LYS A 206      57.220  68.030  53.080  1.00  0.00           N  
ATOM   2637  H   LYS A 206      56.480  68.000  53.770  1.00  0.00           H  
ATOM   2638  CA  LYS A 206      58.320  67.040  53.230  1.00  0.00           C  
ATOM   2639  HA  LYS A 206      59.020  67.220  52.400  1.00  0.00           H  
ATOM   2640  CB  LYS A 206      59.080  67.270  54.540  1.00  0.00           C  
ATOM   2641  HB3 LYS A 206      59.900  66.580  54.720  1.00  0.00           H  
ATOM   2642  HB2 LYS A 206      58.400  66.990  55.350  1.00  0.00           H  
ATOM   2643  CG  LYS A 206      59.610  68.720  54.790  1.00  0.00           C  
ATOM   2644  HG3 LYS A 206      58.790  69.420  54.770  1.00  0.00           H  
ATOM   2645  HG2 LYS A 206      60.260  69.030  53.960  1.00  0.00           H  
ATOM   2646  CD  LYS A 206      60.270  68.870  56.230  1.00  0.00           C  
ATOM   2647  HD3 LYS A 206      61.070  68.170  56.490  1.00  0.00           H  
ATOM   2648  HD2 LYS A 206      59.380  68.740  56.850  1.00  0.00           H  
ATOM   2649  CE  LYS A 206      60.670  70.310  56.520  1.00  0.00           C  
ATOM   2650  HE3 LYS A 206      61.000  70.380  57.560  1.00  0.00           H  
ATOM   2651  HE2 LYS A 206      59.820  70.990  56.430  1.00  0.00           H  
ATOM   2652  NZ  LYS A 206      61.770  70.810  55.650  1.00  0.00           N  
ATOM   2653  HZ1 LYS A 206      62.150  71.620  56.110  1.00  0.00           H  
ATOM   2654  HZ2 LYS A 206      62.590  70.220  55.570  1.00  0.00           H  
ATOM   2655  HZ3 LYS A 206      61.400  70.940  54.720  1.00  0.00           H  
ATOM   2656  C   LYS A 206      57.920  65.580  53.100  1.00  0.00           C  
ATOM   2657  O   LYS A 206      56.770  65.170  53.360  1.00  0.00           O  
ATOM   2658  N   LEU A 207      58.880  64.740  52.590  1.00  0.00           N  
ATOM   2659  H   LEU A 207      59.770  65.220  52.570  1.00  0.00           H  
ATOM   2660  CA  LEU A 207      58.740  63.300  52.400  1.00  0.00           C  
ATOM   2661  HA  LEU A 207      57.810  63.140  51.850  1.00  0.00           H  
ATOM   2662  CB  LEU A 207      59.990  62.830  51.590  1.00  0.00           C  
ATOM   2663  HB3 LEU A 207      60.920  63.090  52.120  1.00  0.00           H  
ATOM   2664  HB2 LEU A 207      59.880  63.490  50.730  1.00  0.00           H  
ATOM   2665  CG  LEU A 207      60.140  61.340  51.230  1.00  0.00           C  
ATOM   2666  HG  LEU A 207      60.250  60.760  52.150  1.00  0.00           H  
ATOM   2667  CD1 LEU A 207      58.890  60.770  50.530  1.00  0.00           C  
ATOM   2668 HD11 LEU A 207      58.340  61.510  49.960  1.00  0.00           H  
ATOM   2669 HD12 LEU A 207      59.090  59.950  49.850  1.00  0.00           H  
ATOM   2670 HD13 LEU A 207      58.180  60.390  51.260  1.00  0.00           H  
ATOM   2671  CD2 LEU A 207      61.370  61.000  50.370  1.00  0.00           C  
ATOM   2672 HD21 LEU A 207      61.050  61.250  49.360  1.00  0.00           H  
ATOM   2673 HD22 LEU A 207      62.190  61.670  50.610  1.00  0.00           H  
ATOM   2674 HD23 LEU A 207      61.680  59.960  50.500  1.00  0.00           H  
ATOM   2675  C   LEU A 207      58.580  62.590  53.800  1.00  0.00           C  
ATOM   2676  O   LEU A 207      59.280  62.680  54.780  1.00  0.00           O  
ATOM   2677  N   GLN A 208      57.540  61.700  53.770  1.00  0.00           N  
ATOM   2678  H   GLN A 208      56.930  61.650  52.970  1.00  0.00           H  
ATOM   2679  CA  GLN A 208      57.030  61.120  55.030  1.00  0.00           C  
ATOM   2680  HA  GLN A 208      57.820  61.050  55.770  1.00  0.00           H  
ATOM   2681  CB  GLN A 208      55.880  62.090  55.550  1.00  0.00           C  
ATOM   2682  HB3 GLN A 208      55.190  61.620  56.250  1.00  0.00           H  
ATOM   2683  HB2 GLN A 208      55.350  62.520  54.690  1.00  0.00           H  
ATOM   2684  CG  GLN A 208      56.450  63.300  56.350  1.00  0.00           C  
ATOM   2685  HG3 GLN A 208      55.590  63.920  56.610  1.00  0.00           H  
ATOM   2686  HG2 GLN A 208      57.110  63.860  55.690  1.00  0.00           H  
ATOM   2687  CD  GLN A 208      57.260  62.950  57.640  1.00  0.00           C  
ATOM   2688  OE1 GLN A 208      57.440  61.850  58.160  1.00  0.00           O  
ATOM   2689  NE2 GLN A 208      57.670  63.940  58.370  1.00  0.00           N  
ATOM   2690 HE21 GLN A 208      57.430  64.870  58.080  1.00  0.00           H  
ATOM   2691 HE22 GLN A 208      58.180  63.820  59.240  1.00  0.00           H  
ATOM   2692  C   GLN A 208      56.470  59.660  54.930  1.00  0.00           C  
ATOM   2693  O   GLN A 208      56.220  59.020  55.940  1.00  0.00           O  
ATOM   2694  N   GLY A 209      56.570  59.100  53.700  1.00  0.00           N  
ATOM   2695  H   GLY A 209      56.780  59.760  52.950  1.00  0.00           H  
ATOM   2696  CA  GLY A 209      56.430  57.660  53.480  1.00  0.00           C  
ATOM   2697  HA3 GLY A 209      55.520  57.340  53.980  1.00  0.00           H  
ATOM   2698  HA2 GLY A 209      57.270  57.240  54.030  1.00  0.00           H  
ATOM   2699  C   GLY A 209      56.460  57.080  52.020  1.00  0.00           C  
ATOM   2700  O   GLY A 209      56.840  57.850  51.080  1.00  0.00           O  
ATOM   2701  N   ILE A 210      55.940  55.870  51.770  1.00  0.00           N  
ATOM   2702  H   ILE A 210      55.580  55.370  52.580  1.00  0.00           H  
ATOM   2703  CA  ILE A 210      56.050  55.070  50.500  1.00  0.00           C  
ATOM   2704  HA  ILE A 210      55.810  55.780  49.720  1.00  0.00           H  
ATOM   2705  CB  ILE A 210      57.540  54.610  50.240  1.00  0.00           C  
ATOM   2706  HB  ILE A 210      57.490  53.740  49.570  1.00  0.00           H  
ATOM   2707  CG2 ILE A 210      58.340  55.620  49.430  1.00  0.00           C  
ATOM   2708 HG21 ILE A 210      59.210  55.300  48.870  1.00  0.00           H  
ATOM   2709 HG22 ILE A 210      57.600  56.190  48.900  1.00  0.00           H  
ATOM   2710 HG23 ILE A 210      58.810  56.250  50.200  1.00  0.00           H  
ATOM   2711  CG1 ILE A 210      58.230  54.270  51.530  1.00  0.00           C  
ATOM   2712 HG13 ILE A 210      57.500  53.820  52.200  1.00  0.00           H  
ATOM   2713 HG12 ILE A 210      58.500  55.190  52.050  1.00  0.00           H  
ATOM   2714  CD1 ILE A 210      59.420  53.280  51.550  1.00  0.00           C  
ATOM   2715 HD11 ILE A 210      59.970  53.400  50.620  1.00  0.00           H  
ATOM   2716 HD12 ILE A 210      60.040  53.460  52.430  1.00  0.00           H  
ATOM   2717 HD13 ILE A 210      59.050  52.250  51.520  1.00  0.00           H  
ATOM   2718  C   ILE A 210      55.030  53.910  50.560  1.00  0.00           C  
ATOM   2719  O   ILE A 210      54.980  53.200  51.590  1.00  0.00           O  
ATOM   2720  N   VAL A 211      54.320  53.700  49.450  1.00  0.00           N  
ATOM   2721  H   VAL A 211      54.460  54.330  48.680  1.00  0.00           H  
ATOM   2722  CA  VAL A 211      53.350  52.560  49.330  1.00  0.00           C  
ATOM   2723  HA  VAL A 211      52.610  52.610  50.140  1.00  0.00           H  
ATOM   2724  CB  VAL A 211      52.590  52.530  47.940  1.00  0.00           C  
ATOM   2725  HB  VAL A 211      53.350  52.680  47.170  1.00  0.00           H  
ATOM   2726  CG1 VAL A 211      51.690  51.290  47.740  1.00  0.00           C  
ATOM   2727 HG11 VAL A 211      52.340  50.420  47.620  1.00  0.00           H  
ATOM   2728 HG12 VAL A 211      51.090  51.160  48.630  1.00  0.00           H  
ATOM   2729 HG13 VAL A 211      50.970  51.510  46.950  1.00  0.00           H  
ATOM   2730  CG2 VAL A 211      51.660  53.750  48.000  1.00  0.00           C  
ATOM   2731 HG21 VAL A 211      50.850  53.630  48.720  1.00  0.00           H  
ATOM   2732 HG22 VAL A 211      52.240  54.660  48.220  1.00  0.00           H  
ATOM   2733 HG23 VAL A 211      51.120  53.940  47.070  1.00  0.00           H  
ATOM   2734  C   VAL A 211      54.000  51.160  49.430  1.00  0.00           C  
ATOM   2735  O   VAL A 211      54.890  50.850  48.660  1.00  0.00           O  
ATOM   2736  N   SER A 212      53.520  50.310  50.320  1.00  0.00           N  
ATOM   2737  H   SER A 212      52.730  50.560  50.890  1.00  0.00           H  
ATOM   2738  CA  SER A 212      54.090  49.020  50.670  1.00  0.00           C  
ATOM   2739  HA  SER A 212      54.850  48.650  49.990  1.00  0.00           H  
ATOM   2740  CB  SER A 212      54.890  49.010  51.980  1.00  0.00           C  
ATOM   2741  HB3 SER A 212      55.110  47.980  52.240  1.00  0.00           H  
ATOM   2742  HB2 SER A 212      54.280  49.390  52.810  1.00  0.00           H  
ATOM   2743  OG  SER A 212      56.050  49.790  51.900  1.00  0.00           O  
ATOM   2744  HG  SER A 212      56.660  49.200  51.440  1.00  0.00           H  
ATOM   2745  C   SER A 212      53.000  47.850  50.660  1.00  0.00           C  
ATOM   2746  O   SER A 212      53.010  46.960  49.800  1.00  0.00           O  
ATOM   2747  N   TRP A 213      52.100  47.850  51.690  1.00  0.00           N  
ATOM   2748  H   TRP A 213      52.090  48.640  52.330  1.00  0.00           H  
ATOM   2749  CA  TRP A 213      51.120  46.770  51.870  1.00  0.00           C  
ATOM   2750  HA  TRP A 213      50.930  46.300  50.910  1.00  0.00           H  
ATOM   2751  CB  TRP A 213      51.840  45.670  52.710  1.00  0.00           C  
ATOM   2752  HB3 TRP A 213      52.780  45.490  52.180  1.00  0.00           H  
ATOM   2753  HB2 TRP A 213      51.190  44.790  52.770  1.00  0.00           H  
ATOM   2754  CG  TRP A 213      52.180  45.970  54.150  1.00  0.00           C  
ATOM   2755  CD1 TRP A 213      53.380  46.450  54.560  1.00  0.00           C  
ATOM   2756  HD1 TRP A 213      54.340  46.650  54.110  1.00  0.00           H  
ATOM   2757  NE1 TRP A 213      53.290  46.380  55.950  1.00  0.00           N  
ATOM   2758  HE1 TRP A 213      54.060  46.710  56.520  1.00  0.00           H  
ATOM   2759  CE2 TRP A 213      51.990  46.070  56.460  1.00  0.00           C  
ATOM   2760  CZ2 TRP A 213      51.450  45.830  57.730  1.00  0.00           C  
ATOM   2761  HZ2 TRP A 213      52.160  45.970  58.530  1.00  0.00           H  
ATOM   2762  CH2 TRP A 213      50.140  45.410  57.930  1.00  0.00           C  
ATOM   2763  HH2 TRP A 213      49.720  45.180  58.900  1.00  0.00           H  
ATOM   2764  CZ3 TRP A 213      49.420  45.130  56.760  1.00  0.00           C  
ATOM   2765  HZ3 TRP A 213      48.440  44.690  56.870  1.00  0.00           H  
ATOM   2766  CE3 TRP A 213      50.020  45.190  55.470  1.00  0.00           C  
ATOM   2767  HE3 TRP A 213      49.450  44.770  54.640  1.00  0.00           H  
ATOM   2768  CD2 TRP A 213      51.300  45.750  55.250  1.00  0.00           C  
ATOM   2769  C   TRP A 213      49.710  47.080  52.490  1.00  0.00           C  
ATOM   2770  O   TRP A 213      49.520  48.190  53.020  1.00  0.00           O  
ATOM   2771  N   GLY A 214      48.780  46.120  52.480  1.00  0.00           N  
ATOM   2772  H   GLY A 214      48.940  45.350  51.850  1.00  0.00           H  
ATOM   2773  CA  GLY A 214      47.460  46.280  52.970  1.00  0.00           C  
ATOM   2774  HA3 GLY A 214      46.910  46.900  52.280  1.00  0.00           H  
ATOM   2775  HA2 GLY A 214      47.500  46.870  53.890  1.00  0.00           H  
ATOM   2776  C   GLY A 214      46.710  45.010  53.220  1.00  0.00           C  
ATOM   2777  O   GLY A 214      47.220  43.970  53.690  1.00  0.00           O  
ATOM   2778  N   SER A 215      45.430  45.030  53.040  1.00  0.00           N  
ATOM   2779  H   SER A 215      44.980  45.900  52.840  1.00  0.00           H  
ATOM   2780  CA  SER A 215      44.560  43.860  52.930  1.00  0.00           C  
ATOM   2781  HA  SER A 215      45.100  43.090  52.390  1.00  0.00           H  
ATOM   2782  CB  SER A 215      44.150  43.450  54.360  1.00  0.00           C  
ATOM   2783  HB3 SER A 215      45.110  43.230  54.830  1.00  0.00           H  
ATOM   2784  HB2 SER A 215      43.470  42.630  54.110  1.00  0.00           H  
ATOM   2785  OG  SER A 215      43.460  44.510  55.010  1.00  0.00           O  
ATOM   2786  HG  SER A 215      44.170  45.130  55.160  1.00  0.00           H  
ATOM   2787  C   SER A 215      43.350  44.000  51.970  1.00  0.00           C  
ATOM   2788  O   SER A 215      42.870  43.020  51.500  1.00  0.00           O  
ATOM   2789  N   GLY A 216      42.920  45.190  51.510  1.00  0.00           N  
ATOM   2790  H   GLY A 216      43.340  46.000  51.930  1.00  0.00           H  
ATOM   2791  CA  GLY A 216      42.010  45.430  50.410  1.00  0.00           C  
ATOM   2792  HA3 GLY A 216      41.090  44.970  50.770  1.00  0.00           H  
ATOM   2793  HA2 GLY A 216      42.430  44.940  49.530  1.00  0.00           H  
ATOM   2794  C   GLY A 216      41.680  46.900  50.110  1.00  0.00           C  
ATOM   2795  O   GLY A 216      41.040  47.560  50.930  1.00  0.00           O  
ATOM   2796  N   CYS A 217      42.060  47.450  48.940  1.00  0.00           N  
ATOM   2797  H   CYS A 217      42.430  46.790  48.280  1.00  0.00           H  
ATOM   2798  CA  CYS A 217      41.840  48.720  48.410  1.00  0.00           C  
ATOM   2799  HA  CYS A 217      42.620  49.370  48.830  1.00  0.00           H  
ATOM   2800  CB  CYS A 217      42.090  48.550  46.870  1.00  0.00           C  
ATOM   2801  HB3 CYS A 217      42.290  49.580  46.580  1.00  0.00           H  
ATOM   2802  HB2 CYS A 217      41.240  48.130  46.340  1.00  0.00           H  
ATOM   2803  SG  CYS A 217      43.600  47.610  46.420  1.00  0.00           S  
ATOM   2804  C   CYS A 217      40.350  49.110  48.680  1.00  0.00           C  
ATOM   2805  O   CYS A 217      39.420  48.510  48.180  1.00  0.00           O  
ATOM   2806  N   ALA A 218      40.150  50.240  49.350  1.00  0.00           N  
ATOM   2807  H   ALA A 218      40.910  50.570  49.920  1.00  0.00           H  
ATOM   2808  CA  ALA A 218      38.880  51.000  49.510  1.00  0.00           C  
ATOM   2809  HA  ALA A 218      39.110  51.840  50.170  1.00  0.00           H  
ATOM   2810  CB  ALA A 218      38.400  51.590  48.180  1.00  0.00           C  
ATOM   2811  HB1 ALA A 218      38.790  50.980  47.360  1.00  0.00           H  
ATOM   2812  HB2 ALA A 218      37.320  51.730  48.170  1.00  0.00           H  
ATOM   2813  HB3 ALA A 218      38.830  52.590  48.140  1.00  0.00           H  
ATOM   2814  C   ALA A 218      37.800  50.220  50.260  1.00  0.00           C  
ATOM   2815  O   ALA A 218      36.670  50.670  50.510  1.00  0.00           O  
ATOM   2816  N   GLN A 219      38.120  49.030  50.760  1.00  0.00           N  
ATOM   2817  H   GLN A 219      39.060  48.710  50.580  1.00  0.00           H  
ATOM   2818  CA  GLN A 219      37.270  48.300  51.710  1.00  0.00           C  
ATOM   2819  HA  GLN A 219      36.310  48.290  51.200  1.00  0.00           H  
ATOM   2820  CB  GLN A 219      37.830  46.820  51.910  1.00  0.00           C  
ATOM   2821  HB3 GLN A 219      37.390  46.330  52.780  1.00  0.00           H  
ATOM   2822  HB2 GLN A 219      38.910  46.880  52.070  1.00  0.00           H  
ATOM   2823  CG  GLN A 219      37.690  45.940  50.640  1.00  0.00           C  
ATOM   2824  HG3 GLN A 219      38.130  44.980  50.870  1.00  0.00           H  
ATOM   2825  HG2 GLN A 219      38.140  46.450  49.770  1.00  0.00           H  
ATOM   2826  CD  GLN A 219      36.260  45.730  50.230  1.00  0.00           C  
ATOM   2827  OE1 GLN A 219      35.290  46.160  50.790  1.00  0.00           O  
ATOM   2828  NE2 GLN A 219      36.100  44.910  49.220  1.00  0.00           N  
ATOM   2829 HE21 GLN A 219      36.880  44.520  48.730  1.00  0.00           H  
ATOM   2830 HE22 GLN A 219      35.160  44.560  49.130  1.00  0.00           H  
ATOM   2831  C   GLN A 219      37.120  49.000  53.030  1.00  0.00           C  
ATOM   2832  O   GLN A 219      37.900  49.860  53.270  1.00  0.00           O  
ATOM   2833  N   LYS A 220      36.120  48.600  53.900  1.00  0.00           N  
ATOM   2834  H   LYS A 220      35.630  47.730  53.750  1.00  0.00           H  
ATOM   2835  CA  LYS A 220      35.980  49.180  55.250  1.00  0.00           C  
ATOM   2836  HA  LYS A 220      36.160  50.250  55.210  1.00  0.00           H  
ATOM   2837  CB  LYS A 220      34.590  49.000  55.810  1.00  0.00           C  
ATOM   2838  HB3 LYS A 220      34.630  49.170  56.880  1.00  0.00           H  
ATOM   2839  HB2 LYS A 220      34.400  47.930  55.690  1.00  0.00           H  
ATOM   2840  CG  LYS A 220      33.630  50.010  55.150  1.00  0.00           C  
ATOM   2841  HG3 LYS A 220      33.540  49.740  54.100  1.00  0.00           H  
ATOM   2842  HG2 LYS A 220      34.050  51.020  55.180  1.00  0.00           H  
ATOM   2843  CD  LYS A 220      32.290  50.110  55.870  1.00  0.00           C  
ATOM   2844  HD3 LYS A 220      32.390  50.420  56.900  1.00  0.00           H  
ATOM   2845  HD2 LYS A 220      31.840  49.130  55.760  1.00  0.00           H  
ATOM   2846  CE  LYS A 220      31.550  51.260  55.150  1.00  0.00           C  
ATOM   2847  HE3 LYS A 220      31.710  51.220  54.080  1.00  0.00           H  
ATOM   2848  HE2 LYS A 220      31.930  52.160  55.620  1.00  0.00           H  
ATOM   2849  NZ  LYS A 220      30.110  51.330  55.330  1.00  0.00           N  
ATOM   2850  HZ1 LYS A 220      29.720  51.190  56.260  1.00  0.00           H  
ATOM   2851  HZ2 LYS A 220      29.800  52.240  54.980  1.00  0.00           H  
ATOM   2852  HZ3 LYS A 220      29.580  50.700  54.750  1.00  0.00           H  
ATOM   2853  C   LYS A 220      37.030  48.490  56.170  1.00  0.00           C  
ATOM   2854  O   LYS A 220      37.340  47.290  56.070  1.00  0.00           O  
ATOM   2855  N   ASN A 221      37.470  49.260  57.110  1.00  0.00           N  
ATOM   2856  H   ASN A 221      37.300  50.240  56.950  1.00  0.00           H  
ATOM   2857  CA  ASN A 221      38.400  48.940  58.210  1.00  0.00           C  
ATOM   2858  HA  ASN A 221      38.710  49.830  58.740  1.00  0.00           H  
ATOM   2859  CB  ASN A 221      37.640  47.930  59.170  1.00  0.00           C  
ATOM   2860  HB3 ASN A 221      38.230  47.560  60.010  1.00  0.00           H  
ATOM   2861  HB2 ASN A 221      37.420  47.040  58.580  1.00  0.00           H  
ATOM   2862  CG  ASN A 221      36.410  48.480  59.810  1.00  0.00           C  
ATOM   2863  OD1 ASN A 221      35.300  47.980  59.600  1.00  0.00           O  
ATOM   2864  ND2 ASN A 221      36.470  49.450  60.700  1.00  0.00           N  
ATOM   2865 HD21 ASN A 221      37.400  49.680  61.010  1.00  0.00           H  
ATOM   2866 HD22 ASN A 221      35.590  49.810  61.030  1.00  0.00           H  
ATOM   2867  C   ASN A 221      39.740  48.300  57.720  1.00  0.00           C  
ATOM   2868  O   ASN A 221      40.380  47.560  58.420  1.00  0.00           O  
ATOM   2869  N   LYS A 222      40.100  48.410  56.430  1.00  0.00           N  
ATOM   2870  H   LYS A 222      39.630  49.110  55.890  1.00  0.00           H  
ATOM   2871  CA  LYS A 222      41.410  47.880  55.870  1.00  0.00           C  
ATOM   2872  HA  LYS A 222      42.010  47.470  56.680  1.00  0.00           H  
ATOM   2873  CB  LYS A 222      41.090  46.820  54.820  1.00  0.00           C  
ATOM   2874  HB3 LYS A 222      41.870  46.570  54.100  1.00  0.00           H  
ATOM   2875  HB2 LYS A 222      40.320  47.160  54.130  1.00  0.00           H  
ATOM   2876  CG  LYS A 222      40.640  45.540  55.520  1.00  0.00           C  
ATOM   2877  HG3 LYS A 222      39.730  45.740  56.070  1.00  0.00           H  
ATOM   2878  HG2 LYS A 222      41.370  45.220  56.260  1.00  0.00           H  
ATOM   2879  CD  LYS A 222      40.330  44.380  54.530  1.00  0.00           C  
ATOM   2880  HD3 LYS A 222      41.150  44.350  53.820  1.00  0.00           H  
ATOM   2881  HD2 LYS A 222      39.420  44.540  53.970  1.00  0.00           H  
ATOM   2882  CE  LYS A 222      40.320  43.010  55.180  1.00  0.00           C  
ATOM   2883  HE3 LYS A 222      41.200  42.950  55.800  1.00  0.00           H  
ATOM   2884  HE2 LYS A 222      40.320  42.290  54.360  1.00  0.00           H  
ATOM   2885  NZ  LYS A 222      39.230  42.790  56.150  1.00  0.00           N  
ATOM   2886  HZ1 LYS A 222      38.320  42.880  55.710  1.00  0.00           H  
ATOM   2887  HZ2 LYS A 222      39.250  41.890  56.590  1.00  0.00           H  
ATOM   2888  HZ3 LYS A 222      39.230  43.480  56.880  1.00  0.00           H  
ATOM   2889  C   LYS A 222      42.250  49.020  55.210  1.00  0.00           C  
ATOM   2890  O   LYS A 222      42.460  48.990  54.000  1.00  0.00           O  
ATOM   2891  N   PRO A 223      42.880  50.010  55.920  1.00  0.00           N  
ATOM   2892  CD  PRO A 223      42.740  50.190  57.360  1.00  0.00           C  
ATOM   2893  HD3 PRO A 223      43.080  49.270  57.830  1.00  0.00           H  
ATOM   2894  HD2 PRO A 223      41.780  50.540  57.720  1.00  0.00           H  
ATOM   2895  CG  PRO A 223      43.710  51.370  57.650  1.00  0.00           C  
ATOM   2896  HG3 PRO A 223      44.730  51.030  57.840  1.00  0.00           H  
ATOM   2897  HG2 PRO A 223      43.360  51.820  58.580  1.00  0.00           H  
ATOM   2898  CB  PRO A 223      43.560  52.230  56.340  1.00  0.00           C  
ATOM   2899  HB3 PRO A 223      44.430  52.880  56.210  1.00  0.00           H  
ATOM   2900  HB2 PRO A 223      42.640  52.810  56.280  1.00  0.00           H  
ATOM   2901  CA  PRO A 223      43.480  51.100  55.270  1.00  0.00           C  
ATOM   2902  HA  PRO A 223      42.800  51.400  54.470  1.00  0.00           H  
ATOM   2903  C   PRO A 223      44.840  50.690  54.770  1.00  0.00           C  
ATOM   2904  O   PRO A 223      45.440  49.730  55.210  1.00  0.00           O  
ATOM   2905  N   GLY A 224      45.340  51.510  53.830  1.00  0.00           N  
ATOM   2906  H   GLY A 224      44.750  52.280  53.540  1.00  0.00           H  
ATOM   2907  CA  GLY A 224      46.660  51.220  53.330  1.00  0.00           C  
ATOM   2908  HA3 GLY A 224      46.810  51.870  52.470  1.00  0.00           H  
ATOM   2909  HA2 GLY A 224      46.800  50.190  53.010  1.00  0.00           H  
ATOM   2910  C   GLY A 224      47.790  51.460  54.300  1.00  0.00           C  
ATOM   2911  O   GLY A 224      47.750  52.440  55.030  1.00  0.00           O  
ATOM   2912  N   VAL A 225      48.730  50.510  54.400  1.00  0.00           N  
ATOM   2913  H   VAL A 225      48.690  49.670  53.850  1.00  0.00           H  
ATOM   2914  CA  VAL A 225      50.020  50.610  55.250  1.00  0.00           C  
ATOM   2915  HA  VAL A 225      49.870  51.410  55.980  1.00  0.00           H  
ATOM   2916  CB  VAL A 225      50.330  49.310  56.030  1.00  0.00           C  
ATOM   2917  HB  VAL A 225      50.710  48.560  55.340  1.00  0.00           H  
ATOM   2918  CG1 VAL A 225      51.370  49.590  57.090  1.00  0.00           C  
ATOM   2919 HG11 VAL A 225      52.270  49.780  56.500  1.00  0.00           H  
ATOM   2920 HG12 VAL A 225      51.090  50.390  57.760  1.00  0.00           H  
ATOM   2921 HG13 VAL A 225      51.460  48.650  57.630  1.00  0.00           H  
ATOM   2922  CG2 VAL A 225      49.060  48.710  56.710  1.00  0.00           C  
ATOM   2923 HG21 VAL A 225      48.670  49.490  57.370  1.00  0.00           H  
ATOM   2924 HG22 VAL A 225      48.390  48.400  55.900  1.00  0.00           H  
ATOM   2925 HG23 VAL A 225      49.260  47.790  57.250  1.00  0.00           H  
ATOM   2926  C   VAL A 225      51.220  51.060  54.400  1.00  0.00           C  
ATOM   2927  O   VAL A 225      51.480  50.540  53.320  1.00  0.00           O  
ATOM   2928  N   TYR A 226      51.940  52.020  54.980  1.00  0.00           N  
ATOM   2929  H   TYR A 226      51.580  52.240  55.890  1.00  0.00           H  
ATOM   2930  CA  TYR A 226      53.090  52.630  54.350  1.00  0.00           C  
ATOM   2931  HA  TYR A 226      53.330  52.300  53.330  1.00  0.00           H  
ATOM   2932  CB  TYR A 226      52.710  54.110  54.260  1.00  0.00           C  
ATOM   2933  HB3 TYR A 226      53.530  54.760  53.970  1.00  0.00           H  
ATOM   2934  HB2 TYR A 226      52.440  54.410  55.280  1.00  0.00           H  
ATOM   2935  CG  TYR A 226      51.590  54.370  53.350  1.00  0.00           C  
ATOM   2936  CD1 TYR A 226      51.800  54.670  52.010  1.00  0.00           C  
ATOM   2937  HD1 TYR A 226      52.810  54.810  51.650  1.00  0.00           H  
ATOM   2938  CE1 TYR A 226      50.720  55.020  51.210  1.00  0.00           C  
ATOM   2939  HE1 TYR A 226      50.880  55.380  50.200  1.00  0.00           H  
ATOM   2940  CZ  TYR A 226      49.390  55.020  51.780  1.00  0.00           C  
ATOM   2941  OH  TYR A 226      48.320  55.250  50.970  1.00  0.00           O  
ATOM   2942  HH  TYR A 226      47.550  54.980  51.460  1.00  0.00           H  
ATOM   2943  CE2 TYR A 226      49.170  54.760  53.130  1.00  0.00           C  
ATOM   2944  HE2 TYR A 226      48.150  54.770  53.520  1.00  0.00           H  
ATOM   2945  CD2 TYR A 226      50.280  54.400  53.920  1.00  0.00           C  
ATOM   2946  HD2 TYR A 226      50.130  54.050  54.930  1.00  0.00           H  
ATOM   2947  C   TYR A 226      54.270  52.470  55.280  1.00  0.00           C  
ATOM   2948  O   TYR A 226      54.140  52.300  56.500  1.00  0.00           O  
ATOM   2949  N   THR A 227      55.440  52.520  54.690  1.00  0.00           N  
ATOM   2950  H   THR A 227      55.340  52.510  53.680  1.00  0.00           H  
ATOM   2951  CA  THR A 227      56.750  52.500  55.330  1.00  0.00           C  
ATOM   2952  HA  THR A 227      56.630  52.070  56.330  1.00  0.00           H  
ATOM   2953  CB  THR A 227      57.630  51.590  54.500  1.00  0.00           C  
ATOM   2954  HB  THR A 227      57.820  51.970  53.490  1.00  0.00           H  
ATOM   2955  CG2 THR A 227      58.920  51.410  55.150  1.00  0.00           C  
ATOM   2956 HG21 THR A 227      59.460  50.580  54.690  1.00  0.00           H  
ATOM   2957 HG22 THR A 227      59.500  52.320  55.060  1.00  0.00           H  
ATOM   2958 HG23 THR A 227      58.830  51.090  56.190  1.00  0.00           H  
ATOM   2959  OG1 THR A 227      56.970  50.340  54.520  1.00  0.00           O  
ATOM   2960  HG1 THR A 227      56.680  50.220  53.620  1.00  0.00           H  
ATOM   2961  C   THR A 227      57.090  53.960  55.510  1.00  0.00           C  
ATOM   2962  O   THR A 227      56.770  54.870  54.740  1.00  0.00           O  
ATOM   2963  N   LYS A 228      57.760  54.310  56.640  1.00  0.00           N  
ATOM   2964  H   LYS A 228      57.940  53.530  57.250  1.00  0.00           H  
ATOM   2965  CA  LYS A 228      58.240  55.600  57.040  1.00  0.00           C  
ATOM   2966  HA  LYS A 228      57.530  56.350  56.690  1.00  0.00           H  
ATOM   2967  CB  LYS A 228      58.400  55.740  58.540  1.00  0.00           C  
ATOM   2968  HB3 LYS A 228      59.030  56.550  58.890  1.00  0.00           H  
ATOM   2969  HB2 LYS A 228      58.930  54.890  58.990  1.00  0.00           H  
ATOM   2970  CG  LYS A 228      57.000  55.750  59.210  1.00  0.00           C  
ATOM   2971  HG3 LYS A 228      56.540  54.810  58.900  1.00  0.00           H  
ATOM   2972  HG2 LYS A 228      56.310  56.580  59.040  1.00  0.00           H  
ATOM   2973  CD  LYS A 228      57.000  55.780  60.740  1.00  0.00           C  
ATOM   2974  HD3 LYS A 228      57.170  56.820  61.020  1.00  0.00           H  
ATOM   2975  HD2 LYS A 228      57.850  55.240  61.160  1.00  0.00           H  
ATOM   2976  CE  LYS A 228      55.690  55.250  61.400  1.00  0.00           C  
ATOM   2977  HE3 LYS A 228      55.440  54.210  61.180  1.00  0.00           H  
ATOM   2978  HE2 LYS A 228      54.900  55.920  61.060  1.00  0.00           H  
ATOM   2979  NZ  LYS A 228      55.640  55.250  62.930  1.00  0.00           N  
ATOM   2980  HZ1 LYS A 228      54.710  55.050  63.260  1.00  0.00           H  
ATOM   2981  HZ2 LYS A 228      56.340  54.570  63.200  1.00  0.00           H  
ATOM   2982  HZ3 LYS A 228      55.890  56.140  63.320  1.00  0.00           H  
ATOM   2983  C   LYS A 228      59.610  55.890  56.350  1.00  0.00           C  
ATOM   2984  O   LYS A 228      60.190  55.030  55.750  1.00  0.00           O  
ATOM   2985  N   VAL A 229      59.990  57.150  56.520  1.00  0.00           N  
ATOM   2986  H   VAL A 229      59.340  57.740  57.010  1.00  0.00           H  
ATOM   2987  CA  VAL A 229      61.250  57.780  56.030  1.00  0.00           C  
ATOM   2988  HA  VAL A 229      61.880  57.000  55.610  1.00  0.00           H  
ATOM   2989  CB  VAL A 229      60.930  58.730  54.840  1.00  0.00           C  
ATOM   2990  HB  VAL A 229      60.180  59.420  55.200  1.00  0.00           H  
ATOM   2991  CG1 VAL A 229      62.140  59.480  54.400  1.00  0.00           C  
ATOM   2992 HG11 VAL A 229      61.770  60.230  53.690  1.00  0.00           H  
ATOM   2993 HG12 VAL A 229      62.550  60.010  55.260  1.00  0.00           H  
ATOM   2994 HG13 VAL A 229      62.960  58.890  53.970  1.00  0.00           H  
ATOM   2995  CG2 VAL A 229      60.510  57.830  53.700  1.00  0.00           C  
ATOM   2996 HG21 VAL A 229      61.330  57.130  53.550  1.00  0.00           H  
ATOM   2997 HG22 VAL A 229      59.540  57.370  53.940  1.00  0.00           H  
ATOM   2998 HG23 VAL A 229      60.360  58.440  52.820  1.00  0.00           H  
ATOM   2999  C   VAL A 229      61.970  58.390  57.220  1.00  0.00           C  
ATOM   3000  O   VAL A 229      63.180  58.320  57.350  1.00  0.00           O  
ATOM   3001  N   CYS A 230      61.120  58.970  58.100  1.00  0.00           N  
ATOM   3002  H   CYS A 230      60.170  59.100  57.790  1.00  0.00           H  
ATOM   3003  CA  CYS A 230      61.550  59.670  59.340  1.00  0.00           C  
ATOM   3004  HA  CYS A 230      62.200  60.490  59.030  1.00  0.00           H  
ATOM   3005  CB  CYS A 230      60.330  60.150  60.000  1.00  0.00           C  
ATOM   3006  HB3 CYS A 230      59.710  60.630  59.250  1.00  0.00           H  
ATOM   3007  HB2 CYS A 230      60.670  60.840  60.780  1.00  0.00           H  
ATOM   3008  SG  CYS A 230      59.370  58.940  60.880  1.00  0.00           S  
ATOM   3009  C   CYS A 230      62.440  58.780  60.240  1.00  0.00           C  
ATOM   3010  O   CYS A 230      63.280  59.290  60.990  1.00  0.00           O  
ATOM   3011  N   ASN A 231      62.130  57.460  60.240  1.00  0.00           N  
ATOM   3012  H   ASN A 231      61.360  57.120  59.690  1.00  0.00           H  
ATOM   3013  CA  ASN A 231      62.920  56.480  60.970  1.00  0.00           C  
ATOM   3014  HA  ASN A 231      62.970  56.790  62.020  1.00  0.00           H  
ATOM   3015  CB  ASN A 231      62.120  55.200  61.090  1.00  0.00           C  
ATOM   3016  HB3 ASN A 231      62.860  54.420  61.270  1.00  0.00           H  
ATOM   3017  HB2 ASN A 231      61.690  55.030  60.100  1.00  0.00           H  
ATOM   3018  CG  ASN A 231      60.920  55.240  62.100  1.00  0.00           C  
ATOM   3019  OD1 ASN A 231      60.210  56.210  62.260  1.00  0.00           O  
ATOM   3020  ND2 ASN A 231      60.680  54.110  62.770  1.00  0.00           N  
ATOM   3021 HD21 ASN A 231      61.270  53.300  62.630  1.00  0.00           H  
ATOM   3022 HD22 ASN A 231      59.960  54.140  63.460  1.00  0.00           H  
ATOM   3023  C   ASN A 231      64.400  56.350  60.500  1.00  0.00           C  
ATOM   3024  O   ASN A 231      65.230  55.710  61.180  1.00  0.00           O  
ATOM   3025  N   TYR A 232      64.800  56.920  59.320  1.00  0.00           N  
ATOM   3026  H   TYR A 232      64.120  57.440  58.790  1.00  0.00           H  
ATOM   3027  CA  TYR A 232      66.060  56.660  58.610  1.00  0.00           C  
ATOM   3028  HA  TYR A 232      66.710  56.230  59.360  1.00  0.00           H  
ATOM   3029  CB  TYR A 232      66.070  55.610  57.470  1.00  0.00           C  
ATOM   3030  HB3 TYR A 232      67.030  55.130  57.280  1.00  0.00           H  
ATOM   3031  HB2 TYR A 232      65.890  56.200  56.570  1.00  0.00           H  
ATOM   3032  CG  TYR A 232      64.990  54.560  57.630  1.00  0.00           C  
ATOM   3033  CD1 TYR A 232      65.250  53.460  58.520  1.00  0.00           C  
ATOM   3034  HD1 TYR A 232      66.200  53.330  59.010  1.00  0.00           H  
ATOM   3035  CE1 TYR A 232      64.260  52.520  58.840  1.00  0.00           C  
ATOM   3036  HE1 TYR A 232      64.450  51.720  59.550  1.00  0.00           H  
ATOM   3037  CZ  TYR A 232      63.020  52.580  58.180  1.00  0.00           C  
ATOM   3038  OH  TYR A 232      62.080  51.740  58.560  1.00  0.00           O  
ATOM   3039  HH  TYR A 232      62.300  51.090  59.220  1.00  0.00           H  
ATOM   3040  CE2 TYR A 232      62.740  53.700  57.320  1.00  0.00           C  
ATOM   3041  HE2 TYR A 232      61.730  53.870  56.960  1.00  0.00           H  
ATOM   3042  CD2 TYR A 232      63.740  54.640  56.990  1.00  0.00           C  
ATOM   3043  HD2 TYR A 232      63.520  55.400  56.250  1.00  0.00           H  
ATOM   3044  C   TYR A 232      66.830  57.910  58.120  1.00  0.00           C  
ATOM   3045  O   TYR A 232      67.660  57.770  57.220  1.00  0.00           O  
ATOM   3046  N   VAL A 233      66.650  59.140  58.570  1.00  0.00           N  
ATOM   3047  H   VAL A 233      66.170  59.220  59.460  1.00  0.00           H  
ATOM   3048  CA  VAL A 233      67.200  60.350  57.920  1.00  0.00           C  
ATOM   3049  HA  VAL A 233      66.960  60.330  56.860  1.00  0.00           H  
ATOM   3050  CB  VAL A 233      66.660  61.620  58.530  1.00  0.00           C  
ATOM   3051  HB  VAL A 233      66.830  61.710  59.610  1.00  0.00           H  
ATOM   3052  CG1 VAL A 233      67.210  62.870  57.810  1.00  0.00           C  
ATOM   3053 HG11 VAL A 233      66.580  63.700  58.160  1.00  0.00           H  
ATOM   3054 HG12 VAL A 233      68.240  62.990  58.140  1.00  0.00           H  
ATOM   3055 HG13 VAL A 233      67.140  62.820  56.730  1.00  0.00           H  
ATOM   3056  CG2 VAL A 233      65.100  61.690  58.320  1.00  0.00           C  
ATOM   3057 HG21 VAL A 233      64.600  60.850  58.770  1.00  0.00           H  
ATOM   3058 HG22 VAL A 233      64.720  62.530  58.890  1.00  0.00           H  
ATOM   3059 HG23 VAL A 233      64.830  61.760  57.270  1.00  0.00           H  
ATOM   3060  C   VAL A 233      68.760  60.450  57.880  1.00  0.00           C  
ATOM   3061  O   VAL A 233      69.440  60.800  56.970  1.00  0.00           O  
ATOM   3062  N   SER A 234      69.440  60.060  58.970  1.00  0.00           N  
ATOM   3063  H   SER A 234      68.840  59.810  59.730  1.00  0.00           H  
ATOM   3064  CA  SER A 234      70.890  60.170  59.190  1.00  0.00           C  
ATOM   3065  HA  SER A 234      71.240  61.180  59.010  1.00  0.00           H  
ATOM   3066  CB  SER A 234      71.290  59.740  60.660  1.00  0.00           C  
ATOM   3067  HB3 SER A 234      72.360  59.620  60.830  1.00  0.00           H  
ATOM   3068  HB2 SER A 234      70.790  58.780  60.760  1.00  0.00           H  
ATOM   3069  OG  SER A 234      70.570  60.580  61.500  1.00  0.00           O  
ATOM   3070  HG  SER A 234      70.810  61.490  61.320  1.00  0.00           H  
ATOM   3071  C   SER A 234      71.610  59.170  58.200  1.00  0.00           C  
ATOM   3072  O   SER A 234      72.600  59.530  57.490  1.00  0.00           O  
ATOM   3073  N   TRP A 235      71.120  57.910  58.100  1.00  0.00           N  
ATOM   3074  H   TRP A 235      70.360  57.760  58.760  1.00  0.00           H  
ATOM   3075  CA  TRP A 235      71.540  56.780  57.250  1.00  0.00           C  
ATOM   3076  HA  TRP A 235      72.590  56.680  57.490  1.00  0.00           H  
ATOM   3077  CB  TRP A 235      70.700  55.540  57.700  1.00  0.00           C  
ATOM   3078  HB3 TRP A 235      69.650  55.860  57.670  1.00  0.00           H  
ATOM   3079  HB2 TRP A 235      70.980  55.270  58.720  1.00  0.00           H  
ATOM   3080  CG  TRP A 235      70.880  54.260  56.940  1.00  0.00           C  
ATOM   3081  CD1 TRP A 235      71.620  53.200  57.350  1.00  0.00           C  
ATOM   3082  HD1 TRP A 235      72.120  53.180  58.310  1.00  0.00           H  
ATOM   3083  NE1 TRP A 235      71.550  52.100  56.510  1.00  0.00           N  
ATOM   3084  HE1 TRP A 235      72.090  51.270  56.680  1.00  0.00           H  
ATOM   3085  CE2 TRP A 235      70.700  52.350  55.410  1.00  0.00           C  
ATOM   3086  CZ2 TRP A 235      70.190  51.650  54.290  1.00  0.00           C  
ATOM   3087  HZ2 TRP A 235      70.520  50.650  54.070  1.00  0.00           H  
ATOM   3088  CH2 TRP A 235      69.120  52.270  53.590  1.00  0.00           C  
ATOM   3089  HH2 TRP A 235      68.650  51.800  52.730  1.00  0.00           H  
ATOM   3090  CZ3 TRP A 235      68.570  53.520  53.960  1.00  0.00           C  
ATOM   3091  HZ3 TRP A 235      67.680  53.850  53.450  1.00  0.00           H  
ATOM   3092  CE3 TRP A 235      69.160  54.230  55.040  1.00  0.00           C  
ATOM   3093  HE3 TRP A 235      68.810  55.240  55.250  1.00  0.00           H  
ATOM   3094  CD2 TRP A 235      70.270  53.710  55.700  1.00  0.00           C  
ATOM   3095  C   TRP A 235      71.410  57.050  55.750  1.00  0.00           C  
ATOM   3096  O   TRP A 235      72.290  56.670  55.000  1.00  0.00           O  
ATOM   3097  N   ILE A 236      70.320  57.740  55.350  1.00  0.00           N  
ATOM   3098  H   ILE A 236      69.710  58.030  56.100  1.00  0.00           H  
ATOM   3099  CA  ILE A 236      70.020  58.190  53.920  1.00  0.00           C  
ATOM   3100  HA  ILE A 236      70.270  57.370  53.260  1.00  0.00           H  
ATOM   3101  CB  ILE A 236      68.610  58.670  53.650  1.00  0.00           C  
ATOM   3102  HB  ILE A 236      68.420  59.540  54.280  1.00  0.00           H  
ATOM   3103  CG2 ILE A 236      68.340  59.280  52.290  1.00  0.00           C  
ATOM   3104 HG21 ILE A 236      67.430  59.870  52.280  1.00  0.00           H  
ATOM   3105 HG22 ILE A 236      69.150  59.990  52.230  1.00  0.00           H  
ATOM   3106 HG23 ILE A 236      68.280  58.660  51.400  1.00  0.00           H  
ATOM   3107  CG1 ILE A 236      67.430  57.660  54.010  1.00  0.00           C  
ATOM   3108 HG13 ILE A 236      67.720  57.030  54.850  1.00  0.00           H  
ATOM   3109 HG12 ILE A 236      67.330  57.070  53.100  1.00  0.00           H  
ATOM   3110  CD1 ILE A 236      66.160  58.410  54.300  1.00  0.00           C  
ATOM   3111 HD11 ILE A 236      66.410  59.180  55.030  1.00  0.00           H  
ATOM   3112 HD12 ILE A 236      65.690  58.830  53.410  1.00  0.00           H  
ATOM   3113 HD13 ILE A 236      65.500  57.730  54.840  1.00  0.00           H  
ATOM   3114  C   ILE A 236      71.110  59.170  53.510  1.00  0.00           C  
ATOM   3115  O   ILE A 236      71.890  58.930  52.590  1.00  0.00           O  
ATOM   3116  N   LYS A 237      71.240  60.300  54.240  1.00  0.00           N  
ATOM   3117  H   LYS A 237      70.550  60.460  54.970  1.00  0.00           H  
ATOM   3118  CA  LYS A 237      72.280  61.350  54.100  1.00  0.00           C  
ATOM   3119  HA  LYS A 237      72.260  61.860  53.140  1.00  0.00           H  
ATOM   3120  CB  LYS A 237      72.120  62.350  55.250  1.00  0.00           C  
ATOM   3121  HB3 LYS A 237      73.090  62.860  55.230  1.00  0.00           H  
ATOM   3122  HB2 LYS A 237      72.030  61.900  56.240  1.00  0.00           H  
ATOM   3123  CG  LYS A 237      70.960  63.330  54.840  1.00  0.00           C  
ATOM   3124  HG3 LYS A 237      70.070  62.700  54.720  1.00  0.00           H  
ATOM   3125  HG2 LYS A 237      71.270  63.800  53.910  1.00  0.00           H  
ATOM   3126  CD  LYS A 237      70.640  64.350  55.880  1.00  0.00           C  
ATOM   3127  HD3 LYS A 237      70.500  63.840  56.840  1.00  0.00           H  
ATOM   3128  HD2 LYS A 237      69.650  64.780  55.700  1.00  0.00           H  
ATOM   3129  CE  LYS A 237      71.720  65.470  55.870  1.00  0.00           C  
ATOM   3130  HE3 LYS A 237      71.540  66.140  55.030  1.00  0.00           H  
ATOM   3131  HE2 LYS A 237      72.700  65.000  55.850  1.00  0.00           H  
ATOM   3132  NZ  LYS A 237      71.790  66.320  57.080  1.00  0.00           N  
ATOM   3133  HZ1 LYS A 237      72.060  65.720  57.850  1.00  0.00           H  
ATOM   3134  HZ2 LYS A 237      72.320  67.160  56.910  1.00  0.00           H  
ATOM   3135  HZ3 LYS A 237      70.890  66.740  57.220  1.00  0.00           H  
ATOM   3136  C   LYS A 237      73.710  60.740  54.230  1.00  0.00           C  
ATOM   3137  O   LYS A 237      74.610  61.210  53.550  1.00  0.00           O  
ATOM   3138  N   GLN A 238      73.950  59.670  54.960  1.00  0.00           N  
ATOM   3139  H   GLN A 238      73.180  59.410  55.570  1.00  0.00           H  
ATOM   3140  CA  GLN A 238      75.270  58.970  55.060  1.00  0.00           C  
ATOM   3141  HA  GLN A 238      76.090  59.690  55.010  1.00  0.00           H  
ATOM   3142  CB  GLN A 238      75.490  58.360  56.470  1.00  0.00           C  
ATOM   3143  HB3 GLN A 238      74.710  57.590  56.490  1.00  0.00           H  
ATOM   3144  HB2 GLN A 238      75.320  59.090  57.260  1.00  0.00           H  
ATOM   3145  CG  GLN A 238      76.900  57.760  56.690  1.00  0.00           C  
ATOM   3146  HG3 GLN A 238      76.950  57.740  57.770  1.00  0.00           H  
ATOM   3147  HG2 GLN A 238      77.610  58.390  56.140  1.00  0.00           H  
ATOM   3148  CD  GLN A 238      77.220  56.380  56.010  1.00  0.00           C  
ATOM   3149  OE1 GLN A 238      76.370  55.640  55.650  1.00  0.00           O  
ATOM   3150  NE2 GLN A 238      78.530  56.060  55.800  1.00  0.00           N  
ATOM   3151 HE21 GLN A 238      79.220  56.750  56.050  1.00  0.00           H  
ATOM   3152 HE22 GLN A 238      78.750  55.230  55.270  1.00  0.00           H  
ATOM   3153  C   GLN A 238      75.460  57.950  53.910  1.00  0.00           C  
ATOM   3154  O   GLN A 238      76.570  57.900  53.300  1.00  0.00           O  
ATOM   3155  N   THR A 239      74.350  57.370  53.330  1.00  0.00           N  
ATOM   3156  H   THR A 239      73.430  57.490  53.750  1.00  0.00           H  
ATOM   3157  CA  THR A 239      74.450  56.520  52.220  1.00  0.00           C  
ATOM   3158  HA  THR A 239      75.270  55.820  52.380  1.00  0.00           H  
ATOM   3159  CB  THR A 239      73.170  55.680  52.090  1.00  0.00           C  
ATOM   3160  HB  THR A 239      72.260  56.260  52.030  1.00  0.00           H  
ATOM   3161  CG2 THR A 239      73.100  54.910  50.730  1.00  0.00           C  
ATOM   3162 HG21 THR A 239      72.300  54.180  50.690  1.00  0.00           H  
ATOM   3163 HG22 THR A 239      72.720  55.590  49.970  1.00  0.00           H  
ATOM   3164 HG23 THR A 239      74.060  54.490  50.420  1.00  0.00           H  
ATOM   3165  OG1 THR A 239      73.060  54.800  53.230  1.00  0.00           O  
ATOM   3166  HG1 THR A 239      72.900  55.380  53.970  1.00  0.00           H  
ATOM   3167  C   THR A 239      74.810  57.330  50.940  1.00  0.00           C  
ATOM   3168  O   THR A 239      75.710  56.930  50.200  1.00  0.00           O  
ATOM   3169  N   ILE A 240      74.270  58.530  50.770  1.00  0.00           N  
ATOM   3170  H   ILE A 240      73.520  58.760  51.410  1.00  0.00           H  
ATOM   3171  CA  ILE A 240      74.700  59.520  49.780  1.00  0.00           C  
ATOM   3172  HA  ILE A 240      74.650  58.970  48.830  1.00  0.00           H  
ATOM   3173  CB  ILE A 240      73.650  60.640  49.720  1.00  0.00           C  
ATOM   3174  HB  ILE A 240      73.590  61.050  50.720  1.00  0.00           H  
ATOM   3175  CG2 ILE A 240      74.020  61.750  48.720  1.00  0.00           C  
ATOM   3176 HG21 ILE A 240      73.930  61.520  47.660  1.00  0.00           H  
ATOM   3177 HG22 ILE A 240      73.590  62.700  49.050  1.00  0.00           H  
ATOM   3178 HG23 ILE A 240      75.060  62.030  48.900  1.00  0.00           H  
ATOM   3179  CG1 ILE A 240      72.270  60.110  49.300  1.00  0.00           C  
ATOM   3180 HG13 ILE A 240      71.840  59.410  50.030  1.00  0.00           H  
ATOM   3181 HG12 ILE A 240      72.360  59.550  48.360  1.00  0.00           H  
ATOM   3182  CD1 ILE A 240      71.180  61.160  49.020  1.00  0.00           C  
ATOM   3183 HD11 ILE A 240      70.200  60.720  48.850  1.00  0.00           H  
ATOM   3184 HD12 ILE A 240      71.280  61.840  49.880  1.00  0.00           H  
ATOM   3185 HD13 ILE A 240      71.480  61.760  48.170  1.00  0.00           H  
ATOM   3186  C   ILE A 240      76.160  59.960  49.920  1.00  0.00           C  
ATOM   3187  O   ILE A 240      76.780  60.240  48.910  1.00  0.00           O  
ATOM   3188  N   ALA A 241      76.630  60.120  51.160  1.00  0.00           N  
ATOM   3189  H   ALA A 241      76.040  59.800  51.920  1.00  0.00           H  
ATOM   3190  CA  ALA A 241      78.020  60.460  51.440  1.00  0.00           C  
ATOM   3191  HA  ALA A 241      78.180  61.250  50.700  1.00  0.00           H  
ATOM   3192  CB  ALA A 241      77.970  61.080  52.900  1.00  0.00           C  
ATOM   3193  HB1 ALA A 241      77.920  60.370  53.710  1.00  0.00           H  
ATOM   3194  HB2 ALA A 241      78.920  61.620  52.960  1.00  0.00           H  
ATOM   3195  HB3 ALA A 241      77.150  61.800  52.950  1.00  0.00           H  
ATOM   3196  C   ALA A 241      79.150  59.460  51.310  1.00  0.00           C  
ATOM   3197  O   ALA A 241      80.330  59.810  51.420  1.00  0.00           O  
ATOM   3198  N   SER A 242      78.810  58.210  51.360  1.00  0.00           N  
ATOM   3199  H   SER A 242      77.860  58.000  51.620  1.00  0.00           H  
ATOM   3200  CA  SER A 242      79.830  57.120  51.260  1.00  0.00           C  
ATOM   3201  HA  SER A 242      80.830  57.540  51.250  1.00  0.00           H  
ATOM   3202  CB  SER A 242      79.750  56.380  52.600  1.00  0.00           C  
ATOM   3203  HB3 SER A 242      79.900  57.010  53.480  1.00  0.00           H  
ATOM   3204  HB2 SER A 242      80.470  55.570  52.710  1.00  0.00           H  
ATOM   3205  OG  SER A 242      78.510  55.780  52.690  1.00  0.00           O  
ATOM   3206  HG  SER A 242      78.050  56.390  53.260  1.00  0.00           H  
ATOM   3207  C   SER A 242      79.700  56.120  50.100  1.00  0.00           C  
ATOM   3208  O   SER A 242      80.490  55.120  50.100  1.00  0.00           O  
ATOM   3209  N   ASN A 243      78.840  56.350  49.120  1.00  0.00           N  
ATOM   3210  H   ASN A 243      78.210  57.130  49.090  1.00  0.00           H  
ATOM   3211  CA  ASN A 243      78.750  55.490  47.900  1.00  0.00           C  
ATOM   3212  HA  ASN A 243      79.640  54.880  47.770  1.00  0.00           H  
ATOM   3213  CB  ASN A 243      77.580  54.490  48.060  1.00  0.00           C  
ATOM   3214  HB3 ASN A 243      77.520  53.880  47.160  1.00  0.00           H  
ATOM   3215  HB2 ASN A 243      76.620  55.000  48.120  1.00  0.00           H  
ATOM   3216  CG  ASN A 243      77.690  53.500  49.160  1.00  0.00           C  
ATOM   3217  OD1 ASN A 243      78.500  52.630  49.240  1.00  0.00           O  
ATOM   3218  ND2 ASN A 243      77.020  53.830  50.260  1.00  0.00           N  
ATOM   3219 HD21 ASN A 243      76.410  54.630  50.180  1.00  0.00           H  
ATOM   3220 HD22 ASN A 243      77.250  53.310  51.090  1.00  0.00           H  
ATOM   3221  C   ASN A 243      78.680  56.240  46.540  1.00  0.00           C  
ATOM   3222  O   ASN A 243      78.570  57.490  46.660  1.00  0.00           O  
ATOM   3223  OXT ASN A 243      78.820  55.600  45.490  1.00  0.00           O  
TER    3224      ASN A 243
ATOM   3224  N   ARG B   1      43.670  17.010  38.660  1.00  0.00           N  
ATOM   3225  H   ARG B   1      44.380  16.680  38.020  1.00  0.00           H  
ATOM   3226  H2  ARG B   1      43.540  16.390  39.440  1.00  0.00           H  
ATOM   3227  H3  ARG B   1      42.850  16.970  38.080  1.00  0.00           H  
ATOM   3228  CA  ARG B   1      43.840  18.400  39.190  1.00  0.00           C  
ATOM   3229  HA  ARG B   1      43.610  18.410  40.250  1.00  0.00           H  
ATOM   3230  CB  ARG B   1      42.870  19.390  38.440  1.00  0.00           C  
ATOM   3231  HB3 ARG B   1      42.910  19.350  37.350  1.00  0.00           H  
ATOM   3232  HB2 ARG B   1      43.160  20.380  38.770  1.00  0.00           H  
ATOM   3233  CG  ARG B   1      41.440  19.000  38.910  1.00  0.00           C  
ATOM   3234  HG3 ARG B   1      41.190  19.130  39.960  1.00  0.00           H  
ATOM   3235  HG2 ARG B   1      41.150  18.020  38.560  1.00  0.00           H  
ATOM   3236  CD  ARG B   1      40.480  19.900  38.100  1.00  0.00           C  
ATOM   3237  HD3 ARG B   1      40.410  19.430  37.120  1.00  0.00           H  
ATOM   3238  HD2 ARG B   1      40.940  20.880  37.980  1.00  0.00           H  
ATOM   3239  NE  ARG B   1      39.180  20.020  38.670  1.00  0.00           N  
ATOM   3240  HE  ARG B   1      39.050  19.370  39.420  1.00  0.00           H  
ATOM   3241  CZ  ARG B   1      38.280  20.930  38.280  1.00  0.00           C  
ATOM   3242  NH1 ARG B   1      38.470  21.850  37.390  1.00  0.00           N  
ATOM   3243 HH11 ARG B   1      39.300  21.860  36.830  1.00  0.00           H  
ATOM   3244 HH12 ARG B   1      37.700  22.460  37.140  1.00  0.00           H  
ATOM   3245  NH2 ARG B   1      37.150  20.880  38.840  1.00  0.00           N  
ATOM   3246 HH21 ARG B   1      37.020  20.060  39.400  1.00  0.00           H  
ATOM   3247 HH22 ARG B   1      36.360  21.490  38.660  1.00  0.00           H  
ATOM   3248  C   ARG B   1      45.280  18.820  38.930  1.00  0.00           C  
ATOM   3249  O   ARG B   1      45.650  19.050  37.790  1.00  0.00           O  
ATOM   3250  N   PRO B   2      46.230  18.610  39.930  1.00  0.00           N  
ATOM   3251  CD  PRO B   2      47.600  19.030  39.710  1.00  0.00           C  
ATOM   3252  HD3 PRO B   2      47.660  19.820  38.960  1.00  0.00           H  
ATOM   3253  HD2 PRO B   2      48.060  18.140  39.290  1.00  0.00           H  
ATOM   3254  CG  PRO B   2      48.130  19.310  41.110  1.00  0.00           C  
ATOM   3255  HG3 PRO B   2      47.980  20.270  41.600  1.00  0.00           H  
ATOM   3256  HG2 PRO B   2      49.210  19.090  41.170  1.00  0.00           H  
ATOM   3257  CB  PRO B   2      47.330  18.330  42.020  1.00  0.00           C  
ATOM   3258  HB3 PRO B   2      47.410  18.800  43.000  1.00  0.00           H  
ATOM   3259  HB2 PRO B   2      47.760  17.360  41.830  1.00  0.00           H  
ATOM   3260  CA  PRO B   2      46.000  18.300  41.330  1.00  0.00           C  
ATOM   3261  HA  PRO B   2      45.540  17.320  41.350  1.00  0.00           H  
ATOM   3262  C   PRO B   2      45.040  19.270  42.100  1.00  0.00           C  
ATOM   3263  O   PRO B   2      44.730  20.350  41.640  1.00  0.00           O  
ATOM   3264  N   ASP B   3      44.490  18.780  43.190  1.00  0.00           N  
ATOM   3265  H   ASP B   3      44.640  17.820  43.440  1.00  0.00           H  
ATOM   3266  CA  ASP B   3      43.370  19.400  43.920  1.00  0.00           C  
ATOM   3267  HA  ASP B   3      42.530  19.400  43.240  1.00  0.00           H  
ATOM   3268  CB  ASP B   3      43.050  18.580  45.160  1.00  0.00           C  
ATOM   3269  HB3 ASP B   3      42.110  18.960  45.590  1.00  0.00           H  
ATOM   3270  HB2 ASP B   3      43.870  18.620  45.890  1.00  0.00           H  
ATOM   3271  CG  ASP B   3      42.890  17.060  44.960  1.00  0.00           C  
ATOM   3272  OD1 ASP B   3      42.720  16.580  43.780  1.00  0.00           O  
ATOM   3273  OD2 ASP B   3      42.910  16.360  45.960  1.00  0.00           O  
ATOM   3274  C   ASP B   3      43.540  20.850  44.410  1.00  0.00           C  
ATOM   3275  O   ASP B   3      42.540  21.600  44.540  1.00  0.00           O  
ATOM   3276  N   PHE B   4      44.750  21.240  44.770  1.00  0.00           N  
ATOM   3277  H   PHE B   4      45.550  20.640  44.610  1.00  0.00           H  
ATOM   3278  CA  PHE B   4      45.180  22.600  45.120  1.00  0.00           C  
ATOM   3279  HA  PHE B   4      44.630  22.830  46.040  1.00  0.00           H  
ATOM   3280  CB  PHE B   4      46.640  22.670  45.520  1.00  0.00           C  
ATOM   3281  HB3 PHE B   4      46.780  22.000  46.370  1.00  0.00           H  
ATOM   3282  HB2 PHE B   4      46.790  23.680  45.890  1.00  0.00           H  
ATOM   3283  CG  PHE B   4      47.760  22.390  44.440  1.00  0.00           C  
ATOM   3284  CD1 PHE B   4      47.890  23.250  43.270  1.00  0.00           C  
ATOM   3285  HD1 PHE B   4      47.170  24.050  43.110  1.00  0.00           H  
ATOM   3286  CE1 PHE B   4      48.980  23.000  42.360  1.00  0.00           C  
ATOM   3287  HE1 PHE B   4      49.160  23.650  41.520  1.00  0.00           H  
ATOM   3288  CZ  PHE B   4      49.890  21.950  42.700  1.00  0.00           C  
ATOM   3289  HZ  PHE B   4      50.730  21.810  42.040  1.00  0.00           H  
ATOM   3290  CE2 PHE B   4      49.730  21.100  43.770  1.00  0.00           C  
ATOM   3291  HE2 PHE B   4      50.380  20.270  43.990  1.00  0.00           H  
ATOM   3292  CD2 PHE B   4      48.720  21.340  44.630  1.00  0.00           C  
ATOM   3293  HD2 PHE B   4      48.670  20.720  45.520  1.00  0.00           H  
ATOM   3294  C   PHE B   4      44.900  23.690  44.030  1.00  0.00           C  
ATOM   3295  O   PHE B   4      44.890  24.870  44.330  1.00  0.00           O  
ATOM   3296  N   CYS B   5      44.630  23.270  42.830  1.00  0.00           N  
ATOM   3297  H   CYS B   5      44.660  22.280  42.650  1.00  0.00           H  
ATOM   3298  CA  CYS B   5      44.380  24.180  41.630  1.00  0.00           C  
ATOM   3299  HA  CYS B   5      45.110  24.990  41.610  1.00  0.00           H  
ATOM   3300  CB  CYS B   5      44.460  23.500  40.340  1.00  0.00           C  
ATOM   3301  HB3 CYS B   5      44.310  24.260  39.580  1.00  0.00           H  
ATOM   3302  HB2 CYS B   5      43.610  22.830  40.240  1.00  0.00           H  
ATOM   3303  SG  CYS B   5      46.020  22.630  40.070  1.00  0.00           S  
ATOM   3304  C   CYS B   5      42.910  24.820  41.800  1.00  0.00           C  
ATOM   3305  O   CYS B   5      42.580  25.870  41.320  1.00  0.00           O  
ATOM   3306  N   LEU B   6      42.090  24.150  42.600  1.00  0.00           N  
ATOM   3307  H   LEU B   6      42.560  23.300  42.860  1.00  0.00           H  
ATOM   3308  CA  LEU B   6      40.750  24.580  42.940  1.00  0.00           C  
ATOM   3309  HA  LEU B   6      40.270  24.720  41.970  1.00  0.00           H  
ATOM   3310  CB  LEU B   6      40.010  23.430  43.650  1.00  0.00           C  
ATOM   3311  HB3 LEU B   6      39.040  23.810  43.960  1.00  0.00           H  
ATOM   3312  HB2 LEU B   6      40.550  23.340  44.590  1.00  0.00           H  
ATOM   3313  CG  LEU B   6      39.710  22.090  42.920  1.00  0.00           C  
ATOM   3314  HG  LEU B   6      40.610  21.480  42.830  1.00  0.00           H  
ATOM   3315  CD1 LEU B   6      38.700  21.390  43.760  1.00  0.00           C  
ATOM   3316 HD11 LEU B   6      37.740  21.900  43.760  1.00  0.00           H  
ATOM   3317 HD12 LEU B   6      38.520  20.450  43.240  1.00  0.00           H  
ATOM   3318 HD13 LEU B   6      39.150  21.130  44.720  1.00  0.00           H  
ATOM   3319  CD2 LEU B   6      39.050  22.340  41.620  1.00  0.00           C  
ATOM   3320 HD21 LEU B   6      38.210  23.010  41.760  1.00  0.00           H  
ATOM   3321 HD22 LEU B   6      39.850  22.620  40.940  1.00  0.00           H  
ATOM   3322 HD23 LEU B   6      38.590  21.450  41.170  1.00  0.00           H  
ATOM   3323  C   LEU B   6      40.720  25.900  43.740  1.00  0.00           C  
ATOM   3324  O   LEU B   6      39.800  26.690  43.610  1.00  0.00           O  
ATOM   3325  N   GLU B   7      41.780  26.160  44.500  1.00  0.00           N  
ATOM   3326  H   GLU B   7      42.590  25.590  44.350  1.00  0.00           H  
ATOM   3327  CA  GLU B   7      41.890  27.280  45.450  1.00  0.00           C  
ATOM   3328  HA  GLU B   7      41.050  27.340  46.130  1.00  0.00           H  
ATOM   3329  CB  GLU B   7      43.190  27.170  46.280  1.00  0.00           C  
ATOM   3330  HB3 GLU B   7      43.310  28.110  46.830  1.00  0.00           H  
ATOM   3331  HB2 GLU B   7      43.930  26.980  45.510  1.00  0.00           H  
ATOM   3332  CG  GLU B   7      42.960  26.030  47.270  1.00  0.00           C  
ATOM   3333  HG3 GLU B   7      43.990  25.690  47.320  1.00  0.00           H  
ATOM   3334  HG2 GLU B   7      42.320  25.270  46.800  1.00  0.00           H  
ATOM   3335  CD  GLU B   7      42.280  26.570  48.550  1.00  0.00           C  
ATOM   3336  OE1 GLU B   7      41.100  26.980  48.450  1.00  0.00           O  
ATOM   3337  OE2 GLU B   7      42.910  26.500  49.650  1.00  0.00           O  
ATOM   3338  C   GLU B   7      41.770  28.600  44.660  1.00  0.00           C  
ATOM   3339  O   GLU B   7      42.570  28.780  43.800  1.00  0.00           O  
ATOM   3340  N   PRO B   8      40.870  29.570  45.030  1.00  0.00           N  
ATOM   3341  CD  PRO B   8      39.940  29.550  46.150  1.00  0.00           C  
ATOM   3342  HD3 PRO B   8      40.500  29.830  47.050  1.00  0.00           H  
ATOM   3343  HD2 PRO B   8      39.340  28.640  46.120  1.00  0.00           H  
ATOM   3344  CG  PRO B   8      38.890  30.570  45.790  1.00  0.00           C  
ATOM   3345  HG3 PRO B   8      38.410  31.000  46.660  1.00  0.00           H  
ATOM   3346  HG2 PRO B   8      38.110  30.170  45.150  1.00  0.00           H  
ATOM   3347  CB  PRO B   8      39.560  31.620  44.900  1.00  0.00           C  
ATOM   3348  HB3 PRO B   8      39.960  32.520  45.380  1.00  0.00           H  
ATOM   3349  HB2 PRO B   8      38.930  31.930  44.080  1.00  0.00           H  
ATOM   3350  CA  PRO B   8      40.710  30.840  44.280  1.00  0.00           C  
ATOM   3351  HA  PRO B   8      40.490  30.570  43.250  1.00  0.00           H  
ATOM   3352  C   PRO B   8      42.000  31.610  44.380  1.00  0.00           C  
ATOM   3353  O   PRO B   8      42.840  31.400  45.290  1.00  0.00           O  
ATOM   3354  N   PRO B   9      42.210  32.630  43.550  1.00  0.00           N  
ATOM   3355  CD  PRO B   9      41.300  33.030  42.540  1.00  0.00           C  
ATOM   3356  HD3 PRO B   9      40.230  33.170  42.680  1.00  0.00           H  
ATOM   3357  HD2 PRO B   9      41.410  32.280  41.760  1.00  0.00           H  
ATOM   3358  CG  PRO B   9      41.790  34.420  42.080  1.00  0.00           C  
ATOM   3359  HG3 PRO B   9      41.350  35.150  42.750  1.00  0.00           H  
ATOM   3360  HG2 PRO B   9      41.490  34.480  41.030  1.00  0.00           H  
ATOM   3361  CB  PRO B   9      43.280  34.280  42.240  1.00  0.00           C  
ATOM   3362  HB3 PRO B   9      43.940  35.140  42.390  1.00  0.00           H  
ATOM   3363  HB2 PRO B   9      43.670  33.730  41.390  1.00  0.00           H  
ATOM   3364  CA  PRO B   9      43.400  33.460  43.530  1.00  0.00           C  
ATOM   3365  HA  PRO B   9      44.270  32.820  43.380  1.00  0.00           H  
ATOM   3366  C   PRO B   9      43.650  34.290  44.830  1.00  0.00           C  
ATOM   3367  O   PRO B   9      42.700  34.810  45.370  1.00  0.00           O  
ATOM   3368  N   TYR B  10      44.880  34.560  45.220  1.00  0.00           N  
ATOM   3369  H   TYR B  10      45.540  34.270  44.510  1.00  0.00           H  
ATOM   3370  CA  TYR B  10      45.270  35.270  46.390  1.00  0.00           C  
ATOM   3371  HA  TYR B  10      44.460  35.900  46.740  1.00  0.00           H  
ATOM   3372  CB  TYR B  10      45.750  34.300  47.430  1.00  0.00           C  
ATOM   3373  HB3 TYR B  10      46.650  33.820  47.070  1.00  0.00           H  
ATOM   3374  HB2 TYR B  10      44.900  33.620  47.550  1.00  0.00           H  
ATOM   3375  CG  TYR B  10      45.980  34.950  48.830  1.00  0.00           C  
ATOM   3376  CD1 TYR B  10      44.970  35.150  49.810  1.00  0.00           C  
ATOM   3377  HD1 TYR B  10      43.990  34.730  49.600  1.00  0.00           H  
ATOM   3378  CE1 TYR B  10      45.280  35.670  51.090  1.00  0.00           C  
ATOM   3379  HE1 TYR B  10      44.570  35.970  51.840  1.00  0.00           H  
ATOM   3380  CZ  TYR B  10      46.650  36.040  51.410  1.00  0.00           C  
ATOM   3381  OH  TYR B  10      46.860  36.640  52.630  1.00  0.00           O  
ATOM   3382  HH  TYR B  10      46.070  36.600  53.160  1.00  0.00           H  
ATOM   3383  CE2 TYR B  10      47.600  35.910  50.420  1.00  0.00           C  
ATOM   3384  HE2 TYR B  10      48.630  36.200  50.630  1.00  0.00           H  
ATOM   3385  CD2 TYR B  10      47.270  35.370  49.160  1.00  0.00           C  
ATOM   3386  HD2 TYR B  10      48.000  35.330  48.380  1.00  0.00           H  
ATOM   3387  C   TYR B  10      46.380  36.220  45.960  1.00  0.00           C  
ATOM   3388  O   TYR B  10      47.480  35.850  45.650  1.00  0.00           O  
ATOM   3389  N   THR B  11      46.010  37.480  46.110  1.00  0.00           N  
ATOM   3390  H   THR B  11      45.210  37.700  46.700  1.00  0.00           H  
ATOM   3391  CA  THR B  11      46.980  38.640  45.780  1.00  0.00           C  
ATOM   3392  HA  THR B  11      47.340  38.470  44.780  1.00  0.00           H  
ATOM   3393  CB  THR B  11      46.240  39.970  45.660  1.00  0.00           C  
ATOM   3394  HB  THR B  11      45.630  40.070  46.560  1.00  0.00           H  
ATOM   3395  CG2 THR B  11      47.060  41.210  45.500  1.00  0.00           C  
ATOM   3396 HG21 THR B  11      47.590  41.400  46.440  1.00  0.00           H  
ATOM   3397 HG22 THR B  11      47.790  41.190  44.710  1.00  0.00           H  
ATOM   3398 HG23 THR B  11      46.430  42.100  45.490  1.00  0.00           H  
ATOM   3399  OG1 THR B  11      45.510  39.910  44.460  1.00  0.00           O  
ATOM   3400  HG1 THR B  11      46.030  39.800  43.660  1.00  0.00           H  
ATOM   3401  C   THR B  11      48.170  38.710  46.740  1.00  0.00           C  
ATOM   3402  O   THR B  11      49.270  39.160  46.390  1.00  0.00           O  
ATOM   3403  N   GLY B  12      47.880  38.460  48.030  1.00  0.00           N  
ATOM   3404  H   GLY B  12      46.910  38.330  48.290  1.00  0.00           H  
ATOM   3405  CA  GLY B  12      48.710  38.860  49.140  1.00  0.00           C  
ATOM   3406  HA3 GLY B  12      49.760  38.800  48.820  1.00  0.00           H  
ATOM   3407  HA2 GLY B  12      48.660  38.070  49.880  1.00  0.00           H  
ATOM   3408  C   GLY B  12      48.410  40.260  49.720  1.00  0.00           C  
ATOM   3409  O   GLY B  12      47.830  41.050  48.990  1.00  0.00           O  
ATOM   3410  N   PRO B  13      48.780  40.580  50.990  1.00  0.00           N  
ATOM   3411  CD  PRO B  13      49.490  39.710  51.970  1.00  0.00           C  
ATOM   3412  HD3 PRO B  13      50.180  39.010  51.510  1.00  0.00           H  
ATOM   3413  HD2 PRO B  13      48.670  39.140  52.410  1.00  0.00           H  
ATOM   3414  CG  PRO B  13      50.090  40.580  53.050  1.00  0.00           C  
ATOM   3415  HG3 PRO B  13      51.060  40.990  52.740  1.00  0.00           H  
ATOM   3416  HG2 PRO B  13      50.110  40.140  54.040  1.00  0.00           H  
ATOM   3417  CB  PRO B  13      49.060  41.790  53.010  1.00  0.00           C  
ATOM   3418  HB3 PRO B  13      49.510  42.720  53.370  1.00  0.00           H  
ATOM   3419  HB2 PRO B  13      48.160  41.520  53.550  1.00  0.00           H  
ATOM   3420  CA  PRO B  13      48.580  41.930  51.590  1.00  0.00           C  
ATOM   3421  HA  PRO B  13      47.530  42.220  51.470  1.00  0.00           H  
ATOM   3422  C   PRO B  13      49.400  42.920  50.800  1.00  0.00           C  
ATOM   3423  O   PRO B  13      48.900  44.030  50.560  1.00  0.00           O  
ATOM   3424  N   CYS B  14      50.580  42.560  50.210  1.00  0.00           N  
ATOM   3425  H   CYS B  14      50.920  41.610  50.330  1.00  0.00           H  
ATOM   3426  CA  CYS B  14      51.540  43.590  49.660  1.00  0.00           C  
ATOM   3427  HA  CYS B  14      51.720  44.430  50.330  1.00  0.00           H  
ATOM   3428  CB  CYS B  14      52.910  42.740  49.600  1.00  0.00           C  
ATOM   3429  HB3 CYS B  14      53.610  43.500  49.260  1.00  0.00           H  
ATOM   3430  HB2 CYS B  14      52.730  41.910  48.920  1.00  0.00           H  
ATOM   3431  SG  CYS B  14      53.500  42.040  51.180  1.00  0.00           S  
ATOM   3432  C   CYS B  14      51.110  44.180  48.300  1.00  0.00           C  
ATOM   3433  O   CYS B  14      50.420  43.480  47.510  1.00  0.00           O  
ATOM   3434  N   E1G B  15      51.370  45.460  48.070  1.00  0.00           N  
ATOM   3435  H   E1G B  15      52.060  45.970  48.600  1.00  0.00           H  
ATOM   3436  CA  E1G B  15      50.700  46.160  46.990  1.00  0.00           C  
ATOM   3437  HA  E1G B  15      49.860  45.600  46.590  1.00  0.00           H  
ATOM   3438  CB  E1G B  15      50.110  47.510  47.490  1.00  0.00           C  
ATOM   3439  HB1 E1G B  15      49.820  48.140  46.660  1.00  0.00           H  
ATOM   3440  HB2 E1G B  15      50.810  47.940  48.210  1.00  0.00           H  
ATOM   3441  CG  E1G B  15      48.910  47.240  48.310  1.00  0.00           C  
ATOM   3442  HG1 E1G B  15      48.430  48.170  48.630  1.00  0.00           H  
ATOM   3443  HG2 E1G B  15      48.170  46.770  47.650  1.00  0.00           H  
ATOM   3444  F   E1G B  15      49.190  46.460  49.360  1.00  0.00           F  
ATOM   3445  C   E1G B  15      51.650  46.260  45.730  1.00  0.00           C  
ATOM   3446  O   E1G B  15      51.860  47.360  45.200  1.00  0.00           O  
ATOM   3447  N   ALA B  16      52.370  45.190  45.370  1.00  0.00           N  
ATOM   3448  H   ALA B  16      52.130  44.350  45.880  1.00  0.00           H  
ATOM   3449  CA  ALA B  16      52.900  45.050  43.980  1.00  0.00           C  
ATOM   3450  HA  ALA B  16      53.450  45.990  43.850  1.00  0.00           H  
ATOM   3451  CB  ALA B  16      53.900  43.930  43.950  1.00  0.00           C  
ATOM   3452  HB1 ALA B  16      54.420  43.920  44.910  1.00  0.00           H  
ATOM   3453  HB2 ALA B  16      53.430  42.970  43.710  1.00  0.00           H  
ATOM   3454  HB3 ALA B  16      54.590  44.130  43.130  1.00  0.00           H  
ATOM   3455  C   ALA B  16      51.880  44.870  42.810  1.00  0.00           C  
ATOM   3456  O   ALA B  16      50.700  44.870  43.010  1.00  0.00           O  
ATOM   3457  N   ARG B  17      52.350  44.710  41.590  1.00  0.00           N  
ATOM   3458  H   ARG B  17      53.350  44.700  41.450  1.00  0.00           H  
ATOM   3459  CA  ARG B  17      51.520  44.470  40.380  1.00  0.00           C  
ATOM   3460  HA  ARG B  17      50.540  44.100  40.710  1.00  0.00           H  
ATOM   3461  CB  ARG B  17      51.100  45.790  39.620  1.00  0.00           C  
ATOM   3462  HB3 ARG B  17      50.630  46.480  40.330  1.00  0.00           H  
ATOM   3463  HB2 ARG B  17      50.390  45.510  38.830  1.00  0.00           H  
ATOM   3464  CG  ARG B  17      52.250  46.610  39.010  1.00  0.00           C  
ATOM   3465  HG3 ARG B  17      52.950  45.890  38.590  1.00  0.00           H  
ATOM   3466  HG2 ARG B  17      52.930  47.110  39.690  1.00  0.00           H  
ATOM   3467  CD  ARG B  17      51.830  47.600  37.950  1.00  0.00           C  
ATOM   3468  HD3 ARG B  17      52.760  48.060  37.620  1.00  0.00           H  
ATOM   3469  HD2 ARG B  17      51.120  48.260  38.450  1.00  0.00           H  
ATOM   3470  NE  ARG B  17      51.240  46.930  36.820  1.00  0.00           N  
ATOM   3471  HE  ARG B  17      51.020  45.950  36.860  1.00  0.00           H  
ATOM   3472  CZ  ARG B  17      50.840  47.430  35.650  1.00  0.00           C  
ATOM   3473  NH1 ARG B  17      50.890  48.660  35.340  1.00  0.00           N  
ATOM   3474 HH11 ARG B  17      51.080  49.350  36.060  1.00  0.00           H  
ATOM   3475 HH12 ARG B  17      50.490  48.920  34.460  1.00  0.00           H  
ATOM   3476  NH2 ARG B  17      50.420  46.710  34.700  1.00  0.00           N  
ATOM   3477 HH21 ARG B  17      50.500  45.700  34.740  1.00  0.00           H  
ATOM   3478 HH22 ARG B  17      50.190  47.160  33.840  1.00  0.00           H  
ATOM   3479  C   ARG B  17      52.010  43.350  39.470  1.00  0.00           C  
ATOM   3480  O   ARG B  17      51.830  43.430  38.280  1.00  0.00           O  
ATOM   3481  N   ILE B  18      52.750  42.370  40.040  1.00  0.00           N  
ATOM   3482  H   ILE B  18      52.800  42.370  41.050  1.00  0.00           H  
ATOM   3483  CA  ILE B  18      53.260  41.160  39.350  1.00  0.00           C  
ATOM   3484  HA  ILE B  18      53.960  41.630  38.660  1.00  0.00           H  
ATOM   3485  CB  ILE B  18      53.980  40.230  40.380  1.00  0.00           C  
ATOM   3486  HB  ILE B  18      53.250  39.800  41.060  1.00  0.00           H  
ATOM   3487  CG2 ILE B  18      54.710  39.130  39.520  1.00  0.00           C  
ATOM   3488 HG21 ILE B  18      54.060  38.580  38.860  1.00  0.00           H  
ATOM   3489 HG22 ILE B  18      55.580  39.480  38.950  1.00  0.00           H  
ATOM   3490 HG23 ILE B  18      55.220  38.410  40.160  1.00  0.00           H  
ATOM   3491  CG1 ILE B  18      55.020  41.060  41.190  1.00  0.00           C  
ATOM   3492 HG13 ILE B  18      54.460  41.710  41.860  1.00  0.00           H  
ATOM   3493 HG12 ILE B  18      55.610  41.600  40.450  1.00  0.00           H  
ATOM   3494  CD1 ILE B  18      56.030  40.270  42.000  1.00  0.00           C  
ATOM   3495 HD11 ILE B  18      56.640  40.960  42.560  1.00  0.00           H  
ATOM   3496 HD12 ILE B  18      55.460  39.590  42.640  1.00  0.00           H  
ATOM   3497 HD13 ILE B  18      56.630  39.680  41.310  1.00  0.00           H  
ATOM   3498  C   ILE B  18      52.070  40.420  38.630  1.00  0.00           C  
ATOM   3499  O   ILE B  18      51.060  40.100  39.240  1.00  0.00           O  
ATOM   3500  N   ILE B  19      52.320  40.050  37.360  1.00  0.00           N  
ATOM   3501  H   ILE B  19      53.180  40.310  36.900  1.00  0.00           H  
ATOM   3502  CA  ILE B  19      51.520  39.260  36.430  1.00  0.00           C  
ATOM   3503  HA  ILE B  19      50.470  39.540  36.540  1.00  0.00           H  
ATOM   3504  CB  ILE B  19      51.960  39.620  34.960  1.00  0.00           C  
ATOM   3505  HB  ILE B  19      53.020  39.410  34.870  1.00  0.00           H  
ATOM   3506  CG2 ILE B  19      51.130  38.830  33.900  1.00  0.00           C  
ATOM   3507 HG21 ILE B  19      51.710  38.800  32.980  1.00  0.00           H  
ATOM   3508 HG22 ILE B  19      50.910  37.830  34.260  1.00  0.00           H  
ATOM   3509 HG23 ILE B  19      50.150  39.250  33.700  1.00  0.00           H  
ATOM   3510  CG1 ILE B  19      51.820  41.140  34.760  1.00  0.00           C  
ATOM   3511 HG13 ILE B  19      52.600  41.650  35.320  1.00  0.00           H  
ATOM   3512 HG12 ILE B  19      50.830  41.390  35.110  1.00  0.00           H  
ATOM   3513  CD1 ILE B  19      52.020  41.630  33.370  1.00  0.00           C  
ATOM   3514 HD11 ILE B  19      51.780  42.690  33.430  1.00  0.00           H  
ATOM   3515 HD12 ILE B  19      53.050  41.600  33.020  1.00  0.00           H  
ATOM   3516 HD13 ILE B  19      51.260  41.250  32.690  1.00  0.00           H  
ATOM   3517  C   ILE B  19      51.610  37.780  36.730  1.00  0.00           C  
ATOM   3518  O   ILE B  19      52.550  37.180  36.300  1.00  0.00           O  
ATOM   3519  N   ARG B  20      50.680  37.310  37.570  1.00  0.00           N  
ATOM   3520  H   ARG B  20      49.920  37.880  37.910  1.00  0.00           H  
ATOM   3521  CA  ARG B  20      50.580  35.810  37.860  1.00  0.00           C  
ATOM   3522  HA  ARG B  20      51.440  35.420  37.310  1.00  0.00           H  
ATOM   3523  CB  ARG B  20      50.700  35.680  39.390  1.00  0.00           C  
ATOM   3524  HB3 ARG B  20      50.420  34.650  39.620  1.00  0.00           H  
ATOM   3525  HB2 ARG B  20      49.950  36.330  39.850  1.00  0.00           H  
ATOM   3526  CG  ARG B  20      52.180  35.880  40.040  1.00  0.00           C  
ATOM   3527  HG3 ARG B  20      52.100  35.610  41.090  1.00  0.00           H  
ATOM   3528  HG2 ARG B  20      52.370  36.960  40.000  1.00  0.00           H  
ATOM   3529  CD  ARG B  20      53.160  35.030  39.260  1.00  0.00           C  
ATOM   3530  HD3 ARG B  20      53.190  35.380  38.220  1.00  0.00           H  
ATOM   3531  HD2 ARG B  20      52.930  33.980  39.390  1.00  0.00           H  
ATOM   3532  NE  ARG B  20      54.520  35.280  39.710  1.00  0.00           N  
ATOM   3533  HE  ARG B  20      55.190  35.580  39.020  1.00  0.00           H  
ATOM   3534  CZ  ARG B  20      55.130  34.760  40.800  1.00  0.00           C  
ATOM   3535  NH1 ARG B  20      54.510  33.990  41.600  1.00  0.00           N  
ATOM   3536 HH11 ARG B  20      53.620  33.640  41.270  1.00  0.00           H  
ATOM   3537 HH12 ARG B  20      55.000  33.550  42.350  1.00  0.00           H  
ATOM   3538  NH2 ARG B  20      56.400  35.020  41.060  1.00  0.00           N  
ATOM   3539 HH21 ARG B  20      56.820  35.730  40.480  1.00  0.00           H  
ATOM   3540 HH22 ARG B  20      56.750  34.700  41.950  1.00  0.00           H  
ATOM   3541  C   ARG B  20      49.390  35.260  37.190  1.00  0.00           C  
ATOM   3542  O   ARG B  20      48.490  35.930  36.780  1.00  0.00           O  
ATOM   3543  N   TYR B  21      49.320  33.940  37.210  1.00  0.00           N  
ATOM   3544  H   TYR B  21      50.160  33.440  37.460  1.00  0.00           H  
ATOM   3545  CA  TYR B  21      48.370  33.160  36.540  1.00  0.00           C  
ATOM   3546  HA  TYR B  21      47.530  33.770  36.190  1.00  0.00           H  
ATOM   3547  CB  TYR B  21      49.030  32.550  35.320  1.00  0.00           C  
ATOM   3548  HB3 TYR B  21      48.480  31.630  35.080  1.00  0.00           H  
ATOM   3549  HB2 TYR B  21      50.030  32.180  35.530  1.00  0.00           H  
ATOM   3550  CG  TYR B  21      49.070  33.450  34.150  1.00  0.00           C  
ATOM   3551  CD1 TYR B  21      50.040  34.440  34.040  1.00  0.00           C  
ATOM   3552  HD1 TYR B  21      50.900  34.580  34.670  1.00  0.00           H  
ATOM   3553  CE1 TYR B  21      50.110  35.280  32.920  1.00  0.00           C  
ATOM   3554  HE1 TYR B  21      50.850  36.060  32.810  1.00  0.00           H  
ATOM   3555  CZ  TYR B  21      49.230  35.020  31.860  1.00  0.00           C  
ATOM   3556  OH  TYR B  21      49.370  35.820  30.730  1.00  0.00           O  
ATOM   3557  HH  TYR B  21      48.690  35.650  30.060  1.00  0.00           H  
ATOM   3558  CE2 TYR B  21      48.120  34.070  32.030  1.00  0.00           C  
ATOM   3559  HE2 TYR B  21      47.430  33.870  31.220  1.00  0.00           H  
ATOM   3560  CD2 TYR B  21      48.040  33.290  33.210  1.00  0.00           C  
ATOM   3561  HD2 TYR B  21      47.270  32.530  33.260  1.00  0.00           H  
ATOM   3562  C   TYR B  21      47.850  32.150  37.560  1.00  0.00           C  
ATOM   3563  O   TYR B  21      48.630  31.500  38.290  1.00  0.00           O  
ATOM   3564  N   PHE B  22      46.520  31.920  37.490  1.00  0.00           N  
ATOM   3565  H   PHE B  22      45.920  32.520  36.940  1.00  0.00           H  
ATOM   3566  CA  PHE B  22      45.900  30.920  38.230  1.00  0.00           C  
ATOM   3567  HA  PHE B  22      46.550  30.160  38.660  1.00  0.00           H  
ATOM   3568  CB  PHE B  22      44.980  31.400  39.390  1.00  0.00           C  
ATOM   3569  HB3 PHE B  22      45.530  32.060  40.040  1.00  0.00           H  
ATOM   3570  HB2 PHE B  22      44.750  30.460  39.900  1.00  0.00           H  
ATOM   3571  CG  PHE B  22      43.610  31.970  38.940  1.00  0.00           C  
ATOM   3572  CD1 PHE B  22      43.540  33.030  38.060  1.00  0.00           C  
ATOM   3573  HD1 PHE B  22      44.460  33.570  37.880  1.00  0.00           H  
ATOM   3574  CE1 PHE B  22      42.310  33.550  37.600  1.00  0.00           C  
ATOM   3575  HE1 PHE B  22      42.380  34.360  36.900  1.00  0.00           H  
ATOM   3576  CZ  PHE B  22      41.120  32.960  37.970  1.00  0.00           C  
ATOM   3577  HZ  PHE B  22      40.190  33.390  37.640  1.00  0.00           H  
ATOM   3578  CE2 PHE B  22      41.190  31.830  38.850  1.00  0.00           C  
ATOM   3579  HE2 PHE B  22      40.280  31.380  39.210  1.00  0.00           H  
ATOM   3580  CD2 PHE B  22      42.420  31.370  39.380  1.00  0.00           C  
ATOM   3581  HD2 PHE B  22      42.360  30.510  40.010  1.00  0.00           H  
ATOM   3582  C   PHE B  22      45.100  30.050  37.250  1.00  0.00           C  
ATOM   3583  O   PHE B  22      44.750  30.390  36.120  1.00  0.00           O  
ATOM   3584  N   TYR B  23      44.640  28.910  37.760  1.00  0.00           N  
ATOM   3585  H   TYR B  23      44.920  28.570  38.670  1.00  0.00           H  
ATOM   3586  CA  TYR B  23      43.650  28.050  37.040  1.00  0.00           C  
ATOM   3587  HA  TYR B  23      43.680  28.110  35.950  1.00  0.00           H  
ATOM   3588  CB  TYR B  23      44.120  26.580  37.280  1.00  0.00           C  
ATOM   3589  HB3 TYR B  23      44.190  26.520  38.360  1.00  0.00           H  
ATOM   3590  HB2 TYR B  23      45.080  26.430  36.790  1.00  0.00           H  
ATOM   3591  CG  TYR B  23      43.220  25.470  36.780  1.00  0.00           C  
ATOM   3592  CD1 TYR B  23      43.360  24.920  35.500  1.00  0.00           C  
ATOM   3593  HD1 TYR B  23      44.020  25.430  34.810  1.00  0.00           H  
ATOM   3594  CE1 TYR B  23      42.760  23.750  35.110  1.00  0.00           C  
ATOM   3595  HE1 TYR B  23      42.960  23.240  34.180  1.00  0.00           H  
ATOM   3596  CZ  TYR B  23      41.910  23.110  35.990  1.00  0.00           C  
ATOM   3597  OH  TYR B  23      41.180  21.980  35.690  1.00  0.00           O  
ATOM   3598  HH  TYR B  23      41.550  21.780  34.830  1.00  0.00           H  
ATOM   3599  CE2 TYR B  23      41.630  23.740  37.270  1.00  0.00           C  
ATOM   3600  HE2 TYR B  23      40.920  23.260  37.930  1.00  0.00           H  
ATOM   3601  CD2 TYR B  23      42.280  24.910  37.660  1.00  0.00           C  
ATOM   3602  HD2 TYR B  23      42.010  25.270  38.630  1.00  0.00           H  
ATOM   3603  C   TYR B  23      42.260  28.260  37.520  1.00  0.00           C  
ATOM   3604  O   TYR B  23      41.930  27.830  38.670  1.00  0.00           O  
ATOM   3605  N   ASN B  24      41.520  28.980  36.710  1.00  0.00           N  
ATOM   3606  H   ASN B  24      41.840  29.070  35.760  1.00  0.00           H  
ATOM   3607  CA  ASN B  24      40.030  29.040  36.860  1.00  0.00           C  
ATOM   3608  HA  ASN B  24      39.750  29.280  37.890  1.00  0.00           H  
ATOM   3609  CB  ASN B  24      39.490  30.140  35.900  1.00  0.00           C  
ATOM   3610  HB3 ASN B  24      39.760  30.000  34.850  1.00  0.00           H  
ATOM   3611  HB2 ASN B  24      39.850  31.090  36.280  1.00  0.00           H  
ATOM   3612  CG  ASN B  24      37.930  30.200  35.920  1.00  0.00           C  
ATOM   3613  OD1 ASN B  24      37.230  29.210  36.250  1.00  0.00           O  
ATOM   3614  ND2 ASN B  24      37.370  31.340  35.450  1.00  0.00           N  
ATOM   3615 HD21 ASN B  24      37.920  32.140  35.180  1.00  0.00           H  
ATOM   3616 HD22 ASN B  24      36.380  31.440  35.290  1.00  0.00           H  
ATOM   3617  C   ASN B  24      39.480  27.580  36.540  1.00  0.00           C  
ATOM   3618  O   ASN B  24      39.470  27.050  35.460  1.00  0.00           O  
ATOM   3619  N   ALA B  25      39.030  26.910  37.630  1.00  0.00           N  
ATOM   3620  H   ALA B  25      38.940  27.410  38.500  1.00  0.00           H  
ATOM   3621  CA  ALA B  25      38.520  25.510  37.710  1.00  0.00           C  
ATOM   3622  HA  ALA B  25      39.170  24.930  37.050  1.00  0.00           H  
ATOM   3623  CB  ALA B  25      38.620  24.990  39.140  1.00  0.00           C  
ATOM   3624  HB1 ALA B  25      38.390  23.950  39.390  1.00  0.00           H  
ATOM   3625  HB2 ALA B  25      39.620  25.190  39.540  1.00  0.00           H  
ATOM   3626  HB3 ALA B  25      38.010  25.640  39.760  1.00  0.00           H  
ATOM   3627  C   ALA B  25      37.140  25.230  37.100  1.00  0.00           C  
ATOM   3628  O   ALA B  25      36.890  24.200  36.510  1.00  0.00           O  
ATOM   3629  N   LYS B  26      36.210  26.150  37.280  1.00  0.00           N  
ATOM   3630  H   LYS B  26      36.420  26.950  37.840  1.00  0.00           H  
ATOM   3631  CA  LYS B  26      34.850  26.180  36.680  1.00  0.00           C  
ATOM   3632  HA  LYS B  26      34.320  25.230  36.760  1.00  0.00           H  
ATOM   3633  CB  LYS B  26      33.850  27.250  37.330  1.00  0.00           C  
ATOM   3634  HB3 LYS B  26      33.000  27.450  36.680  1.00  0.00           H  
ATOM   3635  HB2 LYS B  26      34.350  28.210  37.510  1.00  0.00           H  
ATOM   3636  CG  LYS B  26      33.550  26.720  38.760  1.00  0.00           C  
ATOM   3637  HG3 LYS B  26      34.310  27.040  39.460  1.00  0.00           H  
ATOM   3638  HG2 LYS B  26      33.710  25.640  38.760  1.00  0.00           H  
ATOM   3639  CD  LYS B  26      32.170  26.850  39.340  1.00  0.00           C  
ATOM   3640  HD3 LYS B  26      32.100  26.370  40.320  1.00  0.00           H  
ATOM   3641  HD2 LYS B  26      31.510  26.250  38.730  1.00  0.00           H  
ATOM   3642  CE  LYS B  26      31.650  28.300  39.610  1.00  0.00           C  
ATOM   3643  HE3 LYS B  26      31.540  28.740  38.620  1.00  0.00           H  
ATOM   3644  HE2 LYS B  26      32.400  28.730  40.270  1.00  0.00           H  
ATOM   3645  NZ  LYS B  26      30.260  28.190  40.330  1.00  0.00           N  
ATOM   3646  HZ1 LYS B  26      29.680  29.010  40.210  1.00  0.00           H  
ATOM   3647  HZ2 LYS B  26      29.700  27.450  39.940  1.00  0.00           H  
ATOM   3648  HZ3 LYS B  26      30.350  28.010  41.320  1.00  0.00           H  
ATOM   3649  C   LYS B  26      34.840  26.450  35.150  1.00  0.00           C  
ATOM   3650  O   LYS B  26      33.880  26.030  34.550  1.00  0.00           O  
ATOM   3651  N   ALA B  27      35.880  27.040  34.570  1.00  0.00           N  
ATOM   3652  H   ALA B  27      36.680  27.390  35.080  1.00  0.00           H  
ATOM   3653  CA  ALA B  27      36.230  27.030  33.170  1.00  0.00           C  
ATOM   3654  HA  ALA B  27      35.320  26.990  32.590  1.00  0.00           H  
ATOM   3655  CB  ALA B  27      36.860  28.470  32.940  1.00  0.00           C  
ATOM   3656  HB1 ALA B  27      37.150  28.670  31.900  1.00  0.00           H  
ATOM   3657  HB2 ALA B  27      36.220  29.280  33.320  1.00  0.00           H  
ATOM   3658  HB3 ALA B  27      37.820  28.580  33.450  1.00  0.00           H  
ATOM   3659  C   ALA B  27      37.230  25.900  32.790  1.00  0.00           C  
ATOM   3660  O   ALA B  27      37.310  25.480  31.660  1.00  0.00           O  
ATOM   3661  N   GLY B  28      38.010  25.440  33.760  1.00  0.00           N  
ATOM   3662  H   GLY B  28      38.020  25.960  34.620  1.00  0.00           H  
ATOM   3663  CA  GLY B  28      39.220  24.670  33.510  1.00  0.00           C  
ATOM   3664  HA3 GLY B  28      38.960  23.790  32.920  1.00  0.00           H  
ATOM   3665  HA2 GLY B  28      39.710  24.390  34.440  1.00  0.00           H  
ATOM   3666  C   GLY B  28      40.280  25.280  32.680  1.00  0.00           C  
ATOM   3667  O   GLY B  28      40.940  24.520  31.950  1.00  0.00           O  
ATOM   3668  N   LEU B  29      40.540  26.600  32.740  1.00  0.00           N  
ATOM   3669  H   LEU B  29      40.330  27.000  33.640  1.00  0.00           H  
ATOM   3670  CA  LEU B  29      41.500  27.460  31.870  1.00  0.00           C  
ATOM   3671  HA  LEU B  29      42.190  26.830  31.310  1.00  0.00           H  
ATOM   3672  CB  LEU B  29      40.750  28.210  30.840  1.00  0.00           C  
ATOM   3673  HB3 LEU B  29      41.450  28.850  30.310  1.00  0.00           H  
ATOM   3674  HB2 LEU B  29      40.000  28.800  31.380  1.00  0.00           H  
ATOM   3675  CG  LEU B  29      39.870  27.450  29.850  1.00  0.00           C  
ATOM   3676  HG  LEU B  29      39.210  26.740  30.360  1.00  0.00           H  
ATOM   3677  CD1 LEU B  29      38.980  28.430  29.070  1.00  0.00           C  
ATOM   3678 HD11 LEU B  29      39.640  28.960  28.380  1.00  0.00           H  
ATOM   3679 HD12 LEU B  29      38.210  27.930  28.470  1.00  0.00           H  
ATOM   3680 HD13 LEU B  29      38.490  29.170  29.680  1.00  0.00           H  
ATOM   3681  CD2 LEU B  29      40.890  26.690  28.920  1.00  0.00           C  
ATOM   3682 HD21 LEU B  29      41.350  25.830  29.410  1.00  0.00           H  
ATOM   3683 HD22 LEU B  29      40.280  26.310  28.100  1.00  0.00           H  
ATOM   3684 HD23 LEU B  29      41.590  27.380  28.450  1.00  0.00           H  
ATOM   3685  C   LEU B  29      42.380  28.240  32.790  1.00  0.00           C  
ATOM   3686  O   LEU B  29      42.030  28.700  33.860  1.00  0.00           O  
ATOM   3687  N   CYS B  30      43.610  28.410  32.330  1.00  0.00           N  
ATOM   3688  H   CYS B  30      43.890  27.880  31.510  1.00  0.00           H  
ATOM   3689  CA  CYS B  30      44.640  29.270  32.970  1.00  0.00           C  
ATOM   3690  HA  CYS B  30      44.570  29.240  34.060  1.00  0.00           H  
ATOM   3691  CB  CYS B  30      45.910  28.590  32.680  1.00  0.00           C  
ATOM   3692  HB3 CYS B  30      46.780  29.220  32.850  1.00  0.00           H  
ATOM   3693  HB2 CYS B  30      45.810  28.240  31.650  1.00  0.00           H  
ATOM   3694  SG  CYS B  30      46.270  27.160  33.650  1.00  0.00           S  
ATOM   3695  C   CYS B  30      44.700  30.700  32.600  1.00  0.00           C  
ATOM   3696  O   CYS B  30      44.950  31.130  31.400  1.00  0.00           O  
ATOM   3697  N   GLN B  31      44.330  31.570  33.550  1.00  0.00           N  
ATOM   3698  H   GLN B  31      44.260  31.320  34.530  1.00  0.00           H  
ATOM   3699  CA  GLN B  31      43.990  33.000  33.290  1.00  0.00           C  
ATOM   3700  HA  GLN B  31      44.120  33.230  32.230  1.00  0.00           H  
ATOM   3701  CB  GLN B  31      42.530  33.260  33.660  1.00  0.00           C  
ATOM   3702  HB3 GLN B  31      42.260  34.320  33.670  1.00  0.00           H  
ATOM   3703  HB2 GLN B  31      42.380  32.960  34.700  1.00  0.00           H  
ATOM   3704  CG  GLN B  31      41.510  32.500  32.730  1.00  0.00           C  
ATOM   3705  HG3 GLN B  31      41.740  31.430  32.730  1.00  0.00           H  
ATOM   3706  HG2 GLN B  31      41.500  32.870  31.710  1.00  0.00           H  
ATOM   3707  CD  GLN B  31      40.100  32.630  33.230  1.00  0.00           C  
ATOM   3708  OE1 GLN B  31      39.750  33.270  34.220  1.00  0.00           O  
ATOM   3709  NE2 GLN B  31      39.180  32.120  32.390  1.00  0.00           N  
ATOM   3710 HE21 GLN B  31      39.400  31.670  31.520  1.00  0.00           H  
ATOM   3711 HE22 GLN B  31      38.200  32.220  32.660  1.00  0.00           H  
ATOM   3712  C   GLN B  31      44.840  33.890  34.250  1.00  0.00           C  
ATOM   3713  O   GLN B  31      45.480  33.450  35.220  1.00  0.00           O  
ATOM   3714  N   THR B  32      44.770  35.180  34.060  1.00  0.00           N  
ATOM   3715  H   THR B  32      44.220  35.500  33.280  1.00  0.00           H  
ATOM   3716  CA  THR B  32      45.600  36.130  34.790  1.00  0.00           C  
ATOM   3717  HA  THR B  32      46.580  35.680  34.920  1.00  0.00           H  
ATOM   3718  CB  THR B  32      45.930  37.420  34.070  1.00  0.00           C  
ATOM   3719  HB  THR B  32      46.560  38.090  34.670  1.00  0.00           H  
ATOM   3720  CG2 THR B  32      46.710  37.170  32.830  1.00  0.00           C  
ATOM   3721 HG21 THR B  32      47.580  36.620  33.180  1.00  0.00           H  
ATOM   3722 HG22 THR B  32      46.120  36.510  32.200  1.00  0.00           H  
ATOM   3723 HG23 THR B  32      47.020  38.040  32.250  1.00  0.00           H  
ATOM   3724  OG1 THR B  32      44.860  38.160  33.610  1.00  0.00           O  
ATOM   3725  HG1 THR B  32      44.200  37.570  33.240  1.00  0.00           H  
ATOM   3726  C   THR B  32      44.970  36.500  36.130  1.00  0.00           C  
ATOM   3727  O   THR B  32      43.760  36.760  36.220  1.00  0.00           O  
ATOM   3728  N   PHE B  33      45.840  36.860  37.030  1.00  0.00           N  
ATOM   3729  H   PHE B  33      46.780  36.530  36.940  1.00  0.00           H  
ATOM   3730  CA  PHE B  33      45.480  37.740  38.220  1.00  0.00           C  
ATOM   3731  HA  PHE B  33      44.720  38.440  37.880  1.00  0.00           H  
ATOM   3732  CB  PHE B  33      44.940  36.840  39.320  1.00  0.00           C  
ATOM   3733  HB3 PHE B  33      44.260  36.090  38.900  1.00  0.00           H  
ATOM   3734  HB2 PHE B  33      44.450  37.550  39.990  1.00  0.00           H  
ATOM   3735  CG  PHE B  33      45.960  36.090  40.110  1.00  0.00           C  
ATOM   3736  CD1 PHE B  33      46.610  34.910  39.740  1.00  0.00           C  
ATOM   3737  HD1 PHE B  33      46.340  34.410  38.820  1.00  0.00           H  
ATOM   3738  CE1 PHE B  33      47.620  34.370  40.630  1.00  0.00           C  
ATOM   3739  HE1 PHE B  33      48.160  33.510  40.260  1.00  0.00           H  
ATOM   3740  CZ  PHE B  33      47.790  34.900  41.880  1.00  0.00           C  
ATOM   3741  HZ  PHE B  33      48.420  34.480  42.650  1.00  0.00           H  
ATOM   3742  CE2 PHE B  33      47.210  36.110  42.220  1.00  0.00           C  
ATOM   3743  HE2 PHE B  33      47.410  36.510  43.200  1.00  0.00           H  
ATOM   3744  CD2 PHE B  33      46.250  36.700  41.370  1.00  0.00           C  
ATOM   3745  HD2 PHE B  33      45.800  37.620  41.670  1.00  0.00           H  
ATOM   3746  C   PHE B  33      46.660  38.630  38.670  1.00  0.00           C  
ATOM   3747  O   PHE B  33      47.790  38.440  38.240  1.00  0.00           O  
ATOM   3748  N   VAL B  34      46.340  39.680  39.420  1.00  0.00           N  
ATOM   3749  H   VAL B  34      45.360  39.750  39.640  1.00  0.00           H  
ATOM   3750  CA  VAL B  34      47.260  40.660  39.980  1.00  0.00           C  
ATOM   3751  HA  VAL B  34      48.090  40.730  39.280  1.00  0.00           H  
ATOM   3752  CB  VAL B  34      46.490  42.010  40.060  1.00  0.00           C  
ATOM   3753  HB  VAL B  34      45.730  41.900  40.830  1.00  0.00           H  
ATOM   3754  CG1 VAL B  34      47.490  43.110  40.500  1.00  0.00           C  
ATOM   3755 HG11 VAL B  34      46.940  44.040  40.480  1.00  0.00           H  
ATOM   3756 HG12 VAL B  34      47.700  42.790  41.530  1.00  0.00           H  
ATOM   3757 HG13 VAL B  34      48.360  43.200  39.850  1.00  0.00           H  
ATOM   3758  CG2 VAL B  34      45.860  42.490  38.690  1.00  0.00           C  
ATOM   3759 HG21 VAL B  34      45.690  43.560  38.610  1.00  0.00           H  
ATOM   3760 HG22 VAL B  34      46.580  42.210  37.920  1.00  0.00           H  
ATOM   3761 HG23 VAL B  34      44.940  41.930  38.480  1.00  0.00           H  
ATOM   3762  C   VAL B  34      47.810  40.250  41.370  1.00  0.00           C  
ATOM   3763  O   VAL B  34      47.070  40.090  42.320  1.00  0.00           O  
ATOM   3764  N   TYR B  35      49.120  40.120  41.400  1.00  0.00           N  
ATOM   3765  H   TYR B  35      49.630  40.360  40.570  1.00  0.00           H  
ATOM   3766  CA  TYR B  35      49.740  39.600  42.620  1.00  0.00           C  
ATOM   3767  HA  TYR B  35      49.000  39.480  43.400  1.00  0.00           H  
ATOM   3768  CB  TYR B  35      50.400  38.240  42.300  1.00  0.00           C  
ATOM   3769  HB3 TYR B  35      50.960  38.430  41.380  1.00  0.00           H  
ATOM   3770  HB2 TYR B  35      49.620  37.520  42.080  1.00  0.00           H  
ATOM   3771  CG  TYR B  35      51.300  37.630  43.400  1.00  0.00           C  
ATOM   3772  CD1 TYR B  35      50.780  37.230  44.670  1.00  0.00           C  
ATOM   3773  HD1 TYR B  35      49.700  37.290  44.790  1.00  0.00           H  
ATOM   3774  CE1 TYR B  35      51.640  36.670  45.640  1.00  0.00           C  
ATOM   3775  HE1 TYR B  35      51.320  36.240  46.570  1.00  0.00           H  
ATOM   3776  CZ  TYR B  35      53.050  36.680  45.420  1.00  0.00           C  
ATOM   3777  OH  TYR B  35      54.020  36.360  46.330  1.00  0.00           O  
ATOM   3778  HH  TYR B  35      54.840  36.000  45.990  1.00  0.00           H  
ATOM   3779  CE2 TYR B  35      53.540  37.200  44.210  1.00  0.00           C  
ATOM   3780  HE2 TYR B  35      54.610  37.300  44.130  1.00  0.00           H  
ATOM   3781  CD2 TYR B  35      52.680  37.760  43.260  1.00  0.00           C  
ATOM   3782  HD2 TYR B  35      53.110  38.190  42.350  1.00  0.00           H  
ATOM   3783  C   TYR B  35      50.740  40.610  43.220  1.00  0.00           C  
ATOM   3784  O   TYR B  35      51.420  41.310  42.530  1.00  0.00           O  
ATOM   3785  N   GLY B  36      50.770  40.580  44.530  1.00  0.00           N  
ATOM   3786  H   GLY B  36      50.280  39.850  45.030  1.00  0.00           H  
ATOM   3787  CA  GLY B  36      51.350  41.570  45.370  1.00  0.00           C  
ATOM   3788  HA3 GLY B  36      50.730  41.560  46.260  1.00  0.00           H  
ATOM   3789  HA2 GLY B  36      51.400  42.520  44.830  1.00  0.00           H  
ATOM   3790  C   GLY B  36      52.800  41.260  45.840  1.00  0.00           C  
ATOM   3791  O   GLY B  36      53.380  42.110  46.550  1.00  0.00           O  
ATOM   3792  N   GLY B  37      53.420  40.190  45.380  1.00  0.00           N  
ATOM   3793  H   GLY B  37      52.960  39.620  44.690  1.00  0.00           H  
ATOM   3794  CA  GLY B  37      54.840  39.960  45.690  1.00  0.00           C  
ATOM   3795  HA3 GLY B  37      55.410  40.880  45.500  1.00  0.00           H  
ATOM   3796  HA2 GLY B  37      55.220  39.310  44.900  1.00  0.00           H  
ATOM   3797  C   GLY B  37      55.170  39.460  47.100  1.00  0.00           C  
ATOM   3798  O   GLY B  37      56.350  39.510  47.390  1.00  0.00           O  
ATOM   3799  N   CYS B  38      54.110  38.960  47.810  1.00  0.00           N  
ATOM   3800  H   CYS B  38      53.230  38.960  47.320  1.00  0.00           H  
ATOM   3801  CA  CYS B  38      54.290  38.230  49.060  1.00  0.00           C  
ATOM   3802  HA  CYS B  38      55.190  37.650  48.860  1.00  0.00           H  
ATOM   3803  CB  CYS B  38      54.610  39.250  50.160  1.00  0.00           C  
ATOM   3804  HB3 CYS B  38      55.180  40.050  49.700  1.00  0.00           H  
ATOM   3805  HB2 CYS B  38      55.200  38.800  50.960  1.00  0.00           H  
ATOM   3806  SG  CYS B  38      53.140  40.050  51.100  1.00  0.00           S  
ATOM   3807  C   CYS B  38      53.120  37.250  49.320  1.00  0.00           C  
ATOM   3808  O   CYS B  38      52.080  37.470  48.700  1.00  0.00           O  
ATOM   3809  N   ARG B  39      53.370  36.140  50.060  1.00  0.00           N  
ATOM   3810  H   ARG B  39      54.320  36.030  50.400  1.00  0.00           H  
ATOM   3811  CA  ARG B  39      52.350  35.210  50.550  1.00  0.00           C  
ATOM   3812  HA  ARG B  39      52.840  34.360  51.040  1.00  0.00           H  
ATOM   3813  CB  ARG B  39      51.440  35.860  51.670  1.00  0.00           C  
ATOM   3814  HB3 ARG B  39      50.670  35.130  51.970  1.00  0.00           H  
ATOM   3815  HB2 ARG B  39      50.840  36.670  51.250  1.00  0.00           H  
ATOM   3816  CG  ARG B  39      52.210  36.330  52.890  1.00  0.00           C  
ATOM   3817  HG3 ARG B  39      52.710  37.270  52.680  1.00  0.00           H  
ATOM   3818  HG2 ARG B  39      52.990  35.590  53.000  1.00  0.00           H  
ATOM   3819  CD  ARG B  39      51.350  36.560  54.180  1.00  0.00           C  
ATOM   3820  HD3 ARG B  39      50.610  37.340  54.020  1.00  0.00           H  
ATOM   3821  HD2 ARG B  39      51.900  37.000  55.020  1.00  0.00           H  
ATOM   3822  NE  ARG B  39      50.710  35.340  54.640  1.00  0.00           N  
ATOM   3823  HE  ARG B  39      50.910  34.450  54.190  1.00  0.00           H  
ATOM   3824  CZ  ARG B  39      50.030  35.100  55.740  1.00  0.00           C  
ATOM   3825  NH1 ARG B  39      49.640  36.040  56.610  1.00  0.00           N  
ATOM   3826 HH11 ARG B  39      49.920  36.990  56.430  1.00  0.00           H  
ATOM   3827 HH12 ARG B  39      48.880  35.990  57.270  1.00  0.00           H  
ATOM   3828  NH2 ARG B  39      49.500  33.900  55.940  1.00  0.00           N  
ATOM   3829 HH21 ARG B  39      49.740  33.170  55.290  1.00  0.00           H  
ATOM   3830 HH22 ARG B  39      49.040  33.610  56.790  1.00  0.00           H  
ATOM   3831  C   ARG B  39      51.680  34.540  49.350  1.00  0.00           C  
ATOM   3832  O   ARG B  39      50.470  34.410  49.380  1.00  0.00           O  
ATOM   3833  N   ALA B  40      52.450  33.920  48.400  1.00  0.00           N  
ATOM   3834  H   ALA B  40      53.460  34.050  48.440  1.00  0.00           H  
ATOM   3835  CA  ALA B  40      51.850  33.130  47.260  1.00  0.00           C  
ATOM   3836  HA  ALA B  40      51.010  33.710  46.870  1.00  0.00           H  
ATOM   3837  CB  ALA B  40      52.770  32.990  46.060  1.00  0.00           C  
ATOM   3838  HB1 ALA B  40      52.920  33.900  45.470  1.00  0.00           H  
ATOM   3839  HB2 ALA B  40      53.790  32.750  46.360  1.00  0.00           H  
ATOM   3840  HB3 ALA B  40      52.430  32.240  45.360  1.00  0.00           H  
ATOM   3841  C   ALA B  40      51.280  31.840  47.770  1.00  0.00           C  
ATOM   3842  O   ALA B  40      51.910  31.210  48.570  1.00  0.00           O  
ATOM   3843  N   LYS B  41      50.130  31.410  47.270  1.00  0.00           N  
ATOM   3844  H   LYS B  41      49.650  32.050  46.630  1.00  0.00           H  
ATOM   3845  CA  LYS B  41      49.500  30.110  47.490  1.00  0.00           C  
ATOM   3846  HA  LYS B  41      49.990  29.640  48.350  1.00  0.00           H  
ATOM   3847  CB  LYS B  41      48.050  30.200  47.730  1.00  0.00           C  
ATOM   3848  HB3 LYS B  41      47.800  29.150  47.900  1.00  0.00           H  
ATOM   3849  HB2 LYS B  41      47.560  30.520  46.800  1.00  0.00           H  
ATOM   3850  CG  LYS B  41      47.600  31.080  48.990  1.00  0.00           C  
ATOM   3851  HG3 LYS B  41      47.600  32.100  48.600  1.00  0.00           H  
ATOM   3852  HG2 LYS B  41      48.230  30.890  49.850  1.00  0.00           H  
ATOM   3853  CD  LYS B  41      46.150  30.680  49.420  1.00  0.00           C  
ATOM   3854  HD3 LYS B  41      46.100  29.810  50.080  1.00  0.00           H  
ATOM   3855  HD2 LYS B  41      45.470  30.550  48.580  1.00  0.00           H  
ATOM   3856  CE  LYS B  41      45.500  31.900  50.180  1.00  0.00           C  
ATOM   3857  HE3 LYS B  41      44.480  31.640  50.440  1.00  0.00           H  
ATOM   3858  HE2 LYS B  41      45.510  32.750  49.510  1.00  0.00           H  
ATOM   3859  NZ  LYS B  41      46.280  32.180  51.430  1.00  0.00           N  
ATOM   3860  HZ1 LYS B  41      47.180  32.540  51.150  1.00  0.00           H  
ATOM   3861  HZ2 LYS B  41      45.830  32.900  51.980  1.00  0.00           H  
ATOM   3862  HZ3 LYS B  41      46.420  31.300  51.920  1.00  0.00           H  
ATOM   3863  C   LYS B  41      49.840  29.230  46.320  1.00  0.00           C  
ATOM   3864  O   LYS B  41      50.340  29.710  45.310  1.00  0.00           O  
ATOM   3865  N   ARG B  42      49.510  27.920  46.480  1.00  0.00           N  
ATOM   3866  H   ARG B  42      49.080  27.700  47.360  1.00  0.00           H  
ATOM   3867  CA  ARG B  42      49.860  26.840  45.430  1.00  0.00           C  
ATOM   3868  HA  ARG B  42      50.950  26.820  45.460  1.00  0.00           H  
ATOM   3869  CB  ARG B  42      49.480  25.420  45.800  1.00  0.00           C  
ATOM   3870  HB3 ARG B  42      49.780  24.760  44.990  1.00  0.00           H  
ATOM   3871  HB2 ARG B  42      48.410  25.300  45.990  1.00  0.00           H  
ATOM   3872  CG  ARG B  42      50.300  24.990  47.010  1.00  0.00           C  
ATOM   3873  HG3 ARG B  42      50.030  25.660  47.830  1.00  0.00           H  
ATOM   3874  HG2 ARG B  42      51.380  25.000  46.950  1.00  0.00           H  
ATOM   3875  CD  ARG B  42      49.860  23.530  47.220  1.00  0.00           C  
ATOM   3876  HD3 ARG B  42      50.430  22.860  46.580  1.00  0.00           H  
ATOM   3877  HD2 ARG B  42      48.810  23.370  46.960  1.00  0.00           H  
ATOM   3878  NE  ARG B  42      50.200  23.090  48.610  1.00  0.00           N  
ATOM   3879  HE  ARG B  42      49.540  23.210  49.360  1.00  0.00           H  
ATOM   3880  CZ  ARG B  42      51.350  22.890  49.150  1.00  0.00           C  
ATOM   3881  NH1 ARG B  42      52.410  22.770  48.360  1.00  0.00           N  
ATOM   3882 HH11 ARG B  42      52.330  23.000  47.390  1.00  0.00           H  
ATOM   3883 HH12 ARG B  42      53.360  22.630  48.680  1.00  0.00           H  
ATOM   3884  NH2 ARG B  42      51.490  22.630  50.400  1.00  0.00           N  
ATOM   3885 HH21 ARG B  42      50.640  22.560  50.960  1.00  0.00           H  
ATOM   3886 HH22 ARG B  42      52.440  22.400  50.630  1.00  0.00           H  
ATOM   3887  C   ARG B  42      49.390  27.220  44.010  1.00  0.00           C  
ATOM   3888  O   ARG B  42      50.230  27.080  43.090  1.00  0.00           O  
ATOM   3889  N   ASN B  43      48.100  27.640  43.880  1.00  0.00           N  
ATOM   3890  H   ASN B  43      47.520  27.780  44.690  1.00  0.00           H  
ATOM   3891  CA  ASN B  43      47.520  27.970  42.610  1.00  0.00           C  
ATOM   3892  HA  ASN B  43      47.920  27.310  41.840  1.00  0.00           H  
ATOM   3893  CB  ASN B  43      46.030  27.710  42.660  1.00  0.00           C  
ATOM   3894  HB3 ASN B  43      45.570  28.310  43.440  1.00  0.00           H  
ATOM   3895  HB2 ASN B  43      45.850  26.700  43.050  1.00  0.00           H  
ATOM   3896  CG  ASN B  43      45.210  27.910  41.370  1.00  0.00           C  
ATOM   3897  OD1 ASN B  43      45.630  27.610  40.260  1.00  0.00           O  
ATOM   3898  ND2 ASN B  43      44.000  28.390  41.410  1.00  0.00           N  
ATOM   3899 HD21 ASN B  43      43.580  28.660  42.280  1.00  0.00           H  
ATOM   3900 HD22 ASN B  43      43.420  28.150  40.610  1.00  0.00           H  
ATOM   3901  C   ASN B  43      47.960  29.390  42.100  1.00  0.00           C  
ATOM   3902  O   ASN B  43      47.330  30.380  42.370  1.00  0.00           O  
ATOM   3903  N   ASN B  44      49.170  29.460  41.600  1.00  0.00           N  
ATOM   3904  H   ASN B  44      49.710  28.620  41.540  1.00  0.00           H  
ATOM   3905  CA  ASN B  44      49.830  30.710  41.210  1.00  0.00           C  
ATOM   3906  HA  ASN B  44      49.160  31.340  40.610  1.00  0.00           H  
ATOM   3907  CB  ASN B  44      50.110  31.430  42.480  1.00  0.00           C  
ATOM   3908  HB3 ASN B  44      50.820  30.910  43.140  1.00  0.00           H  
ATOM   3909  HB2 ASN B  44      49.190  31.600  43.020  1.00  0.00           H  
ATOM   3910  CG  ASN B  44      50.750  32.820  42.340  1.00  0.00           C  
ATOM   3911  OD1 ASN B  44      51.510  33.140  41.440  1.00  0.00           O  
ATOM   3912  ND2 ASN B  44      50.620  33.680  43.350  1.00  0.00           N  
ATOM   3913 HD21 ASN B  44      49.950  33.620  44.110  1.00  0.00           H  
ATOM   3914 HD22 ASN B  44      51.090  34.550  43.130  1.00  0.00           H  
ATOM   3915  C   ASN B  44      51.160  30.510  40.480  1.00  0.00           C  
ATOM   3916  O   ASN B  44      52.140  29.810  40.940  1.00  0.00           O  
ATOM   3917  N   PHE B  45      51.250  31.020  39.220  1.00  0.00           N  
ATOM   3918  H   PHE B  45      50.410  31.390  38.810  1.00  0.00           H  
ATOM   3919  CA  PHE B  45      52.390  30.710  38.300  1.00  0.00           C  
ATOM   3920  HA  PHE B  45      53.320  30.360  38.770  1.00  0.00           H  
ATOM   3921  CB  PHE B  45      51.910  29.560  37.440  1.00  0.00           C  
ATOM   3922  HB3 PHE B  45      52.700  29.160  36.810  1.00  0.00           H  
ATOM   3923  HB2 PHE B  45      51.090  29.890  36.790  1.00  0.00           H  
ATOM   3924  CG  PHE B  45      51.390  28.280  38.190  1.00  0.00           C  
ATOM   3925  CD1 PHE B  45      52.450  27.510  38.770  1.00  0.00           C  
ATOM   3926  HD1 PHE B  45      53.460  27.840  38.580  1.00  0.00           H  
ATOM   3927  CE1 PHE B  45      52.140  26.430  39.620  1.00  0.00           C  
ATOM   3928  HE1 PHE B  45      52.870  25.830  40.150  1.00  0.00           H  
ATOM   3929  CZ  PHE B  45      50.800  26.130  39.860  1.00  0.00           C  
ATOM   3930  HZ  PHE B  45      50.520  25.400  40.590  1.00  0.00           H  
ATOM   3931  CE2 PHE B  45      49.770  26.890  39.240  1.00  0.00           C  
ATOM   3932  HE2 PHE B  45      48.750  26.570  39.460  1.00  0.00           H  
ATOM   3933  CD2 PHE B  45      50.070  28.000  38.470  1.00  0.00           C  
ATOM   3934  HD2 PHE B  45      49.270  28.560  37.990  1.00  0.00           H  
ATOM   3935  C   PHE B  45      52.790  31.850  37.310  1.00  0.00           C  
ATOM   3936  O   PHE B  45      51.990  32.800  37.180  1.00  0.00           O  
ATOM   3937  N   LYS B  46      54.010  31.920  36.870  1.00  0.00           N  
ATOM   3938  H   LYS B  46      54.700  31.210  37.070  1.00  0.00           H  
ATOM   3939  CA  LYS B  46      54.550  33.070  36.130  1.00  0.00           C  
ATOM   3940  HA  LYS B  46      54.310  33.970  36.700  1.00  0.00           H  
ATOM   3941  CB  LYS B  46      56.090  33.100  36.150  1.00  0.00           C  
ATOM   3942  HB3 LYS B  46      56.340  32.840  37.180  1.00  0.00           H  
ATOM   3943  HB2 LYS B  46      56.360  34.130  35.880  1.00  0.00           H  
ATOM   3944  CG  LYS B  46      56.750  32.340  35.030  1.00  0.00           C  
ATOM   3945  HG3 LYS B  46      56.580  32.680  34.010  1.00  0.00           H  
ATOM   3946  HG2 LYS B  46      56.270  31.370  35.110  1.00  0.00           H  
ATOM   3947  CD  LYS B  46      58.250  32.190  35.370  1.00  0.00           C  
ATOM   3948  HD3 LYS B  46      58.360  31.660  36.310  1.00  0.00           H  
ATOM   3949  HD2 LYS B  46      58.760  33.130  35.580  1.00  0.00           H  
ATOM   3950  CE  LYS B  46      59.100  31.570  34.280  1.00  0.00           C  
ATOM   3951  HE3 LYS B  46      60.100  31.550  34.720  1.00  0.00           H  
ATOM   3952  HE2 LYS B  46      59.170  32.040  33.300  1.00  0.00           H  
ATOM   3953  NZ  LYS B  46      58.730  30.100  34.140  1.00  0.00           N  
ATOM   3954  HZ1 LYS B  46      59.360  29.690  33.460  1.00  0.00           H  
ATOM   3955  HZ2 LYS B  46      58.870  29.560  34.980  1.00  0.00           H  
ATOM   3956  HZ3 LYS B  46      57.770  29.940  33.870  1.00  0.00           H  
ATOM   3957  C   LYS B  46      54.050  33.200  34.730  1.00  0.00           C  
ATOM   3958  O   LYS B  46      54.360  34.230  34.060  1.00  0.00           O  
ATOM   3959  N   SER B  47      53.360  32.130  34.240  1.00  0.00           N  
ATOM   3960  H   SER B  47      53.390  31.330  34.860  1.00  0.00           H  
ATOM   3961  CA  SER B  47      52.800  31.930  32.900  1.00  0.00           C  
ATOM   3962  HA  SER B  47      52.340  32.880  32.630  1.00  0.00           H  
ATOM   3963  CB  SER B  47      53.860  31.640  31.840  1.00  0.00           C  
ATOM   3964  HB3 SER B  47      54.790  32.200  32.020  1.00  0.00           H  
ATOM   3965  HB2 SER B  47      53.480  31.910  30.860  1.00  0.00           H  
ATOM   3966  OG  SER B  47      54.150  30.320  31.820  1.00  0.00           O  
ATOM   3967  HG  SER B  47      54.840  30.100  32.450  1.00  0.00           H  
ATOM   3968  C   SER B  47      51.610  30.950  32.870  1.00  0.00           C  
ATOM   3969  O   SER B  47      51.460  30.080  33.740  1.00  0.00           O  
ATOM   3970  N   ALA B  48      50.780  31.200  31.820  1.00  0.00           N  
ATOM   3971  H   ALA B  48      51.070  31.910  31.180  1.00  0.00           H  
ATOM   3972  CA  ALA B  48      49.700  30.310  31.350  1.00  0.00           C  
ATOM   3973  HA  ALA B  48      49.040  30.180  32.210  1.00  0.00           H  
ATOM   3974  CB  ALA B  48      48.980  31.140  30.250  1.00  0.00           C  
ATOM   3975  HB1 ALA B  48      49.150  32.210  30.380  1.00  0.00           H  
ATOM   3976  HB2 ALA B  48      49.350  30.810  29.290  1.00  0.00           H  
ATOM   3977  HB3 ALA B  48      47.910  30.900  30.190  1.00  0.00           H  
ATOM   3978  C   ALA B  48      50.200  28.940  30.930  1.00  0.00           C  
ATOM   3979  O   ALA B  48      49.540  27.970  31.280  1.00  0.00           O  
ATOM   3980  N   GLU B  49      51.400  28.880  30.390  1.00  0.00           N  
ATOM   3981  H   GLU B  49      51.770  29.770  30.080  1.00  0.00           H  
ATOM   3982  CA  GLU B  49      52.070  27.650  30.090  1.00  0.00           C  
ATOM   3983  HA  GLU B  49      51.420  26.960  29.590  1.00  0.00           H  
ATOM   3984  CB  GLU B  49      53.260  27.850  29.120  1.00  0.00           C  
ATOM   3985  HB3 GLU B  49      53.590  26.900  28.720  1.00  0.00           H  
ATOM   3986  HB2 GLU B  49      54.010  28.420  29.680  1.00  0.00           H  
ATOM   3987  CG  GLU B  49      53.040  28.840  27.930  1.00  0.00           C  
ATOM   3988  HG3 GLU B  49      52.030  28.800  27.530  1.00  0.00           H  
ATOM   3989  HG2 GLU B  49      53.590  28.530  27.050  1.00  0.00           H  
ATOM   3990  CD  GLU B  49      53.200  30.330  28.240  1.00  0.00           C  
ATOM   3991  OE1 GLU B  49      54.340  30.850  28.150  1.00  0.00           O  
ATOM   3992  OE2 GLU B  49      52.200  31.000  28.630  1.00  0.00           O  
ATOM   3993  C   GLU B  49      52.560  26.820  31.280  1.00  0.00           C  
ATOM   3994  O   GLU B  49      52.430  25.590  31.260  1.00  0.00           O  
ATOM   3995  N   ASP B  50      53.260  27.470  32.270  1.00  0.00           N  
ATOM   3996  H   ASP B  50      53.170  28.480  32.210  1.00  0.00           H  
ATOM   3997  CA  ASP B  50      53.580  26.880  33.630  1.00  0.00           C  
ATOM   3998  HA  ASP B  50      54.080  25.910  33.600  1.00  0.00           H  
ATOM   3999  CB  ASP B  50      54.450  27.910  34.490  1.00  0.00           C  
ATOM   4000  HB3 ASP B  50      54.650  27.490  35.480  1.00  0.00           H  
ATOM   4001  HB2 ASP B  50      53.860  28.820  34.620  1.00  0.00           H  
ATOM   4002  CG  ASP B  50      55.860  28.270  33.850  1.00  0.00           C  
ATOM   4003  OD1 ASP B  50      56.770  27.440  33.890  1.00  0.00           O  
ATOM   4004  OD2 ASP B  50      56.020  29.390  33.350  1.00  0.00           O  
ATOM   4005  C   ASP B  50      52.320  26.520  34.380  1.00  0.00           C  
ATOM   4006  O   ASP B  50      52.330  25.500  35.100  1.00  0.00           O  
ATOM   4007  N   CYS B  51      51.210  27.240  34.170  1.00  0.00           N  
ATOM   4008  H   CYS B  51      51.410  28.100  33.670  1.00  0.00           H  
ATOM   4009  CA  CYS B  51      49.870  26.930  34.730  1.00  0.00           C  
ATOM   4010  HA  CYS B  51      50.020  26.760  35.800  1.00  0.00           H  
ATOM   4011  CB  CYS B  51      48.900  28.130  34.640  1.00  0.00           C  
ATOM   4012  HB3 CYS B  51      48.760  28.300  33.570  1.00  0.00           H  
ATOM   4013  HB2 CYS B  51      49.400  28.890  35.240  1.00  0.00           H  
ATOM   4014  SG  CYS B  51      47.250  27.870  35.320  1.00  0.00           S  
ATOM   4015  C   CYS B  51      49.270  25.710  34.020  1.00  0.00           C  
ATOM   4016  O   CYS B  51      48.790  24.860  34.760  1.00  0.00           O  
ATOM   4017  N   MET B  52      49.270  25.670  32.690  1.00  0.00           N  
ATOM   4018  H   MET B  52      49.560  26.460  32.120  1.00  0.00           H  
ATOM   4019  CA  MET B  52      48.780  24.430  32.020  1.00  0.00           C  
ATOM   4020  HA  MET B  52      47.940  24.180  32.660  1.00  0.00           H  
ATOM   4021  CB  MET B  52      48.300  24.750  30.610  1.00  0.00           C  
ATOM   4022  HB3 MET B  52      48.000  23.850  30.060  1.00  0.00           H  
ATOM   4023  HB2 MET B  52      49.030  25.380  30.100  1.00  0.00           H  
ATOM   4024  CG  MET B  52      46.980  25.580  30.630  1.00  0.00           C  
ATOM   4025  HG3 MET B  52      46.690  25.730  29.600  1.00  0.00           H  
ATOM   4026  HG2 MET B  52      47.150  26.530  31.140  1.00  0.00           H  
ATOM   4027  SD  MET B  52      45.590  24.660  31.290  1.00  0.00           S  
ATOM   4028  CE  MET B  52      45.230  23.440  29.970  1.00  0.00           C  
ATOM   4029  HE1 MET B  52      45.960  22.620  29.950  1.00  0.00           H  
ATOM   4030  HE2 MET B  52      44.240  23.040  30.160  1.00  0.00           H  
ATOM   4031  HE3 MET B  52      45.270  23.900  28.980  1.00  0.00           H  
ATOM   4032  C   MET B  52      49.650  23.130  32.210  1.00  0.00           C  
ATOM   4033  O   MET B  52      49.100  22.040  32.440  1.00  0.00           O  
ATOM   4034  N   ARG B  53      50.900  23.250  32.500  1.00  0.00           N  
ATOM   4035  H   ARG B  53      51.350  24.100  32.190  1.00  0.00           H  
ATOM   4036  CA  ARG B  53      51.790  22.170  32.890  1.00  0.00           C  
ATOM   4037  HA  ARG B  53      51.550  21.210  32.440  1.00  0.00           H  
ATOM   4038  CB  ARG B  53      53.250  22.690  32.700  1.00  0.00           C  
ATOM   4039  HB3 ARG B  53      53.300  23.500  33.420  1.00  0.00           H  
ATOM   4040  HB2 ARG B  53      53.240  23.050  31.670  1.00  0.00           H  
ATOM   4041  CG  ARG B  53      54.230  21.640  33.130  1.00  0.00           C  
ATOM   4042  HG3 ARG B  53      53.980  20.710  32.610  1.00  0.00           H  
ATOM   4043  HG2 ARG B  53      54.290  21.380  34.180  1.00  0.00           H  
ATOM   4044  CD  ARG B  53      55.580  22.200  32.720  1.00  0.00           C  
ATOM   4045  HD3 ARG B  53      55.450  22.450  31.670  1.00  0.00           H  
ATOM   4046  HD2 ARG B  53      56.390  21.480  32.630  1.00  0.00           H  
ATOM   4047  NE  ARG B  53      55.990  23.360  33.590  1.00  0.00           N  
ATOM   4048  HE  ARG B  53      56.120  24.230  33.090  1.00  0.00           H  
ATOM   4049  CZ  ARG B  53      56.440  23.500  34.820  1.00  0.00           C  
ATOM   4050  NH1 ARG B  53      56.730  22.460  35.630  1.00  0.00           N  
ATOM   4051 HH11 ARG B  53      56.410  21.530  35.450  1.00  0.00           H  
ATOM   4052 HH12 ARG B  53      57.170  22.780  36.470  1.00  0.00           H  
ATOM   4053  NH2 ARG B  53      56.570  24.680  35.350  1.00  0.00           N  
ATOM   4054 HH21 ARG B  53      56.270  25.540  34.900  1.00  0.00           H  
ATOM   4055 HH22 ARG B  53      57.070  24.740  36.220  1.00  0.00           H  
ATOM   4056  C   ARG B  53      51.610  21.740  34.390  1.00  0.00           C  
ATOM   4057  O   ARG B  53      51.890  20.580  34.710  1.00  0.00           O  
ATOM   4058  N   THR B  54      51.010  22.640  35.190  1.00  0.00           N  
ATOM   4059  H   THR B  54      50.760  23.580  34.900  1.00  0.00           H  
ATOM   4060  CA  THR B  54      50.860  22.270  36.630  1.00  0.00           C  
ATOM   4061  HA  THR B  54      51.600  21.500  36.830  1.00  0.00           H  
ATOM   4062  CB  THR B  54      51.270  23.410  37.540  1.00  0.00           C  
ATOM   4063  HB  THR B  54      50.570  24.230  37.610  1.00  0.00           H  
ATOM   4064  CG2 THR B  54      51.440  22.860  38.950  1.00  0.00           C  
ATOM   4065 HG21 THR B  54      52.020  21.940  38.960  1.00  0.00           H  
ATOM   4066 HG22 THR B  54      51.970  23.500  39.650  1.00  0.00           H  
ATOM   4067 HG23 THR B  54      50.440  22.810  39.370  1.00  0.00           H  
ATOM   4068  OG1 THR B  54      52.560  23.940  37.220  1.00  0.00           O  
ATOM   4069  HG1 THR B  54      52.530  24.510  36.460  1.00  0.00           H  
ATOM   4070  C   THR B  54      49.430  21.760  36.860  1.00  0.00           C  
ATOM   4071  O   THR B  54      49.300  20.710  37.580  1.00  0.00           O  
ATOM   4072  N   CYS B  55      48.390  22.220  36.110  1.00  0.00           N  
ATOM   4073  H   CYS B  55      48.600  23.060  35.600  1.00  0.00           H  
ATOM   4074  CA  CYS B  55      47.030  21.910  36.420  1.00  0.00           C  
ATOM   4075  HA  CYS B  55      46.950  21.070  37.110  1.00  0.00           H  
ATOM   4076  CB  CYS B  55      46.440  23.180  37.120  1.00  0.00           C  
ATOM   4077  HB3 CYS B  55      45.390  22.950  37.300  1.00  0.00           H  
ATOM   4078  HB2 CYS B  55      46.410  24.000  36.410  1.00  0.00           H  
ATOM   4079  SG  CYS B  55      47.120  23.750  38.730  1.00  0.00           S  
ATOM   4080  C   CYS B  55      46.130  21.500  35.280  1.00  0.00           C  
ATOM   4081  O   CYS B  55      44.910  21.570  35.460  1.00  0.00           O  
ATOM   4082  N   GLY B  56      46.700  21.190  34.100  1.00  0.00           N  
ATOM   4083  H   GLY B  56      47.670  21.460  34.020  1.00  0.00           H  
ATOM   4084  CA  GLY B  56      45.820  20.700  32.990  1.00  0.00           C  
ATOM   4085  HA3 GLY B  56      46.300  20.910  32.030  1.00  0.00           H  
ATOM   4086  HA2 GLY B  56      44.900  21.300  32.930  1.00  0.00           H  
ATOM   4087  C   GLY B  56      45.410  19.250  33.130  1.00  0.00           C  
ATOM   4088  O   GLY B  56      46.110  18.530  33.890  1.00  0.00           O  
ATOM   4089  N   GLY B  57      44.350  18.770  32.400  1.00  0.00           N  
ATOM   4090  H   GLY B  57      43.750  19.500  32.030  1.00  0.00           H  
ATOM   4091  CA  GLY B  57      43.900  17.350  32.370  1.00  0.00           C  
ATOM   4092  HA3 GLY B  57      44.780  16.780  32.700  1.00  0.00           H  
ATOM   4093  HA2 GLY B  57      43.500  17.000  31.420  1.00  0.00           H  
ATOM   4094  C   GLY B  57      42.850  17.090  33.370  1.00  0.00           C  
ATOM   4095  O   GLY B  57      42.120  17.960  33.830  1.00  0.00           O  
ATOM   4096  N   ALA B  58      42.620  15.810  33.650  1.00  0.00           N  
ATOM   4097  H   ALA B  58      43.240  15.090  33.310  1.00  0.00           H  
ATOM   4098  CA  ALA B  58      41.660  15.440  34.730  1.00  0.00           C  
ATOM   4099  HA  ALA B  58      40.660  15.850  34.600  1.00  0.00           H  
ATOM   4100  CB  ALA B  58      41.510  13.900  34.640  1.00  0.00           C  
ATOM   4101  HB1 ALA B  58      40.830  13.650  33.830  1.00  0.00           H  
ATOM   4102  HB2 ALA B  58      42.420  13.310  34.640  1.00  0.00           H  
ATOM   4103  HB3 ALA B  58      40.950  13.700  35.560  1.00  0.00           H  
ATOM   4104  C   ALA B  58      42.260  15.840  36.080  1.00  0.00           C  
ATOM   4105  O   ALA B  58      43.460  15.560  36.270  1.00  0.00           O  
ATOM   4106  OXT ALA B  58      41.590  16.370  36.970  1.00  0.00           O  
TER    4107      ALA B  58
ENDMDL
CONECT 3446 3448
CONECT 3448 3446
END
