# Supplementary material for: Prebound State Discovered in the Unbinding Pathway of Fluorinated Variants of the Trypsin–BPTI Complex Using Random Acceleration Molecular Dynamics Simulations
Source: J Chem Inf Model. 2024 Jun 13;64(13):5194–206. doi: 10.1021/acs.jcim.4c00338 (PMC11234359; doi:10.1021/acs.jcim.4c00338)
Supplement: Supplementary file 2 — ci4c00338_si_002.zip [file ci4c00338_si_002.zip › pb_E2G_examples.pdb]

REMARK   1 CREATED WITH MDTraj 1.9.5, 2024-01-04
CRYST1   97.104   97.104   97.104  90.00  90.00  90.00 P 1           1 
MODEL        0
ATOM      1  N   ILE A  16      47.480  53.560  34.760  1.00  0.00           N  
ATOM      2  H   ILE A  16      47.270  53.230  35.690  1.00  0.00           H  
ATOM      3  H2  ILE A  16      47.480  52.820  34.070  1.00  0.00           H  
ATOM      4  H3  ILE A  16      48.420  53.970  34.740  1.00  0.00           H  
ATOM      5  CA  ILE A  16      46.400  54.470  34.370  1.00  0.00           C  
ATOM      6  HA  ILE A  16      45.480  54.040  34.770  1.00  0.00           H  
ATOM      7  CB  ILE A  16      46.540  55.830  35.040  1.00  0.00           C  
ATOM      8  HB  ILE A  16      47.470  56.150  34.600  1.00  0.00           H  
ATOM      9  CG2 ILE A  16      45.470  56.810  34.580  1.00  0.00           C  
ATOM     10 HG21 ILE A  16      45.900  57.810  34.660  1.00  0.00           H  
ATOM     11 HG22 ILE A  16      44.970  56.650  33.620  1.00  0.00           H  
ATOM     12 HG23 ILE A  16      44.600  56.900  35.240  1.00  0.00           H  
ATOM     13  CG1 ILE A  16      46.630  55.760  36.580  1.00  0.00           C  
ATOM     14 HG13 ILE A  16      47.290  54.930  36.820  1.00  0.00           H  
ATOM     15 HG12 ILE A  16      45.710  55.450  37.100  1.00  0.00           H  
ATOM     16  CD1 ILE A  16      47.230  57.030  37.260  1.00  0.00           C  
ATOM     17 HD11 ILE A  16      48.100  57.320  36.690  1.00  0.00           H  
ATOM     18 HD12 ILE A  16      46.490  57.850  37.330  1.00  0.00           H  
ATOM     19 HD13 ILE A  16      47.440  56.820  38.310  1.00  0.00           H  
ATOM     20  C   ILE A  16      46.360  54.560  32.890  1.00  0.00           C  
ATOM     21  O   ILE A  16      47.270  54.980  32.180  1.00  0.00           O  
ATOM     22  N   VAL A  17      45.190  54.070  32.400  1.00  0.00           N  
ATOM     23  H   VAL A  17      44.380  53.870  32.960  1.00  0.00           H  
ATOM     24  CA  VAL A  17      44.820  54.300  30.970  1.00  0.00           C  
ATOM     25  HA  VAL A  17      45.450  53.740  30.280  1.00  0.00           H  
ATOM     26  CB  VAL A  17      43.430  53.650  30.640  1.00  0.00           C  
ATOM     27  HB  VAL A  17      42.670  54.310  31.060  1.00  0.00           H  
ATOM     28  CG1 VAL A  17      43.250  53.710  29.160  1.00  0.00           C  
ATOM     29 HG11 VAL A  17      42.250  53.340  28.930  1.00  0.00           H  
ATOM     30 HG12 VAL A  17      43.350  54.660  28.620  1.00  0.00           H  
ATOM     31 HG13 VAL A  17      43.730  52.930  28.570  1.00  0.00           H  
ATOM     32  CG2 VAL A  17      43.270  52.240  31.140  1.00  0.00           C  
ATOM     33 HG21 VAL A  17      42.350  51.730  30.840  1.00  0.00           H  
ATOM     34 HG22 VAL A  17      44.090  51.600  30.840  1.00  0.00           H  
ATOM     35 HG23 VAL A  17      43.320  52.220  32.230  1.00  0.00           H  
ATOM     36  C   VAL A  17      44.730  55.800  30.660  1.00  0.00           C  
ATOM     37  O   VAL A  17      43.900  56.500  31.220  1.00  0.00           O  
ATOM     38  N   GLY A  18      45.520  56.240  29.720  1.00  0.00           N  
ATOM     39  H   GLY A  18      46.220  55.630  29.320  1.00  0.00           H  
ATOM     40  CA  GLY A  18      45.630  57.680  29.390  1.00  0.00           C  
ATOM     41  HA3 GLY A  18      44.690  58.040  28.970  1.00  0.00           H  
ATOM     42  HA2 GLY A  18      46.370  57.630  28.590  1.00  0.00           H  
ATOM     43  C   GLY A  18      46.240  58.590  30.490  1.00  0.00           C  
ATOM     44  O   GLY A  18      46.040  59.860  30.520  1.00  0.00           O  
ATOM     45  N   GLY A  19      46.990  57.980  31.380  1.00  0.00           N  
ATOM     46  H   GLY A  19      47.170  57.000  31.380  1.00  0.00           H  
ATOM     47  CA  GLY A  19      47.560  58.750  32.530  1.00  0.00           C  
ATOM     48  HA3 GLY A  19      47.970  58.120  33.330  1.00  0.00           H  
ATOM     49  HA2 GLY A  19      46.800  59.350  33.010  1.00  0.00           H  
ATOM     50  C   GLY A  19      48.710  59.750  32.120  1.00  0.00           C  
ATOM     51  O   GLY A  19      49.670  59.340  31.470  1.00  0.00           O  
ATOM     52  N   TYR A  20      48.560  61.050  32.530  1.00  0.00           N  
ATOM     53  H   TYR A  20      47.880  61.340  33.220  1.00  0.00           H  
ATOM     54  CA  TYR A  20      49.540  62.080  32.180  1.00  0.00           C  
ATOM     55  HA  TYR A  20      49.790  62.010  31.130  1.00  0.00           H  
ATOM     56  CB  TYR A  20      48.920  63.400  32.440  1.00  0.00           C  
ATOM     57  HB3 TYR A  20      49.730  64.100  32.250  1.00  0.00           H  
ATOM     58  HB2 TYR A  20      48.730  63.360  33.510  1.00  0.00           H  
ATOM     59  CG  TYR A  20      47.600  63.860  31.810  1.00  0.00           C  
ATOM     60  CD1 TYR A  20      47.610  64.470  30.550  1.00  0.00           C  
ATOM     61  HD1 TYR A  20      48.490  64.620  29.920  1.00  0.00           H  
ATOM     62  CE1 TYR A  20      46.390  64.890  29.950  1.00  0.00           C  
ATOM     63  HE1 TYR A  20      46.410  65.250  28.930  1.00  0.00           H  
ATOM     64  CZ  TYR A  20      45.190  64.660  30.550  1.00  0.00           C  
ATOM     65  OH  TYR A  20      44.020  64.860  29.850  1.00  0.00           O  
ATOM     66  HH  TYR A  20      43.270  64.580  30.380  1.00  0.00           H  
ATOM     67  CE2 TYR A  20      45.170  63.980  31.790  1.00  0.00           C  
ATOM     68  HE2 TYR A  20      44.220  63.660  32.200  1.00  0.00           H  
ATOM     69  CD2 TYR A  20      46.360  63.720  32.470  1.00  0.00           C  
ATOM     70  HD2 TYR A  20      46.320  63.320  33.470  1.00  0.00           H  
ATOM     71  C   TYR A  20      50.900  61.970  32.830  1.00  0.00           C  
ATOM     72  O   TYR A  20      50.940  61.360  33.910  1.00  0.00           O  
ATOM     73  N   THR A  21      52.030  62.520  32.310  1.00  0.00           N  
ATOM     74  H   THR A  21      51.950  62.920  31.390  1.00  0.00           H  
ATOM     75  CA  THR A  21      53.300  62.650  33.020  1.00  0.00           C  
ATOM     76  HA  THR A  21      53.550  61.640  33.360  1.00  0.00           H  
ATOM     77  CB  THR A  21      54.320  63.210  32.040  1.00  0.00           C  
ATOM     78  HB  THR A  21      53.830  64.020  31.480  1.00  0.00           H  
ATOM     79  CG2 THR A  21      55.480  63.810  32.790  1.00  0.00           C  
ATOM     80 HG21 THR A  21      55.290  64.850  33.050  1.00  0.00           H  
ATOM     81 HG22 THR A  21      55.700  63.250  33.700  1.00  0.00           H  
ATOM     82 HG23 THR A  21      56.410  63.890  32.210  1.00  0.00           H  
ATOM     83  OG1 THR A  21      54.780  62.240  31.150  1.00  0.00           O  
ATOM     84  HG1 THR A  21      54.090  61.960  30.540  1.00  0.00           H  
ATOM     85  C   THR A  21      53.020  63.560  34.350  1.00  0.00           C  
ATOM     86  O   THR A  21      52.520  64.690  34.250  1.00  0.00           O  
ATOM     87  N   CYS A  22      53.510  63.010  35.490  1.00  0.00           N  
ATOM     88  H   CYS A  22      54.040  62.160  35.400  1.00  0.00           H  
ATOM     89  CA  CYS A  22      53.230  63.650  36.800  1.00  0.00           C  
ATOM     90  HA  CYS A  22      52.180  63.960  36.830  1.00  0.00           H  
ATOM     91  CB  CYS A  22      53.450  62.750  38.050  1.00  0.00           C  
ATOM     92  HB3 CYS A  22      53.760  63.290  38.950  1.00  0.00           H  
ATOM     93  HB2 CYS A  22      54.370  62.210  37.820  1.00  0.00           H  
ATOM     94  SG  CYS A  22      52.200  61.410  38.480  1.00  0.00           S  
ATOM     95  C   CYS A  22      54.090  64.970  36.990  1.00  0.00           C  
ATOM     96  O   CYS A  22      53.580  66.020  37.330  1.00  0.00           O  
ATOM     97  N   GLY A  23      55.350  64.920  36.530  1.00  0.00           N  
ATOM     98  H   GLY A  23      55.690  64.000  36.280  1.00  0.00           H  
ATOM     99  CA  GLY A  23      56.280  66.030  36.800  1.00  0.00           C  
ATOM    100  HA3 GLY A  23      55.730  66.890  37.170  1.00  0.00           H  
ATOM    101  HA2 GLY A  23      56.710  66.270  35.830  1.00  0.00           H  
ATOM    102  C   GLY A  23      57.310  65.620  37.860  1.00  0.00           C  
ATOM    103  O   GLY A  23      56.900  64.840  38.760  1.00  0.00           O  
ATOM    104  N   ALA A  24      58.570  66.030  37.780  1.00  0.00           N  
ATOM    105  H   ALA A  24      58.800  66.650  37.030  1.00  0.00           H  
ATOM    106  CA  ALA A  24      59.620  65.890  38.800  1.00  0.00           C  
ATOM    107  HA  ALA A  24      59.760  64.840  39.030  1.00  0.00           H  
ATOM    108  CB  ALA A  24      61.000  66.230  38.160  1.00  0.00           C  
ATOM    109  HB1 ALA A  24      61.130  65.480  37.370  1.00  0.00           H  
ATOM    110  HB2 ALA A  24      60.920  67.270  37.860  1.00  0.00           H  
ATOM    111  HB3 ALA A  24      61.760  66.120  38.930  1.00  0.00           H  
ATOM    112  C   ALA A  24      59.320  66.690  40.090  1.00  0.00           C  
ATOM    113  O   ALA A  24      59.020  67.880  39.990  1.00  0.00           O  
ATOM    114  N   ASN A  25      59.330  66.050  41.260  1.00  0.00           N  
ATOM    115  H   ASN A  25      59.530  65.060  41.310  1.00  0.00           H  
ATOM    116  CA  ASN A  25      59.090  66.740  42.520  1.00  0.00           C  
ATOM    117  HA  ASN A  25      59.000  65.980  43.290  1.00  0.00           H  
ATOM    118  CB  ASN A  25      60.310  67.630  42.980  1.00  0.00           C  
ATOM    119  HB3 ASN A  25      60.040  68.020  43.960  1.00  0.00           H  
ATOM    120  HB2 ASN A  25      60.480  68.470  42.310  1.00  0.00           H  
ATOM    121  CG  ASN A  25      61.680  66.940  43.140  1.00  0.00           C  
ATOM    122  OD1 ASN A  25      61.850  65.700  43.030  1.00  0.00           O  
ATOM    123  ND2 ASN A  25      62.650  67.740  43.560  1.00  0.00           N  
ATOM    124 HD21 ASN A  25      62.530  68.730  43.690  1.00  0.00           H  
ATOM    125 HD22 ASN A  25      63.480  67.260  43.870  1.00  0.00           H  
ATOM    126  C   ASN A  25      57.730  67.490  42.730  1.00  0.00           C  
ATOM    127  O   ASN A  25      57.480  68.480  43.340  1.00  0.00           O  
ATOM    128  N   THR A  26      56.760  66.980  42.060  1.00  0.00           N  
ATOM    129  H   THR A  26      57.030  66.140  41.570  1.00  0.00           H  
ATOM    130  CA  THR A  26      55.390  67.520  41.900  1.00  0.00           C  
ATOM    131  HA  THR A  26      55.360  68.580  42.140  1.00  0.00           H  
ATOM    132  CB  THR A  26      55.050  67.480  40.420  1.00  0.00           C  
ATOM    133  HB  THR A  26      55.110  66.450  40.070  1.00  0.00           H  
ATOM    134  CG2 THR A  26      53.750  68.160  40.080  1.00  0.00           C  
ATOM    135 HG21 THR A  26      53.760  69.160  40.500  1.00  0.00           H  
ATOM    136 HG22 THR A  26      53.780  68.310  38.990  1.00  0.00           H  
ATOM    137 HG23 THR A  26      52.930  67.580  40.520  1.00  0.00           H  
ATOM    138  OG1 THR A  26      56.030  68.220  39.650  1.00  0.00           O  
ATOM    139  HG1 THR A  26      56.880  67.760  39.740  1.00  0.00           H  
ATOM    140  C   THR A  26      54.270  66.830  42.620  1.00  0.00           C  
ATOM    141  O   THR A  26      53.380  67.540  43.070  1.00  0.00           O  
ATOM    142  N   VAL A  27      54.350  65.490  42.720  1.00  0.00           N  
ATOM    143  H   VAL A  27      55.150  65.000  42.350  1.00  0.00           H  
ATOM    144  CA  VAL A  27      53.480  64.710  43.650  1.00  0.00           C  
ATOM    145  HA  VAL A  27      52.860  65.510  44.070  1.00  0.00           H  
ATOM    146  CB  VAL A  27      52.530  63.780  42.920  1.00  0.00           C  
ATOM    147  HB  VAL A  27      51.930  63.250  43.650  1.00  0.00           H  
ATOM    148  CG1 VAL A  27      51.540  64.540  42.070  1.00  0.00           C  
ATOM    149 HG11 VAL A  27      52.060  65.110  41.310  1.00  0.00           H  
ATOM    150 HG12 VAL A  27      50.770  63.970  41.540  1.00  0.00           H  
ATOM    151 HG13 VAL A  27      51.110  65.360  42.630  1.00  0.00           H  
ATOM    152  CG2 VAL A  27      53.140  62.760  42.040  1.00  0.00           C  
ATOM    153 HG21 VAL A  27      52.380  62.030  41.730  1.00  0.00           H  
ATOM    154 HG22 VAL A  27      53.520  63.250  41.150  1.00  0.00           H  
ATOM    155 HG23 VAL A  27      53.980  62.280  42.550  1.00  0.00           H  
ATOM    156  C   VAL A  27      54.280  63.990  44.800  1.00  0.00           C  
ATOM    157  O   VAL A  27      54.150  62.730  45.060  1.00  0.00           O  
ATOM    158  N   PRO A  28      55.190  64.650  45.590  1.00  0.00           N  
ATOM    159  CD  PRO A  28      55.300  66.090  45.590  1.00  0.00           C  
ATOM    160  HD3 PRO A  28      54.260  66.460  45.640  1.00  0.00           H  
ATOM    161  HD2 PRO A  28      55.850  66.440  44.730  1.00  0.00           H  
ATOM    162  CG  PRO A  28      56.090  66.460  46.850  1.00  0.00           C  
ATOM    163  HG3 PRO A  28      55.430  66.400  47.730  1.00  0.00           H  
ATOM    164  HG2 PRO A  28      56.560  67.450  46.790  1.00  0.00           H  
ATOM    165  CB  PRO A  28      57.090  65.270  46.920  1.00  0.00           C  
ATOM    166  HB3 PRO A  28      57.590  65.140  47.890  1.00  0.00           H  
ATOM    167  HB2 PRO A  28      57.830  65.390  46.120  1.00  0.00           H  
ATOM    168  CA  PRO A  28      56.120  64.090  46.540  1.00  0.00           C  
ATOM    169  HA  PRO A  28      56.650  63.380  45.880  1.00  0.00           H  
ATOM    170  C   PRO A  28      55.580  63.380  47.780  1.00  0.00           C  
ATOM    171  O   PRO A  28      56.300  62.930  48.670  1.00  0.00           O  
ATOM    172  N   TYR A  29      54.240  63.250  47.940  1.00  0.00           N  
ATOM    173  H   TYR A  29      53.690  63.590  47.170  1.00  0.00           H  
ATOM    174  CA  TYR A  29      53.440  62.450  48.930  1.00  0.00           C  
ATOM    175  HA  TYR A  29      53.960  62.510  49.880  1.00  0.00           H  
ATOM    176  CB  TYR A  29      51.970  63.010  48.960  1.00  0.00           C  
ATOM    177  HB3 TYR A  29      52.090  64.050  49.300  1.00  0.00           H  
ATOM    178  HB2 TYR A  29      51.400  62.490  49.720  1.00  0.00           H  
ATOM    179  CG  TYR A  29      51.170  63.000  47.710  1.00  0.00           C  
ATOM    180  CD1 TYR A  29      50.410  61.840  47.410  1.00  0.00           C  
ATOM    181  HD1 TYR A  29      50.630  61.000  48.060  1.00  0.00           H  
ATOM    182  CE1 TYR A  29      49.720  61.820  46.180  1.00  0.00           C  
ATOM    183  HE1 TYR A  29      49.220  60.940  45.770  1.00  0.00           H  
ATOM    184  CZ  TYR A  29      49.620  62.960  45.300  1.00  0.00           C  
ATOM    185  OH  TYR A  29      48.930  62.950  44.140  1.00  0.00           O  
ATOM    186  HH  TYR A  29      48.680  62.050  43.870  1.00  0.00           H  
ATOM    187  CE2 TYR A  29      50.260  64.140  45.700  1.00  0.00           C  
ATOM    188  HE2 TYR A  29      50.200  65.050  45.120  1.00  0.00           H  
ATOM    189  CD2 TYR A  29      50.960  64.180  46.940  1.00  0.00           C  
ATOM    190  HD2 TYR A  29      51.410  65.090  47.290  1.00  0.00           H  
ATOM    191  C   TYR A  29      53.460  60.930  48.610  1.00  0.00           C  
ATOM    192  O   TYR A  29      53.220  60.180  49.520  1.00  0.00           O  
ATOM    193  N   GLN A  30      53.740  60.470  47.380  1.00  0.00           N  
ATOM    194  H   GLN A  30      53.770  61.250  46.740  1.00  0.00           H  
ATOM    195  CA  GLN A  30      53.780  59.090  46.930  1.00  0.00           C  
ATOM    196  HA  GLN A  30      52.990  58.650  47.540  1.00  0.00           H  
ATOM    197  CB  GLN A  30      53.390  59.010  45.410  1.00  0.00           C  
ATOM    198  HB3 GLN A  30      52.550  59.670  45.220  1.00  0.00           H  
ATOM    199  HB2 GLN A  30      52.980  58.010  45.260  1.00  0.00           H  
ATOM    200  CG  GLN A  30      54.560  59.210  44.500  1.00  0.00           C  
ATOM    201  HG3 GLN A  30      55.140  60.030  44.940  1.00  0.00           H  
ATOM    202  HG2 GLN A  30      54.120  59.670  43.620  1.00  0.00           H  
ATOM    203  CD  GLN A  30      55.430  57.970  44.090  1.00  0.00           C  
ATOM    204  OE1 GLN A  30      55.190  56.800  44.310  1.00  0.00           O  
ATOM    205  NE2 GLN A  30      56.540  58.240  43.500  1.00  0.00           N  
ATOM    206 HE21 GLN A  30      56.800  59.210  43.370  1.00  0.00           H  
ATOM    207 HE22 GLN A  30      57.050  57.500  43.060  1.00  0.00           H  
ATOM    208  C   GLN A  30      55.050  58.310  47.290  1.00  0.00           C  
ATOM    209  O   GLN A  30      56.130  58.850  47.290  1.00  0.00           O  
ATOM    210  N   VAL A  31      54.870  56.990  47.410  1.00  0.00           N  
ATOM    211  H   VAL A  31      53.970  56.640  47.100  1.00  0.00           H  
ATOM    212  CA  VAL A  31      55.820  56.080  48.040  1.00  0.00           C  
ATOM    213  HA  VAL A  31      56.840  56.430  48.060  1.00  0.00           H  
ATOM    214  CB  VAL A  31      55.400  55.750  49.530  1.00  0.00           C  
ATOM    215  HB  VAL A  31      54.350  55.510  49.450  1.00  0.00           H  
ATOM    216  CG1 VAL A  31      56.140  54.530  50.150  1.00  0.00           C  
ATOM    217 HG11 VAL A  31      57.230  54.580  50.060  1.00  0.00           H  
ATOM    218 HG12 VAL A  31      55.810  54.350  51.170  1.00  0.00           H  
ATOM    219 HG13 VAL A  31      55.940  53.650  49.530  1.00  0.00           H  
ATOM    220  CG2 VAL A  31      55.520  56.940  50.510  1.00  0.00           C  
ATOM    221 HG21 VAL A  31      55.080  57.880  50.170  1.00  0.00           H  
ATOM    222 HG22 VAL A  31      55.060  56.720  51.480  1.00  0.00           H  
ATOM    223 HG23 VAL A  31      56.530  57.210  50.820  1.00  0.00           H  
ATOM    224  C   VAL A  31      55.850  54.730  47.250  1.00  0.00           C  
ATOM    225  O   VAL A  31      54.750  54.270  46.820  1.00  0.00           O  
ATOM    226  N   SER A  32      57.010  54.100  47.080  1.00  0.00           N  
ATOM    227  H   SER A  32      57.860  54.510  47.440  1.00  0.00           H  
ATOM    228  CA  SER A  32      57.090  52.830  46.430  1.00  0.00           C  
ATOM    229  HA  SER A  32      56.110  52.500  46.090  1.00  0.00           H  
ATOM    230  CB  SER A  32      58.110  52.980  45.170  1.00  0.00           C  
ATOM    231  HB3 SER A  32      59.010  53.510  45.520  1.00  0.00           H  
ATOM    232  HB2 SER A  32      57.640  53.600  44.410  1.00  0.00           H  
ATOM    233  OG  SER A  32      58.390  51.810  44.560  1.00  0.00           O  
ATOM    234  HG  SER A  32      59.340  51.860  44.420  1.00  0.00           H  
ATOM    235  C   SER A  32      57.410  51.660  47.300  1.00  0.00           C  
ATOM    236  O   SER A  32      58.160  51.820  48.280  1.00  0.00           O  
ATOM    237  N   LEU A  33      56.850  50.450  47.050  1.00  0.00           N  
ATOM    238  H   LEU A  33      56.230  50.430  46.250  1.00  0.00           H  
ATOM    239  CA  LEU A  33      56.910  49.260  47.900  1.00  0.00           C  
ATOM    240  HA  LEU A  33      57.660  49.460  48.670  1.00  0.00           H  
ATOM    241  CB  LEU A  33      55.580  48.990  48.640  1.00  0.00           C  
ATOM    242  HB3 LEU A  33      55.730  48.160  49.330  1.00  0.00           H  
ATOM    243  HB2 LEU A  33      54.860  48.610  47.920  1.00  0.00           H  
ATOM    244  CG  LEU A  33      54.970  50.170  49.410  1.00  0.00           C  
ATOM    245  HG  LEU A  33      54.870  50.930  48.630  1.00  0.00           H  
ATOM    246  CD1 LEU A  33      53.660  49.940  50.100  1.00  0.00           C  
ATOM    247 HD11 LEU A  33      53.890  49.220  50.890  1.00  0.00           H  
ATOM    248 HD12 LEU A  33      53.430  50.880  50.610  1.00  0.00           H  
ATOM    249 HD13 LEU A  33      52.890  49.520  49.440  1.00  0.00           H  
ATOM    250  CD2 LEU A  33      55.940  50.760  50.490  1.00  0.00           C  
ATOM    251 HD21 LEU A  33      56.890  51.070  50.050  1.00  0.00           H  
ATOM    252 HD22 LEU A  33      55.550  51.610  51.040  1.00  0.00           H  
ATOM    253 HD23 LEU A  33      56.130  50.090  51.330  1.00  0.00           H  
ATOM    254  C   LEU A  33      57.290  48.020  47.060  1.00  0.00           C  
ATOM    255  O   LEU A  33      56.550  47.640  46.090  1.00  0.00           O  
ATOM    256  N   ASN A  34      58.260  47.250  47.610  1.00  0.00           N  
ATOM    257  H   ASN A  34      58.650  47.480  48.510  1.00  0.00           H  
ATOM    258  CA  ASN A  34      59.070  46.300  46.870  1.00  0.00           C  
ATOM    259  HA  ASN A  34      58.500  46.030  45.980  1.00  0.00           H  
ATOM    260  CB  ASN A  34      60.370  46.970  46.410  1.00  0.00           C  
ATOM    261  HB3 ASN A  34      61.030  46.170  46.050  1.00  0.00           H  
ATOM    262  HB2 ASN A  34      60.930  47.450  47.200  1.00  0.00           H  
ATOM    263  CG  ASN A  34      60.320  47.890  45.230  1.00  0.00           C  
ATOM    264  OD1 ASN A  34      59.410  48.670  45.010  1.00  0.00           O  
ATOM    265  ND2 ASN A  34      61.290  47.850  44.390  1.00  0.00           N  
ATOM    266 HD21 ASN A  34      62.070  47.240  44.600  1.00  0.00           H  
ATOM    267 HD22 ASN A  34      61.410  48.620  43.740  1.00  0.00           H  
ATOM    268  C   ASN A  34      59.360  45.080  47.670  1.00  0.00           C  
ATOM    269  O   ASN A  34      59.400  45.110  48.900  1.00  0.00           O  
ATOM    270  N   SER A  37      59.660  43.970  46.930  1.00  0.00           N  
ATOM    271  H   SER A  37      59.440  43.930  45.950  1.00  0.00           H  
ATOM    272  CA  SER A  37      60.350  42.790  47.480  1.00  0.00           C  
ATOM    273  HA  SER A  37      61.090  43.080  48.220  1.00  0.00           H  
ATOM    274  CB  SER A  37      59.310  41.990  48.210  1.00  0.00           C  
ATOM    275  HB3 SER A  37      58.560  41.520  47.570  1.00  0.00           H  
ATOM    276  HB2 SER A  37      58.760  42.540  48.980  1.00  0.00           H  
ATOM    277  OG  SER A  37      60.000  40.950  48.900  1.00  0.00           O  
ATOM    278  HG  SER A  37      59.430  40.340  49.390  1.00  0.00           H  
ATOM    279  C   SER A  37      61.030  42.040  46.290  1.00  0.00           C  
ATOM    280  O   SER A  37      60.290  41.420  45.540  1.00  0.00           O  
ATOM    281  N   GLY A  38      62.340  42.150  46.150  1.00  0.00           N  
ATOM    282  H   GLY A  38      62.780  42.620  46.920  1.00  0.00           H  
ATOM    283  CA  GLY A  38      63.010  41.820  44.840  1.00  0.00           C  
ATOM    284  HA3 GLY A  38      62.620  40.840  44.550  1.00  0.00           H  
ATOM    285  HA2 GLY A  38      64.090  41.700  44.920  1.00  0.00           H  
ATOM    286  C   GLY A  38      62.640  42.850  43.730  1.00  0.00           C  
ATOM    287  O   GLY A  38      63.620  43.500  43.330  1.00  0.00           O  
ATOM    288  N   TYR A  39      61.360  42.940  43.400  1.00  0.00           N  
ATOM    289  H   TYR A  39      60.740  42.330  43.920  1.00  0.00           H  
ATOM    290  CA  TYR A  39      60.850  43.780  42.340  1.00  0.00           C  
ATOM    291  HA  TYR A  39      61.560  44.590  42.150  1.00  0.00           H  
ATOM    292  CB  TYR A  39      60.670  43.020  41.030  1.00  0.00           C  
ATOM    293  HB3 TYR A  39      61.680  42.810  40.650  1.00  0.00           H  
ATOM    294  HB2 TYR A  39      60.140  43.600  40.280  1.00  0.00           H  
ATOM    295  CG  TYR A  39      59.880  41.740  41.150  1.00  0.00           C  
ATOM    296  CD1 TYR A  39      58.450  41.630  41.000  1.00  0.00           C  
ATOM    297  HD1 TYR A  39      57.840  42.510  40.820  1.00  0.00           H  
ATOM    298  CE1 TYR A  39      57.800  40.410  41.230  1.00  0.00           C  
ATOM    299  HE1 TYR A  39      56.730  40.300  41.170  1.00  0.00           H  
ATOM    300  CZ  TYR A  39      58.580  39.270  41.610  1.00  0.00           C  
ATOM    301  OH  TYR A  39      58.010  38.060  41.850  1.00  0.00           O  
ATOM    302  HH  TYR A  39      58.700  37.390  41.840  1.00  0.00           H  
ATOM    303  CE2 TYR A  39      59.970  39.330  41.540  1.00  0.00           C  
ATOM    304  HE2 TYR A  39      60.520  38.420  41.720  1.00  0.00           H  
ATOM    305  CD2 TYR A  39      60.610  40.590  41.350  1.00  0.00           C  
ATOM    306  HD2 TYR A  39      61.690  40.640  41.370  1.00  0.00           H  
ATOM    307  C   TYR A  39      59.540  44.460  42.780  1.00  0.00           C  
ATOM    308  O   TYR A  39      58.750  43.990  43.600  1.00  0.00           O  
ATOM    309  N   HIS A  40      59.260  45.750  42.370  1.00  0.00           N  
ATOM    310  H   HIS A  40      59.930  46.230  41.780  1.00  0.00           H  
ATOM    311  CA  HIS A  40      58.060  46.580  42.790  1.00  0.00           C  
ATOM    312  HA  HIS A  40      58.210  46.670  43.860  1.00  0.00           H  
ATOM    313  CB  HIS A  40      58.070  47.970  42.160  1.00  0.00           C  
ATOM    314  HB3 HIS A  40      58.140  47.870  41.070  1.00  0.00           H  
ATOM    315  HB2 HIS A  40      59.040  48.450  42.310  1.00  0.00           H  
ATOM    316  CG  HIS A  40      56.900  48.880  42.400  1.00  0.00           C  
ATOM    317  ND1 HIS A  40      56.870  49.870  43.370  1.00  0.00           N  
ATOM    318  HD1 HIS A  40      57.690  50.150  43.900  1.00  0.00           H  
ATOM    319  CE1 HIS A  40      55.720  50.510  43.370  1.00  0.00           C  
ATOM    320  HE1 HIS A  40      55.380  51.250  44.090  1.00  0.00           H  
ATOM    321  NE2 HIS A  40      54.960  49.940  42.490  1.00  0.00           N  
ATOM    322  HE2 HIS A  40      53.980  50.130  42.350  1.00  0.00           H  
ATOM    323  CD2 HIS A  40      55.660  48.940  41.830  1.00  0.00           C  
ATOM    324  HD2 HIS A  40      55.260  48.340  41.030  1.00  0.00           H  
ATOM    325  C   HIS A  40      56.780  45.840  42.530  1.00  0.00           C  
ATOM    326  O   HIS A  40      56.720  45.190  41.500  1.00  0.00           O  
ATOM    327  N   PHE A  41      55.820  46.130  43.420  1.00  0.00           N  
ATOM    328  H   PHE A  41      56.150  46.720  44.180  1.00  0.00           H  
ATOM    329  CA  PHE A  41      54.530  45.550  43.570  1.00  0.00           C  
ATOM    330  HA  PHE A  41      54.240  45.370  42.540  1.00  0.00           H  
ATOM    331  CB  PHE A  41      54.690  44.220  44.290  1.00  0.00           C  
ATOM    332  HB3 PHE A  41      55.600  43.720  43.960  1.00  0.00           H  
ATOM    333  HB2 PHE A  41      53.900  43.530  43.990  1.00  0.00           H  
ATOM    334  CG  PHE A  41      54.610  44.410  45.780  1.00  0.00           C  
ATOM    335  CD1 PHE A  41      55.810  44.580  46.410  1.00  0.00           C  
ATOM    336  HD1 PHE A  41      56.690  44.610  45.770  1.00  0.00           H  
ATOM    337  CE1 PHE A  41      55.870  44.820  47.790  1.00  0.00           C  
ATOM    338  HE1 PHE A  41      56.800  44.920  48.340  1.00  0.00           H  
ATOM    339  CZ  PHE A  41      54.670  44.990  48.490  1.00  0.00           C  
ATOM    340  HZ  PHE A  41      54.760  45.120  49.550  1.00  0.00           H  
ATOM    341  CE2 PHE A  41      53.380  44.760  47.830  1.00  0.00           C  
ATOM    342  HE2 PHE A  41      52.500  44.790  48.450  1.00  0.00           H  
ATOM    343  CD2 PHE A  41      53.390  44.430  46.450  1.00  0.00           C  
ATOM    344  HD2 PHE A  41      52.470  44.190  45.920  1.00  0.00           H  
ATOM    345  C   PHE A  41      53.370  46.470  44.050  1.00  0.00           C  
ATOM    346  O   PHE A  41      52.320  46.450  43.420  1.00  0.00           O  
ATOM    347  N   CYS A  42      53.610  47.380  45.060  1.00  0.00           N  
ATOM    348  H   CYS A  42      54.530  47.320  45.480  1.00  0.00           H  
ATOM    349  CA  CYS A  42      52.630  48.390  45.480  1.00  0.00           C  
ATOM    350  HA  CYS A  42      51.880  48.500  44.700  1.00  0.00           H  
ATOM    351  CB  CYS A  42      51.810  47.910  46.710  1.00  0.00           C  
ATOM    352  HB3 CYS A  42      51.270  48.760  47.110  1.00  0.00           H  
ATOM    353  HB2 CYS A  42      52.550  47.650  47.460  1.00  0.00           H  
ATOM    354  SG  CYS A  42      50.670  46.580  46.480  1.00  0.00           S  
ATOM    355  C   CYS A  42      53.050  49.850  45.670  1.00  0.00           C  
ATOM    356  O   CYS A  42      54.220  50.170  45.800  1.00  0.00           O  
ATOM    357  N   GLY A  43      51.990  50.690  45.630  1.00  0.00           N  
ATOM    358  H   GLY A  43      51.070  50.370  45.380  1.00  0.00           H  
ATOM    359  CA  GLY A  43      52.150  52.120  45.930  1.00  0.00           C  
ATOM    360  HA3 GLY A  43      51.530  52.730  45.270  1.00  0.00           H  
ATOM    361  HA2 GLY A  43      53.180  52.440  45.840  1.00  0.00           H  
ATOM    362  C   GLY A  43      51.780  52.340  47.400  1.00  0.00           C  
ATOM    363  O   GLY A  43      51.700  51.420  48.240  1.00  0.00           O  
ATOM    364  N   GLY A  44      51.450  53.640  47.630  1.00  0.00           N  
ATOM    365  H   GLY A  44      51.660  54.320  46.900  1.00  0.00           H  
ATOM    366  CA  GLY A  44      51.220  54.280  48.940  1.00  0.00           C  
ATOM    367  HA3 GLY A  44      51.770  53.640  49.620  1.00  0.00           H  
ATOM    368  HA2 GLY A  44      50.180  54.160  49.260  1.00  0.00           H  
ATOM    369  C   GLY A  44      51.500  55.770  48.970  1.00  0.00           C  
ATOM    370  O   GLY A  44      51.810  56.440  47.980  1.00  0.00           O  
ATOM    371  N   SER A  45      51.330  56.350  50.170  1.00  0.00           N  
ATOM    372  H   SER A  45      51.200  55.730  50.950  1.00  0.00           H  
ATOM    373  CA  SER A  45      51.660  57.760  50.420  1.00  0.00           C  
ATOM    374  HA  SER A  45      52.420  57.910  49.660  1.00  0.00           H  
ATOM    375  CB  SER A  45      50.390  58.610  50.080  1.00  0.00           C  
ATOM    376  HB3 SER A  45      49.570  58.330  50.730  1.00  0.00           H  
ATOM    377  HB2 SER A  45      50.120  58.530  49.030  1.00  0.00           H  
ATOM    378  OG  SER A  45      50.730  59.950  50.310  1.00  0.00           O  
ATOM    379  HG  SER A  45      51.660  60.080  50.070  1.00  0.00           H  
ATOM    380  C   SER A  45      52.190  57.840  51.860  1.00  0.00           C  
ATOM    381  O   SER A  45      51.740  57.080  52.730  1.00  0.00           O  
ATOM    382  N   LEU A  46      53.090  58.860  52.150  1.00  0.00           N  
ATOM    383  H   LEU A  46      53.330  59.510  51.410  1.00  0.00           H  
ATOM    384  CA  LEU A  46      53.590  59.150  53.510  1.00  0.00           C  
ATOM    385  HA  LEU A  46      54.030  58.220  53.880  1.00  0.00           H  
ATOM    386  CB  LEU A  46      54.850  59.940  53.290  1.00  0.00           C  
ATOM    387  HB3 LEU A  46      54.610  60.980  53.100  1.00  0.00           H  
ATOM    388  HB2 LEU A  46      55.360  59.580  52.400  1.00  0.00           H  
ATOM    389  CG  LEU A  46      55.860  59.820  54.420  1.00  0.00           C  
ATOM    390  HG  LEU A  46      55.400  59.880  55.410  1.00  0.00           H  
ATOM    391  CD1 LEU A  46      56.620  58.480  54.270  1.00  0.00           C  
ATOM    392 HD11 LEU A  46      57.450  58.460  54.960  1.00  0.00           H  
ATOM    393 HD12 LEU A  46      55.910  57.690  54.520  1.00  0.00           H  
ATOM    394 HD13 LEU A  46      56.930  58.220  53.250  1.00  0.00           H  
ATOM    395  CD2 LEU A  46      56.980  60.890  54.420  1.00  0.00           C  
ATOM    396 HD21 LEU A  46      56.560  61.820  54.800  1.00  0.00           H  
ATOM    397 HD22 LEU A  46      57.840  60.680  55.060  1.00  0.00           H  
ATOM    398 HD23 LEU A  46      57.310  60.960  53.380  1.00  0.00           H  
ATOM    399  C   LEU A  46      52.570  59.910  54.280  1.00  0.00           C  
ATOM    400  O   LEU A  46      52.050  60.960  53.850  1.00  0.00           O  
ATOM    401  N   ILE A  47      52.460  59.550  55.560  1.00  0.00           N  
ATOM    402  H   ILE A  47      52.940  58.690  55.790  1.00  0.00           H  
ATOM    403  CA  ILE A  47      51.780  60.270  56.610  1.00  0.00           C  
ATOM    404  HA  ILE A  47      51.050  60.960  56.200  1.00  0.00           H  
ATOM    405  CB  ILE A  47      50.980  59.440  57.620  1.00  0.00           C  
ATOM    406  HB  ILE A  47      51.590  58.660  58.080  1.00  0.00           H  
ATOM    407  CG2 ILE A  47      50.350  60.250  58.800  1.00  0.00           C  
ATOM    408 HG21 ILE A  47      51.080  60.910  59.270  1.00  0.00           H  
ATOM    409 HG22 ILE A  47      49.640  60.860  58.240  1.00  0.00           H  
ATOM    410 HG23 ILE A  47      49.940  59.610  59.580  1.00  0.00           H  
ATOM    411  CG1 ILE A  47      49.950  58.550  56.790  1.00  0.00           C  
ATOM    412 HG13 ILE A  47      50.430  58.130  55.900  1.00  0.00           H  
ATOM    413 HG12 ILE A  47      49.090  59.140  56.490  1.00  0.00           H  
ATOM    414  CD1 ILE A  47      49.350  57.330  57.600  1.00  0.00           C  
ATOM    415 HD11 ILE A  47      48.500  56.920  57.060  1.00  0.00           H  
ATOM    416 HD12 ILE A  47      50.130  56.580  57.730  1.00  0.00           H  
ATOM    417 HD13 ILE A  47      49.030  57.570  58.610  1.00  0.00           H  
ATOM    418  C   ILE A  47      52.830  60.980  57.370  1.00  0.00           C  
ATOM    419  O   ILE A  47      52.660  62.150  57.610  1.00  0.00           O  
ATOM    420  N   ASN A  48      54.000  60.410  57.670  1.00  0.00           N  
ATOM    421  H   ASN A  48      54.220  59.450  57.470  1.00  0.00           H  
ATOM    422  CA  ASN A  48      55.050  61.140  58.470  1.00  0.00           C  
ATOM    423  HA  ASN A  48      55.130  62.190  58.160  1.00  0.00           H  
ATOM    424  CB  ASN A  48      54.750  61.030  59.980  1.00  0.00           C  
ATOM    425  HB3 ASN A  48      53.750  61.410  60.130  1.00  0.00           H  
ATOM    426  HB2 ASN A  48      55.400  61.640  60.610  1.00  0.00           H  
ATOM    427  CG  ASN A  48      54.770  59.670  60.690  1.00  0.00           C  
ATOM    428  OD1 ASN A  48      55.690  58.900  60.460  1.00  0.00           O  
ATOM    429  ND2 ASN A  48      53.800  59.420  61.550  1.00  0.00           N  
ATOM    430 HD21 ASN A  48      53.090  60.110  61.710  1.00  0.00           H  
ATOM    431 HD22 ASN A  48      53.720  58.470  61.880  1.00  0.00           H  
ATOM    432  C   ASN A  48      56.430  60.490  58.070  1.00  0.00           C  
ATOM    433  O   ASN A  48      56.360  59.390  57.560  1.00  0.00           O  
ATOM    434  N   SER A  49      57.600  61.070  58.420  1.00  0.00           N  
ATOM    435  H   SER A  49      57.620  61.910  58.960  1.00  0.00           H  
ATOM    436  CA  SER A  49      58.940  60.570  58.040  1.00  0.00           C  
ATOM    437  HA  SER A  49      59.020  60.660  56.960  1.00  0.00           H  
ATOM    438  CB  SER A  49      59.970  61.490  58.690  1.00  0.00           C  
ATOM    439  HB3 SER A  49      59.850  62.540  58.430  1.00  0.00           H  
ATOM    440  HB2 SER A  49      60.900  61.130  58.260  1.00  0.00           H  
ATOM    441  OG  SER A  49      60.200  61.350  60.090  1.00  0.00           O  
ATOM    442  HG  SER A  49      59.370  61.290  60.560  1.00  0.00           H  
ATOM    443  C   SER A  49      59.230  59.080  58.360  1.00  0.00           C  
ATOM    444  O   SER A  49      60.350  58.670  58.130  1.00  0.00           O  
ATOM    445  N   GLN A  50      58.370  58.300  59.030  1.00  0.00           N  
ATOM    446  H   GLN A  50      57.470  58.720  59.240  1.00  0.00           H  
ATOM    447  CA  GLN A  50      58.440  56.870  59.310  1.00  0.00           C  
ATOM    448  HA  GLN A  50      59.220  56.500  58.660  1.00  0.00           H  
ATOM    449  CB  GLN A  50      58.940  56.880  60.680  1.00  0.00           C  
ATOM    450  HB3 GLN A  50      58.090  56.970  61.340  1.00  0.00           H  
ATOM    451  HB2 GLN A  50      59.590  57.740  60.860  1.00  0.00           H  
ATOM    452  CG  GLN A  50      59.710  55.610  61.020  1.00  0.00           C  
ATOM    453  HG3 GLN A  50      60.440  55.470  60.220  1.00  0.00           H  
ATOM    454  HG2 GLN A  50      59.060  54.750  61.120  1.00  0.00           H  
ATOM    455  CD  GLN A  50      60.460  55.640  62.400  1.00  0.00           C  
ATOM    456  OE1 GLN A  50      60.370  56.600  63.140  1.00  0.00           O  
ATOM    457  NE2 GLN A  50      61.090  54.500  62.770  1.00  0.00           N  
ATOM    458 HE21 GLN A  50      61.110  53.750  62.090  1.00  0.00           H  
ATOM    459 HE22 GLN A  50      61.600  54.450  63.640  1.00  0.00           H  
ATOM    460  C   GLN A  50      57.210  56.010  58.980  1.00  0.00           C  
ATOM    461  O   GLN A  50      57.350  54.810  59.190  1.00  0.00           O  
ATOM    462  N   TRP A  51      56.130  56.570  58.280  1.00  0.00           N  
ATOM    463  H   TRP A  51      56.160  57.570  58.180  1.00  0.00           H  
ATOM    464  CA  TRP A  51      54.830  55.960  58.140  1.00  0.00           C  
ATOM    465  HA  TRP A  51      55.000  54.880  58.230  1.00  0.00           H  
ATOM    466  CB  TRP A  51      53.870  56.260  59.350  1.00  0.00           C  
ATOM    467  HB3 TRP A  51      52.880  55.990  59.010  1.00  0.00           H  
ATOM    468  HB2 TRP A  51      53.800  57.340  59.470  1.00  0.00           H  
ATOM    469  CG  TRP A  51      54.170  55.560  60.670  1.00  0.00           C  
ATOM    470  CD1 TRP A  51      54.930  56.010  61.720  1.00  0.00           C  
ATOM    471  HD1 TRP A  51      55.470  56.940  61.710  1.00  0.00           H  
ATOM    472  NE1 TRP A  51      54.850  54.990  62.720  1.00  0.00           N  
ATOM    473  HE1 TRP A  51      55.280  55.110  63.630  1.00  0.00           H  
ATOM    474  CE2 TRP A  51      53.990  53.960  62.440  1.00  0.00           C  
ATOM    475  CZ2 TRP A  51      53.660  52.800  63.180  1.00  0.00           C  
ATOM    476  HZ2 TRP A  51      53.940  52.650  64.210  1.00  0.00           H  
ATOM    477  CH2 TRP A  51      52.860  51.870  62.510  1.00  0.00           C  
ATOM    478  HH2 TRP A  51      52.620  50.920  62.960  1.00  0.00           H  
ATOM    479  CZ3 TRP A  51      52.380  52.100  61.230  1.00  0.00           C  
ATOM    480  HZ3 TRP A  51      51.820  51.330  60.740  1.00  0.00           H  
ATOM    481  CE3 TRP A  51      52.800  53.260  60.490  1.00  0.00           C  
ATOM    482  HE3 TRP A  51      52.350  53.480  59.530  1.00  0.00           H  
ATOM    483  CD2 TRP A  51      53.640  54.190  61.080  1.00  0.00           C  
ATOM    484  C   TRP A  51      54.190  56.100  56.780  1.00  0.00           C  
ATOM    485  O   TRP A  51      54.130  57.220  56.250  1.00  0.00           O  
ATOM    486  N   VAL A  52      53.680  55.040  56.240  1.00  0.00           N  
ATOM    487  H   VAL A  52      53.830  54.140  56.690  1.00  0.00           H  
ATOM    488  CA  VAL A  52      53.150  54.900  54.850  1.00  0.00           C  
ATOM    489  HA  VAL A  52      53.030  55.870  54.380  1.00  0.00           H  
ATOM    490  CB  VAL A  52      53.900  53.920  53.950  1.00  0.00           C  
ATOM    491  HB  VAL A  52      53.750  52.960  54.420  1.00  0.00           H  
ATOM    492  CG1 VAL A  52      53.290  54.120  52.510  1.00  0.00           C  
ATOM    493 HG11 VAL A  52      52.220  53.980  52.390  1.00  0.00           H  
ATOM    494 HG12 VAL A  52      53.520  55.060  52.000  1.00  0.00           H  
ATOM    495 HG13 VAL A  52      53.670  53.310  51.880  1.00  0.00           H  
ATOM    496  CG2 VAL A  52      55.360  54.410  53.980  1.00  0.00           C  
ATOM    497 HG21 VAL A  52      55.790  54.250  54.970  1.00  0.00           H  
ATOM    498 HG22 VAL A  52      56.000  53.870  53.280  1.00  0.00           H  
ATOM    499 HG23 VAL A  52      55.440  55.460  53.720  1.00  0.00           H  
ATOM    500  C   VAL A  52      51.680  54.380  55.060  1.00  0.00           C  
ATOM    501  O   VAL A  52      51.470  53.490  55.880  1.00  0.00           O  
ATOM    502  N   VAL A  53      50.710  54.780  54.190  1.00  0.00           N  
ATOM    503  H   VAL A  53      50.880  55.500  53.500  1.00  0.00           H  
ATOM    504  CA  VAL A  53      49.420  53.930  54.020  1.00  0.00           C  
ATOM    505  HA  VAL A  53      49.480  53.070  54.690  1.00  0.00           H  
ATOM    506  CB  VAL A  53      48.220  54.690  54.580  1.00  0.00           C  
ATOM    507  HB  VAL A  53      48.470  55.020  55.590  1.00  0.00           H  
ATOM    508  CG1 VAL A  53      47.860  55.850  53.630  1.00  0.00           C  
ATOM    509 HG11 VAL A  53      47.790  55.520  52.590  1.00  0.00           H  
ATOM    510 HG12 VAL A  53      46.850  56.140  53.930  1.00  0.00           H  
ATOM    511 HG13 VAL A  53      48.580  56.640  53.880  1.00  0.00           H  
ATOM    512  CG2 VAL A  53      46.990  53.770  54.730  1.00  0.00           C  
ATOM    513 HG21 VAL A  53      46.170  54.420  55.050  1.00  0.00           H  
ATOM    514 HG22 VAL A  53      46.690  53.280  53.800  1.00  0.00           H  
ATOM    515 HG23 VAL A  53      47.100  53.060  55.550  1.00  0.00           H  
ATOM    516  C   VAL A  53      49.230  53.360  52.560  1.00  0.00           C  
ATOM    517  O   VAL A  53      49.710  54.010  51.600  1.00  0.00           O  
ATOM    518  N   SER A  54      48.650  52.160  52.490  1.00  0.00           N  
ATOM    519  H   SER A  54      48.170  51.860  53.330  1.00  0.00           H  
ATOM    520  CA  SER A  54      48.450  51.280  51.360  1.00  0.00           C  
ATOM    521  HA  SER A  54      48.080  51.860  50.510  1.00  0.00           H  
ATOM    522  CB  SER A  54      49.750  50.600  50.910  1.00  0.00           C  
ATOM    523  HB3 SER A  54      50.150  49.760  51.480  1.00  0.00           H  
ATOM    524  HB2 SER A  54      50.480  51.400  50.830  1.00  0.00           H  
ATOM    525  OG  SER A  54      49.560  50.080  49.640  1.00  0.00           O  
ATOM    526  HG  SER A  54      50.230  50.480  49.080  1.00  0.00           H  
ATOM    527  C   SER A  54      47.250  50.370  51.570  1.00  0.00           C  
ATOM    528  O   SER A  54      46.560  50.420  52.630  1.00  0.00           O  
ATOM    529  N   ALA A  55      47.010  49.520  50.580  1.00  0.00           N  
ATOM    530  H   ALA A  55      47.650  49.490  49.800  1.00  0.00           H  
ATOM    531  CA  ALA A  55      45.860  48.550  50.600  1.00  0.00           C  
ATOM    532  HA  ALA A  55      45.070  49.130  51.080  1.00  0.00           H  
ATOM    533  CB  ALA A  55      45.390  48.340  49.140  1.00  0.00           C  
ATOM    534  HB1 ALA A  55      44.540  47.670  49.110  1.00  0.00           H  
ATOM    535  HB2 ALA A  55      45.060  49.320  48.790  1.00  0.00           H  
ATOM    536  HB3 ALA A  55      46.190  48.000  48.480  1.00  0.00           H  
ATOM    537  C   ALA A  55      46.200  47.210  51.350  1.00  0.00           C  
ATOM    538  O   ALA A  55      47.370  46.750  51.370  1.00  0.00           O  
ATOM    539  N   ALA A  56      45.180  46.570  51.930  1.00  0.00           N  
ATOM    540  H   ALA A  56      44.230  46.870  51.910  1.00  0.00           H  
ATOM    541  CA  ALA A  56      45.350  45.240  52.640  1.00  0.00           C  
ATOM    542  HA  ALA A  56      46.200  45.410  53.290  1.00  0.00           H  
ATOM    543  CB  ALA A  56      44.130  44.890  53.450  1.00  0.00           C  
ATOM    544  HB1 ALA A  56      44.510  44.080  54.070  1.00  0.00           H  
ATOM    545  HB2 ALA A  56      43.800  45.590  54.210  1.00  0.00           H  
ATOM    546  HB3 ALA A  56      43.300  44.510  52.850  1.00  0.00           H  
ATOM    547  C   ALA A  56      45.850  44.090  51.700  1.00  0.00           C  
ATOM    548  O   ALA A  56      46.610  43.300  52.090  1.00  0.00           O  
ATOM    549  N   HIS A  57      45.420  44.020  50.380  1.00  0.00           N  
ATOM    550  H   HIS A  57      44.660  44.620  50.080  1.00  0.00           H  
ATOM    551  CA  HIS A  57      45.950  43.090  49.460  1.00  0.00           C  
ATOM    552  HA  HIS A  57      45.780  42.070  49.800  1.00  0.00           H  
ATOM    553  CB  HIS A  57      45.170  43.250  48.180  1.00  0.00           C  
ATOM    554  HB3 HIS A  57      44.130  43.000  48.390  1.00  0.00           H  
ATOM    555  HB2 HIS A  57      45.500  42.440  47.510  1.00  0.00           H  
ATOM    556  CG  HIS A  57      45.370  44.530  47.510  1.00  0.00           C  
ATOM    557  ND1 HIS A  57      44.590  45.630  47.540  1.00  0.00           N  
ATOM    558  HD1 HIS A  57      43.860  45.840  48.210  1.00  0.00           H  
ATOM    559  CE1 HIS A  57      44.980  46.480  46.590  1.00  0.00           C  
ATOM    560  HE1 HIS A  57      44.490  47.430  46.380  1.00  0.00           H  
ATOM    561  NE2 HIS A  57      46.070  46.030  46.030  1.00  0.00           N  
ATOM    562  HE2 HIS A  57      46.530  46.480  45.250  1.00  0.00           H  
ATOM    563  CD2 HIS A  57      46.360  44.800  46.610  1.00  0.00           C  
ATOM    564  HD2 HIS A  57      47.160  44.140  46.310  1.00  0.00           H  
ATOM    565  C   HIS A  57      47.510  43.270  49.160  1.00  0.00           C  
ATOM    566  O   HIS A  57      48.140  42.350  48.680  1.00  0.00           O  
ATOM    567  N   CYS A  58      48.190  44.380  49.510  1.00  0.00           N  
ATOM    568  H   CYS A  58      47.690  45.130  49.970  1.00  0.00           H  
ATOM    569  CA  CYS A  58      49.630  44.580  49.370  1.00  0.00           C  
ATOM    570  HA  CYS A  58      50.060  44.130  48.470  1.00  0.00           H  
ATOM    571  CB  CYS A  58      49.980  46.100  49.420  1.00  0.00           C  
ATOM    572  HB3 CYS A  58      51.030  46.320  49.570  1.00  0.00           H  
ATOM    573  HB2 CYS A  58      49.390  46.590  50.200  1.00  0.00           H  
ATOM    574  SG  CYS A  58      49.270  46.920  47.940  1.00  0.00           S  
ATOM    575  C   CYS A  58      50.310  43.800  50.490  1.00  0.00           C  
ATOM    576  O   CYS A  58      51.530  43.840  50.530  1.00  0.00           O  
ATOM    577  N   TYR A  59      49.640  43.120  51.410  1.00  0.00           N  
ATOM    578  H   TYR A  59      48.640  43.100  51.340  1.00  0.00           H  
ATOM    579  CA  TYR A  59      50.340  42.290  52.500  1.00  0.00           C  
ATOM    580  HA  TYR A  59      51.010  42.900  53.110  1.00  0.00           H  
ATOM    581  CB  TYR A  59      49.250  41.740  53.420  1.00  0.00           C  
ATOM    582  HB3 TYR A  59      48.600  41.130  52.800  1.00  0.00           H  
ATOM    583  HB2 TYR A  59      48.640  42.470  53.960  1.00  0.00           H  
ATOM    584  CG  TYR A  59      49.850  40.890  54.540  1.00  0.00           C  
ATOM    585  CD1 TYR A  59      50.380  41.580  55.600  1.00  0.00           C  
ATOM    586  HD1 TYR A  59      50.290  42.660  55.620  1.00  0.00           H  
ATOM    587  CE1 TYR A  59      51.070  40.900  56.620  1.00  0.00           C  
ATOM    588  HE1 TYR A  59      51.560  41.430  57.420  1.00  0.00           H  
ATOM    589  CZ  TYR A  59      51.240  39.530  56.540  1.00  0.00           C  
ATOM    590  OH  TYR A  59      51.920  38.830  57.540  1.00  0.00           O  
ATOM    591  HH  TYR A  59      52.040  39.280  58.370  1.00  0.00           H  
ATOM    592  CE2 TYR A  59      50.680  38.820  55.510  1.00  0.00           C  
ATOM    593  HE2 TYR A  59      50.890  37.770  55.370  1.00  0.00           H  
ATOM    594  CD2 TYR A  59      49.990  39.510  54.500  1.00  0.00           C  
ATOM    595  HD2 TYR A  59      49.690  39.050  53.560  1.00  0.00           H  
ATOM    596  C   TYR A  59      51.180  41.230  51.810  1.00  0.00           C  
ATOM    597  O   TYR A  59      50.640  40.560  50.920  1.00  0.00           O  
ATOM    598  N   LYS A  60      52.400  41.090  52.310  1.00  0.00           N  
ATOM    599  H   LYS A  60      52.660  41.780  52.990  1.00  0.00           H  
ATOM    600  CA  LYS A  60      53.490  40.140  52.160  1.00  0.00           C  
ATOM    601  HA  LYS A  60      53.210  39.140  52.500  1.00  0.00           H  
ATOM    602  CB  LYS A  60      53.920  40.180  50.680  1.00  0.00           C  
ATOM    603  HB3 LYS A  60      53.010  39.920  50.120  1.00  0.00           H  
ATOM    604  HB2 LYS A  60      54.730  39.460  50.550  1.00  0.00           H  
ATOM    605  CG  LYS A  60      54.620  41.440  50.180  1.00  0.00           C  
ATOM    606  HG3 LYS A  60      55.450  41.810  50.770  1.00  0.00           H  
ATOM    607  HG2 LYS A  60      53.890  42.240  50.260  1.00  0.00           H  
ATOM    608  CD  LYS A  60      55.180  41.230  48.770  1.00  0.00           C  
ATOM    609  HD3 LYS A  60      55.750  40.290  48.760  1.00  0.00           H  
ATOM    610  HD2 LYS A  60      55.770  42.100  48.500  1.00  0.00           H  
ATOM    611  CE  LYS A  60      54.070  41.250  47.740  1.00  0.00           C  
ATOM    612  HE3 LYS A  60      53.570  42.220  47.870  1.00  0.00           H  
ATOM    613  HE2 LYS A  60      53.430  40.410  47.960  1.00  0.00           H  
ATOM    614  NZ  LYS A  60      54.700  41.050  46.400  1.00  0.00           N  
ATOM    615  HZ1 LYS A  60      53.960  40.930  45.710  1.00  0.00           H  
ATOM    616  HZ2 LYS A  60      55.220  41.840  46.080  1.00  0.00           H  
ATOM    617  HZ3 LYS A  60      55.260  40.210  46.310  1.00  0.00           H  
ATOM    618  C   LYS A  60      54.660  40.480  53.040  1.00  0.00           C  
ATOM    619  O   LYS A  60      54.690  41.540  53.710  1.00  0.00           O  
ATOM    620  N   SER A  61      55.540  39.490  53.270  1.00  0.00           N  
ATOM    621  H   SER A  61      55.360  38.640  52.760  1.00  0.00           H  
ATOM    622  CA  SER A  61      56.680  39.600  54.130  1.00  0.00           C  
ATOM    623  HA  SER A  61      56.480  40.250  54.980  1.00  0.00           H  
ATOM    624  CB  SER A  61      57.140  38.180  54.560  1.00  0.00           C  
ATOM    625  HB3 SER A  61      56.300  37.690  55.050  1.00  0.00           H  
ATOM    626  HB2 SER A  61      57.880  38.330  55.340  1.00  0.00           H  
ATOM    627  OG  SER A  61      57.620  37.360  53.460  1.00  0.00           O  
ATOM    628  HG  SER A  61      58.440  36.980  53.760  1.00  0.00           H  
ATOM    629  C   SER A  61      57.860  40.330  53.560  1.00  0.00           C  
ATOM    630  O   SER A  61      57.920  40.520  52.310  1.00  0.00           O  
ATOM    631  N   GLY A  62      58.700  40.860  54.400  1.00  0.00           N  
ATOM    632  H   GLY A  62      58.580  40.670  55.390  1.00  0.00           H  
ATOM    633  CA  GLY A  62      60.120  41.340  53.930  1.00  0.00           C  
ATOM    634  HA3 GLY A  62      60.560  40.540  53.320  1.00  0.00           H  
ATOM    635  HA2 GLY A  62      60.750  41.620  54.770  1.00  0.00           H  
ATOM    636  C   GLY A  62      60.110  42.520  52.960  1.00  0.00           C  
ATOM    637  O   GLY A  62      61.060  42.750  52.190  1.00  0.00           O  
ATOM    638  N   ILE A  63      59.060  43.360  53.040  1.00  0.00           N  
ATOM    639  H   ILE A  63      58.250  42.990  53.520  1.00  0.00           H  
ATOM    640  CA  ILE A  63      58.890  44.560  52.200  1.00  0.00           C  
ATOM    641  HA  ILE A  63      58.890  44.140  51.190  1.00  0.00           H  
ATOM    642  CB  ILE A  63      57.520  45.200  52.390  1.00  0.00           C  
ATOM    643  HB  ILE A  63      57.410  45.430  53.450  1.00  0.00           H  
ATOM    644  CG2 ILE A  63      57.400  46.500  51.620  1.00  0.00           C  
ATOM    645 HG21 ILE A  63      57.380  46.480  50.530  1.00  0.00           H  
ATOM    646 HG22 ILE A  63      56.440  47.010  51.780  1.00  0.00           H  
ATOM    647 HG23 ILE A  63      58.090  47.260  51.990  1.00  0.00           H  
ATOM    648  CG1 ILE A  63      56.480  44.260  51.870  1.00  0.00           C  
ATOM    649 HG13 ILE A  63      56.630  43.300  52.350  1.00  0.00           H  
ATOM    650 HG12 ILE A  63      56.570  43.950  50.830  1.00  0.00           H  
ATOM    651  CD1 ILE A  63      55.060  44.650  52.240  1.00  0.00           C  
ATOM    652 HD11 ILE A  63      54.300  43.870  52.270  1.00  0.00           H  
ATOM    653 HD12 ILE A  63      55.150  45.140  53.210  1.00  0.00           H  
ATOM    654 HD13 ILE A  63      54.760  45.460  51.570  1.00  0.00           H  
ATOM    655  C   ILE A  63      60.060  45.590  52.390  1.00  0.00           C  
ATOM    656  O   ILE A  63      60.380  46.040  53.500  1.00  0.00           O  
ATOM    657  N   GLN A  64      60.690  46.150  51.320  1.00  0.00           N  
ATOM    658  H   GLN A  64      60.380  45.720  50.450  1.00  0.00           H  
ATOM    659  CA  GLN A  64      61.520  47.320  51.240  1.00  0.00           C  
ATOM    660  HA  GLN A  64      62.020  47.560  52.190  1.00  0.00           H  
ATOM    661  CB  GLN A  64      62.710  47.160  50.220  1.00  0.00           C  
ATOM    662  HB3 GLN A  64      62.320  47.070  49.210  1.00  0.00           H  
ATOM    663  HB2 GLN A  64      63.120  46.160  50.420  1.00  0.00           H  
ATOM    664  CG  GLN A  64      63.740  48.260  50.320  1.00  0.00           C  
ATOM    665  HG3 GLN A  64      64.240  48.190  51.290  1.00  0.00           H  
ATOM    666  HG2 GLN A  64      63.230  49.230  50.350  1.00  0.00           H  
ATOM    667  CD  GLN A  64      64.590  48.290  49.060  1.00  0.00           C  
ATOM    668  OE1 GLN A  64      64.120  48.050  47.950  1.00  0.00           O  
ATOM    669  NE2 GLN A  64      65.830  48.540  49.200  1.00  0.00           N  
ATOM    670 HE21 GLN A  64      66.130  48.870  50.110  1.00  0.00           H  
ATOM    671 HE22 GLN A  64      66.420  48.660  48.400  1.00  0.00           H  
ATOM    672  C   GLN A  64      60.650  48.530  50.820  1.00  0.00           C  
ATOM    673  O   GLN A  64      59.920  48.420  49.800  1.00  0.00           O  
ATOM    674  N   VAL A  65      60.700  49.620  51.530  1.00  0.00           N  
ATOM    675  H   VAL A  65      61.280  49.700  52.350  1.00  0.00           H  
ATOM    676  CA  VAL A  65      60.230  50.970  51.160  1.00  0.00           C  
ATOM    677  HA  VAL A  65      59.410  50.770  50.460  1.00  0.00           H  
ATOM    678  CB  VAL A  65      59.630  51.730  52.310  1.00  0.00           C  
ATOM    679  HB  VAL A  65      60.440  52.020  52.990  1.00  0.00           H  
ATOM    680  CG1 VAL A  65      58.810  52.980  51.890  1.00  0.00           C  
ATOM    681 HG11 VAL A  65      59.390  53.690  51.290  1.00  0.00           H  
ATOM    682 HG12 VAL A  65      58.010  52.690  51.210  1.00  0.00           H  
ATOM    683 HG13 VAL A  65      58.280  53.440  52.730  1.00  0.00           H  
ATOM    684  CG2 VAL A  65      58.750  50.760  53.090  1.00  0.00           C  
ATOM    685 HG21 VAL A  65      59.410  50.100  53.670  1.00  0.00           H  
ATOM    686 HG22 VAL A  65      58.200  51.290  53.870  1.00  0.00           H  
ATOM    687 HG23 VAL A  65      58.150  50.090  52.490  1.00  0.00           H  
ATOM    688  C   VAL A  65      61.200  51.820  50.410  1.00  0.00           C  
ATOM    689  O   VAL A  65      62.350  51.910  50.850  1.00  0.00           O  
ATOM    690  N   ARG A  66      60.850  52.410  49.280  1.00  0.00           N  
ATOM    691  H   ARG A  66      59.870  52.290  49.060  1.00  0.00           H  
ATOM    692  CA  ARG A  66      61.500  53.340  48.390  1.00  0.00           C  
ATOM    693  HA  ARG A  66      62.510  53.500  48.750  1.00  0.00           H  
ATOM    694  CB  ARG A  66      61.590  52.680  47.020  1.00  0.00           C  
ATOM    695  HB3 ARG A  66      62.170  53.340  46.370  1.00  0.00           H  
ATOM    696  HB2 ARG A  66      60.600  52.490  46.620  1.00  0.00           H  
ATOM    697  CG  ARG A  66      62.360  51.340  47.200  1.00  0.00           C  
ATOM    698  HG3 ARG A  66      61.710  50.600  47.650  1.00  0.00           H  
ATOM    699  HG2 ARG A  66      63.270  51.490  47.780  1.00  0.00           H  
ATOM    700  CD  ARG A  66      62.600  50.750  45.840  1.00  0.00           C  
ATOM    701  HD3 ARG A  66      62.840  51.630  45.240  1.00  0.00           H  
ATOM    702  HD2 ARG A  66      61.700  50.240  45.480  1.00  0.00           H  
ATOM    703  NE  ARG A  66      63.710  49.850  45.810  1.00  0.00           N  
ATOM    704  HE  ARG A  66      63.940  49.460  46.720  1.00  0.00           H  
ATOM    705  CZ  ARG A  66      64.420  49.380  44.760  1.00  0.00           C  
ATOM    706  NH1 ARG A  66      64.420  49.760  43.500  1.00  0.00           N  
ATOM    707 HH11 ARG A  66      63.820  50.510  43.230  1.00  0.00           H  
ATOM    708 HH12 ARG A  66      64.770  49.130  42.780  1.00  0.00           H  
ATOM    709  NH2 ARG A  66      65.070  48.330  45.060  1.00  0.00           N  
ATOM    710 HH21 ARG A  66      65.050  48.020  46.030  1.00  0.00           H  
ATOM    711 HH22 ARG A  66      65.700  47.970  44.360  1.00  0.00           H  
ATOM    712  C   ARG A  66      60.790  54.650  48.420  1.00  0.00           C  
ATOM    713  O   ARG A  66      59.610  54.730  48.210  1.00  0.00           O  
ATOM    714  N   LEU A  67      61.530  55.740  48.640  1.00  0.00           N  
ATOM    715  H   LEU A  67      62.440  55.570  49.040  1.00  0.00           H  
ATOM    716  CA  LEU A  67      60.940  57.070  48.740  1.00  0.00           C  
ATOM    717  HA  LEU A  67      59.850  57.110  48.620  1.00  0.00           H  
ATOM    718  CB  LEU A  67      61.220  57.580  50.210  1.00  0.00           C  
ATOM    719  HB3 LEU A  67      60.630  58.500  50.240  1.00  0.00           H  
ATOM    720  HB2 LEU A  67      62.210  57.940  50.460  1.00  0.00           H  
ATOM    721  CG  LEU A  67      60.770  56.830  51.460  1.00  0.00           C  
ATOM    722  HG  LEU A  67      61.410  55.940  51.450  1.00  0.00           H  
ATOM    723  CD1 LEU A  67      60.960  57.740  52.650  1.00  0.00           C  
ATOM    724 HD11 LEU A  67      60.550  57.190  53.510  1.00  0.00           H  
ATOM    725 HD12 LEU A  67      62.000  58.010  52.810  1.00  0.00           H  
ATOM    726 HD13 LEU A  67      60.400  58.670  52.590  1.00  0.00           H  
ATOM    727  CD2 LEU A  67      59.340  56.370  51.340  1.00  0.00           C  
ATOM    728 HD21 LEU A  67      58.750  57.300  51.320  1.00  0.00           H  
ATOM    729 HD22 LEU A  67      59.170  55.800  50.410  1.00  0.00           H  
ATOM    730 HD23 LEU A  67      59.060  55.830  52.230  1.00  0.00           H  
ATOM    731  C   LEU A  67      61.610  58.020  47.740  1.00  0.00           C  
ATOM    732  O   LEU A  67      62.780  58.030  47.520  1.00  0.00           O  
ATOM    733  N   GLY A  69      60.820  58.990  47.280  1.00  0.00           N  
ATOM    734  H   GLY A  69      59.870  59.010  47.610  1.00  0.00           H  
ATOM    735  CA  GLY A  69      61.190  59.810  46.170  1.00  0.00           C  
ATOM    736  HA3 GLY A  69      62.200  60.170  46.310  1.00  0.00           H  
ATOM    737  HA2 GLY A  69      60.550  60.680  46.030  1.00  0.00           H  
ATOM    738  C   GLY A  69      61.220  59.170  44.810  1.00  0.00           C  
ATOM    739  O   GLY A  69      61.250  59.890  43.790  1.00  0.00           O  
ATOM    740  N   GLU A  70      61.180  57.870  44.670  1.00  0.00           N  
ATOM    741  H   GLU A  70      61.100  57.300  45.500  1.00  0.00           H  
ATOM    742  CA  GLU A  70      61.240  56.960  43.480  1.00  0.00           C  
ATOM    743  HA  GLU A  70      62.090  57.250  42.860  1.00  0.00           H  
ATOM    744  CB  GLU A  70      61.490  55.470  43.900  1.00  0.00           C  
ATOM    745  HB3 GLU A  70      60.730  55.280  44.670  1.00  0.00           H  
ATOM    746  HB2 GLU A  70      62.480  55.440  44.360  1.00  0.00           H  
ATOM    747  CG  GLU A  70      61.610  54.560  42.680  1.00  0.00           C  
ATOM    748  HG3 GLU A  70      62.440  54.890  42.080  1.00  0.00           H  
ATOM    749  HG2 GLU A  70      60.680  54.670  42.130  1.00  0.00           H  
ATOM    750  CD  GLU A  70      61.790  53.070  43.150  1.00  0.00           C  
ATOM    751  OE1 GLU A  70      60.770  52.450  43.500  1.00  0.00           O  
ATOM    752  OE2 GLU A  70      62.890  52.480  43.000  1.00  0.00           O  
ATOM    753  C   GLU A  70      59.890  57.050  42.700  1.00  0.00           C  
ATOM    754  O   GLU A  70      58.970  56.340  43.070  1.00  0.00           O  
ATOM    755  N   ASP A  71      59.790  57.860  41.640  1.00  0.00           N  
ATOM    756  H   ASP A  71      60.610  58.450  41.520  1.00  0.00           H  
ATOM    757  CA  ASP A  71      58.740  57.880  40.670  1.00  0.00           C  
ATOM    758  HA  ASP A  71      57.850  57.420  41.090  1.00  0.00           H  
ATOM    759  CB  ASP A  71      58.370  59.270  40.280  1.00  0.00           C  
ATOM    760  HB3 ASP A  71      58.070  59.890  41.120  1.00  0.00           H  
ATOM    761  HB2 ASP A  71      57.560  59.220  39.540  1.00  0.00           H  
ATOM    762  CG  ASP A  71      59.440  60.000  39.450  1.00  0.00           C  
ATOM    763  OD1 ASP A  71      59.080  61.070  38.940  1.00  0.00           O  
ATOM    764  OD2 ASP A  71      60.610  59.520  39.320  1.00  0.00           O  
ATOM    765  C   ASP A  71      59.070  56.950  39.580  1.00  0.00           C  
ATOM    766  O   ASP A  71      58.240  56.410  38.880  1.00  0.00           O  
ATOM    767  N   ASN A  72      60.400  56.620  39.290  1.00  0.00           N  
ATOM    768  H   ASN A  72      61.110  57.020  39.870  1.00  0.00           H  
ATOM    769  CA  ASN A  72      60.890  55.730  38.240  1.00  0.00           C  
ATOM    770  HA  ASN A  72      60.290  55.780  37.320  1.00  0.00           H  
ATOM    771  CB  ASN A  72      62.320  56.220  37.840  1.00  0.00           C  
ATOM    772  HB3 ASN A  72      62.990  56.350  38.700  1.00  0.00           H  
ATOM    773  HB2 ASN A  72      62.180  57.250  37.530  1.00  0.00           H  
ATOM    774  CG  ASN A  72      62.970  55.540  36.720  1.00  0.00           C  
ATOM    775  OD1 ASN A  72      62.880  54.330  36.440  1.00  0.00           O  
ATOM    776  ND2 ASN A  72      63.680  56.350  35.950  1.00  0.00           N  
ATOM    777 HD21 ASN A  72      63.830  57.300  36.250  1.00  0.00           H  
ATOM    778 HD22 ASN A  72      64.090  56.080  35.070  1.00  0.00           H  
ATOM    779  C   ASN A  72      60.870  54.240  38.650  1.00  0.00           C  
ATOM    780  O   ASN A  72      61.650  53.940  39.550  1.00  0.00           O  
ATOM    781  N   ILE A  73      59.960  53.430  38.060  1.00  0.00           N  
ATOM    782  H   ILE A  73      59.450  53.860  37.310  1.00  0.00           H  
ATOM    783  CA  ILE A  73      59.940  51.920  38.270  1.00  0.00           C  
ATOM    784  HA  ILE A  73      60.220  51.700  39.300  1.00  0.00           H  
ATOM    785  CB  ILE A  73      58.420  51.440  38.080  1.00  0.00           C  
ATOM    786  HB  ILE A  73      57.680  51.910  38.710  1.00  0.00           H  
ATOM    787  CG2 ILE A  73      57.920  51.840  36.610  1.00  0.00           C  
ATOM    788 HG21 ILE A  73      57.940  52.930  36.580  1.00  0.00           H  
ATOM    789 HG22 ILE A  73      58.610  51.370  35.920  1.00  0.00           H  
ATOM    790 HG23 ILE A  73      56.890  51.520  36.460  1.00  0.00           H  
ATOM    791  CG1 ILE A  73      58.290  49.880  38.370  1.00  0.00           C  
ATOM    792 HG13 ILE A  73      58.840  49.720  39.300  1.00  0.00           H  
ATOM    793 HG12 ILE A  73      58.550  49.340  37.470  1.00  0.00           H  
ATOM    794  CD1 ILE A  73      56.880  49.520  38.630  1.00  0.00           C  
ATOM    795 HD11 ILE A  73      56.390  50.180  39.340  1.00  0.00           H  
ATOM    796 HD12 ILE A  73      56.380  49.430  37.670  1.00  0.00           H  
ATOM    797 HD13 ILE A  73      56.810  48.490  39.000  1.00  0.00           H  
ATOM    798  C   ILE A  73      60.890  51.270  37.270  1.00  0.00           C  
ATOM    799  O   ILE A  73      61.240  50.130  37.530  1.00  0.00           O  
ATOM    800  N   ASN A  74      61.390  51.940  36.130  1.00  0.00           N  
ATOM    801  H   ASN A  74      61.210  52.920  35.980  1.00  0.00           H  
ATOM    802  CA  ASN A  74      62.220  51.340  35.010  1.00  0.00           C  
ATOM    803  HA  ASN A  74      61.700  50.450  34.650  1.00  0.00           H  
ATOM    804  CB  ASN A  74      62.290  52.350  33.770  1.00  0.00           C  
ATOM    805  HB3 ASN A  74      62.790  53.230  34.170  1.00  0.00           H  
ATOM    806  HB2 ASN A  74      61.260  52.590  33.490  1.00  0.00           H  
ATOM    807  CG  ASN A  74      62.930  51.920  32.500  1.00  0.00           C  
ATOM    808  OD1 ASN A  74      62.630  50.770  32.010  1.00  0.00           O  
ATOM    809  ND2 ASN A  74      63.810  52.620  31.870  1.00  0.00           N  
ATOM    810 HD21 ASN A  74      64.000  53.580  32.130  1.00  0.00           H  
ATOM    811 HD22 ASN A  74      63.990  52.270  30.930  1.00  0.00           H  
ATOM    812  C   ASN A  74      63.640  50.890  35.390  1.00  0.00           C  
ATOM    813  O   ASN A  74      63.980  49.740  35.020  1.00  0.00           O  
ATOM    814  N   VAL A  75      64.380  51.570  36.200  1.00  0.00           N  
ATOM    815  H   VAL A  75      64.060  52.490  36.450  1.00  0.00           H  
ATOM    816  CA  VAL A  75      65.730  51.210  36.560  1.00  0.00           C  
ATOM    817  HA  VAL A  75      65.800  50.160  36.820  1.00  0.00           H  
ATOM    818  CB  VAL A  75      66.760  51.510  35.390  1.00  0.00           C  
ATOM    819  HB  VAL A  75      66.360  51.120  34.450  1.00  0.00           H  
ATOM    820  CG1 VAL A  75      66.810  53.030  35.020  1.00  0.00           C  
ATOM    821 HG11 VAL A  75      65.830  53.390  34.730  1.00  0.00           H  
ATOM    822 HG12 VAL A  75      67.270  53.620  35.820  1.00  0.00           H  
ATOM    823 HG13 VAL A  75      67.380  53.090  34.100  1.00  0.00           H  
ATOM    824  CG2 VAL A  75      68.090  50.830  35.660  1.00  0.00           C  
ATOM    825 HG21 VAL A  75      67.870  49.820  35.990  1.00  0.00           H  
ATOM    826 HG22 VAL A  75      68.550  50.950  34.670  1.00  0.00           H  
ATOM    827 HG23 VAL A  75      68.670  51.400  36.380  1.00  0.00           H  
ATOM    828  C   VAL A  75      66.170  51.910  37.860  1.00  0.00           C  
ATOM    829  O   VAL A  75      65.520  52.940  38.240  1.00  0.00           O  
ATOM    830  N   VAL A  76      67.160  51.350  38.540  1.00  0.00           N  
ATOM    831  H   VAL A  76      67.560  50.470  38.270  1.00  0.00           H  
ATOM    832  CA  VAL A  76      67.750  52.020  39.790  1.00  0.00           C  
ATOM    833  HA  VAL A  76      66.950  52.610  40.250  1.00  0.00           H  
ATOM    834  CB  VAL A  76      68.160  50.970  40.910  1.00  0.00           C  
ATOM    835  HB  VAL A  76      68.960  50.320  40.560  1.00  0.00           H  
ATOM    836  CG1 VAL A  76      68.590  51.860  42.140  1.00  0.00           C  
ATOM    837 HG11 VAL A  76      68.740  51.180  42.980  1.00  0.00           H  
ATOM    838 HG12 VAL A  76      69.550  52.370  41.990  1.00  0.00           H  
ATOM    839 HG13 VAL A  76      67.840  52.640  42.200  1.00  0.00           H  
ATOM    840  CG2 VAL A  76      66.970  50.060  41.360  1.00  0.00           C  
ATOM    841 HG21 VAL A  76      67.110  49.330  42.150  1.00  0.00           H  
ATOM    842 HG22 VAL A  76      66.150  50.730  41.630  1.00  0.00           H  
ATOM    843 HG23 VAL A  76      66.630  49.630  40.410  1.00  0.00           H  
ATOM    844  C   VAL A  76      68.830  52.970  39.350  1.00  0.00           C  
ATOM    845  O   VAL A  76      69.900  52.560  38.910  1.00  0.00           O  
ATOM    846  N   GLU A  77      68.650  54.250  39.590  1.00  0.00           N  
ATOM    847  H   GLU A  77      67.740  54.580  39.860  1.00  0.00           H  
ATOM    848  CA  GLU A  77      69.690  55.340  39.380  1.00  0.00           C  
ATOM    849  HA  GLU A  77      70.390  54.990  38.610  1.00  0.00           H  
ATOM    850  CB  GLU A  77      69.070  56.680  39.070  1.00  0.00           C  
ATOM    851  HB3 GLU A  77      69.830  57.460  38.900  1.00  0.00           H  
ATOM    852  HB2 GLU A  77      68.430  57.050  39.870  1.00  0.00           H  
ATOM    853  CG  GLU A  77      68.310  56.670  37.710  1.00  0.00           C  
ATOM    854  HG3 GLU A  77      67.550  57.440  37.700  1.00  0.00           H  
ATOM    855  HG2 GLU A  77      67.770  55.720  37.620  1.00  0.00           H  
ATOM    856  CD  GLU A  77      69.150  56.700  36.390  1.00  0.00           C  
ATOM    857  OE1 GLU A  77      68.720  57.270  35.380  1.00  0.00           O  
ATOM    858  OE2 GLU A  77      70.220  56.110  36.350  1.00  0.00           O  
ATOM    859  C   GLU A  77      70.570  55.520  40.620  1.00  0.00           C  
ATOM    860  O   GLU A  77      71.720  56.030  40.540  1.00  0.00           O  
ATOM    861  N   GLY A  78      70.050  55.250  41.840  1.00  0.00           N  
ATOM    862  H   GLY A  78      69.070  55.000  41.860  1.00  0.00           H  
ATOM    863  CA  GLY A  78      70.810  55.250  43.100  1.00  0.00           C  
ATOM    864  HA3 GLY A  78      71.860  55.120  42.840  1.00  0.00           H  
ATOM    865  HA2 GLY A  78      70.340  54.450  43.680  1.00  0.00           H  
ATOM    866  C   GLY A  78      70.660  56.570  43.850  1.00  0.00           C  
ATOM    867  O   GLY A  78      71.330  56.740  44.910  1.00  0.00           O  
ATOM    868  N   ASN A  79      69.870  57.530  43.370  1.00  0.00           N  
ATOM    869  H   ASN A  79      69.670  57.410  42.380  1.00  0.00           H  
ATOM    870  CA  ASN A  79      69.730  58.840  44.050  1.00  0.00           C  
ATOM    871  HA  ASN A  79      70.700  59.140  44.420  1.00  0.00           H  
ATOM    872  CB  ASN A  79      69.260  59.870  42.990  1.00  0.00           C  
ATOM    873  HB3 ASN A  79      69.200  60.850  43.460  1.00  0.00           H  
ATOM    874  HB2 ASN A  79      68.300  59.540  42.570  1.00  0.00           H  
ATOM    875  CG  ASN A  79      70.300  59.880  41.880  1.00  0.00           C  
ATOM    876  OD1 ASN A  79      70.040  59.490  40.710  1.00  0.00           O  
ATOM    877  ND2 ASN A  79      71.480  60.370  42.120  1.00  0.00           N  
ATOM    878 HD21 ASN A  79      71.720  60.640  43.070  1.00  0.00           H  
ATOM    879 HD22 ASN A  79      72.230  60.180  41.480  1.00  0.00           H  
ATOM    880  C   ASN A  79      68.860  58.790  45.360  1.00  0.00           C  
ATOM    881  O   ASN A  79      68.690  59.890  45.910  1.00  0.00           O  
ATOM    882  N   GLU A  80      68.300  57.640  45.640  1.00  0.00           N  
ATOM    883  H   GLU A  80      68.660  56.800  45.200  1.00  0.00           H  
ATOM    884  CA  GLU A  80      67.020  57.670  46.400  1.00  0.00           C  
ATOM    885  HA  GLU A  80      66.770  58.720  46.420  1.00  0.00           H  
ATOM    886  CB  GLU A  80      65.930  56.900  45.630  1.00  0.00           C  
ATOM    887  HB3 GLU A  80      65.070  56.960  46.290  1.00  0.00           H  
ATOM    888  HB2 GLU A  80      66.220  55.860  45.440  1.00  0.00           H  
ATOM    889  CG  GLU A  80      65.320  57.410  44.340  1.00  0.00           C  
ATOM    890  HG3 GLU A  80      64.330  57.000  44.200  1.00  0.00           H  
ATOM    891  HG2 GLU A  80      65.960  56.990  43.570  1.00  0.00           H  
ATOM    892  CD  GLU A  80      65.210  58.930  44.110  1.00  0.00           C  
ATOM    893  OE1 GLU A  80      65.400  59.360  42.920  1.00  0.00           O  
ATOM    894  OE2 GLU A  80      64.990  59.710  45.090  1.00  0.00           O  
ATOM    895  C   GLU A  80      67.050  57.040  47.840  1.00  0.00           C  
ATOM    896  O   GLU A  80      67.860  56.140  48.140  1.00  0.00           O  
ATOM    897  N   GLN A  81      66.180  57.440  48.690  1.00  0.00           N  
ATOM    898  H   GLN A  81      65.360  57.920  48.360  1.00  0.00           H  
ATOM    899  CA  GLN A  81      66.150  57.030  50.130  1.00  0.00           C  
ATOM    900  HA  GLN A  81      67.120  56.720  50.510  1.00  0.00           H  
ATOM    901  CB  GLN A  81      65.560  58.050  51.060  1.00  0.00           C  
ATOM    902  HB3 GLN A  81      65.000  57.490  51.810  1.00  0.00           H  
ATOM    903  HB2 GLN A  81      64.920  58.780  50.560  1.00  0.00           H  
ATOM    904  CG  GLN A  81      66.520  59.010  51.870  1.00  0.00           C  
ATOM    905  HG3 GLN A  81      67.080  59.510  51.080  1.00  0.00           H  
ATOM    906  HG2 GLN A  81      67.190  58.450  52.530  1.00  0.00           H  
ATOM    907  CD  GLN A  81      65.700  60.010  52.700  1.00  0.00           C  
ATOM    908  OE1 GLN A  81      65.620  59.900  53.920  1.00  0.00           O  
ATOM    909  NE2 GLN A  81      65.180  61.060  52.130  1.00  0.00           N  
ATOM    910 HE21 GLN A  81      65.350  61.210  51.140  1.00  0.00           H  
ATOM    911 HE22 GLN A  81      64.550  61.670  52.630  1.00  0.00           H  
ATOM    912  C   GLN A  81      65.300  55.780  50.200  1.00  0.00           C  
ATOM    913  O   GLN A  81      64.030  55.810  50.100  1.00  0.00           O  
ATOM    914  N   PHE A  82      66.080  54.690  50.250  1.00  0.00           N  
ATOM    915  H   PHE A  82      67.090  54.800  50.320  1.00  0.00           H  
ATOM    916  CA  PHE A  82      65.600  53.330  50.450  1.00  0.00           C  
ATOM    917  HA  PHE A  82      64.570  53.210  50.130  1.00  0.00           H  
ATOM    918  CB  PHE A  82      66.340  52.290  49.520  1.00  0.00           C  
ATOM    919  HB3 PHE A  82      65.950  51.340  49.900  1.00  0.00           H  
ATOM    920  HB2 PHE A  82      67.380  52.480  49.800  1.00  0.00           H  
ATOM    921  CG  PHE A  82      66.220  52.270  48.030  1.00  0.00           C  
ATOM    922  CD1 PHE A  82      65.330  53.170  47.380  1.00  0.00           C  
ATOM    923  HD1 PHE A  82      64.780  53.900  47.960  1.00  0.00           H  
ATOM    924  CE1 PHE A  82      65.190  53.110  45.990  1.00  0.00           C  
ATOM    925  HE1 PHE A  82      64.380  53.680  45.550  1.00  0.00           H  
ATOM    926  CZ  PHE A  82      65.950  52.190  45.190  1.00  0.00           C  
ATOM    927  HZ  PHE A  82      65.820  52.190  44.120  1.00  0.00           H  
ATOM    928  CE2 PHE A  82      66.860  51.350  45.850  1.00  0.00           C  
ATOM    929  HE2 PHE A  82      67.380  50.640  45.210  1.00  0.00           H  
ATOM    930  CD2 PHE A  82      66.940  51.350  47.240  1.00  0.00           C  
ATOM    931  HD2 PHE A  82      67.660  50.660  47.650  1.00  0.00           H  
ATOM    932  C   PHE A  82      65.690  52.900  51.900  1.00  0.00           C  
ATOM    933  O   PHE A  82      66.760  53.070  52.560  1.00  0.00           O  
ATOM    934  N   ILE A  83      64.640  52.410  52.580  1.00  0.00           N  
ATOM    935  H   ILE A  83      63.790  52.340  52.040  1.00  0.00           H  
ATOM    936  CA  ILE A  83      64.470  52.040  54.020  1.00  0.00           C  
ATOM    937  HA  ILE A  83      65.420  51.780  54.480  1.00  0.00           H  
ATOM    938  CB  ILE A  83      63.870  53.260  54.760  1.00  0.00           C  
ATOM    939  HB  ILE A  83      62.850  53.330  54.400  1.00  0.00           H  
ATOM    940  CG2 ILE A  83      63.740  53.000  56.310  1.00  0.00           C  
ATOM    941 HG21 ILE A  83      63.170  53.790  56.770  1.00  0.00           H  
ATOM    942 HG22 ILE A  83      63.300  52.020  56.520  1.00  0.00           H  
ATOM    943 HG23 ILE A  83      64.710  53.100  56.790  1.00  0.00           H  
ATOM    944  CG1 ILE A  83      64.630  54.570  54.520  1.00  0.00           C  
ATOM    945 HG13 ILE A  83      64.610  54.880  53.480  1.00  0.00           H  
ATOM    946 HG12 ILE A  83      65.660  54.230  54.690  1.00  0.00           H  
ATOM    947  CD1 ILE A  83      64.220  55.850  55.260  1.00  0.00           C  
ATOM    948 HD11 ILE A  83      64.670  56.730  54.820  1.00  0.00           H  
ATOM    949 HD12 ILE A  83      63.170  56.000  55.030  1.00  0.00           H  
ATOM    950 HD13 ILE A  83      64.400  55.810  56.330  1.00  0.00           H  
ATOM    951  C   ILE A  83      63.570  50.770  54.240  1.00  0.00           C  
ATOM    952  O   ILE A  83      62.500  50.650  53.650  1.00  0.00           O  
ATOM    953  N   SER A  84      63.970  49.840  55.090  1.00  0.00           N  
ATOM    954  H   SER A  84      64.860  50.000  55.540  1.00  0.00           H  
ATOM    955  CA  SER A  84      63.310  48.610  55.500  1.00  0.00           C  
ATOM    956  HA  SER A  84      63.000  48.180  54.560  1.00  0.00           H  
ATOM    957  CB  SER A  84      64.280  47.710  56.190  1.00  0.00           C  
ATOM    958  HB3 SER A  84      64.500  48.100  57.180  1.00  0.00           H  
ATOM    959  HB2 SER A  84      65.190  47.660  55.580  1.00  0.00           H  
ATOM    960  OG  SER A  84      63.690  46.460  56.350  1.00  0.00           O  
ATOM    961  HG  SER A  84      63.770  45.990  55.510  1.00  0.00           H  
ATOM    962  C   SER A  84      62.030  48.880  56.300  1.00  0.00           C  
ATOM    963  O   SER A  84      62.080  49.750  57.120  1.00  0.00           O  
ATOM    964  N   ALA A  85      60.900  48.140  56.040  1.00  0.00           N  
ATOM    965  H   ALA A  85      60.970  47.440  55.310  1.00  0.00           H  
ATOM    966  CA  ALA A  85      59.800  48.110  56.960  1.00  0.00           C  
ATOM    967  HA  ALA A  85      59.520  49.150  57.140  1.00  0.00           H  
ATOM    968  CB  ALA A  85      58.570  47.500  56.180  1.00  0.00           C  
ATOM    969  HB1 ALA A  85      57.660  47.700  56.740  1.00  0.00           H  
ATOM    970  HB2 ALA A  85      58.530  47.960  55.190  1.00  0.00           H  
ATOM    971  HB3 ALA A  85      58.560  46.400  56.180  1.00  0.00           H  
ATOM    972  C   ALA A  85      60.100  47.390  58.300  1.00  0.00           C  
ATOM    973  O   ALA A  85      61.020  46.600  58.390  1.00  0.00           O  
ATOM    974  N   SER A  86      59.300  47.650  59.400  1.00  0.00           N  
ATOM    975  H   SER A  86      58.670  48.430  59.330  1.00  0.00           H  
ATOM    976  CA  SER A  86      59.390  47.040  60.740  1.00  0.00           C  
ATOM    977  HA  SER A  86      60.150  46.260  60.700  1.00  0.00           H  
ATOM    978  CB  SER A  86      59.710  48.110  61.830  1.00  0.00           C  
ATOM    979  HB3 SER A  86      60.740  48.430  61.720  1.00  0.00           H  
ATOM    980  HB2 SER A  86      59.520  47.680  62.820  1.00  0.00           H  
ATOM    981  OG  SER A  86      58.950  49.310  61.780  1.00  0.00           O  
ATOM    982  HG  SER A  86      59.310  49.930  62.410  1.00  0.00           H  
ATOM    983  C   SER A  86      58.050  46.360  61.070  1.00  0.00           C  
ATOM    984  O   SER A  86      58.050  45.220  61.530  1.00  0.00           O  
ATOM    985  N   LYS A  87      56.980  47.090  60.930  1.00  0.00           N  
ATOM    986  H   LYS A  87      57.070  48.030  60.580  1.00  0.00           H  
ATOM    987  CA  LYS A  87      55.630  46.730  61.440  1.00  0.00           C  
ATOM    988  HA  LYS A  87      55.600  45.700  61.790  1.00  0.00           H  
ATOM    989  CB  LYS A  87      55.340  47.530  62.660  1.00  0.00           C  
ATOM    990  HB3 LYS A  87      54.340  47.460  63.100  1.00  0.00           H  
ATOM    991  HB2 LYS A  87      55.540  48.580  62.490  1.00  0.00           H  
ATOM    992  CG  LYS A  87      56.170  47.190  63.950  1.00  0.00           C  
ATOM    993  HG3 LYS A  87      57.210  47.370  63.660  1.00  0.00           H  
ATOM    994  HG2 LYS A  87      56.100  46.110  64.100  1.00  0.00           H  
ATOM    995  CD  LYS A  87      55.930  48.110  65.100  1.00  0.00           C  
ATOM    996  HD3 LYS A  87      54.920  48.020  65.480  1.00  0.00           H  
ATOM    997  HD2 LYS A  87      56.050  49.110  64.680  1.00  0.00           H  
ATOM    998  CE  LYS A  87      56.770  47.790  66.330  1.00  0.00           C  
ATOM    999  HE3 LYS A  87      56.590  48.470  67.150  1.00  0.00           H  
ATOM   1000  HE2 LYS A  87      57.810  47.880  66.030  1.00  0.00           H  
ATOM   1001  NZ  LYS A  87      56.450  46.420  66.810  1.00  0.00           N  
ATOM   1002  HZ1 LYS A  87      56.720  45.740  66.110  1.00  0.00           H  
ATOM   1003  HZ2 LYS A  87      57.010  46.210  67.630  1.00  0.00           H  
ATOM   1004  HZ3 LYS A  87      55.490  46.250  67.050  1.00  0.00           H  
ATOM   1005  C   LYS A  87      54.610  46.930  60.250  1.00  0.00           C  
ATOM   1006  O   LYS A  87      54.640  47.920  59.520  1.00  0.00           O  
ATOM   1007  N   SER A  88      53.740  45.910  60.010  1.00  0.00           N  
ATOM   1008  H   SER A  88      53.700  45.210  60.740  1.00  0.00           H  
ATOM   1009  CA  SER A  88      52.650  45.960  59.040  1.00  0.00           C  
ATOM   1010  HA  SER A  88      52.510  46.990  58.720  1.00  0.00           H  
ATOM   1011  CB  SER A  88      53.010  45.140  57.780  1.00  0.00           C  
ATOM   1012  HB3 SER A  88      53.980  45.500  57.440  1.00  0.00           H  
ATOM   1013  HB2 SER A  88      52.230  45.460  57.100  1.00  0.00           H  
ATOM   1014  OG  SER A  88      53.070  43.750  57.960  1.00  0.00           O  
ATOM   1015  HG  SER A  88      53.600  43.590  58.730  1.00  0.00           H  
ATOM   1016  C   SER A  88      51.330  45.580  59.710  1.00  0.00           C  
ATOM   1017  O   SER A  88      51.350  44.630  60.550  1.00  0.00           O  
ATOM   1018  N   ILE A  89      50.240  46.220  59.510  1.00  0.00           N  
ATOM   1019  H   ILE A  89      50.440  47.010  58.910  1.00  0.00           H  
ATOM   1020  CA  ILE A  89      49.000  46.200  60.290  1.00  0.00           C  
ATOM   1021  HA  ILE A  89      48.920  45.300  60.920  1.00  0.00           H  
ATOM   1022  CB  ILE A  89      48.870  47.390  61.320  1.00  0.00           C  
ATOM   1023  HB  ILE A  89      48.780  48.340  60.820  1.00  0.00           H  
ATOM   1024  CG2 ILE A  89      47.640  47.210  62.190  1.00  0.00           C  
ATOM   1025 HG21 ILE A  89      46.720  47.110  61.620  1.00  0.00           H  
ATOM   1026 HG22 ILE A  89      47.820  46.280  62.740  1.00  0.00           H  
ATOM   1027 HG23 ILE A  89      47.610  48.040  62.900  1.00  0.00           H  
ATOM   1028  CG1 ILE A  89      50.170  47.470  62.260  1.00  0.00           C  
ATOM   1029 HG13 ILE A  89      50.730  46.530  62.310  1.00  0.00           H  
ATOM   1030 HG12 ILE A  89      49.910  47.610  63.310  1.00  0.00           H  
ATOM   1031  CD1 ILE A  89      51.070  48.670  61.950  1.00  0.00           C  
ATOM   1032 HD11 ILE A  89      51.580  48.570  61.000  1.00  0.00           H  
ATOM   1033 HD12 ILE A  89      50.530  49.620  61.890  1.00  0.00           H  
ATOM   1034 HD13 ILE A  89      51.920  48.760  62.630  1.00  0.00           H  
ATOM   1035  C   ILE A  89      47.760  46.230  59.370  1.00  0.00           C  
ATOM   1036  O   ILE A  89      47.630  47.230  58.630  1.00  0.00           O  
ATOM   1037  N   VAL A  90      46.800  45.230  59.460  1.00  0.00           N  
ATOM   1038  H   VAL A  90      47.000  44.430  60.030  1.00  0.00           H  
ATOM   1039  CA  VAL A  90      45.530  45.170  58.730  1.00  0.00           C  
ATOM   1040  HA  VAL A  90      45.390  46.100  58.170  1.00  0.00           H  
ATOM   1041  CB  VAL A  90      45.610  44.000  57.730  1.00  0.00           C  
ATOM   1042  HB  VAL A  90      45.790  43.070  58.270  1.00  0.00           H  
ATOM   1043  CG1 VAL A  90      44.280  43.880  57.050  1.00  0.00           C  
ATOM   1044 HG11 VAL A  90      44.020  44.770  56.470  1.00  0.00           H  
ATOM   1045 HG12 VAL A  90      44.180  43.060  56.350  1.00  0.00           H  
ATOM   1046 HG13 VAL A  90      43.580  43.670  57.860  1.00  0.00           H  
ATOM   1047  CG2 VAL A  90      46.640  44.090  56.610  1.00  0.00           C  
ATOM   1048 HG21 VAL A  90      46.560  43.160  56.050  1.00  0.00           H  
ATOM   1049 HG22 VAL A  90      46.300  44.870  55.930  1.00  0.00           H  
ATOM   1050 HG23 VAL A  90      47.680  44.250  56.900  1.00  0.00           H  
ATOM   1051  C   VAL A  90      44.370  45.030  59.690  1.00  0.00           C  
ATOM   1052  O   VAL A  90      44.400  44.080  60.520  1.00  0.00           O  
ATOM   1053  N   HIS A  91      43.480  45.950  59.650  1.00  0.00           N  
ATOM   1054  H   HIS A  91      43.340  46.530  58.840  1.00  0.00           H  
ATOM   1055  CA  HIS A  91      42.320  45.950  60.570  1.00  0.00           C  
ATOM   1056  HA  HIS A  91      42.770  46.130  61.540  1.00  0.00           H  
ATOM   1057  CB  HIS A  91      41.530  47.250  60.140  1.00  0.00           C  
ATOM   1058  HB3 HIS A  91      40.830  46.920  59.360  1.00  0.00           H  
ATOM   1059  HB2 HIS A  91      42.190  48.070  59.840  1.00  0.00           H  
ATOM   1060  CG  HIS A  91      40.690  47.820  61.290  1.00  0.00           C  
ATOM   1061  ND1 HIS A  91      41.160  48.310  62.540  1.00  0.00           N  
ATOM   1062  HD1 HIS A  91      42.110  48.140  62.850  1.00  0.00           H  
ATOM   1063  CE1 HIS A  91      40.160  48.860  63.230  1.00  0.00           C  
ATOM   1064  HE1 HIS A  91      40.320  49.210  64.240  1.00  0.00           H  
ATOM   1065  NE2 HIS A  91      39.020  48.700  62.590  1.00  0.00           N  
ATOM   1066  HE2 HIS A  91      38.090  48.950  62.920  1.00  0.00           H  
ATOM   1067  CD2 HIS A  91      39.370  48.140  61.360  1.00  0.00           C  
ATOM   1068  HD2 HIS A  91      38.780  48.030  60.470  1.00  0.00           H  
ATOM   1069  C   HIS A  91      41.500  44.620  60.600  1.00  0.00           C  
ATOM   1070  O   HIS A  91      41.280  44.080  59.550  1.00  0.00           O  
ATOM   1071  N   PRO A  92      40.910  44.150  61.730  1.00  0.00           N  
ATOM   1072  CD  PRO A  92      41.150  44.650  63.030  1.00  0.00           C  
ATOM   1073  HD3 PRO A  92      40.580  45.580  63.110  1.00  0.00           H  
ATOM   1074  HD2 PRO A  92      42.160  45.000  63.220  1.00  0.00           H  
ATOM   1075  CG  PRO A  92      40.670  43.650  64.100  1.00  0.00           C  
ATOM   1076  HG3 PRO A  92      40.080  44.130  64.900  1.00  0.00           H  
ATOM   1077  HG2 PRO A  92      41.530  43.140  64.550  1.00  0.00           H  
ATOM   1078  CB  PRO A  92      39.720  42.720  63.320  1.00  0.00           C  
ATOM   1079  HB3 PRO A  92      38.720  43.150  63.280  1.00  0.00           H  
ATOM   1080  HB2 PRO A  92      39.720  41.730  63.770  1.00  0.00           H  
ATOM   1081  CA  PRO A  92      40.300  42.800  61.890  1.00  0.00           C  
ATOM   1082  HA  PRO A  92      41.110  42.070  61.830  1.00  0.00           H  
ATOM   1083  C   PRO A  92      39.160  42.530  60.840  1.00  0.00           C  
ATOM   1084  O   PRO A  92      38.990  41.390  60.480  1.00  0.00           O  
ATOM   1085  N   SER A  93      38.340  43.540  60.490  1.00  0.00           N  
ATOM   1086  H   SER A  93      38.360  44.460  60.920  1.00  0.00           H  
ATOM   1087  CA  SER A  93      37.140  43.370  59.680  1.00  0.00           C  
ATOM   1088  HA  SER A  93      36.530  42.520  60.000  1.00  0.00           H  
ATOM   1089  CB  SER A  93      36.210  44.550  59.990  1.00  0.00           C  
ATOM   1090  HB3 SER A  93      35.920  44.440  61.030  1.00  0.00           H  
ATOM   1091  HB2 SER A  93      35.340  44.550  59.340  1.00  0.00           H  
ATOM   1092  OG  SER A  93      36.850  45.760  59.800  1.00  0.00           O  
ATOM   1093  HG  SER A  93      36.300  46.490  60.080  1.00  0.00           H  
ATOM   1094  C   SER A  93      37.350  43.130  58.190  1.00  0.00           C  
ATOM   1095  O   SER A  93      36.440  43.170  57.320  1.00  0.00           O  
ATOM   1096  N   TYR A  94      38.650  43.090  57.820  1.00  0.00           N  
ATOM   1097  H   TYR A  94      39.310  43.300  58.560  1.00  0.00           H  
ATOM   1098  CA  TYR A  94      39.090  42.800  56.440  1.00  0.00           C  
ATOM   1099  HA  TYR A  94      38.620  43.520  55.760  1.00  0.00           H  
ATOM   1100  CB  TYR A  94      40.650  42.940  56.400  1.00  0.00           C  
ATOM   1101  HB3 TYR A  94      41.080  42.430  57.260  1.00  0.00           H  
ATOM   1102  HB2 TYR A  94      41.060  43.930  56.570  1.00  0.00           H  
ATOM   1103  CG  TYR A  94      41.250  42.540  55.100  1.00  0.00           C  
ATOM   1104  CD1 TYR A  94      40.860  43.330  53.930  1.00  0.00           C  
ATOM   1105  HD1 TYR A  94      40.150  44.110  54.120  1.00  0.00           H  
ATOM   1106  CE1 TYR A  94      41.310  42.940  52.670  1.00  0.00           C  
ATOM   1107  HE1 TYR A  94      41.190  43.550  51.800  1.00  0.00           H  
ATOM   1108  CZ  TYR A  94      42.090  41.780  52.560  1.00  0.00           C  
ATOM   1109  OH  TYR A  94      42.600  41.500  51.320  1.00  0.00           O  
ATOM   1110  HH  TYR A  94      42.370  42.160  50.660  1.00  0.00           H  
ATOM   1111  CE2 TYR A  94      42.510  41.060  53.660  1.00  0.00           C  
ATOM   1112  HE2 TYR A  94      43.210  40.240  53.540  1.00  0.00           H  
ATOM   1113  CD2 TYR A  94      42.130  41.430  54.990  1.00  0.00           C  
ATOM   1114  HD2 TYR A  94      42.460  40.950  55.880  1.00  0.00           H  
ATOM   1115  C   TYR A  94      38.600  41.450  55.850  1.00  0.00           C  
ATOM   1116  O   TYR A  94      38.660  40.460  56.600  1.00  0.00           O  
ATOM   1117  N   ASN A  95      38.160  41.280  54.610  1.00  0.00           N  
ATOM   1118  H   ASN A  95      38.120  42.120  54.040  1.00  0.00           H  
ATOM   1119  CA  ASN A  95      37.760  40.010  54.030  1.00  0.00           C  
ATOM   1120  HA  ASN A  95      38.390  39.250  54.520  1.00  0.00           H  
ATOM   1121  CB  ASN A  95      36.280  39.670  54.390  1.00  0.00           C  
ATOM   1122  HB3 ASN A  95      35.680  40.430  53.900  1.00  0.00           H  
ATOM   1123  HB2 ASN A  95      36.220  39.720  55.470  1.00  0.00           H  
ATOM   1124  CG  ASN A  95      35.890  38.280  53.940  1.00  0.00           C  
ATOM   1125  OD1 ASN A  95      36.740  37.480  53.520  1.00  0.00           O  
ATOM   1126  ND2 ASN A  95      34.650  37.970  54.020  1.00  0.00           N  
ATOM   1127 HD21 ASN A  95      34.100  38.630  54.540  1.00  0.00           H  
ATOM   1128 HD22 ASN A  95      34.290  37.050  53.780  1.00  0.00           H  
ATOM   1129  C   ASN A  95      38.000  40.010  52.510  1.00  0.00           C  
ATOM   1130  O   ASN A  95      37.200  40.460  51.720  1.00  0.00           O  
ATOM   1131  N   SER A  96      39.130  39.350  52.130  1.00  0.00           N  
ATOM   1132  H   SER A  96      39.780  39.010  52.810  1.00  0.00           H  
ATOM   1133  CA  SER A  96      39.420  39.140  50.670  1.00  0.00           C  
ATOM   1134  HA  SER A  96      39.750  40.020  50.130  1.00  0.00           H  
ATOM   1135  CB  SER A  96      40.550  38.100  50.520  1.00  0.00           C  
ATOM   1136  HB3 SER A  96      41.470  38.610  50.780  1.00  0.00           H  
ATOM   1137  HB2 SER A  96      40.590  37.790  49.470  1.00  0.00           H  
ATOM   1138  OG  SER A  96      40.270  36.920  51.190  1.00  0.00           O  
ATOM   1139  HG  SER A  96      40.510  37.100  52.100  1.00  0.00           H  
ATOM   1140  C   SER A  96      38.210  38.750  49.740  1.00  0.00           C  
ATOM   1141  O   SER A  96      38.230  39.190  48.560  1.00  0.00           O  
ATOM   1142  N   ASN A  97      37.210  37.940  50.220  1.00  0.00           N  
ATOM   1143  H   ASN A  97      37.430  37.560  51.130  1.00  0.00           H  
ATOM   1144  CA  ASN A  97      36.080  37.460  49.450  1.00  0.00           C  
ATOM   1145  HA  ASN A  97      36.440  36.970  48.550  1.00  0.00           H  
ATOM   1146  CB  ASN A  97      35.210  36.550  50.280  1.00  0.00           C  
ATOM   1147  HB3 ASN A  97      34.210  36.500  49.870  1.00  0.00           H  
ATOM   1148  HB2 ASN A  97      35.170  36.890  51.310  1.00  0.00           H  
ATOM   1149  CG  ASN A  97      35.710  35.120  50.390  1.00  0.00           C  
ATOM   1150  OD1 ASN A  97      36.670  34.660  49.760  1.00  0.00           O  
ATOM   1151  ND2 ASN A  97      35.130  34.380  51.320  1.00  0.00           N  
ATOM   1152 HD21 ASN A  97      34.390  34.800  51.860  1.00  0.00           H  
ATOM   1153 HD22 ASN A  97      35.360  33.400  51.330  1.00  0.00           H  
ATOM   1154  C   ASN A  97      35.150  38.630  48.920  1.00  0.00           C  
ATOM   1155  O   ASN A  97      34.660  38.550  47.790  1.00  0.00           O  
ATOM   1156  N   THR A  98      34.960  39.640  49.770  1.00  0.00           N  
ATOM   1157  H   THR A  98      35.450  39.540  50.640  1.00  0.00           H  
ATOM   1158  CA  THR A  98      34.250  40.880  49.620  1.00  0.00           C  
ATOM   1159  HA  THR A  98      33.640  40.770  48.720  1.00  0.00           H  
ATOM   1160  CB  THR A  98      33.370  41.220  50.820  1.00  0.00           C  
ATOM   1161  HB  THR A  98      32.770  42.110  50.630  1.00  0.00           H  
ATOM   1162  CG2 THR A  98      32.420  40.110  51.380  1.00  0.00           C  
ATOM   1163 HG21 THR A  98      31.750  40.390  52.180  1.00  0.00           H  
ATOM   1164 HG22 THR A  98      31.840  39.840  50.500  1.00  0.00           H  
ATOM   1165 HG23 THR A  98      33.020  39.250  51.680  1.00  0.00           H  
ATOM   1166  OG1 THR A  98      34.240  41.550  51.870  1.00  0.00           O  
ATOM   1167  HG1 THR A  98      33.650  41.950  52.510  1.00  0.00           H  
ATOM   1168  C   THR A  98      35.110  42.020  49.340  1.00  0.00           C  
ATOM   1169  O   THR A  98      34.580  43.040  48.880  1.00  0.00           O  
ATOM   1170  N   LEU A  99      36.460  41.950  49.540  1.00  0.00           N  
ATOM   1171  H   LEU A  99      36.730  41.150  50.080  1.00  0.00           H  
ATOM   1172  CA  LEU A  99      37.490  43.000  49.420  1.00  0.00           C  
ATOM   1173  HA  LEU A  99      38.480  42.700  49.790  1.00  0.00           H  
ATOM   1174  CB  LEU A  99      37.640  43.470  47.930  1.00  0.00           C  
ATOM   1175  HB3 LEU A  99      38.480  44.160  47.880  1.00  0.00           H  
ATOM   1176  HB2 LEU A  99      36.760  43.980  47.560  1.00  0.00           H  
ATOM   1177  CG  LEU A  99      37.850  42.280  46.890  1.00  0.00           C  
ATOM   1178  HG  LEU A  99      37.120  41.490  47.070  1.00  0.00           H  
ATOM   1179  CD1 LEU A  99      37.770  42.790  45.450  1.00  0.00           C  
ATOM   1180 HD11 LEU A  99      38.520  43.560  45.310  1.00  0.00           H  
ATOM   1181 HD12 LEU A  99      37.990  42.030  44.710  1.00  0.00           H  
ATOM   1182 HD13 LEU A  99      36.770  43.210  45.260  1.00  0.00           H  
ATOM   1183  CD2 LEU A  99      39.190  41.690  47.100  1.00  0.00           C  
ATOM   1184 HD21 LEU A  99      39.350  41.360  48.130  1.00  0.00           H  
ATOM   1185 HD22 LEU A  99      39.100  40.790  46.500  1.00  0.00           H  
ATOM   1186 HD23 LEU A  99      39.890  42.290  46.520  1.00  0.00           H  
ATOM   1187  C   LEU A  99      37.130  44.270  50.260  1.00  0.00           C  
ATOM   1188  O   LEU A  99      37.410  45.460  49.990  1.00  0.00           O  
ATOM   1189  N   ASN A 100      36.410  44.030  51.370  1.00  0.00           N  
ATOM   1190  H   ASN A 100      36.230  43.110  51.740  1.00  0.00           H  
ATOM   1191  CA  ASN A 100      35.980  45.060  52.320  1.00  0.00           C  
ATOM   1192  HA  ASN A 100      35.940  46.000  51.770  1.00  0.00           H  
ATOM   1193  CB  ASN A 100      34.640  44.660  52.960  1.00  0.00           C  
ATOM   1194  HB3 ASN A 100      34.740  43.700  53.460  1.00  0.00           H  
ATOM   1195  HB2 ASN A 100      33.900  44.530  52.170  1.00  0.00           H  
ATOM   1196  CG  ASN A 100      34.110  45.700  53.930  1.00  0.00           C  
ATOM   1197  OD1 ASN A 100      34.090  46.850  53.660  1.00  0.00           O  
ATOM   1198  ND2 ASN A 100      33.490  45.320  55.020  1.00  0.00           N  
ATOM   1199 HD21 ASN A 100      33.700  44.380  55.300  1.00  0.00           H  
ATOM   1200 HD22 ASN A 100      32.990  45.940  55.630  1.00  0.00           H  
ATOM   1201  C   ASN A 100      37.080  45.250  53.430  1.00  0.00           C  
ATOM   1202  O   ASN A 100      37.670  44.250  53.880  1.00  0.00           O  
ATOM   1203  N   ASN A 101      37.260  46.440  53.930  1.00  0.00           N  
ATOM   1204  H   ASN A 101      36.730  47.140  53.430  1.00  0.00           H  
ATOM   1205  CA  ASN A 101      38.370  46.990  54.760  1.00  0.00           C  
ATOM   1206  HA  ASN A 101      38.200  48.070  54.830  1.00  0.00           H  
ATOM   1207  CB  ASN A 101      38.130  46.460  56.190  1.00  0.00           C  
ATOM   1208  HB3 ASN A 101      38.980  46.840  56.770  1.00  0.00           H  
ATOM   1209  HB2 ASN A 101      38.130  45.370  56.160  1.00  0.00           H  
ATOM   1210  CG  ASN A 101      36.820  46.970  56.840  1.00  0.00           C  
ATOM   1211  OD1 ASN A 101      36.720  48.090  57.360  1.00  0.00           O  
ATOM   1212  ND2 ASN A 101      35.730  46.250  56.740  1.00  0.00           N  
ATOM   1213 HD21 ASN A 101      35.700  45.340  56.290  1.00  0.00           H  
ATOM   1214 HD22 ASN A 101      35.010  46.640  57.320  1.00  0.00           H  
ATOM   1215  C   ASN A 101      39.800  46.730  54.220  1.00  0.00           C  
ATOM   1216  O   ASN A 101      40.620  46.200  54.990  1.00  0.00           O  
ATOM   1217  N   ASP A 102      40.050  46.950  52.890  1.00  0.00           N  
ATOM   1218  H   ASP A 102      39.250  47.320  52.400  1.00  0.00           H  
ATOM   1219  CA  ASP A 102      41.270  46.670  52.150  1.00  0.00           C  
ATOM   1220  HA  ASP A 102      41.660  45.700  52.460  1.00  0.00           H  
ATOM   1221  CB  ASP A 102      40.910  46.510  50.620  1.00  0.00           C  
ATOM   1222  HB3 ASP A 102      40.410  47.450  50.400  1.00  0.00           H  
ATOM   1223  HB2 ASP A 102      40.240  45.660  50.540  1.00  0.00           H  
ATOM   1224  CG  ASP A 102      42.110  46.320  49.630  1.00  0.00           C  
ATOM   1225  OD1 ASP A 102      43.180  45.830  50.050  1.00  0.00           O  
ATOM   1226  OD2 ASP A 102      42.030  46.640  48.450  1.00  0.00           O  
ATOM   1227  C   ASP A 102      42.270  47.850  52.440  1.00  0.00           C  
ATOM   1228  O   ASP A 102      42.570  48.670  51.630  1.00  0.00           O  
ATOM   1229  N   ILE A 103      42.730  47.910  53.650  1.00  0.00           N  
ATOM   1230  H   ILE A 103      42.520  47.200  54.350  1.00  0.00           H  
ATOM   1231  CA  ILE A 103      43.700  48.930  54.090  1.00  0.00           C  
ATOM   1232  HA  ILE A 103      44.290  49.270  53.230  1.00  0.00           H  
ATOM   1233  CB  ILE A 103      42.980  50.140  54.720  1.00  0.00           C  
ATOM   1234  HB  ILE A 103      42.440  50.610  53.900  1.00  0.00           H  
ATOM   1235  CG2 ILE A 103      41.830  49.830  55.720  1.00  0.00           C  
ATOM   1236 HG21 ILE A 103      41.480  50.700  56.280  1.00  0.00           H  
ATOM   1237 HG22 ILE A 103      40.980  49.450  55.140  1.00  0.00           H  
ATOM   1238 HG23 ILE A 103      42.100  49.120  56.490  1.00  0.00           H  
ATOM   1239  CG1 ILE A 103      43.950  51.180  55.320  1.00  0.00           C  
ATOM   1240 HG13 ILE A 103      44.710  51.210  54.530  1.00  0.00           H  
ATOM   1241 HG12 ILE A 103      44.450  50.880  56.240  1.00  0.00           H  
ATOM   1242  CD1 ILE A 103      43.330  52.620  55.460  1.00  0.00           C  
ATOM   1243 HD11 ILE A 103      44.010  53.350  55.910  1.00  0.00           H  
ATOM   1244 HD12 ILE A 103      43.040  53.000  54.480  1.00  0.00           H  
ATOM   1245 HD13 ILE A 103      42.530  52.650  56.200  1.00  0.00           H  
ATOM   1246  C   ILE A 103      44.740  48.410  55.040  1.00  0.00           C  
ATOM   1247  O   ILE A 103      44.480  47.520  55.860  1.00  0.00           O  
ATOM   1248  N   MET A 104      46.000  48.860  54.830  1.00  0.00           N  
ATOM   1249  H   MET A 104      46.120  49.620  54.180  1.00  0.00           H  
ATOM   1250  CA  MET A 104      47.240  48.420  55.520  1.00  0.00           C  
ATOM   1251  HA  MET A 104      46.890  47.920  56.420  1.00  0.00           H  
ATOM   1252  CB  MET A 104      48.100  47.510  54.640  1.00  0.00           C  
ATOM   1253  HB3 MET A 104      48.430  48.070  53.760  1.00  0.00           H  
ATOM   1254  HB2 MET A 104      47.500  46.670  54.290  1.00  0.00           H  
ATOM   1255  CG  MET A 104      49.310  46.880  55.370  1.00  0.00           C  
ATOM   1256  HG3 MET A 104      49.130  46.690  56.440  1.00  0.00           H  
ATOM   1257  HG2 MET A 104      50.040  47.700  55.400  1.00  0.00           H  
ATOM   1258  SD  MET A 104      50.100  45.420  54.620  1.00  0.00           S  
ATOM   1259  CE  MET A 104      50.970  46.070  53.200  1.00  0.00           C  
ATOM   1260  HE1 MET A 104      51.190  45.220  52.550  1.00  0.00           H  
ATOM   1261  HE2 MET A 104      50.330  46.730  52.610  1.00  0.00           H  
ATOM   1262  HE3 MET A 104      51.870  46.600  53.520  1.00  0.00           H  
ATOM   1263  C   MET A 104      48.070  49.600  55.920  1.00  0.00           C  
ATOM   1264  O   MET A 104      48.260  50.500  55.040  1.00  0.00           O  
ATOM   1265  N   LEU A 105      48.700  49.660  57.090  1.00  0.00           N  
ATOM   1266  H   LEU A 105      48.590  48.870  57.720  1.00  0.00           H  
ATOM   1267  CA  LEU A 105      49.760  50.610  57.360  1.00  0.00           C  
ATOM   1268  HA  LEU A 105      49.780  51.350  56.580  1.00  0.00           H  
ATOM   1269  CB  LEU A 105      49.510  51.320  58.780  1.00  0.00           C  
ATOM   1270  HB3 LEU A 105      50.370  51.890  59.110  1.00  0.00           H  
ATOM   1271  HB2 LEU A 105      49.300  50.500  59.470  1.00  0.00           H  
ATOM   1272  CG  LEU A 105      48.340  52.320  58.650  1.00  0.00           C  
ATOM   1273  HG  LEU A 105      47.930  52.070  57.670  1.00  0.00           H  
ATOM   1274  CD1 LEU A 105      47.360  52.120  59.830  1.00  0.00           C  
ATOM   1275 HD11 LEU A 105      47.080  51.080  59.990  1.00  0.00           H  
ATOM   1276 HD12 LEU A 105      47.920  52.360  60.730  1.00  0.00           H  
ATOM   1277 HD13 LEU A 105      46.500  52.790  59.850  1.00  0.00           H  
ATOM   1278  CD2 LEU A 105      48.870  53.700  58.440  1.00  0.00           C  
ATOM   1279 HD21 LEU A 105      49.650  53.530  57.690  1.00  0.00           H  
ATOM   1280 HD22 LEU A 105      48.130  54.380  58.020  1.00  0.00           H  
ATOM   1281 HD23 LEU A 105      49.190  54.120  59.380  1.00  0.00           H  
ATOM   1282  C   LEU A 105      51.130  49.920  57.380  1.00  0.00           C  
ATOM   1283  O   LEU A 105      51.260  48.760  57.720  1.00  0.00           O  
ATOM   1284  N   ILE A 106      52.170  50.660  57.080  1.00  0.00           N  
ATOM   1285  H   ILE A 106      51.940  51.630  56.910  1.00  0.00           H  
ATOM   1286  CA  ILE A 106      53.550  50.220  57.160  1.00  0.00           C  
ATOM   1287  HA  ILE A 106      53.570  49.280  57.690  1.00  0.00           H  
ATOM   1288  CB  ILE A 106      54.190  49.950  55.800  1.00  0.00           C  
ATOM   1289  HB  ILE A 106      54.450  50.950  55.450  1.00  0.00           H  
ATOM   1290  CG2 ILE A 106      55.510  49.150  55.920  1.00  0.00           C  
ATOM   1291 HG21 ILE A 106      56.010  49.540  56.810  1.00  0.00           H  
ATOM   1292 HG22 ILE A 106      55.080  48.180  56.130  1.00  0.00           H  
ATOM   1293 HG23 ILE A 106      56.140  49.260  55.040  1.00  0.00           H  
ATOM   1294  CG1 ILE A 106      53.330  49.120  54.770  1.00  0.00           C  
ATOM   1295 HG13 ILE A 106      52.860  48.230  55.180  1.00  0.00           H  
ATOM   1296 HG12 ILE A 106      54.040  48.790  54.000  1.00  0.00           H  
ATOM   1297  CD1 ILE A 106      52.290  49.870  53.980  1.00  0.00           C  
ATOM   1298 HD11 ILE A 106      51.500  50.200  54.650  1.00  0.00           H  
ATOM   1299 HD12 ILE A 106      52.780  50.690  53.480  1.00  0.00           H  
ATOM   1300 HD13 ILE A 106      51.850  49.200  53.250  1.00  0.00           H  
ATOM   1301  C   ILE A 106      54.310  51.220  58.040  1.00  0.00           C  
ATOM   1302  O   ILE A 106      54.230  52.430  57.790  1.00  0.00           O  
ATOM   1303  N   LYS A 107      55.130  50.740  59.010  1.00  0.00           N  
ATOM   1304  H   LYS A 107      55.000  49.760  59.210  1.00  0.00           H  
ATOM   1305  CA  LYS A 107      56.200  51.500  59.680  1.00  0.00           C  
ATOM   1306  HA  LYS A 107      55.920  52.550  59.550  1.00  0.00           H  
ATOM   1307  CB  LYS A 107      56.260  51.250  61.150  1.00  0.00           C  
ATOM   1308  HB3 LYS A 107      56.700  50.270  61.290  1.00  0.00           H  
ATOM   1309  HB2 LYS A 107      55.290  51.270  61.650  1.00  0.00           H  
ATOM   1310  CG  LYS A 107      57.120  52.330  61.760  1.00  0.00           C  
ATOM   1311  HG3 LYS A 107      56.820  53.340  61.470  1.00  0.00           H  
ATOM   1312  HG2 LYS A 107      58.160  52.180  61.470  1.00  0.00           H  
ATOM   1313  CD  LYS A 107      57.120  52.200  63.250  1.00  0.00           C  
ATOM   1314  HD3 LYS A 107      57.370  51.190  63.550  1.00  0.00           H  
ATOM   1315  HD2 LYS A 107      56.150  52.360  63.710  1.00  0.00           H  
ATOM   1316  CE  LYS A 107      58.110  53.170  63.870  1.00  0.00           C  
ATOM   1317  HE3 LYS A 107      57.990  54.210  63.580  1.00  0.00           H  
ATOM   1318  HE2 LYS A 107      59.090  52.950  63.470  1.00  0.00           H  
ATOM   1319  NZ  LYS A 107      58.090  53.120  65.320  1.00  0.00           N  
ATOM   1320  HZ1 LYS A 107      58.850  53.710  65.640  1.00  0.00           H  
ATOM   1321  HZ2 LYS A 107      57.220  53.390  65.760  1.00  0.00           H  
ATOM   1322  HZ3 LYS A 107      58.320  52.180  65.650  1.00  0.00           H  
ATOM   1323  C   LYS A 107      57.610  51.140  59.160  1.00  0.00           C  
ATOM   1324  O   LYS A 107      57.850  49.970  58.960  1.00  0.00           O  
ATOM   1325  N   LEU A 108      58.470  52.120  58.930  1.00  0.00           N  
ATOM   1326  H   LEU A 108      58.090  53.020  59.140  1.00  0.00           H  
ATOM   1327  CA  LEU A 108      59.870  52.040  58.520  1.00  0.00           C  
ATOM   1328  HA  LEU A 108      59.910  51.170  57.860  1.00  0.00           H  
ATOM   1329  CB  LEU A 108      60.170  53.300  57.740  1.00  0.00           C  
ATOM   1330  HB3 LEU A 108      61.240  53.500  57.740  1.00  0.00           H  
ATOM   1331  HB2 LEU A 108      59.750  54.190  58.220  1.00  0.00           H  
ATOM   1332  CG  LEU A 108      59.730  53.480  56.290  1.00  0.00           C  
ATOM   1333  HG  LEU A 108      60.140  52.630  55.760  1.00  0.00           H  
ATOM   1334  CD1 LEU A 108      58.290  53.390  56.010  1.00  0.00           C  
ATOM   1335 HD11 LEU A 108      58.080  53.550  54.960  1.00  0.00           H  
ATOM   1336 HD12 LEU A 108      57.940  52.400  56.330  1.00  0.00           H  
ATOM   1337 HD13 LEU A 108      57.700  54.180  56.500  1.00  0.00           H  
ATOM   1338  CD2 LEU A 108      60.210  54.770  55.670  1.00  0.00           C  
ATOM   1339 HD21 LEU A 108      61.300  54.750  55.700  1.00  0.00           H  
ATOM   1340 HD22 LEU A 108      59.810  54.840  54.650  1.00  0.00           H  
ATOM   1341 HD23 LEU A 108      59.740  55.490  56.330  1.00  0.00           H  
ATOM   1342  C   LEU A 108      60.830  51.930  59.700  1.00  0.00           C  
ATOM   1343  O   LEU A 108      60.740  52.650  60.680  1.00  0.00           O  
ATOM   1344  N   LYS A 109      61.880  51.090  59.590  1.00  0.00           N  
ATOM   1345  H   LYS A 109      61.840  50.590  58.710  1.00  0.00           H  
ATOM   1346  CA  LYS A 109      62.960  50.960  60.590  1.00  0.00           C  
ATOM   1347  HA  LYS A 109      62.510  50.720  61.560  1.00  0.00           H  
ATOM   1348  CB  LYS A 109      63.950  49.810  60.200  1.00  0.00           C  
ATOM   1349  HB3 LYS A 109      64.740  49.660  60.950  1.00  0.00           H  
ATOM   1350  HB2 LYS A 109      64.410  50.050  59.240  1.00  0.00           H  
ATOM   1351  CG  LYS A 109      63.410  48.430  60.010  1.00  0.00           C  
ATOM   1352  HG3 LYS A 109      63.190  48.310  58.940  1.00  0.00           H  
ATOM   1353  HG2 LYS A 109      62.540  48.410  60.660  1.00  0.00           H  
ATOM   1354  CD  LYS A 109      64.320  47.420  60.450  1.00  0.00           C  
ATOM   1355  HD3 LYS A 109      64.640  47.570  61.490  1.00  0.00           H  
ATOM   1356  HD2 LYS A 109      65.250  47.610  59.910  1.00  0.00           H  
ATOM   1357  CE  LYS A 109      63.730  46.040  60.480  1.00  0.00           C  
ATOM   1358  HE3 LYS A 109      62.720  46.150  60.900  1.00  0.00           H  
ATOM   1359  HE2 LYS A 109      64.290  45.290  61.030  1.00  0.00           H  
ATOM   1360  NZ  LYS A 109      63.460  45.580  59.160  1.00  0.00           N  
ATOM   1361  HZ1 LYS A 109      62.940  44.710  59.110  1.00  0.00           H  
ATOM   1362  HZ2 LYS A 109      62.770  46.160  58.710  1.00  0.00           H  
ATOM   1363  HZ3 LYS A 109      64.340  45.510  58.660  1.00  0.00           H  
ATOM   1364  C   LYS A 109      63.790  52.140  61.030  1.00  0.00           C  
ATOM   1365  O   LYS A 109      64.190  52.190  62.210  1.00  0.00           O  
ATOM   1366  N   SER A 110      63.970  53.220  60.200  1.00  0.00           N  
ATOM   1367  H   SER A 110      63.580  53.150  59.270  1.00  0.00           H  
ATOM   1368  CA  SER A 110      64.490  54.490  60.660  1.00  0.00           C  
ATOM   1369  HA  SER A 110      64.370  54.600  61.740  1.00  0.00           H  
ATOM   1370  CB  SER A 110      66.000  54.640  60.380  1.00  0.00           C  
ATOM   1371  HB3 SER A 110      66.210  54.770  59.320  1.00  0.00           H  
ATOM   1372  HB2 SER A 110      66.480  53.710  60.710  1.00  0.00           H  
ATOM   1373  OG  SER A 110      66.540  55.650  61.240  1.00  0.00           O  
ATOM   1374  HG  SER A 110      67.470  55.770  61.020  1.00  0.00           H  
ATOM   1375  C   SER A 110      63.770  55.620  59.900  1.00  0.00           C  
ATOM   1376  O   SER A 110      63.180  55.410  58.850  1.00  0.00           O  
ATOM   1377  N   ALA A 111      63.660  56.750  60.570  1.00  0.00           N  
ATOM   1378  H   ALA A 111      64.220  56.820  61.420  1.00  0.00           H  
ATOM   1379  CA  ALA A 111      62.970  57.960  60.100  1.00  0.00           C  
ATOM   1380  HA  ALA A 111      62.010  57.590  59.740  1.00  0.00           H  
ATOM   1381  CB  ALA A 111      62.610  58.800  61.300  1.00  0.00           C  
ATOM   1382  HB1 ALA A 111      62.280  59.780  60.950  1.00  0.00           H  
ATOM   1383  HB2 ALA A 111      61.900  58.330  61.990  1.00  0.00           H  
ATOM   1384  HB3 ALA A 111      63.510  58.830  61.900  1.00  0.00           H  
ATOM   1385  C   ALA A 111      63.740  58.590  58.910  1.00  0.00           C  
ATOM   1386  O   ALA A 111      64.960  58.870  59.040  1.00  0.00           O  
ATOM   1387  N   ALA A 112      63.110  58.890  57.790  1.00  0.00           N  
ATOM   1388  H   ALA A 112      62.150  58.620  57.670  1.00  0.00           H  
ATOM   1389  CA  ALA A 112      63.520  59.680  56.600  1.00  0.00           C  
ATOM   1390  HA  ALA A 112      64.450  59.200  56.320  1.00  0.00           H  
ATOM   1391  CB  ALA A 112      62.470  59.310  55.570  1.00  0.00           C  
ATOM   1392  HB1 ALA A 112      62.640  59.880  54.660  1.00  0.00           H  
ATOM   1393  HB2 ALA A 112      62.600  58.280  55.230  1.00  0.00           H  
ATOM   1394  HB3 ALA A 112      61.430  59.420  55.870  1.00  0.00           H  
ATOM   1395  C   ALA A 112      63.740  61.220  56.710  1.00  0.00           C  
ATOM   1396  O   ALA A 112      63.110  61.930  57.510  1.00  0.00           O  
ATOM   1397  N   SER A 113      64.610  61.820  55.860  1.00  0.00           N  
ATOM   1398  H   SER A 113      65.250  61.260  55.330  1.00  0.00           H  
ATOM   1399  CA  SER A 113      64.960  63.260  55.900  1.00  0.00           C  
ATOM   1400  HA  SER A 113      64.730  63.670  56.870  1.00  0.00           H  
ATOM   1401  CB  SER A 113      66.410  63.530  55.600  1.00  0.00           C  
ATOM   1402  HB3 SER A 113      66.640  63.020  54.660  1.00  0.00           H  
ATOM   1403  HB2 SER A 113      67.030  63.090  56.380  1.00  0.00           H  
ATOM   1404  OG  SER A 113      66.730  64.900  55.470  1.00  0.00           O  
ATOM   1405  HG  SER A 113      67.510  65.110  55.990  1.00  0.00           H  
ATOM   1406  C   SER A 113      63.890  63.940  54.920  1.00  0.00           C  
ATOM   1407  O   SER A 113      63.980  63.820  53.700  1.00  0.00           O  
ATOM   1408  N   LEU A 114      62.900  64.710  55.460  1.00  0.00           N  
ATOM   1409  H   LEU A 114      62.810  64.810  56.460  1.00  0.00           H  
ATOM   1410  CA  LEU A 114      61.850  65.390  54.600  1.00  0.00           C  
ATOM   1411  HA  LEU A 114      61.490  64.610  53.930  1.00  0.00           H  
ATOM   1412  CB  LEU A 114      60.610  65.760  55.430  1.00  0.00           C  
ATOM   1413  HB3 LEU A 114      59.950  66.200  54.700  1.00  0.00           H  
ATOM   1414  HB2 LEU A 114      60.810  66.580  56.110  1.00  0.00           H  
ATOM   1415  CG  LEU A 114      59.810  64.570  56.090  1.00  0.00           C  
ATOM   1416  HG  LEU A 114      60.380  64.070  56.850  1.00  0.00           H  
ATOM   1417  CD1 LEU A 114      58.520  65.110  56.810  1.00  0.00           C  
ATOM   1418 HD11 LEU A 114      58.130  64.360  57.500  1.00  0.00           H  
ATOM   1419 HD12 LEU A 114      58.640  65.980  57.430  1.00  0.00           H  
ATOM   1420 HD13 LEU A 114      57.750  65.350  56.090  1.00  0.00           H  
ATOM   1421  CD2 LEU A 114      59.290  63.460  55.180  1.00  0.00           C  
ATOM   1422 HD21 LEU A 114      60.190  62.970  54.830  1.00  0.00           H  
ATOM   1423 HD22 LEU A 114      58.670  62.750  55.710  1.00  0.00           H  
ATOM   1424 HD23 LEU A 114      58.700  63.860  54.360  1.00  0.00           H  
ATOM   1425  C   LEU A 114      62.480  66.480  53.810  1.00  0.00           C  
ATOM   1426  O   LEU A 114      63.290  67.230  54.380  1.00  0.00           O  
ATOM   1427  N   ASN A 115      62.140  66.670  52.540  1.00  0.00           N  
ATOM   1428  H   ASN A 115      61.470  66.040  52.120  1.00  0.00           H  
ATOM   1429  CA  ASN A 115      62.880  67.460  51.560  1.00  0.00           C  
ATOM   1430  HA  ASN A 115      63.010  68.410  52.080  1.00  0.00           H  
ATOM   1431  CB  ASN A 115      64.230  66.790  51.160  1.00  0.00           C  
ATOM   1432  HB3 ASN A 115      64.640  66.400  52.100  1.00  0.00           H  
ATOM   1433  HB2 ASN A 115      64.900  67.540  50.740  1.00  0.00           H  
ATOM   1434  CG  ASN A 115      64.100  65.570  50.280  1.00  0.00           C  
ATOM   1435  OD1 ASN A 115      64.100  65.710  49.060  1.00  0.00           O  
ATOM   1436  ND2 ASN A 115      64.050  64.420  50.880  1.00  0.00           N  
ATOM   1437 HD21 ASN A 115      64.020  64.210  51.870  1.00  0.00           H  
ATOM   1438 HD22 ASN A 115      64.140  63.630  50.260  1.00  0.00           H  
ATOM   1439  C   ASN A 115      61.930  67.610  50.340  1.00  0.00           C  
ATOM   1440  O   ASN A 115      60.870  67.010  50.350  1.00  0.00           O  
ATOM   1441  N   SER A 116      62.420  68.240  49.250  1.00  0.00           N  
ATOM   1442  H   SER A 116      63.270  68.730  49.490  1.00  0.00           H  
ATOM   1443  CA  SER A 116      61.580  68.670  48.110  1.00  0.00           C  
ATOM   1444  HA  SER A 116      60.760  69.320  48.420  1.00  0.00           H  
ATOM   1445  CB  SER A 116      62.500  69.570  47.170  1.00  0.00           C  
ATOM   1446  HB3 SER A 116      62.100  69.730  46.170  1.00  0.00           H  
ATOM   1447  HB2 SER A 116      63.470  69.080  47.040  1.00  0.00           H  
ATOM   1448  OG  SER A 116      62.800  70.710  47.810  1.00  0.00           O  
ATOM   1449  HG  SER A 116      62.340  71.490  47.510  1.00  0.00           H  
ATOM   1450  C   SER A 116      61.000  67.470  47.310  1.00  0.00           C  
ATOM   1451  O   SER A 116      60.090  67.610  46.430  1.00  0.00           O  
ATOM   1452  N   ARG A 117      61.470  66.270  47.630  1.00  0.00           N  
ATOM   1453  H   ARG A 117      62.210  66.240  48.310  1.00  0.00           H  
ATOM   1454  CA  ARG A 117      61.110  65.030  46.850  1.00  0.00           C  
ATOM   1455  HA  ARG A 117      60.550  65.270  45.930  1.00  0.00           H  
ATOM   1456  CB  ARG A 117      62.420  64.360  46.460  1.00  0.00           C  
ATOM   1457  HB3 ARG A 117      62.940  63.960  47.340  1.00  0.00           H  
ATOM   1458  HB2 ARG A 117      63.080  65.180  46.150  1.00  0.00           H  
ATOM   1459  CG  ARG A 117      62.340  63.240  45.460  1.00  0.00           C  
ATOM   1460  HG3 ARG A 117      61.550  63.360  44.700  1.00  0.00           H  
ATOM   1461  HG2 ARG A 117      62.050  62.390  46.070  1.00  0.00           H  
ATOM   1462  CD  ARG A 117      63.710  63.050  44.880  1.00  0.00           C  
ATOM   1463  HD3 ARG A 117      64.310  62.700  45.720  1.00  0.00           H  
ATOM   1464  HD2 ARG A 117      64.130  64.000  44.530  1.00  0.00           H  
ATOM   1465  NE  ARG A 117      63.860  62.030  43.810  1.00  0.00           N  
ATOM   1466  HE  ARG A 117      64.200  61.130  44.140  1.00  0.00           H  
ATOM   1467  CZ  ARG A 117      63.380  62.080  42.550  1.00  0.00           C  
ATOM   1468  NH1 ARG A 117      62.750  63.120  42.040  1.00  0.00           N  
ATOM   1469 HH11 ARG A 117      62.310  63.830  42.610  1.00  0.00           H  
ATOM   1470 HH12 ARG A 117      62.330  63.080  41.130  1.00  0.00           H  
ATOM   1471  NH2 ARG A 117      63.520  61.090  41.810  1.00  0.00           N  
ATOM   1472 HH21 ARG A 117      63.890  60.250  42.240  1.00  0.00           H  
ATOM   1473 HH22 ARG A 117      63.200  61.070  40.850  1.00  0.00           H  
ATOM   1474  C   ARG A 117      60.300  64.010  47.700  1.00  0.00           C  
ATOM   1475  O   ARG A 117      59.680  63.140  47.140  1.00  0.00           O  
ATOM   1476  N   VAL A 118      60.440  64.100  49.000  1.00  0.00           N  
ATOM   1477  H   VAL A 118      60.910  64.940  49.310  1.00  0.00           H  
ATOM   1478  CA  VAL A 118      59.780  63.240  50.000  1.00  0.00           C  
ATOM   1479  HA  VAL A 118      59.040  62.600  49.520  1.00  0.00           H  
ATOM   1480  CB  VAL A 118      60.730  62.320  50.770  1.00  0.00           C  
ATOM   1481  HB  VAL A 118      61.350  62.890  51.470  1.00  0.00           H  
ATOM   1482  CG1 VAL A 118      59.960  61.290  51.570  1.00  0.00           C  
ATOM   1483 HG11 VAL A 118      59.280  61.830  52.240  1.00  0.00           H  
ATOM   1484 HG12 VAL A 118      59.440  60.580  50.920  1.00  0.00           H  
ATOM   1485 HG13 VAL A 118      60.650  60.830  52.280  1.00  0.00           H  
ATOM   1486  CG2 VAL A 118      61.760  61.660  49.840  1.00  0.00           C  
ATOM   1487 HG21 VAL A 118      61.320  60.890  49.210  1.00  0.00           H  
ATOM   1488 HG22 VAL A 118      62.290  62.400  49.250  1.00  0.00           H  
ATOM   1489 HG23 VAL A 118      62.390  61.190  50.600  1.00  0.00           H  
ATOM   1490  C   VAL A 118      59.010  64.060  51.020  1.00  0.00           C  
ATOM   1491  O   VAL A 118      59.640  64.700  51.910  1.00  0.00           O  
ATOM   1492  N   ALA A 119      57.690  64.110  50.890  1.00  0.00           N  
ATOM   1493  H   ALA A 119      57.230  63.700  50.090  1.00  0.00           H  
ATOM   1494  CA  ALA A 119      56.800  64.880  51.740  1.00  0.00           C  
ATOM   1495  HA  ALA A 119      57.450  65.370  52.470  1.00  0.00           H  
ATOM   1496  CB  ALA A 119      56.120  65.890  50.810  1.00  0.00           C  
ATOM   1497  HB1 ALA A 119      55.720  66.800  51.270  1.00  0.00           H  
ATOM   1498  HB2 ALA A 119      56.850  66.370  50.150  1.00  0.00           H  
ATOM   1499  HB3 ALA A 119      55.360  65.350  50.260  1.00  0.00           H  
ATOM   1500  C   ALA A 119      55.780  63.980  52.390  1.00  0.00           C  
ATOM   1501  O   ALA A 119      55.380  62.940  51.860  1.00  0.00           O  
ATOM   1502  N   SER A 120      55.170  64.530  53.520  1.00  0.00           N  
ATOM   1503  H   SER A 120      55.460  65.390  53.960  1.00  0.00           H  
ATOM   1504  CA  SER A 120      53.930  63.990  54.030  1.00  0.00           C  
ATOM   1505  HA  SER A 120      54.010  62.900  54.010  1.00  0.00           H  
ATOM   1506  CB  SER A 120      53.680  64.360  55.440  1.00  0.00           C  
ATOM   1507  HB3 SER A 120      54.560  64.130  56.060  1.00  0.00           H  
ATOM   1508  HB2 SER A 120      52.770  63.880  55.780  1.00  0.00           H  
ATOM   1509  OG  SER A 120      53.500  65.780  55.620  1.00  0.00           O  
ATOM   1510  HG  SER A 120      53.280  65.930  56.540  1.00  0.00           H  
ATOM   1511  C   SER A 120      52.770  64.500  53.170  1.00  0.00           C  
ATOM   1512  O   SER A 120      52.940  65.530  52.540  1.00  0.00           O  
ATOM   1513  N   ILE A 121      51.630  63.860  53.190  1.00  0.00           N  
ATOM   1514  H   ILE A 121      51.590  62.910  53.520  1.00  0.00           H  
ATOM   1515  CA  ILE A 121      50.310  64.550  52.980  1.00  0.00           C  
ATOM   1516  HA  ILE A 121      50.450  65.600  52.680  1.00  0.00           H  
ATOM   1517  CB  ILE A 121      49.640  63.690  51.930  1.00  0.00           C  
ATOM   1518  HB  ILE A 121      50.460  63.490  51.240  1.00  0.00           H  
ATOM   1519  CG2 ILE A 121      49.110  62.360  52.480  1.00  0.00           C  
ATOM   1520 HG21 ILE A 121      48.710  61.730  51.680  1.00  0.00           H  
ATOM   1521 HG22 ILE A 121      49.810  61.800  53.090  1.00  0.00           H  
ATOM   1522 HG23 ILE A 121      48.240  62.510  53.130  1.00  0.00           H  
ATOM   1523  CG1 ILE A 121      48.490  64.320  51.130  1.00  0.00           C  
ATOM   1524 HG13 ILE A 121      47.660  64.680  51.750  1.00  0.00           H  
ATOM   1525 HG12 ILE A 121      47.990  63.570  50.520  1.00  0.00           H  
ATOM   1526  CD1 ILE A 121      48.810  65.540  50.340  1.00  0.00           C  
ATOM   1527 HD11 ILE A 121      47.910  65.950  49.860  1.00  0.00           H  
ATOM   1528 HD12 ILE A 121      49.320  66.340  50.870  1.00  0.00           H  
ATOM   1529 HD13 ILE A 121      49.300  65.220  49.410  1.00  0.00           H  
ATOM   1530  C   ILE A 121      49.500  64.600  54.270  1.00  0.00           C  
ATOM   1531  O   ILE A 121      49.790  63.960  55.240  1.00  0.00           O  
ATOM   1532  N   SER A 122      48.420  65.390  54.270  1.00  0.00           N  
ATOM   1533  H   SER A 122      48.180  65.860  53.410  1.00  0.00           H  
ATOM   1534  CA  SER A 122      47.490  65.390  55.340  1.00  0.00           C  
ATOM   1535  HA  SER A 122      48.090  65.190  56.230  1.00  0.00           H  
ATOM   1536  CB  SER A 122      46.670  66.680  55.470  1.00  0.00           C  
ATOM   1537  HB3 SER A 122      46.080  66.620  56.390  1.00  0.00           H  
ATOM   1538  HB2 SER A 122      46.030  66.900  54.620  1.00  0.00           H  
ATOM   1539  OG  SER A 122      47.590  67.720  55.520  1.00  0.00           O  
ATOM   1540  HG  SER A 122      47.020  68.470  55.690  1.00  0.00           H  
ATOM   1541  C   SER A 122      46.440  64.270  55.160  1.00  0.00           C  
ATOM   1542  O   SER A 122      46.120  63.850  54.070  1.00  0.00           O  
ATOM   1543  N   LEU A 123      45.780  63.870  56.240  1.00  0.00           N  
ATOM   1544  H   LEU A 123      46.220  64.110  57.120  1.00  0.00           H  
ATOM   1545  CA  LEU A 123      44.660  62.950  56.250  1.00  0.00           C  
ATOM   1546  HA  LEU A 123      44.850  62.260  55.430  1.00  0.00           H  
ATOM   1547  CB  LEU A 123      44.760  62.160  57.560  1.00  0.00           C  
ATOM   1548  HB3 LEU A 123      43.950  61.450  57.660  1.00  0.00           H  
ATOM   1549  HB2 LEU A 123      44.680  62.700  58.500  1.00  0.00           H  
ATOM   1550  CG  LEU A 123      46.000  61.240  57.690  1.00  0.00           C  
ATOM   1551  HG  LEU A 123      46.880  61.660  57.190  1.00  0.00           H  
ATOM   1552  CD1 LEU A 123      46.410  60.960  59.160  1.00  0.00           C  
ATOM   1553 HD11 LEU A 123      47.320  60.370  59.210  1.00  0.00           H  
ATOM   1554 HD12 LEU A 123      46.510  61.890  59.700  1.00  0.00           H  
ATOM   1555 HD13 LEU A 123      45.620  60.340  59.580  1.00  0.00           H  
ATOM   1556  CD2 LEU A 123      45.800  59.850  57.080  1.00  0.00           C  
ATOM   1557 HD21 LEU A 123      45.390  60.050  56.090  1.00  0.00           H  
ATOM   1558 HD22 LEU A 123      46.730  59.290  57.010  1.00  0.00           H  
ATOM   1559 HD23 LEU A 123      45.060  59.190  57.560  1.00  0.00           H  
ATOM   1560  C   LEU A 123      43.290  63.740  56.030  1.00  0.00           C  
ATOM   1561  O   LEU A 123      43.250  64.980  56.240  1.00  0.00           O  
ATOM   1562  N   PRO A 124      42.250  63.000  55.640  1.00  0.00           N  
ATOM   1563  CD  PRO A 124      42.320  61.710  55.060  1.00  0.00           C  
ATOM   1564  HD3 PRO A 124      42.020  61.000  55.840  1.00  0.00           H  
ATOM   1565  HD2 PRO A 124      43.300  61.570  54.600  1.00  0.00           H  
ATOM   1566  CG  PRO A 124      41.200  61.720  54.010  1.00  0.00           C  
ATOM   1567  HG3 PRO A 124      40.710  60.760  53.900  1.00  0.00           H  
ATOM   1568  HG2 PRO A 124      41.560  62.030  53.030  1.00  0.00           H  
ATOM   1569  CB  PRO A 124      40.170  62.680  54.580  1.00  0.00           C  
ATOM   1570  HB3 PRO A 124      39.510  62.210  55.310  1.00  0.00           H  
ATOM   1571  HB2 PRO A 124      39.640  63.360  53.900  1.00  0.00           H  
ATOM   1572  CA  PRO A 124      41.020  63.700  55.340  1.00  0.00           C  
ATOM   1573  HA  PRO A 124      41.240  64.480  54.620  1.00  0.00           H  
ATOM   1574  C   PRO A 124      40.320  64.300  56.640  1.00  0.00           C  
ATOM   1575  O   PRO A 124      40.120  63.640  57.660  1.00  0.00           O  
ATOM   1576  N   THR A 125      39.750  65.490  56.490  1.00  0.00           N  
ATOM   1577  H   THR A 125      39.760  65.940  55.580  1.00  0.00           H  
ATOM   1578  CA  THR A 125      39.000  66.310  57.480  1.00  0.00           C  
ATOM   1579  HA  THR A 125      39.200  65.940  58.480  1.00  0.00           H  
ATOM   1580  CB  THR A 125      39.450  67.740  57.320  1.00  0.00           C  
ATOM   1581  HB  THR A 125      38.850  68.420  57.910  1.00  0.00           H  
ATOM   1582  CG2 THR A 125      40.860  67.980  57.810  1.00  0.00           C  
ATOM   1583 HG21 THR A 125      41.550  67.300  57.310  1.00  0.00           H  
ATOM   1584 HG22 THR A 125      41.180  69.010  57.780  1.00  0.00           H  
ATOM   1585 HG23 THR A 125      40.800  67.770  58.880  1.00  0.00           H  
ATOM   1586  OG1 THR A 125      39.260  68.150  56.000  1.00  0.00           O  
ATOM   1587  HG1 THR A 125      38.340  68.410  55.990  1.00  0.00           H  
ATOM   1588  C   THR A 125      37.510  66.290  57.320  1.00  0.00           C  
ATOM   1589  O   THR A 125      36.790  66.690  58.190  1.00  0.00           O  
ATOM   1590  N   SER A 127      37.100  65.650  56.220  1.00  0.00           N  
ATOM   1591  H   SER A 127      37.810  65.390  55.550  1.00  0.00           H  
ATOM   1592  CA  SER A 127      35.730  65.170  55.840  1.00  0.00           C  
ATOM   1593  HA  SER A 127      35.230  64.670  56.670  1.00  0.00           H  
ATOM   1594  CB  SER A 127      34.970  66.330  55.280  1.00  0.00           C  
ATOM   1595  HB3 SER A 127      35.360  66.660  54.310  1.00  0.00           H  
ATOM   1596  HB2 SER A 127      35.010  67.140  56.000  1.00  0.00           H  
ATOM   1597  OG  SER A 127      33.680  65.840  54.970  1.00  0.00           O  
ATOM   1598  HG  SER A 127      33.390  66.230  54.140  1.00  0.00           H  
ATOM   1599  C   SER A 127      35.920  64.100  54.670  1.00  0.00           C  
ATOM   1600  O   SER A 127      37.000  64.150  54.030  1.00  0.00           O  
ATOM   1601  N   CYS A 128      34.980  63.200  54.490  1.00  0.00           N  
ATOM   1602  H   CYS A 128      34.160  63.200  55.070  1.00  0.00           H  
ATOM   1603  CA  CYS A 128      34.930  62.280  53.380  1.00  0.00           C  
ATOM   1604  HA  CYS A 128      35.860  61.750  53.240  1.00  0.00           H  
ATOM   1605  CB  CYS A 128      33.870  61.170  53.610  1.00  0.00           C  
ATOM   1606  HB3 CYS A 128      33.790  60.480  52.770  1.00  0.00           H  
ATOM   1607  HB2 CYS A 128      32.880  61.630  53.610  1.00  0.00           H  
ATOM   1608  SG  CYS A 128      34.020  60.310  55.170  1.00  0.00           S  
ATOM   1609  C   CYS A 128      34.530  62.960  52.030  1.00  0.00           C  
ATOM   1610  O   CYS A 128      33.500  63.530  51.950  1.00  0.00           O  
ATOM   1611  N   ALA A 129      35.370  62.870  50.930  1.00  0.00           N  
ATOM   1612  H   ALA A 129      36.220  62.330  50.970  1.00  0.00           H  
ATOM   1613  CA  ALA A 129      35.030  63.580  49.670  1.00  0.00           C  
ATOM   1614  HA  ALA A 129      34.500  64.510  49.930  1.00  0.00           H  
ATOM   1615  CB  ALA A 129      36.310  63.830  48.920  1.00  0.00           C  
ATOM   1616  HB1 ALA A 129      36.670  62.850  48.620  1.00  0.00           H  
ATOM   1617  HB2 ALA A 129      36.010  64.420  48.040  1.00  0.00           H  
ATOM   1618  HB3 ALA A 129      36.950  64.480  49.520  1.00  0.00           H  
ATOM   1619  C   ALA A 129      34.090  62.710  48.810  1.00  0.00           C  
ATOM   1620  O   ALA A 129      34.400  61.500  48.780  1.00  0.00           O  
ATOM   1621  N   SER A 130      33.140  63.320  48.150  1.00  0.00           N  
ATOM   1622  H   SER A 130      33.080  64.330  48.230  1.00  0.00           H  
ATOM   1623  CA  SER A 130      31.910  62.750  47.450  1.00  0.00           C  
ATOM   1624  HA  SER A 130      32.120  61.690  47.360  1.00  0.00           H  
ATOM   1625  CB  SER A 130      30.580  62.790  48.240  1.00  0.00           C  
ATOM   1626  HB3 SER A 130      30.590  62.410  49.260  1.00  0.00           H  
ATOM   1627  HB2 SER A 130      29.760  62.310  47.710  1.00  0.00           H  
ATOM   1628  OG  SER A 130      30.270  64.170  48.430  1.00  0.00           O  
ATOM   1629  HG  SER A 130      30.690  64.380  49.280  1.00  0.00           H  
ATOM   1630  C   SER A 130      31.760  63.420  46.060  1.00  0.00           C  
ATOM   1631  O   SER A 130      32.380  64.370  45.640  1.00  0.00           O  
ATOM   1632  N   ALA A 132      30.890  62.810  45.240  1.00  0.00           N  
ATOM   1633  H   ALA A 132      30.630  61.920  45.630  1.00  0.00           H  
ATOM   1634  CA  ALA A 132      30.280  63.130  43.960  1.00  0.00           C  
ATOM   1635  HA  ALA A 132      30.580  62.330  43.290  1.00  0.00           H  
ATOM   1636  CB  ALA A 132      28.760  63.050  44.150  1.00  0.00           C  
ATOM   1637  HB1 ALA A 132      28.290  62.970  43.170  1.00  0.00           H  
ATOM   1638  HB2 ALA A 132      28.540  62.160  44.730  1.00  0.00           H  
ATOM   1639  HB3 ALA A 132      28.420  63.870  44.770  1.00  0.00           H  
ATOM   1640  C   ALA A 132      30.640  64.490  43.400  1.00  0.00           C  
ATOM   1641  O   ALA A 132      30.300  65.570  44.030  1.00  0.00           O  
ATOM   1642  N   GLY A 133      31.340  64.370  42.260  1.00  0.00           N  
ATOM   1643  H   GLY A 133      31.530  63.470  41.870  1.00  0.00           H  
ATOM   1644  CA  GLY A 133      31.810  65.480  41.480  1.00  0.00           C  
ATOM   1645  HA3 GLY A 133      31.070  66.270  41.530  1.00  0.00           H  
ATOM   1646  HA2 GLY A 133      31.830  65.190  40.440  1.00  0.00           H  
ATOM   1647  C   GLY A 133      33.110  66.090  41.820  1.00  0.00           C  
ATOM   1648  O   GLY A 133      33.630  66.850  40.970  1.00  0.00           O  
ATOM   1649  N   THR A 134      33.680  65.780  43.070  1.00  0.00           N  
ATOM   1650  H   THR A 134      33.180  65.150  43.670  1.00  0.00           H  
ATOM   1651  CA  THR A 134      34.960  66.340  43.530  1.00  0.00           C  
ATOM   1652  HA  THR A 134      34.960  67.410  43.310  1.00  0.00           H  
ATOM   1653  CB  THR A 134      35.210  66.210  45.070  1.00  0.00           C  
ATOM   1654  HB  THR A 134      35.180  65.190  45.420  1.00  0.00           H  
ATOM   1655  CG2 THR A 134      36.580  66.720  45.410  1.00  0.00           C  
ATOM   1656 HG21 THR A 134      36.660  67.780  45.680  1.00  0.00           H  
ATOM   1657 HG22 THR A 134      36.920  66.280  46.340  1.00  0.00           H  
ATOM   1658 HG23 THR A 134      37.300  66.440  44.640  1.00  0.00           H  
ATOM   1659  OG1 THR A 134      34.220  66.940  45.830  1.00  0.00           O  
ATOM   1660  HG1 THR A 134      33.350  66.690  45.540  1.00  0.00           H  
ATOM   1661  C   THR A 134      36.040  65.740  42.640  1.00  0.00           C  
ATOM   1662  O   THR A 134      36.200  64.560  42.630  1.00  0.00           O  
ATOM   1663  N   GLN A 135      36.880  66.490  41.890  1.00  0.00           N  
ATOM   1664  H   GLN A 135      36.920  67.500  41.920  1.00  0.00           H  
ATOM   1665  CA  GLN A 135      37.990  65.880  41.130  1.00  0.00           C  
ATOM   1666  HA  GLN A 135      37.660  65.000  40.590  1.00  0.00           H  
ATOM   1667  CB  GLN A 135      38.350  66.790  39.900  1.00  0.00           C  
ATOM   1668  HB3 GLN A 135      38.830  66.160  39.160  1.00  0.00           H  
ATOM   1669  HB2 GLN A 135      39.040  67.570  40.230  1.00  0.00           H  
ATOM   1670  CG  GLN A 135      37.220  67.480  39.110  1.00  0.00           C  
ATOM   1671  HG3 GLN A 135      37.690  68.210  38.450  1.00  0.00           H  
ATOM   1672  HG2 GLN A 135      36.490  67.830  39.840  1.00  0.00           H  
ATOM   1673  CD  GLN A 135      36.530  66.530  38.180  1.00  0.00           C  
ATOM   1674  OE1 GLN A 135      37.150  66.120  37.200  1.00  0.00           O  
ATOM   1675  NE2 GLN A 135      35.210  66.330  38.350  1.00  0.00           N  
ATOM   1676 HE21 GLN A 135      34.770  66.850  39.090  1.00  0.00           H  
ATOM   1677 HE22 GLN A 135      34.620  65.940  37.620  1.00  0.00           H  
ATOM   1678  C   GLN A 135      39.150  65.560  42.140  1.00  0.00           C  
ATOM   1679  O   GLN A 135      39.570  66.390  42.960  1.00  0.00           O  
ATOM   1680  N   CYS A 136      39.720  64.380  42.000  1.00  0.00           N  
ATOM   1681  H   CYS A 136      39.180  63.660  41.530  1.00  0.00           H  
ATOM   1682  CA  CYS A 136      40.780  63.880  42.850  1.00  0.00           C  
ATOM   1683  HA  CYS A 136      41.370  64.610  43.390  1.00  0.00           H  
ATOM   1684  CB  CYS A 136      40.260  62.830  43.810  1.00  0.00           C  
ATOM   1685  HB3 CYS A 136      41.060  62.560  44.510  1.00  0.00           H  
ATOM   1686  HB2 CYS A 136      39.930  62.010  43.170  1.00  0.00           H  
ATOM   1687  SG  CYS A 136      38.920  63.430  44.840  1.00  0.00           S  
ATOM   1688  C   CYS A 136      41.790  63.240  41.940  1.00  0.00           C  
ATOM   1689  O   CYS A 136      41.510  62.650  40.900  1.00  0.00           O  
ATOM   1690  N   LEU A 137      43.010  63.510  42.270  1.00  0.00           N  
ATOM   1691  H   LEU A 137      43.180  64.060  43.100  1.00  0.00           H  
ATOM   1692  CA  LEU A 137      44.210  63.030  41.610  1.00  0.00           C  
ATOM   1693  HA  LEU A 137      43.930  63.020  40.550  1.00  0.00           H  
ATOM   1694  CB  LEU A 137      45.230  64.160  42.010  1.00  0.00           C  
ATOM   1695  HB3 LEU A 137      45.310  64.200  43.090  1.00  0.00           H  
ATOM   1696  HB2 LEU A 137      44.880  65.080  41.530  1.00  0.00           H  
ATOM   1697  CG  LEU A 137      46.650  63.900  41.440  1.00  0.00           C  
ATOM   1698  HG  LEU A 137      47.060  62.990  41.880  1.00  0.00           H  
ATOM   1699  CD1 LEU A 137      46.810  63.700  39.930  1.00  0.00           C  
ATOM   1700 HD11 LEU A 137      47.830  63.360  39.750  1.00  0.00           H  
ATOM   1701 HD12 LEU A 137      46.100  62.930  39.630  1.00  0.00           H  
ATOM   1702 HD13 LEU A 137      46.540  64.580  39.350  1.00  0.00           H  
ATOM   1703  CD2 LEU A 137      47.540  65.100  41.740  1.00  0.00           C  
ATOM   1704 HD21 LEU A 137      48.590  64.790  41.720  1.00  0.00           H  
ATOM   1705 HD22 LEU A 137      47.390  65.940  41.060  1.00  0.00           H  
ATOM   1706 HD23 LEU A 137      47.340  65.590  42.680  1.00  0.00           H  
ATOM   1707  C   LEU A 137      44.610  61.630  42.080  1.00  0.00           C  
ATOM   1708  O   LEU A 137      45.090  61.450  43.190  1.00  0.00           O  
ATOM   1709  N   ILE A 138      44.460  60.710  41.170  1.00  0.00           N  
ATOM   1710  H   ILE A 138      43.910  61.010  40.380  1.00  0.00           H  
ATOM   1711  CA  ILE A 138      45.090  59.390  41.120  1.00  0.00           C  
ATOM   1712  HA  ILE A 138      44.940  58.980  42.120  1.00  0.00           H  
ATOM   1713  CB  ILE A 138      44.330  58.490  40.150  1.00  0.00           C  
ATOM   1714  HB  ILE A 138      44.550  58.830  39.140  1.00  0.00           H  
ATOM   1715  CG2 ILE A 138      44.860  57.040  40.250  1.00  0.00           C  
ATOM   1716 HG21 ILE A 138      45.940  56.940  40.140  1.00  0.00           H  
ATOM   1717 HG22 ILE A 138      44.560  56.660  41.230  1.00  0.00           H  
ATOM   1718 HG23 ILE A 138      44.390  56.340  39.570  1.00  0.00           H  
ATOM   1719  CG1 ILE A 138      42.840  58.470  40.420  1.00  0.00           C  
ATOM   1720 HG13 ILE A 138      42.430  59.450  40.640  1.00  0.00           H  
ATOM   1721 HG12 ILE A 138      42.610  57.860  41.300  1.00  0.00           H  
ATOM   1722  CD1 ILE A 138      41.990  57.920  39.190  1.00  0.00           C  
ATOM   1723 HD11 ILE A 138      42.250  56.900  38.900  1.00  0.00           H  
ATOM   1724 HD12 ILE A 138      40.920  57.990  39.400  1.00  0.00           H  
ATOM   1725 HD13 ILE A 138      42.210  58.580  38.360  1.00  0.00           H  
ATOM   1726  C   ILE A 138      46.550  59.410  40.550  1.00  0.00           C  
ATOM   1727  O   ILE A 138      46.860  60.060  39.550  1.00  0.00           O  
ATOM   1728  N   SER A 139      47.520  58.600  41.150  1.00  0.00           N  
ATOM   1729  H   SER A 139      47.260  57.890  41.820  1.00  0.00           H  
ATOM   1730  CA  SER A 139      48.840  58.420  40.520  1.00  0.00           C  
ATOM   1731  HA  SER A 139      48.740  58.450  39.440  1.00  0.00           H  
ATOM   1732  CB  SER A 139      49.810  59.540  40.920  1.00  0.00           C  
ATOM   1733  HB3 SER A 139      49.370  60.510  40.690  1.00  0.00           H  
ATOM   1734  HB2 SER A 139      50.680  59.310  40.300  1.00  0.00           H  
ATOM   1735  OG  SER A 139      50.130  59.590  42.320  1.00  0.00           O  
ATOM   1736  HG  SER A 139      49.520  60.140  42.810  1.00  0.00           H  
ATOM   1737  C   SER A 139      49.350  57.020  40.910  1.00  0.00           C  
ATOM   1738  O   SER A 139      48.990  56.470  41.950  1.00  0.00           O  
ATOM   1739  N   GLY A 140      50.160  56.430  40.000  1.00  0.00           N  
ATOM   1740  H   GLY A 140      50.400  56.970  39.190  1.00  0.00           H  
ATOM   1741  CA  GLY A 140      50.350  54.990  39.880  1.00  0.00           C  
ATOM   1742  HA3 GLY A 140      49.390  54.490  39.860  1.00  0.00           H  
ATOM   1743  HA2 GLY A 140      50.880  54.720  40.790  1.00  0.00           H  
ATOM   1744  C   GLY A 140      51.260  54.600  38.670  1.00  0.00           C  
ATOM   1745  O   GLY A 140      51.750  55.450  37.900  1.00  0.00           O  
ATOM   1746  N   TRP A 141      51.570  53.280  38.590  1.00  0.00           N  
ATOM   1747  H   TRP A 141      51.350  52.790  39.430  1.00  0.00           H  
ATOM   1748  CA  TRP A 141      52.460  52.640  37.550  1.00  0.00           C  
ATOM   1749  HA  TRP A 141      52.830  53.480  36.950  1.00  0.00           H  
ATOM   1750  CB  TRP A 141      53.720  52.110  38.120  1.00  0.00           C  
ATOM   1751  HB3 TRP A 141      54.270  51.690  37.280  1.00  0.00           H  
ATOM   1752  HB2 TRP A 141      53.510  51.280  38.810  1.00  0.00           H  
ATOM   1753  CG  TRP A 141      54.580  53.060  38.840  1.00  0.00           C  
ATOM   1754  CD1 TRP A 141      55.630  53.740  38.330  1.00  0.00           C  
ATOM   1755  HD1 TRP A 141      55.980  53.720  37.300  1.00  0.00           H  
ATOM   1756  NE1 TRP A 141      56.390  54.280  39.330  1.00  0.00           N  
ATOM   1757  HE1 TRP A 141      57.170  54.880  39.090  1.00  0.00           H  
ATOM   1758  CE2 TRP A 141      55.830  54.000  40.580  1.00  0.00           C  
ATOM   1759  CZ2 TRP A 141      56.150  54.350  41.920  1.00  0.00           C  
ATOM   1760  HZ2 TRP A 141      57.100  54.840  42.100  1.00  0.00           H  
ATOM   1761  CH2 TRP A 141      55.370  53.890  42.950  1.00  0.00           C  
ATOM   1762  HH2 TRP A 141      55.730  54.130  43.940  1.00  0.00           H  
ATOM   1763  CZ3 TRP A 141      54.180  53.220  42.700  1.00  0.00           C  
ATOM   1764  HZ3 TRP A 141      53.530  52.970  43.530  1.00  0.00           H  
ATOM   1765  CE3 TRP A 141      53.870  52.860  41.380  1.00  0.00           C  
ATOM   1766  HE3 TRP A 141      52.950  52.340  41.180  1.00  0.00           H  
ATOM   1767  CD2 TRP A 141      54.670  53.260  40.310  1.00  0.00           C  
ATOM   1768  C   TRP A 141      51.750  51.610  36.710  1.00  0.00           C  
ATOM   1769  O   TRP A 141      52.370  50.670  36.190  1.00  0.00           O  
ATOM   1770  N   GLY A 142      50.470  51.710  36.550  1.00  0.00           N  
ATOM   1771  H   GLY A 142      49.950  52.430  37.050  1.00  0.00           H  
ATOM   1772  CA  GLY A 142      49.640  50.850  35.660  1.00  0.00           C  
ATOM   1773  HA3 GLY A 142      48.610  51.030  35.980  1.00  0.00           H  
ATOM   1774  HA2 GLY A 142      49.920  49.830  35.930  1.00  0.00           H  
ATOM   1775  C   GLY A 142      49.710  51.190  34.210  1.00  0.00           C  
ATOM   1776  O   GLY A 142      49.810  52.350  33.850  1.00  0.00           O  
ATOM   1777  N   ASN A 143      49.580  50.100  33.460  1.00  0.00           N  
ATOM   1778  H   ASN A 143      49.430  49.260  33.980  1.00  0.00           H  
ATOM   1779  CA  ASN A 143      49.240  50.170  32.030  1.00  0.00           C  
ATOM   1780  HA  ASN A 143      50.170  50.110  31.470  1.00  0.00           H  
ATOM   1781  CB  ASN A 143      48.430  48.900  31.720  1.00  0.00           C  
ATOM   1782  HB3 ASN A 143      47.900  49.100  30.780  1.00  0.00           H  
ATOM   1783  HB2 ASN A 143      47.680  48.630  32.470  1.00  0.00           H  
ATOM   1784  CG  ASN A 143      49.270  47.650  31.520  1.00  0.00           C  
ATOM   1785  OD1 ASN A 143      49.720  47.250  30.450  1.00  0.00           O  
ATOM   1786  ND2 ASN A 143      49.710  46.990  32.500  1.00  0.00           N  
ATOM   1787 HD21 ASN A 143      49.460  47.360  33.410  1.00  0.00           H  
ATOM   1788 HD22 ASN A 143      50.400  46.310  32.250  1.00  0.00           H  
ATOM   1789  C   ASN A 143      48.600  51.470  31.480  1.00  0.00           C  
ATOM   1790  O   ASN A 143      47.640  51.900  32.140  1.00  0.00           O  
ATOM   1791  N   THR A 144      48.950  51.890  30.200  1.00  0.00           N  
ATOM   1792  H   THR A 144      49.610  51.350  29.670  1.00  0.00           H  
ATOM   1793  CA  THR A 144      48.450  53.160  29.650  1.00  0.00           C  
ATOM   1794  HA  THR A 144      47.820  53.630  30.410  1.00  0.00           H  
ATOM   1795  CB  THR A 144      49.570  54.000  29.190  1.00  0.00           C  
ATOM   1796  HB  THR A 144      49.160  54.830  28.620  1.00  0.00           H  
ATOM   1797  CG2 THR A 144      50.530  54.510  30.250  1.00  0.00           C  
ATOM   1798 HG21 THR A 144      51.030  53.770  30.870  1.00  0.00           H  
ATOM   1799 HG22 THR A 144      51.270  55.170  29.810  1.00  0.00           H  
ATOM   1800 HG23 THR A 144      50.000  55.170  30.940  1.00  0.00           H  
ATOM   1801  OG1 THR A 144      50.320  53.220  28.320  1.00  0.00           O  
ATOM   1802  HG1 THR A 144      50.740  52.490  28.800  1.00  0.00           H  
ATOM   1803  C   THR A 144      47.490  52.960  28.500  1.00  0.00           C  
ATOM   1804  O   THR A 144      46.670  53.800  28.250  1.00  0.00           O  
ATOM   1805  N   LYS A 145      47.610  51.820  27.740  1.00  0.00           N  
ATOM   1806  H   LYS A 145      48.270  51.120  28.050  1.00  0.00           H  
ATOM   1807  CA  LYS A 145      46.540  51.340  26.820  1.00  0.00           C  
ATOM   1808  HA  LYS A 145      45.970  52.190  26.430  1.00  0.00           H  
ATOM   1809  CB  LYS A 145      47.020  50.520  25.570  1.00  0.00           C  
ATOM   1810  HB3 LYS A 145      46.150  50.230  24.980  1.00  0.00           H  
ATOM   1811  HB2 LYS A 145      47.450  49.630  26.040  1.00  0.00           H  
ATOM   1812  CG  LYS A 145      48.060  51.230  24.680  1.00  0.00           C  
ATOM   1813  HG3 LYS A 145      48.970  51.380  25.250  1.00  0.00           H  
ATOM   1814  HG2 LYS A 145      47.700  52.240  24.430  1.00  0.00           H  
ATOM   1815  CD  LYS A 145      48.330  50.430  23.370  1.00  0.00           C  
ATOM   1816  HD3 LYS A 145      47.450  50.590  22.750  1.00  0.00           H  
ATOM   1817  HD2 LYS A 145      48.450  49.390  23.680  1.00  0.00           H  
ATOM   1818  CE  LYS A 145      49.450  51.030  22.630  1.00  0.00           C  
ATOM   1819  HE3 LYS A 145      50.070  51.560  23.350  1.00  0.00           H  
ATOM   1820  HE2 LYS A 145      49.060  51.830  21.980  1.00  0.00           H  
ATOM   1821  NZ  LYS A 145      50.250  50.010  21.880  1.00  0.00           N  
ATOM   1822  HZ1 LYS A 145      49.710  49.460  21.220  1.00  0.00           H  
ATOM   1823  HZ2 LYS A 145      50.920  50.480  21.300  1.00  0.00           H  
ATOM   1824  HZ3 LYS A 145      50.750  49.280  22.360  1.00  0.00           H  
ATOM   1825  C   LYS A 145      45.450  50.530  27.580  1.00  0.00           C  
ATOM   1826  O   LYS A 145      45.780  49.940  28.660  1.00  0.00           O  
ATOM   1827  N   SER A 146      44.210  50.640  27.100  1.00  0.00           N  
ATOM   1828  H   SER A 146      44.190  50.920  26.130  1.00  0.00           H  
ATOM   1829  CA  SER A 146      43.020  49.990  27.610  1.00  0.00           C  
ATOM   1830  HA  SER A 146      42.970  50.200  28.690  1.00  0.00           H  
ATOM   1831  CB  SER A 146      41.810  50.510  26.930  1.00  0.00           C  
ATOM   1832  HB3 SER A 146      41.660  51.560  27.190  1.00  0.00           H  
ATOM   1833  HB2 SER A 146      41.030  49.920  27.400  1.00  0.00           H  
ATOM   1834  OG  SER A 146      41.800  50.420  25.550  1.00  0.00           O  
ATOM   1835  HG  SER A 146      41.170  49.700  25.410  1.00  0.00           H  
ATOM   1836  C   SER A 146      43.130  48.490  27.540  1.00  0.00           C  
ATOM   1837  O   SER A 146      42.610  47.810  28.410  1.00  0.00           O  
ATOM   1838  N   SER A 147      43.830  47.950  26.520  1.00  0.00           N  
ATOM   1839  H   SER A 147      44.150  48.590  25.820  1.00  0.00           H  
ATOM   1840  CA  SER A 147      44.020  46.500  26.270  1.00  0.00           C  
ATOM   1841  HA  SER A 147      43.910  45.870  27.140  1.00  0.00           H  
ATOM   1842  CB  SER A 147      42.940  45.960  25.440  1.00  0.00           C  
ATOM   1843  HB3 SER A 147      42.820  46.540  24.520  1.00  0.00           H  
ATOM   1844  HB2 SER A 147      41.990  45.970  25.980  1.00  0.00           H  
ATOM   1845  OG  SER A 147      43.260  44.640  25.070  1.00  0.00           O  
ATOM   1846  HG  SER A 147      42.470  44.220  24.730  1.00  0.00           H  
ATOM   1847  C   SER A 147      45.420  46.300  25.640  1.00  0.00           C  
ATOM   1848  O   SER A 147      45.740  46.870  24.550  1.00  0.00           O  
ATOM   1849  N   GLY A 148      46.180  45.410  26.270  1.00  0.00           N  
ATOM   1850  H   GLY A 148      45.900  45.000  27.160  1.00  0.00           H  
ATOM   1851  CA  GLY A 148      47.520  45.250  25.830  1.00  0.00           C  
ATOM   1852  HA3 GLY A 148      47.640  45.650  24.820  1.00  0.00           H  
ATOM   1853  HA2 GLY A 148      47.650  44.170  25.830  1.00  0.00           H  
ATOM   1854  C   GLY A 148      48.620  45.790  26.720  1.00  0.00           C  
ATOM   1855  O   GLY A 148      48.390  46.860  27.300  1.00  0.00           O  
ATOM   1856  N   THR A 149      49.780  45.080  26.790  1.00  0.00           N  
ATOM   1857  H   THR A 149      49.830  44.240  26.220  1.00  0.00           H  
ATOM   1858  CA  THR A 149      50.870  45.430  27.780  1.00  0.00           C  
ATOM   1859  HA  THR A 149      50.560  45.490  28.830  1.00  0.00           H  
ATOM   1860  CB  THR A 149      52.060  44.420  27.690  1.00  0.00           C  
ATOM   1861  HB  THR A 149      51.670  43.420  27.910  1.00  0.00           H  
ATOM   1862  CG2 THR A 149      52.740  44.290  26.310  1.00  0.00           C  
ATOM   1863 HG21 THR A 149      53.330  43.380  26.280  1.00  0.00           H  
ATOM   1864 HG22 THR A 149      52.010  44.310  25.510  1.00  0.00           H  
ATOM   1865 HG23 THR A 149      53.490  45.090  26.220  1.00  0.00           H  
ATOM   1866  OG1 THR A 149      53.060  44.780  28.650  1.00  0.00           O  
ATOM   1867  HG1 THR A 149      53.740  44.120  28.720  1.00  0.00           H  
ATOM   1868  C   THR A 149      51.370  46.870  27.410  1.00  0.00           C  
ATOM   1869  O   THR A 149      51.480  47.220  26.260  1.00  0.00           O  
ATOM   1870  N   SER A 150      51.560  47.770  28.380  1.00  0.00           N  
ATOM   1871  H   SER A 150      51.640  47.450  29.330  1.00  0.00           H  
ATOM   1872  CA  SER A 150      51.790  49.280  28.130  1.00  0.00           C  
ATOM   1873  HA  SER A 150      52.590  49.390  27.390  1.00  0.00           H  
ATOM   1874  CB  SER A 150      50.470  49.780  27.580  1.00  0.00           C  
ATOM   1875  HB3 SER A 150      50.270  49.280  26.630  1.00  0.00           H  
ATOM   1876  HB2 SER A 150      50.630  50.820  27.290  1.00  0.00           H  
ATOM   1877  OG  SER A 150      49.450  49.630  28.520  1.00  0.00           O  
ATOM   1878  HG  SER A 150      49.220  48.690  28.510  1.00  0.00           H  
ATOM   1879  C   SER A 150      52.240  50.020  29.410  1.00  0.00           C  
ATOM   1880  O   SER A 150      51.760  51.040  29.780  1.00  0.00           O  
ATOM   1881  N   TYR A 151      53.110  49.370  30.230  1.00  0.00           N  
ATOM   1882  H   TYR A 151      53.500  48.540  29.790  1.00  0.00           H  
ATOM   1883  CA  TYR A 151      53.680  49.920  31.500  1.00  0.00           C  
ATOM   1884  HA  TYR A 151      52.850  50.160  32.160  1.00  0.00           H  
ATOM   1885  CB  TYR A 151      54.390  48.910  32.350  1.00  0.00           C  
ATOM   1886  HB3 TYR A 151      54.700  49.430  33.250  1.00  0.00           H  
ATOM   1887  HB2 TYR A 151      55.290  48.600  31.830  1.00  0.00           H  
ATOM   1888  CG  TYR A 151      53.570  47.720  32.660  1.00  0.00           C  
ATOM   1889  CD1 TYR A 151      52.890  47.720  33.900  1.00  0.00           C  
ATOM   1890  HD1 TYR A 151      52.880  48.580  34.560  1.00  0.00           H  
ATOM   1891  CE1 TYR A 151      52.160  46.590  34.270  1.00  0.00           C  
ATOM   1892  HE1 TYR A 151      51.780  46.500  35.280  1.00  0.00           H  
ATOM   1893  CZ  TYR A 151      52.090  45.540  33.380  1.00  0.00           C  
ATOM   1894  OH  TYR A 151      51.480  44.330  33.780  1.00  0.00           O  
ATOM   1895  HH  TYR A 151      51.310  43.730  33.050  1.00  0.00           H  
ATOM   1896  CE2 TYR A 151      52.680  45.580  32.100  1.00  0.00           C  
ATOM   1897  HE2 TYR A 151      52.620  44.770  31.400  1.00  0.00           H  
ATOM   1898  CD2 TYR A 151      53.620  46.590  31.840  1.00  0.00           C  
ATOM   1899  HD2 TYR A 151      54.290  46.580  30.990  1.00  0.00           H  
ATOM   1900  C   TYR A 151      54.540  51.220  31.350  1.00  0.00           C  
ATOM   1901  O   TYR A 151      55.530  51.120  30.650  1.00  0.00           O  
ATOM   1902  N   PRO A 152      54.210  52.380  31.990  1.00  0.00           N  
ATOM   1903  CD  PRO A 152      53.310  52.530  33.080  1.00  0.00           C  
ATOM   1904  HD3 PRO A 152      53.610  51.850  33.880  1.00  0.00           H  
ATOM   1905  HD2 PRO A 152      52.290  52.340  32.760  1.00  0.00           H  
ATOM   1906  CG  PRO A 152      53.370  53.950  33.670  1.00  0.00           C  
ATOM   1907  HG3 PRO A 152      53.910  54.000  34.610  1.00  0.00           H  
ATOM   1908  HG2 PRO A 152      52.370  54.410  33.730  1.00  0.00           H  
ATOM   1909  CB  PRO A 152      54.190  54.650  32.510  1.00  0.00           C  
ATOM   1910  HB3 PRO A 152      54.690  55.480  33.020  1.00  0.00           H  
ATOM   1911  HB2 PRO A 152      53.530  55.110  31.770  1.00  0.00           H  
ATOM   1912  CA  PRO A 152      55.080  53.520  31.910  1.00  0.00           C  
ATOM   1913  HA  PRO A 152      55.300  53.660  30.850  1.00  0.00           H  
ATOM   1914  C   PRO A 152      56.430  53.410  32.700  1.00  0.00           C  
ATOM   1915  O   PRO A 152      56.410  52.800  33.750  1.00  0.00           O  
ATOM   1916  N   ASP A 153      57.520  53.950  32.180  1.00  0.00           N  
ATOM   1917  H   ASP A 153      57.440  54.300  31.230  1.00  0.00           H  
ATOM   1918  CA  ASP A 153      58.820  53.860  32.850  1.00  0.00           C  
ATOM   1919  HA  ASP A 153      58.970  52.820  33.110  1.00  0.00           H  
ATOM   1920  CB  ASP A 153      59.930  54.500  31.930  1.00  0.00           C  
ATOM   1921  HB3 ASP A 153      60.720  54.590  32.670  1.00  0.00           H  
ATOM   1922  HB2 ASP A 153      59.690  55.500  31.550  1.00  0.00           H  
ATOM   1923  CG  ASP A 153      60.350  53.710  30.710  1.00  0.00           C  
ATOM   1924  OD1 ASP A 153      59.820  52.620  30.500  1.00  0.00           O  
ATOM   1925  OD2 ASP A 153      61.330  54.050  30.000  1.00  0.00           O  
ATOM   1926  C   ASP A 153      58.800  54.600  34.210  1.00  0.00           C  
ATOM   1927  O   ASP A 153      59.610  54.330  35.110  1.00  0.00           O  
ATOM   1928  N   VAL A 154      57.890  55.550  34.500  1.00  0.00           N  
ATOM   1929  H   VAL A 154      57.210  55.750  33.770  1.00  0.00           H  
ATOM   1930  CA  VAL A 154      57.810  56.600  35.600  1.00  0.00           C  
ATOM   1931  HA  VAL A 154      58.260  56.220  36.520  1.00  0.00           H  
ATOM   1932  CB  VAL A 154      58.560  57.930  35.220  1.00  0.00           C  
ATOM   1933  HB  VAL A 154      57.930  58.360  34.450  1.00  0.00           H  
ATOM   1934  CG1 VAL A 154      58.700  58.920  36.410  1.00  0.00           C  
ATOM   1935 HG11 VAL A 154      58.940  59.880  35.960  1.00  0.00           H  
ATOM   1936 HG12 VAL A 154      57.770  59.130  36.950  1.00  0.00           H  
ATOM   1937 HG13 VAL A 154      59.420  58.620  37.160  1.00  0.00           H  
ATOM   1938  CG2 VAL A 154      59.980  57.690  34.700  1.00  0.00           C  
ATOM   1939 HG21 VAL A 154      60.320  58.630  34.240  1.00  0.00           H  
ATOM   1940 HG22 VAL A 154      60.670  57.190  35.370  1.00  0.00           H  
ATOM   1941 HG23 VAL A 154      59.970  57.030  33.840  1.00  0.00           H  
ATOM   1942  C   VAL A 154      56.330  56.960  35.930  1.00  0.00           C  
ATOM   1943  O   VAL A 154      55.500  57.050  35.040  1.00  0.00           O  
ATOM   1944  N   LEU A 155      56.000  57.040  37.170  1.00  0.00           N  
ATOM   1945  H   LEU A 155      56.740  56.820  37.830  1.00  0.00           H  
ATOM   1946  CA  LEU A 155      54.650  57.290  37.770  1.00  0.00           C  
ATOM   1947  HA  LEU A 155      54.060  56.370  37.800  1.00  0.00           H  
ATOM   1948  CB  LEU A 155      54.960  57.670  39.240  1.00  0.00           C  
ATOM   1949  HB3 LEU A 155      55.450  58.630  39.130  1.00  0.00           H  
ATOM   1950  HB2 LEU A 155      55.610  56.950  39.730  1.00  0.00           H  
ATOM   1951  CG  LEU A 155      53.750  57.930  40.090  1.00  0.00           C  
ATOM   1952  HG  LEU A 155      52.800  58.020  39.550  1.00  0.00           H  
ATOM   1953  CD1 LEU A 155      53.470  56.850  41.120  1.00  0.00           C  
ATOM   1954 HD11 LEU A 155      53.280  55.870  40.660  1.00  0.00           H  
ATOM   1955 HD12 LEU A 155      54.380  56.580  41.650  1.00  0.00           H  
ATOM   1956 HD13 LEU A 155      52.680  57.080  41.830  1.00  0.00           H  
ATOM   1957  CD2 LEU A 155      53.870  59.180  40.940  1.00  0.00           C  
ATOM   1958 HD21 LEU A 155      53.810  60.090  40.330  1.00  0.00           H  
ATOM   1959 HD22 LEU A 155      53.070  59.420  41.630  1.00  0.00           H  
ATOM   1960 HD23 LEU A 155      54.810  59.170  41.500  1.00  0.00           H  
ATOM   1961  C   LEU A 155      53.770  58.300  37.000  1.00  0.00           C  
ATOM   1962  O   LEU A 155      54.230  59.410  36.830  1.00  0.00           O  
ATOM   1963  N   LYS A 156      52.480  57.940  36.620  1.00  0.00           N  
ATOM   1964  H   LYS A 156      52.150  57.100  37.060  1.00  0.00           H  
ATOM   1965  CA  LYS A 156      51.590  58.730  35.770  1.00  0.00           C  
ATOM   1966  HA  LYS A 156      52.050  59.700  35.540  1.00  0.00           H  
ATOM   1967  CB  LYS A 156      51.140  58.010  34.490  1.00  0.00           C  
ATOM   1968  HB3 LYS A 156      50.460  58.660  33.950  1.00  0.00           H  
ATOM   1969  HB2 LYS A 156      50.590  57.120  34.810  1.00  0.00           H  
ATOM   1970  CG  LYS A 156      52.370  57.640  33.640  1.00  0.00           C  
ATOM   1971  HG3 LYS A 156      52.030  57.380  32.640  1.00  0.00           H  
ATOM   1972  HG2 LYS A 156      52.880  56.770  34.060  1.00  0.00           H  
ATOM   1973  CD  LYS A 156      53.400  58.750  33.440  1.00  0.00           C  
ATOM   1974  HD3 LYS A 156      53.960  58.940  34.360  1.00  0.00           H  
ATOM   1975  HD2 LYS A 156      52.800  59.620  33.170  1.00  0.00           H  
ATOM   1976  CE  LYS A 156      54.430  58.390  32.340  1.00  0.00           C  
ATOM   1977  HE3 LYS A 156      53.920  58.280  31.390  1.00  0.00           H  
ATOM   1978  HE2 LYS A 156      55.020  57.490  32.490  1.00  0.00           H  
ATOM   1979  NZ  LYS A 156      55.420  59.440  32.300  1.00  0.00           N  
ATOM   1980  HZ1 LYS A 156      55.750  59.810  33.190  1.00  0.00           H  
ATOM   1981  HZ2 LYS A 156      56.240  59.070  31.850  1.00  0.00           H  
ATOM   1982  HZ3 LYS A 156      55.120  60.190  31.710  1.00  0.00           H  
ATOM   1983  C   LYS A 156      50.430  59.220  36.660  1.00  0.00           C  
ATOM   1984  O   LYS A 156      50.100  58.620  37.680  1.00  0.00           O  
ATOM   1985  N   CYS A 157      49.910  60.400  36.320  1.00  0.00           N  
ATOM   1986  H   CYS A 157      50.120  60.820  35.420  1.00  0.00           H  
ATOM   1987  CA  CYS A 157      48.850  61.050  37.100  1.00  0.00           C  
ATOM   1988  HA  CYS A 157      48.670  60.480  38.010  1.00  0.00           H  
ATOM   1989  CB  CYS A 157      49.390  62.430  37.460  1.00  0.00           C  
ATOM   1990  HB3 CYS A 157      48.530  63.020  37.760  1.00  0.00           H  
ATOM   1991  HB2 CYS A 157      49.720  62.910  36.540  1.00  0.00           H  
ATOM   1992  SG  CYS A 157      50.510  62.530  38.950  1.00  0.00           S  
ATOM   1993  C   CYS A 157      47.530  61.050  36.330  1.00  0.00           C  
ATOM   1994  O   CYS A 157      47.500  60.990  35.090  1.00  0.00           O  
ATOM   1995  N   LEU A 158      46.420  61.030  37.040  1.00  0.00           N  
ATOM   1996  H   LEU A 158      46.470  60.950  38.050  1.00  0.00           H  
ATOM   1997  CA  LEU A 158      45.110  61.370  36.430  1.00  0.00           C  
ATOM   1998  HA  LEU A 158      45.310  62.140  35.680  1.00  0.00           H  
ATOM   1999  CB  LEU A 158      44.540  60.090  35.780  1.00  0.00           C  
ATOM   2000  HB3 LEU A 158      44.420  59.340  36.560  1.00  0.00           H  
ATOM   2001  HB2 LEU A 158      45.110  59.670  34.960  1.00  0.00           H  
ATOM   2002  CG  LEU A 158      43.130  60.300  35.220  1.00  0.00           C  
ATOM   2003  HG  LEU A 158      42.540  60.720  36.030  1.00  0.00           H  
ATOM   2004  CD1 LEU A 158      43.110  61.380  34.120  1.00  0.00           C  
ATOM   2005 HD11 LEU A 158      43.430  62.350  34.510  1.00  0.00           H  
ATOM   2006 HD12 LEU A 158      43.710  61.120  33.250  1.00  0.00           H  
ATOM   2007 HD13 LEU A 158      42.090  61.510  33.750  1.00  0.00           H  
ATOM   2008  CD2 LEU A 158      42.560  59.000  34.680  1.00  0.00           C  
ATOM   2009 HD21 LEU A 158      41.490  59.170  34.600  1.00  0.00           H  
ATOM   2010 HD22 LEU A 158      43.030  58.710  33.730  1.00  0.00           H  
ATOM   2011 HD23 LEU A 158      42.730  58.180  35.380  1.00  0.00           H  
ATOM   2012  C   LEU A 158      44.170  62.020  37.500  1.00  0.00           C  
ATOM   2013  O   LEU A 158      43.710  61.400  38.500  1.00  0.00           O  
ATOM   2014  N   LYS A 159      43.610  63.180  37.120  1.00  0.00           N  
ATOM   2015  H   LYS A 159      44.080  63.720  36.400  1.00  0.00           H  
ATOM   2016  CA  LYS A 159      42.590  63.910  37.930  1.00  0.00           C  
ATOM   2017  HA  LYS A 159      42.510  63.540  38.960  1.00  0.00           H  
ATOM   2018  CB  LYS A 159      43.130  65.340  38.040  1.00  0.00           C  
ATOM   2019  HB3 LYS A 159      43.080  65.770  37.040  1.00  0.00           H  
ATOM   2020  HB2 LYS A 159      44.160  65.190  38.370  1.00  0.00           H  
ATOM   2021  CG  LYS A 159      42.330  66.100  39.090  1.00  0.00           C  
ATOM   2022  HG3 LYS A 159      42.740  65.990  40.090  1.00  0.00           H  
ATOM   2023  HG2 LYS A 159      41.260  65.900  39.000  1.00  0.00           H  
ATOM   2024  CD  LYS A 159      42.550  67.560  38.740  1.00  0.00           C  
ATOM   2025  HD3 LYS A 159      41.890  67.840  37.920  1.00  0.00           H  
ATOM   2026  HD2 LYS A 159      43.580  67.660  38.390  1.00  0.00           H  
ATOM   2027  CE  LYS A 159      42.270  68.410  39.940  1.00  0.00           C  
ATOM   2028  HE3 LYS A 159      42.790  67.980  40.800  1.00  0.00           H  
ATOM   2029  HE2 LYS A 159      41.190  68.490  40.020  1.00  0.00           H  
ATOM   2030  NZ  LYS A 159      42.910  69.740  39.750  1.00  0.00           N  
ATOM   2031  HZ1 LYS A 159      43.910  69.650  39.860  1.00  0.00           H  
ATOM   2032  HZ2 LYS A 159      42.750  70.090  38.820  1.00  0.00           H  
ATOM   2033  HZ3 LYS A 159      42.670  70.310  40.550  1.00  0.00           H  
ATOM   2034  C   LYS A 159      41.280  63.680  37.290  1.00  0.00           C  
ATOM   2035  O   LYS A 159      41.090  63.960  36.120  1.00  0.00           O  
ATOM   2036  N   ALA A 160      40.250  63.240  38.030  1.00  0.00           N  
ATOM   2037  H   ALA A 160      40.290  63.250  39.040  1.00  0.00           H  
ATOM   2038  CA  ALA A 160      38.890  62.840  37.550  1.00  0.00           C  
ATOM   2039  HA  ALA A 160      38.630  63.540  36.760  1.00  0.00           H  
ATOM   2040  CB  ALA A 160      38.920  61.430  36.940  1.00  0.00           C  
ATOM   2041  HB1 ALA A 160      39.620  60.830  37.520  1.00  0.00           H  
ATOM   2042  HB2 ALA A 160      37.900  61.060  36.820  1.00  0.00           H  
ATOM   2043  HB3 ALA A 160      39.220  61.430  35.890  1.00  0.00           H  
ATOM   2044  C   ALA A 160      37.870  62.850  38.740  1.00  0.00           C  
ATOM   2045  O   ALA A 160      38.350  62.890  39.870  1.00  0.00           O  
ATOM   2046  N   PRO A 161      36.510  62.950  38.470  1.00  0.00           N  
ATOM   2047  CD  PRO A 161      35.870  63.000  37.150  1.00  0.00           C  
ATOM   2048  HD3 PRO A 161      36.210  62.270  36.410  1.00  0.00           H  
ATOM   2049  HD2 PRO A 161      35.820  64.000  36.720  1.00  0.00           H  
ATOM   2050  CG  PRO A 161      34.490  62.550  37.470  1.00  0.00           C  
ATOM   2051  HG3 PRO A 161      34.450  61.460  37.530  1.00  0.00           H  
ATOM   2052  HG2 PRO A 161      33.770  62.860  36.710  1.00  0.00           H  
ATOM   2053  CB  PRO A 161      34.110  63.180  38.860  1.00  0.00           C  
ATOM   2054  HB3 PRO A 161      33.210  62.700  39.230  1.00  0.00           H  
ATOM   2055  HB2 PRO A 161      33.810  64.200  38.640  1.00  0.00           H  
ATOM   2056  CA  PRO A 161      35.490  63.040  39.570  1.00  0.00           C  
ATOM   2057  HA  PRO A 161      35.640  63.880  40.240  1.00  0.00           H  
ATOM   2058  C   PRO A 161      35.510  61.710  40.390  1.00  0.00           C  
ATOM   2059  O   PRO A 161      35.260  60.610  39.880  1.00  0.00           O  
ATOM   2060  N   ILE A 162      35.380  61.870  41.760  1.00  0.00           N  
ATOM   2061  H   ILE A 162      35.650  62.760  42.140  1.00  0.00           H  
ATOM   2062  CA  ILE A 162      34.640  60.880  42.520  1.00  0.00           C  
ATOM   2063  HA  ILE A 162      35.110  59.920  42.290  1.00  0.00           H  
ATOM   2064  CB  ILE A 162      34.830  61.090  44.070  1.00  0.00           C  
ATOM   2065  HB  ILE A 162      34.590  62.140  44.250  1.00  0.00           H  
ATOM   2066  CG2 ILE A 162      33.970  60.200  44.960  1.00  0.00           C  
ATOM   2067 HG21 ILE A 162      33.970  60.660  45.960  1.00  0.00           H  
ATOM   2068 HG22 ILE A 162      32.930  60.340  44.630  1.00  0.00           H  
ATOM   2069 HG23 ILE A 162      34.340  59.180  44.960  1.00  0.00           H  
ATOM   2070  CG1 ILE A 162      36.380  60.920  44.420  1.00  0.00           C  
ATOM   2071 HG13 ILE A 162      36.930  61.710  43.920  1.00  0.00           H  
ATOM   2072 HG12 ILE A 162      36.790  60.010  43.980  1.00  0.00           H  
ATOM   2073  CD1 ILE A 162      36.750  61.070  45.870  1.00  0.00           C  
ATOM   2074 HD11 ILE A 162      36.230  60.270  46.400  1.00  0.00           H  
ATOM   2075 HD12 ILE A 162      37.830  60.960  45.970  1.00  0.00           H  
ATOM   2076 HD13 ILE A 162      36.440  62.090  46.090  1.00  0.00           H  
ATOM   2077  C   ILE A 162      33.120  60.720  42.070  1.00  0.00           C  
ATOM   2078  O   ILE A 162      32.480  61.700  41.830  1.00  0.00           O  
ATOM   2079  N   LEU A 163      32.530  59.500  42.000  1.00  0.00           N  
ATOM   2080  H   LEU A 163      32.970  58.630  42.270  1.00  0.00           H  
ATOM   2081  CA  LEU A 163      31.150  59.190  41.630  1.00  0.00           C  
ATOM   2082  HA  LEU A 163      30.780  59.970  40.980  1.00  0.00           H  
ATOM   2083  CB  LEU A 163      31.080  58.010  40.650  1.00  0.00           C  
ATOM   2084  HB3 LEU A 163      30.060  57.690  40.440  1.00  0.00           H  
ATOM   2085  HB2 LEU A 163      31.510  57.170  41.190  1.00  0.00           H  
ATOM   2086  CG  LEU A 163      31.850  58.210  39.340  1.00  0.00           C  
ATOM   2087  HG  LEU A 163      32.780  58.770  39.400  1.00  0.00           H  
ATOM   2088  CD1 LEU A 163      32.180  56.860  38.710  1.00  0.00           C  
ATOM   2089 HD11 LEU A 163      31.410  56.110  38.870  1.00  0.00           H  
ATOM   2090 HD12 LEU A 163      32.530  57.050  37.690  1.00  0.00           H  
ATOM   2091 HD13 LEU A 163      33.100  56.530  39.170  1.00  0.00           H  
ATOM   2092  CD2 LEU A 163      31.020  58.980  38.270  1.00  0.00           C  
ATOM   2093 HD21 LEU A 163      30.040  58.520  38.150  1.00  0.00           H  
ATOM   2094 HD22 LEU A 163      30.830  59.960  38.680  1.00  0.00           H  
ATOM   2095 HD23 LEU A 163      31.510  59.100  37.320  1.00  0.00           H  
ATOM   2096  C   LEU A 163      30.220  59.000  42.840  1.00  0.00           C  
ATOM   2097  O   LEU A 163      30.590  58.350  43.810  1.00  0.00           O  
ATOM   2098  N   SER A 164      29.000  59.450  42.800  1.00  0.00           N  
ATOM   2099  H   SER A 164      28.740  60.050  42.030  1.00  0.00           H  
ATOM   2100  CA  SER A 164      27.830  59.010  43.640  1.00  0.00           C  
ATOM   2101  HA  SER A 164      27.710  59.590  44.560  1.00  0.00           H  
ATOM   2102  CB  SER A 164      26.530  59.480  42.920  1.00  0.00           C  
ATOM   2103  HB3 SER A 164      26.410  58.970  41.980  1.00  0.00           H  
ATOM   2104  HB2 SER A 164      26.560  60.580  42.930  1.00  0.00           H  
ATOM   2105  OG  SER A 164      25.450  59.150  43.730  1.00  0.00           O  
ATOM   2106  HG  SER A 164      25.430  59.750  44.490  1.00  0.00           H  
ATOM   2107  C   SER A 164      27.670  57.520  44.080  1.00  0.00           C  
ATOM   2108  O   SER A 164      27.780  56.690  43.140  1.00  0.00           O  
ATOM   2109  N   ASP A 165      27.440  57.200  45.340  1.00  0.00           N  
ATOM   2110  H   ASP A 165      27.450  58.000  45.950  1.00  0.00           H  
ATOM   2111  CA  ASP A 165      27.410  55.900  45.930  1.00  0.00           C  
ATOM   2112  HA  ASP A 165      28.360  55.430  45.690  1.00  0.00           H  
ATOM   2113  CB  ASP A 165      27.300  55.760  47.460  1.00  0.00           C  
ATOM   2114  HB3 ASP A 165      26.440  56.310  47.860  1.00  0.00           H  
ATOM   2115  HB2 ASP A 165      28.260  56.200  47.740  1.00  0.00           H  
ATOM   2116  CG  ASP A 165      27.130  54.350  47.970  1.00  0.00           C  
ATOM   2117  OD1 ASP A 165      27.950  53.410  47.720  1.00  0.00           O  
ATOM   2118  OD2 ASP A 165      26.120  54.070  48.660  1.00  0.00           O  
ATOM   2119  C   ASP A 165      26.330  55.050  45.320  1.00  0.00           C  
ATOM   2120  O   ASP A 165      26.570  53.910  45.040  1.00  0.00           O  
ATOM   2121  N   SER A 166      25.150  55.590  45.050  1.00  0.00           N  
ATOM   2122  H   SER A 166      24.970  56.560  45.260  1.00  0.00           H  
ATOM   2123  CA  SER A 166      24.120  54.790  44.320  1.00  0.00           C  
ATOM   2124  HA  SER A 166      23.990  53.840  44.830  1.00  0.00           H  
ATOM   2125  CB  SER A 166      22.810  55.530  44.290  1.00  0.00           C  
ATOM   2126  HB3 SER A 166      22.400  55.590  45.300  1.00  0.00           H  
ATOM   2127  HB2 SER A 166      22.100  54.940  43.690  1.00  0.00           H  
ATOM   2128  OG  SER A 166      22.920  56.820  43.760  1.00  0.00           O  
ATOM   2129  HG  SER A 166      22.180  57.310  44.140  1.00  0.00           H  
ATOM   2130  C   SER A 166      24.510  54.490  42.860  1.00  0.00           C  
ATOM   2131  O   SER A 166      24.020  53.520  42.340  1.00  0.00           O  
ATOM   2132  N   SER A 167      25.440  55.250  42.270  1.00  0.00           N  
ATOM   2133  H   SER A 167      25.740  56.150  42.600  1.00  0.00           H  
ATOM   2134  CA  SER A 167      25.920  55.000  40.830  1.00  0.00           C  
ATOM   2135  HA  SER A 167      25.160  54.510  40.220  1.00  0.00           H  
ATOM   2136  CB  SER A 167      26.300  56.370  40.310  1.00  0.00           C  
ATOM   2137  HB3 SER A 167      27.330  56.590  40.600  1.00  0.00           H  
ATOM   2138  HB2 SER A 167      25.700  57.200  40.720  1.00  0.00           H  
ATOM   2139  OG  SER A 167      26.280  56.300  38.890  1.00  0.00           O  
ATOM   2140  HG  SER A 167      26.850  57.010  38.590  1.00  0.00           H  
ATOM   2141  C   SER A 167      27.040  54.000  40.870  1.00  0.00           C  
ATOM   2142  O   SER A 167      27.260  53.220  39.890  1.00  0.00           O  
ATOM   2143  N   CYS A 168      27.850  53.970  41.910  1.00  0.00           N  
ATOM   2144  H   CYS A 168      27.660  54.620  42.650  1.00  0.00           H  
ATOM   2145  CA  CYS A 168      28.900  52.970  42.100  1.00  0.00           C  
ATOM   2146  HA  CYS A 168      29.470  52.930  41.180  1.00  0.00           H  
ATOM   2147  CB  CYS A 168      29.840  53.510  43.110  1.00  0.00           C  
ATOM   2148  HB3 CYS A 168      29.330  53.530  44.080  1.00  0.00           H  
ATOM   2149  HB2 CYS A 168      30.110  54.480  42.730  1.00  0.00           H  
ATOM   2150  SG  CYS A 168      31.540  52.690  43.390  1.00  0.00           S  
ATOM   2151  C   CYS A 168      28.350  51.670  42.460  1.00  0.00           C  
ATOM   2152  O   CYS A 168      28.920  50.640  42.010  1.00  0.00           O  
ATOM   2153  N   LYS A 169      27.290  51.560  43.270  1.00  0.00           N  
ATOM   2154  H   LYS A 169      26.950  52.360  43.780  1.00  0.00           H  
ATOM   2155  CA  LYS A 169      26.490  50.350  43.510  1.00  0.00           C  
ATOM   2156  HA  LYS A 169      27.170  49.510  43.700  1.00  0.00           H  
ATOM   2157  CB  LYS A 169      25.520  50.720  44.620  1.00  0.00           C  
ATOM   2158  HB3 LYS A 169      24.680  50.040  44.560  1.00  0.00           H  
ATOM   2159  HB2 LYS A 169      25.060  51.680  44.400  1.00  0.00           H  
ATOM   2160  CG  LYS A 169      26.020  50.540  46.040  1.00  0.00           C  
ATOM   2161  HG3 LYS A 169      26.980  51.060  46.090  1.00  0.00           H  
ATOM   2162  HG2 LYS A 169      26.190  49.470  46.180  1.00  0.00           H  
ATOM   2163  CD  LYS A 169      25.140  51.150  47.130  1.00  0.00           C  
ATOM   2164  HD3 LYS A 169      24.110  50.870  46.920  1.00  0.00           H  
ATOM   2165  HD2 LYS A 169      25.310  52.220  47.020  1.00  0.00           H  
ATOM   2166  CE  LYS A 169      25.370  50.810  48.570  1.00  0.00           C  
ATOM   2167  HE3 LYS A 169      25.300  49.740  48.760  1.00  0.00           H  
ATOM   2168  HE2 LYS A 169      24.530  51.260  49.100  1.00  0.00           H  
ATOM   2169  NZ  LYS A 169      26.670  51.270  49.050  1.00  0.00           N  
ATOM   2170  HZ1 LYS A 169      26.830  51.150  50.030  1.00  0.00           H  
ATOM   2171  HZ2 LYS A 169      27.420  50.740  48.610  1.00  0.00           H  
ATOM   2172  HZ3 LYS A 169      26.750  52.240  48.780  1.00  0.00           H  
ATOM   2173  C   LYS A 169      25.720  49.900  42.240  1.00  0.00           C  
ATOM   2174  O   LYS A 169      25.420  48.680  42.110  1.00  0.00           O  
ATOM   2175  N   SER A 170      25.460  50.830  41.340  1.00  0.00           N  
ATOM   2176  H   SER A 170      25.770  51.770  41.470  1.00  0.00           H  
ATOM   2177  CA  SER A 170      24.860  50.490  40.040  1.00  0.00           C  
ATOM   2178  HA  SER A 170      24.100  49.730  40.240  1.00  0.00           H  
ATOM   2179  CB  SER A 170      24.160  51.680  39.480  1.00  0.00           C  
ATOM   2180  HB3 SER A 170      24.860  52.510  39.400  1.00  0.00           H  
ATOM   2181  HB2 SER A 170      23.320  51.980  40.110  1.00  0.00           H  
ATOM   2182  OG  SER A 170      23.600  51.390  38.280  1.00  0.00           O  
ATOM   2183  HG  SER A 170      22.660  51.290  38.390  1.00  0.00           H  
ATOM   2184  C   SER A 170      25.900  49.970  39.070  1.00  0.00           C  
ATOM   2185  O   SER A 170      25.610  48.900  38.460  1.00  0.00           O  
ATOM   2186  N   ALA A 171      27.090  50.580  38.880  1.00  0.00           N  
ATOM   2187  H   ALA A 171      27.310  51.440  39.380  1.00  0.00           H  
ATOM   2188  CA  ALA A 171      28.190  50.080  38.100  1.00  0.00           C  
ATOM   2189  HA  ALA A 171      27.980  49.910  37.040  1.00  0.00           H  
ATOM   2190  CB  ALA A 171      29.410  51.060  38.270  1.00  0.00           C  
ATOM   2191  HB1 ALA A 171      29.690  51.260  39.310  1.00  0.00           H  
ATOM   2192  HB2 ALA A 171      30.320  50.620  37.850  1.00  0.00           H  
ATOM   2193  HB3 ALA A 171      29.160  52.020  37.820  1.00  0.00           H  
ATOM   2194  C   ALA A 171      28.610  48.680  38.500  1.00  0.00           C  
ATOM   2195  O   ALA A 171      29.310  48.040  37.720  1.00  0.00           O  
ATOM   2196  N   TYR A 172      28.320  48.270  39.730  1.00  0.00           N  
ATOM   2197  H   TYR A 172      27.780  48.940  40.250  1.00  0.00           H  
ATOM   2198  CA  TYR A 172      28.900  47.100  40.460  1.00  0.00           C  
ATOM   2199  HA  TYR A 172      29.110  46.320  39.720  1.00  0.00           H  
ATOM   2200  CB  TYR A 172      30.210  47.450  41.100  1.00  0.00           C  
ATOM   2201  HB3 TYR A 172      30.480  46.530  41.630  1.00  0.00           H  
ATOM   2202  HB2 TYR A 172      30.000  48.280  41.760  1.00  0.00           H  
ATOM   2203  CG  TYR A 172      31.370  47.820  40.190  1.00  0.00           C  
ATOM   2204  CD1 TYR A 172      31.930  46.950  39.240  1.00  0.00           C  
ATOM   2205  HD1 TYR A 172      31.560  45.950  39.180  1.00  0.00           H  
ATOM   2206  CE1 TYR A 172      32.930  47.380  38.330  1.00  0.00           C  
ATOM   2207  HE1 TYR A 172      33.400  46.730  37.610  1.00  0.00           H  
ATOM   2208  CZ  TYR A 172      33.560  48.660  38.570  1.00  0.00           C  
ATOM   2209  OH  TYR A 172      34.700  48.970  37.920  1.00  0.00           O  
ATOM   2210  HH  TYR A 172      35.050  49.770  38.320  1.00  0.00           H  
ATOM   2211  CE2 TYR A 172      33.110  49.460  39.650  1.00  0.00           C  
ATOM   2212  HE2 TYR A 172      33.590  50.430  39.800  1.00  0.00           H  
ATOM   2213  CD2 TYR A 172      31.990  49.060  40.410  1.00  0.00           C  
ATOM   2214  HD2 TYR A 172      31.640  49.680  41.230  1.00  0.00           H  
ATOM   2215  C   TYR A 172      27.830  46.630  41.520  1.00  0.00           C  
ATOM   2216  O   TYR A 172      28.080  46.730  42.730  1.00  0.00           O  
ATOM   2217  N   PRO A 173      26.760  45.980  41.150  1.00  0.00           N  
ATOM   2218  CD  PRO A 173      26.350  45.600  39.780  1.00  0.00           C  
ATOM   2219  HD3 PRO A 173      27.260  45.250  39.280  1.00  0.00           H  
ATOM   2220  HD2 PRO A 173      26.060  46.490  39.210  1.00  0.00           H  
ATOM   2221  CG  PRO A 173      25.370  44.440  39.800  1.00  0.00           C  
ATOM   2222  HG3 PRO A 173      25.970  43.540  39.910  1.00  0.00           H  
ATOM   2223  HG2 PRO A 173      24.580  44.430  39.040  1.00  0.00           H  
ATOM   2224  CB  PRO A 173      24.670  44.730  41.120  1.00  0.00           C  
ATOM   2225  HB3 PRO A 173      24.210  43.850  41.550  1.00  0.00           H  
ATOM   2226  HB2 PRO A 173      23.920  45.500  40.900  1.00  0.00           H  
ATOM   2227  CA  PRO A 173      25.760  45.360  42.060  1.00  0.00           C  
ATOM   2228  HA  PRO A 173      25.270  46.100  42.700  1.00  0.00           H  
ATOM   2229  C   PRO A 173      26.300  44.330  43.020  1.00  0.00           C  
ATOM   2230  O   PRO A 173      26.960  43.370  42.650  1.00  0.00           O  
ATOM   2231  N   GLY A 174      25.920  44.510  44.290  1.00  0.00           N  
ATOM   2232  H   GLY A 174      25.450  45.370  44.540  1.00  0.00           H  
ATOM   2233  CA  GLY A 174      26.430  43.660  45.350  1.00  0.00           C  
ATOM   2234  HA3 GLY A 174      26.160  42.620  45.200  1.00  0.00           H  
ATOM   2235  HA2 GLY A 174      26.030  44.000  46.300  1.00  0.00           H  
ATOM   2236  C   GLY A 174      27.950  43.620  45.680  1.00  0.00           C  
ATOM   2237  O   GLY A 174      28.510  42.530  45.910  1.00  0.00           O  
ATOM   2238  N   GLN A 175      28.620  44.730  45.570  1.00  0.00           N  
ATOM   2239  H   GLN A 175      28.110  45.590  45.440  1.00  0.00           H  
ATOM   2240  CA  GLN A 175      30.040  44.850  45.960  1.00  0.00           C  
ATOM   2241  HA  GLN A 175      30.350  43.970  46.530  1.00  0.00           H  
ATOM   2242  CB  GLN A 175      30.930  44.950  44.690  1.00  0.00           C  
ATOM   2243  HB3 GLN A 175      31.950  44.660  44.940  1.00  0.00           H  
ATOM   2244  HB2 GLN A 175      30.930  45.990  44.360  1.00  0.00           H  
ATOM   2245  CG  GLN A 175      30.580  43.980  43.530  1.00  0.00           C  
ATOM   2246  HG3 GLN A 175      30.900  44.530  42.650  1.00  0.00           H  
ATOM   2247  HG2 GLN A 175      29.530  43.960  43.250  1.00  0.00           H  
ATOM   2248  CD  GLN A 175      31.330  42.640  43.610  1.00  0.00           C  
ATOM   2249  OE1 GLN A 175      31.490  42.030  44.670  1.00  0.00           O  
ATOM   2250  NE2 GLN A 175      31.810  42.120  42.510  1.00  0.00           N  
ATOM   2251 HE21 GLN A 175      31.700  42.590  41.630  1.00  0.00           H  
ATOM   2252 HE22 GLN A 175      32.080  41.140  42.360  1.00  0.00           H  
ATOM   2253  C   GLN A 175      30.340  46.080  46.900  1.00  0.00           C  
ATOM   2254  O   GLN A 175      31.240  46.070  47.740  1.00  0.00           O  
ATOM   2255  N   ILE A 176      29.690  47.210  46.640  1.00  0.00           N  
ATOM   2256  H   ILE A 176      28.900  47.100  46.000  1.00  0.00           H  
ATOM   2257  CA  ILE A 176      30.090  48.550  47.140  1.00  0.00           C  
ATOM   2258  HA  ILE A 176      31.170  48.480  47.280  1.00  0.00           H  
ATOM   2259  CB  ILE A 176      29.860  49.630  46.110  1.00  0.00           C  
ATOM   2260  HB  ILE A 176      28.780  49.830  46.120  1.00  0.00           H  
ATOM   2261  CG2 ILE A 176      30.560  50.890  46.670  1.00  0.00           C  
ATOM   2262 HG21 ILE A 176      30.290  51.690  45.990  1.00  0.00           H  
ATOM   2263 HG22 ILE A 176      30.270  51.060  47.700  1.00  0.00           H  
ATOM   2264 HG23 ILE A 176      31.630  50.710  46.650  1.00  0.00           H  
ATOM   2265  CG1 ILE A 176      30.310  49.280  44.680  1.00  0.00           C  
ATOM   2266 HG13 ILE A 176      30.020  50.130  44.070  1.00  0.00           H  
ATOM   2267 HG12 ILE A 176      29.760  48.400  44.370  1.00  0.00           H  
ATOM   2268  CD1 ILE A 176      31.810  49.040  44.440  1.00  0.00           C  
ATOM   2269 HD11 ILE A 176      32.030  48.740  43.420  1.00  0.00           H  
ATOM   2270 HD12 ILE A 176      32.420  49.940  44.550  1.00  0.00           H  
ATOM   2271 HD13 ILE A 176      32.110  48.230  45.090  1.00  0.00           H  
ATOM   2272  C   ILE A 176      29.530  48.720  48.550  1.00  0.00           C  
ATOM   2273  O   ILE A 176      28.330  49.090  48.810  1.00  0.00           O  
ATOM   2274  N   THR A 177      30.430  48.460  49.470  1.00  0.00           N  
ATOM   2275  H   THR A 177      31.330  48.150  49.120  1.00  0.00           H  
ATOM   2276  CA  THR A 177      30.230  48.690  50.890  1.00  0.00           C  
ATOM   2277  HA  THR A 177      29.200  48.520  51.190  1.00  0.00           H  
ATOM   2278  CB  THR A 177      31.110  47.840  51.760  1.00  0.00           C  
ATOM   2279  HB  THR A 177      30.880  48.080  52.800  1.00  0.00           H  
ATOM   2280  CG2 THR A 177      30.990  46.310  51.660  1.00  0.00           C  
ATOM   2281 HG21 THR A 177      30.000  45.880  51.540  1.00  0.00           H  
ATOM   2282 HG22 THR A 177      31.490  46.020  50.740  1.00  0.00           H  
ATOM   2283 HG23 THR A 177      31.600  45.810  52.420  1.00  0.00           H  
ATOM   2284  OG1 THR A 177      32.420  48.160  51.630  1.00  0.00           O  
ATOM   2285  HG1 THR A 177      32.840  47.730  52.360  1.00  0.00           H  
ATOM   2286  C   THR A 177      30.410  50.160  51.150  1.00  0.00           C  
ATOM   2287  O   THR A 177      30.800  50.930  50.260  1.00  0.00           O  
ATOM   2288  N   SER A 178      30.050  50.550  52.350  1.00  0.00           N  
ATOM   2289  H   SER A 178      29.550  49.830  52.860  1.00  0.00           H  
ATOM   2290  CA  SER A 178      30.300  51.890  52.920  1.00  0.00           C  
ATOM   2291  HA  SER A 178      29.910  52.680  52.280  1.00  0.00           H  
ATOM   2292  CB  SER A 178      29.660  52.130  54.300  1.00  0.00           C  
ATOM   2293  HB3 SER A 178      30.170  52.960  54.790  1.00  0.00           H  
ATOM   2294  HB2 SER A 178      29.760  51.220  54.900  1.00  0.00           H  
ATOM   2295  OG  SER A 178      28.330  52.380  54.040  1.00  0.00           O  
ATOM   2296  HG  SER A 178      28.240  53.140  53.460  1.00  0.00           H  
ATOM   2297  C   SER A 178      31.780  52.220  53.070  1.00  0.00           C  
ATOM   2298  O   SER A 178      32.130  53.300  53.460  1.00  0.00           O  
ATOM   2299  N   ASN A 179      32.710  51.290  52.740  1.00  0.00           N  
ATOM   2300  H   ASN A 179      32.400  50.440  52.280  1.00  0.00           H  
ATOM   2301  CA  ASN A 179      34.220  51.420  53.020  1.00  0.00           C  
ATOM   2302  HA  ASN A 179      34.400  52.290  53.660  1.00  0.00           H  
ATOM   2303  CB  ASN A 179      34.770  50.210  53.800  1.00  0.00           C  
ATOM   2304  HB3 ASN A 179      35.830  50.310  54.080  1.00  0.00           H  
ATOM   2305  HB2 ASN A 179      34.610  49.310  53.200  1.00  0.00           H  
ATOM   2306  CG  ASN A 179      33.950  50.080  55.130  1.00  0.00           C  
ATOM   2307  OD1 ASN A 179      33.880  51.090  55.770  1.00  0.00           O  
ATOM   2308  ND2 ASN A 179      33.280  48.970  55.460  1.00  0.00           N  
ATOM   2309 HD21 ASN A 179      33.490  48.110  54.980  1.00  0.00           H  
ATOM   2310 HD22 ASN A 179      32.640  49.020  56.240  1.00  0.00           H  
ATOM   2311  C   ASN A 179      35.010  51.650  51.690  1.00  0.00           C  
ATOM   2312  O   ASN A 179      36.240  51.550  51.700  1.00  0.00           O  
ATOM   2313  N   MET A 180      34.360  51.740  50.540  1.00  0.00           N  
ATOM   2314  H   MET A 180      33.370  51.600  50.620  1.00  0.00           H  
ATOM   2315  CA  MET A 180      34.960  51.950  49.250  1.00  0.00           C  
ATOM   2316  HA  MET A 180      35.910  52.400  49.540  1.00  0.00           H  
ATOM   2317  CB  MET A 180      35.220  50.570  48.540  1.00  0.00           C  
ATOM   2318  HB3 MET A 180      35.740  50.000  49.310  1.00  0.00           H  
ATOM   2319  HB2 MET A 180      35.900  50.610  47.700  1.00  0.00           H  
ATOM   2320  CG  MET A 180      33.920  49.860  48.170  1.00  0.00           C  
ATOM   2321  HG3 MET A 180      33.410  50.370  47.360  1.00  0.00           H  
ATOM   2322  HG2 MET A 180      33.260  49.990  49.020  1.00  0.00           H  
ATOM   2323  SD  MET A 180      34.110  48.170  47.680  1.00  0.00           S  
ATOM   2324  CE  MET A 180      34.550  47.260  49.140  1.00  0.00           C  
ATOM   2325  HE1 MET A 180      34.760  46.250  48.790  1.00  0.00           H  
ATOM   2326  HE2 MET A 180      35.440  47.660  49.640  1.00  0.00           H  
ATOM   2327  HE3 MET A 180      33.670  47.130  49.770  1.00  0.00           H  
ATOM   2328  C   MET A 180      34.190  52.970  48.360  1.00  0.00           C  
ATOM   2329  O   MET A 180      32.970  53.150  48.480  1.00  0.00           O  
ATOM   2330  N   PHE A 181      34.890  53.660  47.480  1.00  0.00           N  
ATOM   2331  H   PHE A 181      35.860  53.430  47.310  1.00  0.00           H  
ATOM   2332  CA  PHE A 181      34.240  54.450  46.400  1.00  0.00           C  
ATOM   2333  HA  PHE A 181      33.190  54.160  46.280  1.00  0.00           H  
ATOM   2334  CB  PHE A 181      34.350  55.950  46.760  1.00  0.00           C  
ATOM   2335  HB3 PHE A 181      33.820  56.190  47.690  1.00  0.00           H  
ATOM   2336  HB2 PHE A 181      33.770  56.420  45.960  1.00  0.00           H  
ATOM   2337  CG  PHE A 181      35.700  56.590  46.800  1.00  0.00           C  
ATOM   2338  CD1 PHE A 181      36.340  56.470  48.060  1.00  0.00           C  
ATOM   2339  HD1 PHE A 181      35.850  56.130  48.960  1.00  0.00           H  
ATOM   2340  CE1 PHE A 181      37.630  57.000  48.230  1.00  0.00           C  
ATOM   2341  HE1 PHE A 181      38.140  57.020  49.180  1.00  0.00           H  
ATOM   2342  CZ  PHE A 181      38.250  57.610  47.160  1.00  0.00           C  
ATOM   2343  HZ  PHE A 181      39.270  57.960  47.120  1.00  0.00           H  
ATOM   2344  CE2 PHE A 181      37.620  57.790  45.940  1.00  0.00           C  
ATOM   2345  HE2 PHE A 181      38.010  58.370  45.120  1.00  0.00           H  
ATOM   2346  CD2 PHE A 181      36.350  57.270  45.760  1.00  0.00           C  
ATOM   2347  HD2 PHE A 181      35.900  57.380  44.790  1.00  0.00           H  
ATOM   2348  C   PHE A 181      34.830  54.230  45.000  1.00  0.00           C  
ATOM   2349  O   PHE A 181      35.980  53.800  44.920  1.00  0.00           O  
ATOM   2350  N   CYS A 182      34.060  54.520  44.000  1.00  0.00           N  
ATOM   2351  H   CYS A 182      33.100  54.750  44.160  1.00  0.00           H  
ATOM   2352  CA  CYS A 182      34.500  54.640  42.590  1.00  0.00           C  
ATOM   2353  HA  CYS A 182      35.290  53.930  42.320  1.00  0.00           H  
ATOM   2354  CB  CYS A 182      33.350  54.390  41.650  1.00  0.00           C  
ATOM   2355  HB3 CYS A 182      33.740  54.600  40.650  1.00  0.00           H  
ATOM   2356  HB2 CYS A 182      32.540  55.110  41.790  1.00  0.00           H  
ATOM   2357  SG  CYS A 182      32.540  52.720  41.600  1.00  0.00           S  
ATOM   2358  C   CYS A 182      35.020  56.080  42.370  1.00  0.00           C  
ATOM   2359  O   CYS A 182      34.520  57.030  42.950  1.00  0.00           O  
ATOM   2360  N   ALA A 183      35.930  56.220  41.410  1.00  0.00           N  
ATOM   2361  H   ALA A 183      36.300  55.450  40.870  1.00  0.00           H  
ATOM   2362  CA  ALA A 183      36.320  57.520  40.750  1.00  0.00           C  
ATOM   2363  HA  ALA A 183      35.420  58.130  40.840  1.00  0.00           H  
ATOM   2364  CB  ALA A 183      37.490  58.220  41.570  1.00  0.00           C  
ATOM   2365  HB1 ALA A 183      38.340  57.540  41.460  1.00  0.00           H  
ATOM   2366  HB2 ALA A 183      37.780  59.180  41.120  1.00  0.00           H  
ATOM   2367  HB3 ALA A 183      37.170  58.420  42.590  1.00  0.00           H  
ATOM   2368  C   ALA A 183      36.640  57.230  39.300  1.00  0.00           C  
ATOM   2369  O   ALA A 183      37.130  56.140  38.950  1.00  0.00           O  
ATOM   2370  N   GLY A 184      36.480  58.340  38.540  1.00  0.00           N  
ATOM   2371  H   GLY A 184      36.190  59.190  39.000  1.00  0.00           H  
ATOM   2372  CA  GLY A 184      36.480  58.150  37.100  1.00  0.00           C  
ATOM   2373  HA3 GLY A 184      36.510  57.110  36.770  1.00  0.00           H  
ATOM   2374  HA2 GLY A 184      37.330  58.700  36.690  1.00  0.00           H  
ATOM   2375  C   GLY A 184      35.210  58.680  36.410  1.00  0.00           C  
ATOM   2376  O   GLY A 184      34.190  58.990  37.060  1.00  0.00           O  
ATOM   2377  N   TYR A 185      35.150  58.550  35.120  1.00  0.00           N  
ATOM   2378  H   TYR A 185      35.830  57.920  34.720  1.00  0.00           H  
ATOM   2379  CA  TYR A 185      34.060  58.950  34.240  1.00  0.00           C  
ATOM   2380  HA  TYR A 185      33.550  59.830  34.620  1.00  0.00           H  
ATOM   2381  CB  TYR A 185      34.570  59.440  32.930  1.00  0.00           C  
ATOM   2382  HB3 TYR A 185      33.790  59.850  32.280  1.00  0.00           H  
ATOM   2383  HB2 TYR A 185      35.090  58.690  32.340  1.00  0.00           H  
ATOM   2384  CG  TYR A 185      35.540  60.600  33.050  1.00  0.00           C  
ATOM   2385  CD1 TYR A 185      36.960  60.450  32.890  1.00  0.00           C  
ATOM   2386  HD1 TYR A 185      37.260  59.450  32.600  1.00  0.00           H  
ATOM   2387  CE1 TYR A 185      37.820  61.520  33.060  1.00  0.00           C  
ATOM   2388  HE1 TYR A 185      38.880  61.380  32.960  1.00  0.00           H  
ATOM   2389  CZ  TYR A 185      37.410  62.730  33.410  1.00  0.00           C  
ATOM   2390  OH  TYR A 185      38.200  63.780  33.660  1.00  0.00           O  
ATOM   2391  HH  TYR A 185      37.770  64.630  33.660  1.00  0.00           H  
ATOM   2392  CE2 TYR A 185      36.020  62.960  33.440  1.00  0.00           C  
ATOM   2393  HE2 TYR A 185      35.580  63.920  33.650  1.00  0.00           H  
ATOM   2394  CD2 TYR A 185      35.070  61.850  33.360  1.00  0.00           C  
ATOM   2395  HD2 TYR A 185      34.030  62.030  33.590  1.00  0.00           H  
ATOM   2396  C   TYR A 185      32.980  57.830  34.030  1.00  0.00           C  
ATOM   2397  O   TYR A 185      33.340  56.690  33.770  1.00  0.00           O  
ATOM   2398  N   LEU A 186      31.690  58.060  34.110  1.00  0.00           N  
ATOM   2399  H   LEU A 186      31.400  58.910  34.560  1.00  0.00           H  
ATOM   2400  CA  LEU A 186      30.690  57.100  33.650  1.00  0.00           C  
ATOM   2401  HA  LEU A 186      30.780  56.240  34.320  1.00  0.00           H  
ATOM   2402  CB  LEU A 186      29.260  57.580  33.870  1.00  0.00           C  
ATOM   2403  HB3 LEU A 186      28.610  56.800  33.490  1.00  0.00           H  
ATOM   2404  HB2 LEU A 186      29.020  58.470  33.290  1.00  0.00           H  
ATOM   2405  CG  LEU A 186      28.900  57.890  35.320  1.00  0.00           C  
ATOM   2406  HG  LEU A 186      29.800  58.340  35.730  1.00  0.00           H  
ATOM   2407  CD1 LEU A 186      27.730  58.870  35.420  1.00  0.00           C  
ATOM   2408 HD11 LEU A 186      27.960  59.730  34.780  1.00  0.00           H  
ATOM   2409 HD12 LEU A 186      26.890  58.320  35.010  1.00  0.00           H  
ATOM   2410 HD13 LEU A 186      27.660  59.150  36.480  1.00  0.00           H  
ATOM   2411  CD2 LEU A 186      28.620  56.670  36.090  1.00  0.00           C  
ATOM   2412 HD21 LEU A 186      27.720  56.230  35.670  1.00  0.00           H  
ATOM   2413 HD22 LEU A 186      29.500  56.080  36.290  1.00  0.00           H  
ATOM   2414 HD23 LEU A 186      28.290  56.910  37.100  1.00  0.00           H  
ATOM   2415  C   LEU A 186      30.840  56.610  32.150  1.00  0.00           C  
ATOM   2416  O   LEU A 186      30.370  55.500  31.850  1.00  0.00           O  
ATOM   2417  N   GLU A 187      31.410  57.490  31.330  1.00  0.00           N  
ATOM   2418  H   GLU A 187      31.740  58.410  31.600  1.00  0.00           H  
ATOM   2419  CA  GLU A 187      31.620  57.210  29.930  1.00  0.00           C  
ATOM   2420  HA  GLU A 187      30.790  56.660  29.490  1.00  0.00           H  
ATOM   2421  CB  GLU A 187      31.910  58.470  29.160  1.00  0.00           C  
ATOM   2422  HB3 GLU A 187      32.310  58.300  28.150  1.00  0.00           H  
ATOM   2423  HB2 GLU A 187      32.520  59.050  29.850  1.00  0.00           H  
ATOM   2424  CG  GLU A 187      30.690  59.420  28.950  1.00  0.00           C  
ATOM   2425  HG3 GLU A 187      31.160  60.280  28.480  1.00  0.00           H  
ATOM   2426  HG2 GLU A 187      30.360  59.840  29.890  1.00  0.00           H  
ATOM   2427  CD  GLU A 187      29.500  58.880  28.120  1.00  0.00           C  
ATOM   2428  OE1 GLU A 187      29.690  58.110  27.140  1.00  0.00           O  
ATOM   2429  OE2 GLU A 187      28.350  59.240  28.380  1.00  0.00           O  
ATOM   2430  C   GLU A 187      32.880  56.350  29.740  1.00  0.00           C  
ATOM   2431  O   GLU A 187      33.030  55.700  28.690  1.00  0.00           O  
ATOM   2432  N   GLY A 188      33.750  56.220  30.730  1.00  0.00           N  
ATOM   2433  H   GLY A 188      33.480  56.660  31.610  1.00  0.00           H  
ATOM   2434  CA  GLY A 188      35.140  55.690  30.670  1.00  0.00           C  
ATOM   2435  HA3 GLY A 188      35.070  54.650  30.370  1.00  0.00           H  
ATOM   2436  HA2 GLY A 188      35.470  55.600  31.710  1.00  0.00           H  
ATOM   2437  C   GLY A 188      36.130  56.510  29.890  1.00  0.00           C  
ATOM   2438  O   GLY A 188      36.130  57.770  29.910  1.00  0.00           O  
ATOM   2439  N   GLY A 189      36.990  55.790  29.160  1.00  0.00           N  
ATOM   2440  H   GLY A 189      36.930  54.800  29.270  1.00  0.00           H  
ATOM   2441  CA  GLY A 189      38.130  56.380  28.420  1.00  0.00           C  
ATOM   2442  HA3 GLY A 189      37.890  57.320  27.910  1.00  0.00           H  
ATOM   2443  HA2 GLY A 189      38.390  55.580  27.720  1.00  0.00           H  
ATOM   2444  C   GLY A 189      39.460  56.590  29.200  1.00  0.00           C  
ATOM   2445  O   GLY A 189      40.510  56.280  28.630  1.00  0.00           O  
ATOM   2446  N   LYS A 190      39.400  57.070  30.490  1.00  0.00           N  
ATOM   2447  H   LYS A 190      38.500  57.270  30.910  1.00  0.00           H  
ATOM   2448  CA  LYS A 190      40.550  57.300  31.370  1.00  0.00           C  
ATOM   2449  HA  LYS A 190      41.410  56.840  30.890  1.00  0.00           H  
ATOM   2450  CB  LYS A 190      40.910  58.750  31.460  1.00  0.00           C  
ATOM   2451  HB3 LYS A 190      41.690  58.780  32.220  1.00  0.00           H  
ATOM   2452  HB2 LYS A 190      40.050  59.300  31.860  1.00  0.00           H  
ATOM   2453  CG  LYS A 190      41.390  59.290  30.120  1.00  0.00           C  
ATOM   2454  HG3 LYS A 190      40.520  59.790  29.680  1.00  0.00           H  
ATOM   2455  HG2 LYS A 190      41.690  58.490  29.470  1.00  0.00           H  
ATOM   2456  CD  LYS A 190      42.570  60.210  30.410  1.00  0.00           C  
ATOM   2457  HD3 LYS A 190      43.410  59.580  30.710  1.00  0.00           H  
ATOM   2458  HD2 LYS A 190      42.340  60.960  31.170  1.00  0.00           H  
ATOM   2459  CE  LYS A 190      42.950  60.820  29.080  1.00  0.00           C  
ATOM   2460  HE3 LYS A 190      43.100  59.950  28.450  1.00  0.00           H  
ATOM   2461  HE2 LYS A 190      43.940  61.230  29.220  1.00  0.00           H  
ATOM   2462  NZ  LYS A 190      42.060  61.900  28.560  1.00  0.00           N  
ATOM   2463  HZ1 LYS A 190      42.340  62.100  27.610  1.00  0.00           H  
ATOM   2464  HZ2 LYS A 190      41.120  61.580  28.360  1.00  0.00           H  
ATOM   2465  HZ3 LYS A 190      42.010  62.670  29.190  1.00  0.00           H  
ATOM   2466  C   LYS A 190      40.280  56.650  32.760  1.00  0.00           C  
ATOM   2467  O   LYS A 190      39.190  56.860  33.360  1.00  0.00           O  
ATOM   2468  N   ASP A 191      41.210  55.780  33.250  1.00  0.00           N  
ATOM   2469  H   ASP A 191      42.100  55.930  32.810  1.00  0.00           H  
ATOM   2470  CA  ASP A 191      41.030  54.910  34.460  1.00  0.00           C  
ATOM   2471  HA  ASP A 191      40.650  55.600  35.210  1.00  0.00           H  
ATOM   2472  CB  ASP A 191      40.010  53.870  33.990  1.00  0.00           C  
ATOM   2473  HB3 ASP A 191      40.550  53.020  33.580  1.00  0.00           H  
ATOM   2474  HB2 ASP A 191      39.390  54.390  33.260  1.00  0.00           H  
ATOM   2475  CG  ASP A 191      39.040  53.240  35.050  1.00  0.00           C  
ATOM   2476  OD1 ASP A 191      38.360  52.280  34.700  1.00  0.00           O  
ATOM   2477  OD2 ASP A 191      39.190  53.680  36.230  1.00  0.00           O  
ATOM   2478  C   ASP A 191      42.290  54.280  35.110  1.00  0.00           C  
ATOM   2479  O   ASP A 191      43.310  54.290  34.480  1.00  0.00           O  
ATOM   2480  N   SER A 192      42.160  53.630  36.250  1.00  0.00           N  
ATOM   2481  H   SER A 192      41.300  53.660  36.760  1.00  0.00           H  
ATOM   2482  CA  SER A 192      43.260  52.790  36.820  1.00  0.00           C  
ATOM   2483  HA  SER A 192      44.180  53.330  36.600  1.00  0.00           H  
ATOM   2484  CB  SER A 192      43.100  52.550  38.320  1.00  0.00           C  
ATOM   2485  HB3 SER A 192      42.970  53.550  38.760  1.00  0.00           H  
ATOM   2486  HB2 SER A 192      43.990  52.060  38.700  1.00  0.00           H  
ATOM   2487  OG  SER A 192      41.990  51.770  38.550  1.00  0.00           O  
ATOM   2488  HG  SER A 192      41.840  51.620  39.490  1.00  0.00           H  
ATOM   2489  C   SER A 192      43.360  51.480  36.040  1.00  0.00           C  
ATOM   2490  O   SER A 192      42.460  51.040  35.390  1.00  0.00           O  
ATOM   2491  N   CYS A 193      44.590  50.910  35.990  1.00  0.00           N  
ATOM   2492  H   CYS A 193      45.380  51.330  36.470  1.00  0.00           H  
ATOM   2493  CA  CYS A 193      44.780  49.630  35.270  1.00  0.00           C  
ATOM   2494  HA  CYS A 193      43.880  49.040  35.400  1.00  0.00           H  
ATOM   2495  CB  CYS A 193      44.970  50.000  33.820  1.00  0.00           C  
ATOM   2496  HB3 CYS A 193      45.920  50.530  33.790  1.00  0.00           H  
ATOM   2497  HB2 CYS A 193      44.160  50.670  33.500  1.00  0.00           H  
ATOM   2498  SG  CYS A 193      44.790  48.790  32.570  1.00  0.00           S  
ATOM   2499  C   CYS A 193      45.890  48.750  35.810  1.00  0.00           C  
ATOM   2500  O   CYS A 193      46.590  49.240  36.720  1.00  0.00           O  
ATOM   2501  N   GLN A 194      45.970  47.510  35.460  1.00  0.00           N  
ATOM   2502  H   GLN A 194      45.300  47.230  34.750  1.00  0.00           H  
ATOM   2503  CA  GLN A 194      46.970  46.610  36.090  1.00  0.00           C  
ATOM   2504  HA  GLN A 194      46.610  46.440  37.110  1.00  0.00           H  
ATOM   2505  CB  GLN A 194      46.930  45.240  35.350  1.00  0.00           C  
ATOM   2506  HB3 GLN A 194      47.980  44.920  35.330  1.00  0.00           H  
ATOM   2507  HB2 GLN A 194      46.720  45.510  34.320  1.00  0.00           H  
ATOM   2508  CG  GLN A 194      45.890  44.170  35.820  1.00  0.00           C  
ATOM   2509  HG3 GLN A 194      46.150  43.830  36.820  1.00  0.00           H  
ATOM   2510  HG2 GLN A 194      46.040  43.320  35.140  1.00  0.00           H  
ATOM   2511  CD  GLN A 194      44.460  44.680  35.650  1.00  0.00           C  
ATOM   2512  OE1 GLN A 194      44.060  45.210  34.610  1.00  0.00           O  
ATOM   2513  NE2 GLN A 194      43.600  44.340  36.580  1.00  0.00           N  
ATOM   2514 HE21 GLN A 194      43.900  43.910  37.440  1.00  0.00           H  
ATOM   2515 HE22 GLN A 194      42.620  44.500  36.450  1.00  0.00           H  
ATOM   2516  C   GLN A 194      48.400  47.200  36.210  1.00  0.00           C  
ATOM   2517  O   GLN A 194      49.000  47.580  35.130  1.00  0.00           O  
ATOM   2518  N   GLY A 195      49.030  47.160  37.380  1.00  0.00           N  
ATOM   2519  H   GLY A 195      48.700  46.470  38.050  1.00  0.00           H  
ATOM   2520  CA  GLY A 195      50.230  47.900  37.600  1.00  0.00           C  
ATOM   2521  HA3 GLY A 195      50.790  48.050  36.680  1.00  0.00           H  
ATOM   2522  HA2 GLY A 195      50.840  47.230  38.210  1.00  0.00           H  
ATOM   2523  C   GLY A 195      49.990  49.240  38.400  1.00  0.00           C  
ATOM   2524  O   GLY A 195      50.970  49.720  38.900  1.00  0.00           O  
ATOM   2525  N   ASP A 196      48.750  49.720  38.660  1.00  0.00           N  
ATOM   2526  H   ASP A 196      47.960  49.290  38.210  1.00  0.00           H  
ATOM   2527  CA  ASP A 196      48.520  50.800  39.680  1.00  0.00           C  
ATOM   2528  HA  ASP A 196      49.420  51.400  39.760  1.00  0.00           H  
ATOM   2529  CB  ASP A 196      47.260  51.680  39.260  1.00  0.00           C  
ATOM   2530  HB3 ASP A 196      47.060  52.330  40.090  1.00  0.00           H  
ATOM   2531  HB2 ASP A 196      46.390  51.030  39.090  1.00  0.00           H  
ATOM   2532  CG  ASP A 196      47.390  52.590  38.030  1.00  0.00           C  
ATOM   2533  OD1 ASP A 196      48.470  53.140  37.880  1.00  0.00           O  
ATOM   2534  OD2 ASP A 196      46.460  52.760  37.240  1.00  0.00           O  
ATOM   2535  C   ASP A 196      48.220  50.300  41.120  1.00  0.00           C  
ATOM   2536  O   ASP A 196      48.080  51.170  41.940  1.00  0.00           O  
ATOM   2537  N   SER A 197      48.340  48.990  41.440  1.00  0.00           N  
ATOM   2538  H   SER A 197      48.630  48.390  40.680  1.00  0.00           H  
ATOM   2539  CA  SER A 197      47.980  48.430  42.750  1.00  0.00           C  
ATOM   2540  HA  SER A 197      46.900  48.300  42.790  1.00  0.00           H  
ATOM   2541  CB  SER A 197      48.480  46.980  42.910  1.00  0.00           C  
ATOM   2542  HB3 SER A 197      49.570  46.930  43.020  1.00  0.00           H  
ATOM   2543  HB2 SER A 197      48.170  46.380  42.050  1.00  0.00           H  
ATOM   2544  OG  SER A 197      47.950  46.410  44.060  1.00  0.00           O  
ATOM   2545  HG  SER A 197      48.360  45.540  44.110  1.00  0.00           H  
ATOM   2546  C   SER A 197      48.390  49.180  43.980  1.00  0.00           C  
ATOM   2547  O   SER A 197      49.620  49.430  44.180  1.00  0.00           O  
ATOM   2548  N   GLY A 198      47.490  49.600  44.860  1.00  0.00           N  
ATOM   2549  H   GLY A 198      46.480  49.510  44.790  1.00  0.00           H  
ATOM   2550  CA  GLY A 198      47.970  50.070  46.180  1.00  0.00           C  
ATOM   2551  HA3 GLY A 198      48.790  49.500  46.610  1.00  0.00           H  
ATOM   2552  HA2 GLY A 198      47.170  49.950  46.920  1.00  0.00           H  
ATOM   2553  C   GLY A 198      48.360  51.560  46.170  1.00  0.00           C  
ATOM   2554  O   GLY A 198      48.750  52.120  47.200  1.00  0.00           O  
ATOM   2555  N   GLY A 199      48.210  52.230  45.040  1.00  0.00           N  
ATOM   2556  H   GLY A 199      47.750  51.690  44.320  1.00  0.00           H  
ATOM   2557  CA  GLY A 199      48.470  53.650  44.850  1.00  0.00           C  
ATOM   2558  HA3 GLY A 199      48.630  53.810  43.780  1.00  0.00           H  
ATOM   2559  HA2 GLY A 199      49.470  53.880  45.210  1.00  0.00           H  
ATOM   2560  C   GLY A 199      47.500  54.630  45.430  1.00  0.00           C  
ATOM   2561  O   GLY A 199      46.310  54.270  45.510  1.00  0.00           O  
ATOM   2562  N   PRO A 200      47.890  55.910  45.690  1.00  0.00           N  
ATOM   2563  CD  PRO A 200      49.250  56.520  45.680  1.00  0.00           C  
ATOM   2564  HD3 PRO A 200      49.610  56.700  44.660  1.00  0.00           H  
ATOM   2565  HD2 PRO A 200      49.980  55.970  46.250  1.00  0.00           H  
ATOM   2566  CG  PRO A 200      49.120  57.870  46.300  1.00  0.00           C  
ATOM   2567  HG3 PRO A 200      48.870  58.640  45.550  1.00  0.00           H  
ATOM   2568  HG2 PRO A 200      50.000  58.180  46.860  1.00  0.00           H  
ATOM   2569  CB  PRO A 200      47.850  57.730  47.260  1.00  0.00           C  
ATOM   2570  HB3 PRO A 200      47.380  58.700  47.370  1.00  0.00           H  
ATOM   2571  HB2 PRO A 200      48.070  57.230  48.200  1.00  0.00           H  
ATOM   2572  CA  PRO A 200      47.040  56.830  46.380  1.00  0.00           C  
ATOM   2573  HA  PRO A 200      46.430  56.230  47.050  1.00  0.00           H  
ATOM   2574  C   PRO A 200      46.110  57.710  45.460  1.00  0.00           C  
ATOM   2575  O   PRO A 200      46.470  58.070  44.290  1.00  0.00           O  
ATOM   2576  N   VAL A 201      44.960  58.120  46.020  1.00  0.00           N  
ATOM   2577  H   VAL A 201      44.750  57.720  46.930  1.00  0.00           H  
ATOM   2578  CA  VAL A 201      44.090  59.180  45.500  1.00  0.00           C  
ATOM   2579  HA  VAL A 201      44.580  59.630  44.640  1.00  0.00           H  
ATOM   2580  CB  VAL A 201      42.790  58.650  44.860  1.00  0.00           C  
ATOM   2581  HB  VAL A 201      43.160  58.040  44.030  1.00  0.00           H  
ATOM   2582  CG1 VAL A 201      42.020  57.730  45.760  1.00  0.00           C  
ATOM   2583 HG11 VAL A 201      42.560  56.800  45.890  1.00  0.00           H  
ATOM   2584 HG12 VAL A 201      41.880  58.250  46.710  1.00  0.00           H  
ATOM   2585 HG13 VAL A 201      41.160  57.350  45.210  1.00  0.00           H  
ATOM   2586  CG2 VAL A 201      41.870  59.700  44.250  1.00  0.00           C  
ATOM   2587 HG21 VAL A 201      41.550  60.410  45.010  1.00  0.00           H  
ATOM   2588 HG22 VAL A 201      42.370  60.200  43.420  1.00  0.00           H  
ATOM   2589 HG23 VAL A 201      41.040  59.210  43.740  1.00  0.00           H  
ATOM   2590  C   VAL A 201      43.870  60.350  46.570  1.00  0.00           C  
ATOM   2591  O   VAL A 201      43.820  60.090  47.710  1.00  0.00           O  
ATOM   2592  N   VAL A 202      43.820  61.580  46.000  1.00  0.00           N  
ATOM   2593  H   VAL A 202      43.810  61.710  44.990  1.00  0.00           H  
ATOM   2594  CA  VAL A 202      44.000  62.800  46.780  1.00  0.00           C  
ATOM   2595  HA  VAL A 202      43.610  62.580  47.780  1.00  0.00           H  
ATOM   2596  CB  VAL A 202      45.480  63.170  46.880  1.00  0.00           C  
ATOM   2597  HB  VAL A 202      45.810  63.430  45.870  1.00  0.00           H  
ATOM   2598  CG1 VAL A 202      45.790  64.310  47.820  1.00  0.00           C  
ATOM   2599 HG11 VAL A 202      46.750  64.770  47.580  1.00  0.00           H  
ATOM   2600 HG12 VAL A 202      45.120  65.140  47.620  1.00  0.00           H  
ATOM   2601 HG13 VAL A 202      45.920  63.960  48.850  1.00  0.00           H  
ATOM   2602  CG2 VAL A 202      46.350  61.970  47.270  1.00  0.00           C  
ATOM   2603 HG21 VAL A 202      46.190  61.200  46.530  1.00  0.00           H  
ATOM   2604 HG22 VAL A 202      47.360  62.350  47.130  1.00  0.00           H  
ATOM   2605 HG23 VAL A 202      46.120  61.580  48.260  1.00  0.00           H  
ATOM   2606  C   VAL A 202      43.200  63.990  46.220  1.00  0.00           C  
ATOM   2607  O   VAL A 202      43.070  64.160  45.030  1.00  0.00           O  
ATOM   2608  N   CYS A 203      42.540  64.730  47.130  1.00  0.00           N  
ATOM   2609  H   CYS A 203      42.660  64.540  48.110  1.00  0.00           H  
ATOM   2610  CA  CYS A 203      41.760  65.930  46.790  1.00  0.00           C  
ATOM   2611  HA  CYS A 203      42.260  66.530  46.040  1.00  0.00           H  
ATOM   2612  CB  CYS A 203      40.380  65.600  46.190  1.00  0.00           C  
ATOM   2613  HB3 CYS A 203      40.440  65.720  45.110  1.00  0.00           H  
ATOM   2614  HB2 CYS A 203      39.610  66.320  46.460  1.00  0.00           H  
ATOM   2615  SG  CYS A 203      39.700  63.980  46.610  1.00  0.00           S  
ATOM   2616  C   CYS A 203      41.680  66.830  47.990  1.00  0.00           C  
ATOM   2617  O   CYS A 203      41.580  66.310  49.110  1.00  0.00           O  
ATOM   2618  N   SER A 204      41.790  68.160  47.750  1.00  0.00           N  
ATOM   2619  H   SER A 204      41.870  68.340  46.760  1.00  0.00           H  
ATOM   2620  CA  SER A 204      41.870  69.160  48.770  1.00  0.00           C  
ATOM   2621  HA  SER A 204      41.990  70.100  48.230  1.00  0.00           H  
ATOM   2622  CB  SER A 204      40.560  69.250  49.590  1.00  0.00           C  
ATOM   2623  HB3 SER A 204      40.660  68.370  50.230  1.00  0.00           H  
ATOM   2624  HB2 SER A 204      39.660  68.950  49.060  1.00  0.00           H  
ATOM   2625  OG  SER A 204      40.290  70.400  50.320  1.00  0.00           O  
ATOM   2626  HG  SER A 204      41.170  70.670  50.600  1.00  0.00           H  
ATOM   2627  C   SER A 204      43.090  68.970  49.680  1.00  0.00           C  
ATOM   2628  O   SER A 204      43.000  69.120  50.860  1.00  0.00           O  
ATOM   2629  N   GLY A 205      44.240  68.690  49.070  1.00  0.00           N  
ATOM   2630  H   GLY A 205      44.210  68.580  48.070  1.00  0.00           H  
ATOM   2631  CA  GLY A 205      45.470  68.460  49.860  1.00  0.00           C  
ATOM   2632  HA3 GLY A 205      45.680  69.350  50.440  1.00  0.00           H  
ATOM   2633  HA2 GLY A 205      46.220  68.260  49.100  1.00  0.00           H  
ATOM   2634  C   GLY A 205      45.510  67.300  50.820  1.00  0.00           C  
ATOM   2635  O   GLY A 205      46.300  67.260  51.770  1.00  0.00           O  
ATOM   2636  N   LYS A 206      44.570  66.380  50.630  1.00  0.00           N  
ATOM   2637  H   LYS A 206      44.030  66.360  49.790  1.00  0.00           H  
ATOM   2638  CA  LYS A 206      44.360  65.270  51.600  1.00  0.00           C  
ATOM   2639  HA  LYS A 206      45.280  65.190  52.180  1.00  0.00           H  
ATOM   2640  CB  LYS A 206      43.240  65.590  52.580  1.00  0.00           C  
ATOM   2641  HB3 LYS A 206      43.270  64.740  53.250  1.00  0.00           H  
ATOM   2642  HB2 LYS A 206      42.310  65.530  52.030  1.00  0.00           H  
ATOM   2643  CG  LYS A 206      43.420  66.890  53.340  1.00  0.00           C  
ATOM   2644  HG3 LYS A 206      44.080  67.540  52.780  1.00  0.00           H  
ATOM   2645  HG2 LYS A 206      43.870  66.690  54.310  1.00  0.00           H  
ATOM   2646  CD  LYS A 206      42.140  67.530  53.650  1.00  0.00           C  
ATOM   2647  HD3 LYS A 206      41.620  66.900  54.380  1.00  0.00           H  
ATOM   2648  HD2 LYS A 206      41.550  67.570  52.740  1.00  0.00           H  
ATOM   2649  CE  LYS A 206      42.300  68.900  54.350  1.00  0.00           C  
ATOM   2650  HE3 LYS A 206      42.920  69.540  53.710  1.00  0.00           H  
ATOM   2651  HE2 LYS A 206      42.790  68.910  55.330  1.00  0.00           H  
ATOM   2652  NZ  LYS A 206      40.950  69.570  54.440  1.00  0.00           N  
ATOM   2653  HZ1 LYS A 206      40.190  68.970  54.740  1.00  0.00           H  
ATOM   2654  HZ2 LYS A 206      40.840  70.390  55.010  1.00  0.00           H  
ATOM   2655  HZ3 LYS A 206      40.690  69.870  53.510  1.00  0.00           H  
ATOM   2656  C   LYS A 206      44.080  63.880  50.930  1.00  0.00           C  
ATOM   2657  O   LYS A 206      43.460  63.760  49.860  1.00  0.00           O  
ATOM   2658  N   LEU A 207      44.490  62.860  51.670  1.00  0.00           N  
ATOM   2659  H   LEU A 207      44.870  63.080  52.580  1.00  0.00           H  
ATOM   2660  CA  LEU A 207      44.630  61.510  51.210  1.00  0.00           C  
ATOM   2661  HA  LEU A 207      44.810  61.370  50.140  1.00  0.00           H  
ATOM   2662  CB  LEU A 207      45.760  60.910  52.010  1.00  0.00           C  
ATOM   2663  HB3 LEU A 207      45.480  60.830  53.060  1.00  0.00           H  
ATOM   2664  HB2 LEU A 207      46.570  61.610  51.860  1.00  0.00           H  
ATOM   2665  CG  LEU A 207      46.190  59.470  51.560  1.00  0.00           C  
ATOM   2666  HG  LEU A 207      45.340  58.840  51.800  1.00  0.00           H  
ATOM   2667  CD1 LEU A 207      46.580  59.260  50.060  1.00  0.00           C  
ATOM   2668 HD11 LEU A 207      45.800  59.700  49.430  1.00  0.00           H  
ATOM   2669 HD12 LEU A 207      47.480  59.720  49.670  1.00  0.00           H  
ATOM   2670 HD13 LEU A 207      46.790  58.210  49.860  1.00  0.00           H  
ATOM   2671  CD2 LEU A 207      47.300  58.950  52.510  1.00  0.00           C  
ATOM   2672 HD21 LEU A 207      47.590  57.950  52.180  1.00  0.00           H  
ATOM   2673 HD22 LEU A 207      48.160  59.610  52.590  1.00  0.00           H  
ATOM   2674 HD23 LEU A 207      46.810  58.920  53.480  1.00  0.00           H  
ATOM   2675  C   LEU A 207      43.350  60.720  51.460  1.00  0.00           C  
ATOM   2676  O   LEU A 207      43.280  59.910  52.390  1.00  0.00           O  
ATOM   2677  N   GLN A 208      42.370  60.910  50.590  1.00  0.00           N  
ATOM   2678  H   GLN A 208      42.560  61.630  49.910  1.00  0.00           H  
ATOM   2679  CA  GLN A 208      41.080  60.260  50.610  1.00  0.00           C  
ATOM   2680  HA  GLN A 208      40.620  60.340  51.600  1.00  0.00           H  
ATOM   2681  CB  GLN A 208      40.080  60.970  49.700  1.00  0.00           C  
ATOM   2682  HB3 GLN A 208      39.190  60.370  49.510  1.00  0.00           H  
ATOM   2683  HB2 GLN A 208      40.660  61.040  48.780  1.00  0.00           H  
ATOM   2684  CG  GLN A 208      39.650  62.440  50.050  1.00  0.00           C  
ATOM   2685  HG3 GLN A 208      39.150  62.940  49.210  1.00  0.00           H  
ATOM   2686  HG2 GLN A 208      40.500  63.080  50.290  1.00  0.00           H  
ATOM   2687  CD  GLN A 208      38.810  62.450  51.280  1.00  0.00           C  
ATOM   2688  OE1 GLN A 208      38.310  61.480  51.770  1.00  0.00           O  
ATOM   2689  NE2 GLN A 208      38.510  63.620  51.700  1.00  0.00           N  
ATOM   2690 HE21 GLN A 208      38.970  64.420  51.280  1.00  0.00           H  
ATOM   2691 HE22 GLN A 208      38.010  63.680  52.570  1.00  0.00           H  
ATOM   2692  C   GLN A 208      41.130  58.730  50.280  1.00  0.00           C  
ATOM   2693  O   GLN A 208      40.240  58.010  50.620  1.00  0.00           O  
ATOM   2694  N   GLY A 209      42.090  58.250  49.540  1.00  0.00           N  
ATOM   2695  H   GLY A 209      42.920  58.770  49.280  1.00  0.00           H  
ATOM   2696  CA  GLY A 209      42.100  56.790  49.180  1.00  0.00           C  
ATOM   2697  HA3 GLY A 209      41.310  56.570  48.460  1.00  0.00           H  
ATOM   2698  HA2 GLY A 209      41.710  56.240  50.030  1.00  0.00           H  
ATOM   2699  C   GLY A 209      43.310  56.130  48.650  1.00  0.00           C  
ATOM   2700  O   GLY A 209      44.340  56.720  48.410  1.00  0.00           O  
ATOM   2701  N   ILE A 210      43.140  54.810  48.450  1.00  0.00           N  
ATOM   2702  H   ILE A 210      42.330  54.410  48.910  1.00  0.00           H  
ATOM   2703  CA  ILE A 210      44.080  53.910  47.780  1.00  0.00           C  
ATOM   2704  HA  ILE A 210      44.650  54.630  47.170  1.00  0.00           H  
ATOM   2705  CB  ILE A 210      45.030  53.150  48.730  1.00  0.00           C  
ATOM   2706  HB  ILE A 210      45.480  52.360  48.140  1.00  0.00           H  
ATOM   2707  CG2 ILE A 210      46.080  54.060  49.310  1.00  0.00           C  
ATOM   2708 HG21 ILE A 210      45.690  54.800  50.000  1.00  0.00           H  
ATOM   2709 HG22 ILE A 210      46.790  53.540  49.950  1.00  0.00           H  
ATOM   2710 HG23 ILE A 210      46.510  54.560  48.440  1.00  0.00           H  
ATOM   2711  CG1 ILE A 210      44.250  52.370  49.890  1.00  0.00           C  
ATOM   2712 HG13 ILE A 210      44.790  51.490  50.240  1.00  0.00           H  
ATOM   2713 HG12 ILE A 210      43.450  51.880  49.330  1.00  0.00           H  
ATOM   2714  CD1 ILE A 210      43.700  53.190  51.050  1.00  0.00           C  
ATOM   2715 HD11 ILE A 210      44.520  53.630  51.630  1.00  0.00           H  
ATOM   2716 HD12 ILE A 210      43.050  54.000  50.720  1.00  0.00           H  
ATOM   2717 HD13 ILE A 210      43.180  52.500  51.710  1.00  0.00           H  
ATOM   2718  C   ILE A 210      43.370  52.930  46.860  1.00  0.00           C  
ATOM   2719  O   ILE A 210      42.260  52.520  47.170  1.00  0.00           O  
ATOM   2720  N   VAL A 211      44.040  52.540  45.760  1.00  0.00           N  
ATOM   2721  H   VAL A 211      44.870  53.070  45.560  1.00  0.00           H  
ATOM   2722  CA  VAL A 211      43.610  51.600  44.740  1.00  0.00           C  
ATOM   2723  HA  VAL A 211      42.750  51.970  44.180  1.00  0.00           H  
ATOM   2724  CB  VAL A 211      44.730  51.390  43.670  1.00  0.00           C  
ATOM   2725  HB  VAL A 211      45.700  51.230  44.140  1.00  0.00           H  
ATOM   2726  CG1 VAL A 211      44.540  50.130  42.850  1.00  0.00           C  
ATOM   2727 HG11 VAL A 211      45.280  50.160  42.050  1.00  0.00           H  
ATOM   2728 HG12 VAL A 211      44.740  49.290  43.500  1.00  0.00           H  
ATOM   2729 HG13 VAL A 211      43.510  50.100  42.490  1.00  0.00           H  
ATOM   2730  CG2 VAL A 211      44.850  52.600  42.700  1.00  0.00           C  
ATOM   2731 HG21 VAL A 211      45.270  53.430  43.270  1.00  0.00           H  
ATOM   2732 HG22 VAL A 211      45.470  52.230  41.890  1.00  0.00           H  
ATOM   2733 HG23 VAL A 211      43.860  52.810  42.280  1.00  0.00           H  
ATOM   2734  C   VAL A 211      43.240  50.240  45.440  1.00  0.00           C  
ATOM   2735  O   VAL A 211      43.980  49.710  46.260  1.00  0.00           O  
ATOM   2736  N   SER A 212      42.040  49.750  45.100  1.00  0.00           N  
ATOM   2737  H   SER A 212      41.400  50.420  44.730  1.00  0.00           H  
ATOM   2738  CA  SER A 212      41.510  48.490  45.620  1.00  0.00           C  
ATOM   2739  HA  SER A 212      42.220  48.030  46.310  1.00  0.00           H  
ATOM   2740  CB  SER A 212      40.270  48.750  46.490  1.00  0.00           C  
ATOM   2741  HB3 SER A 212      39.420  49.180  45.960  1.00  0.00           H  
ATOM   2742  HB2 SER A 212      40.570  49.390  47.320  1.00  0.00           H  
ATOM   2743  OG  SER A 212      39.910  47.470  47.000  1.00  0.00           O  
ATOM   2744  HG  SER A 212      40.690  47.260  47.520  1.00  0.00           H  
ATOM   2745  C   SER A 212      41.210  47.450  44.530  1.00  0.00           C  
ATOM   2746  O   SER A 212      41.770  46.400  44.400  1.00  0.00           O  
ATOM   2747  N   TRP A 213      40.390  47.790  43.530  1.00  0.00           N  
ATOM   2748  H   TRP A 213      40.150  48.770  43.420  1.00  0.00           H  
ATOM   2749  CA  TRP A 213      40.050  46.970  42.420  1.00  0.00           C  
ATOM   2750  HA  TRP A 213      40.980  46.560  42.030  1.00  0.00           H  
ATOM   2751  CB  TRP A 213      39.180  45.760  42.770  1.00  0.00           C  
ATOM   2752  HB3 TRP A 213      39.850  45.120  43.350  1.00  0.00           H  
ATOM   2753  HB2 TRP A 213      38.950  45.150  41.890  1.00  0.00           H  
ATOM   2754  CG  TRP A 213      38.010  46.080  43.570  1.00  0.00           C  
ATOM   2755  CD1 TRP A 213      37.910  46.130  44.920  1.00  0.00           C  
ATOM   2756  HD1 TRP A 213      38.770  46.000  45.560  1.00  0.00           H  
ATOM   2757  NE1 TRP A 213      36.650  46.420  45.310  1.00  0.00           N  
ATOM   2758  HE1 TRP A 213      36.350  46.340  46.270  1.00  0.00           H  
ATOM   2759  CE2 TRP A 213      35.810  46.380  44.200  1.00  0.00           C  
ATOM   2760  CZ2 TRP A 213      34.450  46.400  44.150  1.00  0.00           C  
ATOM   2761  HZ2 TRP A 213      33.920  46.510  45.090  1.00  0.00           H  
ATOM   2762  CH2 TRP A 213      33.810  46.320  42.870  1.00  0.00           C  
ATOM   2763  HH2 TRP A 213      32.740  46.420  42.780  1.00  0.00           H  
ATOM   2764  CZ3 TRP A 213      34.620  46.290  41.730  1.00  0.00           C  
ATOM   2765  HZ3 TRP A 213      34.040  46.240  40.820  1.00  0.00           H  
ATOM   2766  CE3 TRP A 213      35.990  46.230  41.830  1.00  0.00           C  
ATOM   2767  HE3 TRP A 213      36.500  46.100  40.890  1.00  0.00           H  
ATOM   2768  CD2 TRP A 213      36.690  46.230  43.040  1.00  0.00           C  
ATOM   2769  C   TRP A 213      39.500  47.850  41.220  1.00  0.00           C  
ATOM   2770  O   TRP A 213      39.650  49.090  41.340  1.00  0.00           O  
ATOM   2771  N   GLY A 214      38.890  47.240  40.210  1.00  0.00           N  
ATOM   2772  H   GLY A 214      38.770  46.240  40.290  1.00  0.00           H  
ATOM   2773  CA  GLY A 214      38.330  47.760  38.860  1.00  0.00           C  
ATOM   2774  HA3 GLY A 214      39.020  48.420  38.330  1.00  0.00           H  
ATOM   2775  HA2 GLY A 214      37.410  48.330  39.010  1.00  0.00           H  
ATOM   2776  C   GLY A 214      37.710  46.680  37.980  1.00  0.00           C  
ATOM   2777  O   GLY A 214      37.530  45.570  38.420  1.00  0.00           O  
ATOM   2778  N   SER A 215      37.390  46.970  36.760  1.00  0.00           N  
ATOM   2779  H   SER A 215      37.560  47.920  36.460  1.00  0.00           H  
ATOM   2780  CA  SER A 215      36.880  46.100  35.740  1.00  0.00           C  
ATOM   2781  HA  SER A 215      37.340  45.150  35.970  1.00  0.00           H  
ATOM   2782  CB  SER A 215      35.440  45.890  35.900  1.00  0.00           C  
ATOM   2783  HB3 SER A 215      34.950  46.860  35.960  1.00  0.00           H  
ATOM   2784  HB2 SER A 215      35.310  45.460  36.880  1.00  0.00           H  
ATOM   2785  OG  SER A 215      34.810  45.130  34.920  1.00  0.00           O  
ATOM   2786  HG  SER A 215      35.460  44.450  34.690  1.00  0.00           H  
ATOM   2787  C   SER A 215      37.330  46.390  34.350  1.00  0.00           C  
ATOM   2788  O   SER A 215      36.760  47.340  33.820  1.00  0.00           O  
ATOM   2789  N   GLY A 216      38.390  45.770  33.810  1.00  0.00           N  
ATOM   2790  H   GLY A 216      38.690  45.000  34.390  1.00  0.00           H  
ATOM   2791  CA  GLY A 216      38.720  45.780  32.360  1.00  0.00           C  
ATOM   2792  HA3 GLY A 216      37.750  45.710  31.870  1.00  0.00           H  
ATOM   2793  HA2 GLY A 216      39.370  44.950  32.060  1.00  0.00           H  
ATOM   2794  C   GLY A 216      39.360  47.050  31.810  1.00  0.00           C  
ATOM   2795  O   GLY A 216      39.690  47.030  30.640  1.00  0.00           O  
ATOM   2796  N   CYS A 217      39.700  48.030  32.640  1.00  0.00           N  
ATOM   2797  H   CYS A 217      39.550  47.800  33.610  1.00  0.00           H  
ATOM   2798  CA  CYS A 217      40.340  49.370  32.350  1.00  0.00           C  
ATOM   2799  HA  CYS A 217      40.400  49.960  33.270  1.00  0.00           H  
ATOM   2800  CB  CYS A 217      41.770  49.080  31.880  1.00  0.00           C  
ATOM   2801  HB3 CYS A 217      42.230  50.040  31.640  1.00  0.00           H  
ATOM   2802  HB2 CYS A 217      41.750  48.490  30.960  1.00  0.00           H  
ATOM   2803  SG  CYS A 217      42.890  48.110  32.950  1.00  0.00           S  
ATOM   2804  C   CYS A 217      39.600  50.200  31.300  1.00  0.00           C  
ATOM   2805  O   CYS A 217      39.410  49.730  30.160  1.00  0.00           O  
ATOM   2806  N   ALA A 218      39.440  51.460  31.620  1.00  0.00           N  
ATOM   2807  H   ALA A 218      39.550  51.740  32.600  1.00  0.00           H  
ATOM   2808  CA  ALA A 218      38.760  52.450  30.730  1.00  0.00           C  
ATOM   2809  HA  ALA A 218      38.470  53.320  31.320  1.00  0.00           H  
ATOM   2810  CB  ALA A 218      39.870  52.910  29.770  1.00  0.00           C  
ATOM   2811  HB1 ALA A 218      40.720  53.270  30.330  1.00  0.00           H  
ATOM   2812  HB2 ALA A 218      40.150  52.120  29.070  1.00  0.00           H  
ATOM   2813  HB3 ALA A 218      39.530  53.720  29.120  1.00  0.00           H  
ATOM   2814  C   ALA A 218      37.430  52.000  30.050  1.00  0.00           C  
ATOM   2815  O   ALA A 218      36.980  52.800  29.260  1.00  0.00           O  
ATOM   2816  N   GLN A 219      36.870  50.830  30.210  1.00  0.00           N  
ATOM   2817  H   GLN A 219      37.450  50.190  30.740  1.00  0.00           H  
ATOM   2818  CA  GLN A 219      35.530  50.290  29.830  1.00  0.00           C  
ATOM   2819  HA  GLN A 219      35.550  50.310  28.730  1.00  0.00           H  
ATOM   2820  CB  GLN A 219      35.310  48.830  30.240  1.00  0.00           C  
ATOM   2821  HB3 GLN A 219      34.280  48.580  29.980  1.00  0.00           H  
ATOM   2822  HB2 GLN A 219      35.460  48.840  31.320  1.00  0.00           H  
ATOM   2823  CG  GLN A 219      36.270  47.800  29.580  1.00  0.00           C  
ATOM   2824  HG3 GLN A 219      37.250  47.790  30.030  1.00  0.00           H  
ATOM   2825  HG2 GLN A 219      36.280  48.120  28.540  1.00  0.00           H  
ATOM   2826  CD  GLN A 219      35.750  46.370  29.570  1.00  0.00           C  
ATOM   2827  OE1 GLN A 219      34.690  46.040  30.060  1.00  0.00           O  
ATOM   2828  NE2 GLN A 219      36.480  45.480  28.940  1.00  0.00           N  
ATOM   2829 HE21 GLN A 219      37.220  45.660  28.280  1.00  0.00           H  
ATOM   2830 HE22 GLN A 219      36.160  44.520  29.030  1.00  0.00           H  
ATOM   2831  C   GLN A 219      34.420  51.130  30.430  1.00  0.00           C  
ATOM   2832  O   GLN A 219      34.590  51.650  31.520  1.00  0.00           O  
ATOM   2833  N   LYS A 220      33.390  51.410  29.610  1.00  0.00           N  
ATOM   2834  H   LYS A 220      33.410  50.880  28.740  1.00  0.00           H  
ATOM   2835  CA  LYS A 220      32.330  52.380  29.940  1.00  0.00           C  
ATOM   2836  HA  LYS A 220      32.740  53.300  30.380  1.00  0.00           H  
ATOM   2837  CB  LYS A 220      31.650  52.730  28.600  1.00  0.00           C  
ATOM   2838  HB3 LYS A 220      31.220  51.910  28.030  1.00  0.00           H  
ATOM   2839  HB2 LYS A 220      32.430  53.150  27.960  1.00  0.00           H  
ATOM   2840  CG  LYS A 220      30.520  53.750  28.710  1.00  0.00           C  
ATOM   2841  HG3 LYS A 220      30.870  54.630  29.240  1.00  0.00           H  
ATOM   2842  HG2 LYS A 220      29.640  53.320  29.180  1.00  0.00           H  
ATOM   2843  CD  LYS A 220      30.060  54.260  27.360  1.00  0.00           C  
ATOM   2844  HD3 LYS A 220      29.740  53.370  26.810  1.00  0.00           H  
ATOM   2845  HD2 LYS A 220      30.850  54.780  26.820  1.00  0.00           H  
ATOM   2846  CE  LYS A 220      28.920  55.350  27.440  1.00  0.00           C  
ATOM   2847  HE3 LYS A 220      29.250  56.170  28.080  1.00  0.00           H  
ATOM   2848  HE2 LYS A 220      28.030  54.960  27.930  1.00  0.00           H  
ATOM   2849  NZ  LYS A 220      28.530  55.960  26.190  1.00  0.00           N  
ATOM   2850  HZ1 LYS A 220      28.040  56.820  26.410  1.00  0.00           H  
ATOM   2851  HZ2 LYS A 220      29.270  56.190  25.540  1.00  0.00           H  
ATOM   2852  HZ3 LYS A 220      27.910  55.430  25.580  1.00  0.00           H  
ATOM   2853  C   LYS A 220      31.370  51.850  31.030  1.00  0.00           C  
ATOM   2854  O   LYS A 220      31.140  50.680  31.020  1.00  0.00           O  
ATOM   2855  N   ASN A 221      30.860  52.660  31.950  1.00  0.00           N  
ATOM   2856  H   ASN A 221      30.900  53.660  31.840  1.00  0.00           H  
ATOM   2857  CA  ASN A 221      30.200  52.290  33.170  1.00  0.00           C  
ATOM   2858  HA  ASN A 221      30.060  53.230  33.690  1.00  0.00           H  
ATOM   2859  CB  ASN A 221      28.820  51.820  32.830  1.00  0.00           C  
ATOM   2860  HB3 ASN A 221      28.910  50.830  32.380  1.00  0.00           H  
ATOM   2861  HB2 ASN A 221      28.410  52.530  32.120  1.00  0.00           H  
ATOM   2862  CG  ASN A 221      27.970  51.740  34.130  1.00  0.00           C  
ATOM   2863  OD1 ASN A 221      27.930  52.590  34.980  1.00  0.00           O  
ATOM   2864  ND2 ASN A 221      27.250  50.670  34.240  1.00  0.00           N  
ATOM   2865 HD21 ASN A 221      27.160  50.100  33.410  1.00  0.00           H  
ATOM   2866 HD22 ASN A 221      26.670  50.610  35.070  1.00  0.00           H  
ATOM   2867  C   ASN A 221      31.030  51.270  34.080  1.00  0.00           C  
ATOM   2868  O   ASN A 221      30.420  50.460  34.730  1.00  0.00           O  
ATOM   2869  N   LYS A 222      32.360  51.270  34.080  1.00  0.00           N  
ATOM   2870  H   LYS A 222      32.820  52.060  33.630  1.00  0.00           H  
ATOM   2871  CA  LYS A 222      33.200  50.320  34.850  1.00  0.00           C  
ATOM   2872  HA  LYS A 222      32.720  49.870  35.710  1.00  0.00           H  
ATOM   2873  CB  LYS A 222      33.480  49.090  33.920  1.00  0.00           C  
ATOM   2874  HB3 LYS A 222      34.310  48.500  34.290  1.00  0.00           H  
ATOM   2875  HB2 LYS A 222      33.740  49.560  32.970  1.00  0.00           H  
ATOM   2876  CG  LYS A 222      32.270  48.130  33.720  1.00  0.00           C  
ATOM   2877  HG3 LYS A 222      32.660  47.360  33.050  1.00  0.00           H  
ATOM   2878  HG2 LYS A 222      31.490  48.710  33.210  1.00  0.00           H  
ATOM   2879  CD  LYS A 222      31.830  47.580  35.060  1.00  0.00           C  
ATOM   2880  HD3 LYS A 222      31.680  48.250  35.910  1.00  0.00           H  
ATOM   2881  HD2 LYS A 222      32.540  46.790  35.230  1.00  0.00           H  
ATOM   2882  CE  LYS A 222      30.440  46.950  35.000  1.00  0.00           C  
ATOM   2883  HE3 LYS A 222      30.410  46.360  35.910  1.00  0.00           H  
ATOM   2884  HE2 LYS A 222      30.390  46.410  34.050  1.00  0.00           H  
ATOM   2885  NZ  LYS A 222      29.310  47.990  34.950  1.00  0.00           N  
ATOM   2886  HZ1 LYS A 222      29.650  48.890  34.640  1.00  0.00           H  
ATOM   2887  HZ2 LYS A 222      28.560  47.630  34.370  1.00  0.00           H  
ATOM   2888  HZ3 LYS A 222      28.870  48.040  35.860  1.00  0.00           H  
ATOM   2889  C   LYS A 222      34.470  50.940  35.460  1.00  0.00           C  
ATOM   2890  O   LYS A 222      35.510  50.350  35.390  1.00  0.00           O  
ATOM   2891  N   PRO A 223      34.380  52.110  36.090  1.00  0.00           N  
ATOM   2892  CD  PRO A 223      33.080  52.700  36.470  1.00  0.00           C  
ATOM   2893  HD3 PRO A 223      32.460  51.940  36.940  1.00  0.00           H  
ATOM   2894  HD2 PRO A 223      32.530  53.050  35.590  1.00  0.00           H  
ATOM   2895  CG  PRO A 223      33.320  53.800  37.520  1.00  0.00           C  
ATOM   2896  HG3 PRO A 223      33.170  53.310  38.480  1.00  0.00           H  
ATOM   2897  HG2 PRO A 223      32.650  54.660  37.600  1.00  0.00           H  
ATOM   2898  CB  PRO A 223      34.790  54.250  37.240  1.00  0.00           C  
ATOM   2899  HB3 PRO A 223      35.270  54.650  38.140  1.00  0.00           H  
ATOM   2900  HB2 PRO A 223      34.790  55.030  36.490  1.00  0.00           H  
ATOM   2901  CA  PRO A 223      35.460  52.890  36.810  1.00  0.00           C  
ATOM   2902  HA  PRO A 223      36.260  53.210  36.140  1.00  0.00           H  
ATOM   2903  C   PRO A 223      36.180  52.100  37.940  1.00  0.00           C  
ATOM   2904  O   PRO A 223      35.500  51.380  38.680  1.00  0.00           O  
ATOM   2905  N   GLY A 224      37.470  52.350  38.150  1.00  0.00           N  
ATOM   2906  H   GLY A 224      37.870  53.050  37.560  1.00  0.00           H  
ATOM   2907  CA  GLY A 224      38.280  51.830  39.200  1.00  0.00           C  
ATOM   2908  HA3 GLY A 224      39.290  52.220  39.100  1.00  0.00           H  
ATOM   2909  HA2 GLY A 224      38.180  50.780  38.940  1.00  0.00           H  
ATOM   2910  C   GLY A 224      37.730  52.160  40.620  1.00  0.00           C  
ATOM   2911  O   GLY A 224      37.210  53.310  40.830  1.00  0.00           O  
ATOM   2912  N   VAL A 225      37.830  51.260  41.640  1.00  0.00           N  
ATOM   2913  H   VAL A 225      38.160  50.350  41.380  1.00  0.00           H  
ATOM   2914  CA  VAL A 225      37.390  51.410  43.010  1.00  0.00           C  
ATOM   2915  HA  VAL A 225      36.840  52.350  43.100  1.00  0.00           H  
ATOM   2916  CB  VAL A 225      36.380  50.240  43.380  1.00  0.00           C  
ATOM   2917  HB  VAL A 225      36.890  49.300  43.130  1.00  0.00           H  
ATOM   2918  CG1 VAL A 225      35.970  50.350  44.820  1.00  0.00           C  
ATOM   2919 HG11 VAL A 225      35.410  51.270  45.000  1.00  0.00           H  
ATOM   2920 HG12 VAL A 225      35.280  49.530  44.990  1.00  0.00           H  
ATOM   2921 HG13 VAL A 225      36.730  50.190  45.580  1.00  0.00           H  
ATOM   2922  CG2 VAL A 225      35.090  50.420  42.530  1.00  0.00           C  
ATOM   2923 HG21 VAL A 225      34.420  49.560  42.540  1.00  0.00           H  
ATOM   2924 HG22 VAL A 225      34.600  51.360  42.790  1.00  0.00           H  
ATOM   2925 HG23 VAL A 225      35.420  50.690  41.530  1.00  0.00           H  
ATOM   2926  C   VAL A 225      38.550  51.380  44.070  1.00  0.00           C  
ATOM   2927  O   VAL A 225      39.590  50.680  44.000  1.00  0.00           O  
ATOM   2928  N   TYR A 226      38.310  52.180  45.110  1.00  0.00           N  
ATOM   2929  H   TYR A 226      37.410  52.650  45.170  1.00  0.00           H  
ATOM   2930  CA  TYR A 226      39.260  52.610  46.120  1.00  0.00           C  
ATOM   2931  HA  TYR A 226      40.150  51.980  46.060  1.00  0.00           H  
ATOM   2932  CB  TYR A 226      39.540  54.100  45.880  1.00  0.00           C  
ATOM   2933  HB3 TYR A 226      40.280  54.510  46.570  1.00  0.00           H  
ATOM   2934  HB2 TYR A 226      38.620  54.670  46.080  1.00  0.00           H  
ATOM   2935  CG  TYR A 226      40.030  54.450  44.450  1.00  0.00           C  
ATOM   2936  CD1 TYR A 226      41.420  54.650  44.250  1.00  0.00           C  
ATOM   2937  HD1 TYR A 226      42.060  54.550  45.110  1.00  0.00           H  
ATOM   2938  CE1 TYR A 226      41.860  54.890  42.970  1.00  0.00           C  
ATOM   2939  HE1 TYR A 226      42.930  54.820  42.810  1.00  0.00           H  
ATOM   2940  CZ  TYR A 226      41.010  54.980  41.900  1.00  0.00           C  
ATOM   2941  OH  TYR A 226      41.550  55.280  40.680  1.00  0.00           O  
ATOM   2942  HH  TYR A 226      41.000  54.990  39.950  1.00  0.00           H  
ATOM   2943  CE2 TYR A 226      39.680  54.990  42.070  1.00  0.00           C  
ATOM   2944  HE2 TYR A 226      38.950  55.190  41.300  1.00  0.00           H  
ATOM   2945  CD2 TYR A 226      39.210  54.670  43.380  1.00  0.00           C  
ATOM   2946  HD2 TYR A 226      38.180  54.740  43.670  1.00  0.00           H  
ATOM   2947  C   TYR A 226      38.770  52.460  47.550  1.00  0.00           C  
ATOM   2948  O   TYR A 226      37.580  52.680  47.830  1.00  0.00           O  
ATOM   2949  N   THR A 227      39.670  52.170  48.440  1.00  0.00           N  
ATOM   2950  H   THR A 227      40.600  52.090  48.060  1.00  0.00           H  
ATOM   2951  CA  THR A 227      39.470  52.020  49.850  1.00  0.00           C  
ATOM   2952  HA  THR A 227      38.520  51.500  49.890  1.00  0.00           H  
ATOM   2953  CB  THR A 227      40.450  51.160  50.620  1.00  0.00           C  
ATOM   2954  HB  THR A 227      41.410  51.690  50.570  1.00  0.00           H  
ATOM   2955  CG2 THR A 227      40.020  50.930  52.080  1.00  0.00           C  
ATOM   2956 HG21 THR A 227      40.710  50.230  52.540  1.00  0.00           H  
ATOM   2957 HG22 THR A 227      40.060  51.880  52.620  1.00  0.00           H  
ATOM   2958 HG23 THR A 227      39.000  50.540  52.050  1.00  0.00           H  
ATOM   2959  OG1 THR A 227      40.610  49.860  50.010  1.00  0.00           O  
ATOM   2960  HG1 THR A 227      41.220  49.270  50.480  1.00  0.00           H  
ATOM   2961  C   THR A 227      39.280  53.410  50.410  1.00  0.00           C  
ATOM   2962  O   THR A 227      40.040  54.350  50.170  1.00  0.00           O  
ATOM   2963  N   LYS A 228      38.190  53.670  51.220  1.00  0.00           N  
ATOM   2964  H   LYS A 228      37.580  52.880  51.390  1.00  0.00           H  
ATOM   2965  CA  LYS A 228      37.790  55.040  51.780  1.00  0.00           C  
ATOM   2966  HA  LYS A 228      38.060  55.720  50.970  1.00  0.00           H  
ATOM   2967  CB  LYS A 228      36.270  55.150  51.810  1.00  0.00           C  
ATOM   2968  HB3 LYS A 228      35.900  54.660  52.710  1.00  0.00           H  
ATOM   2969  HB2 LYS A 228      35.870  54.670  50.900  1.00  0.00           H  
ATOM   2970  CG  LYS A 228      35.810  56.640  51.880  1.00  0.00           C  
ATOM   2971  HG3 LYS A 228      36.270  57.120  51.010  1.00  0.00           H  
ATOM   2972  HG2 LYS A 228      36.150  57.090  52.810  1.00  0.00           H  
ATOM   2973  CD  LYS A 228      34.320  56.850  51.850  1.00  0.00           C  
ATOM   2974  HD3 LYS A 228      34.050  56.280  50.950  1.00  0.00           H  
ATOM   2975  HD2 LYS A 228      34.150  57.920  51.790  1.00  0.00           H  
ATOM   2976  CE  LYS A 228      33.710  56.170  53.090  1.00  0.00           C  
ATOM   2977  HE3 LYS A 228      33.920  56.750  53.990  1.00  0.00           H  
ATOM   2978  HE2 LYS A 228      34.070  55.150  53.180  1.00  0.00           H  
ATOM   2979  NZ  LYS A 228      32.240  56.040  53.020  1.00  0.00           N  
ATOM   2980  HZ1 LYS A 228      31.990  55.280  52.400  1.00  0.00           H  
ATOM   2981  HZ2 LYS A 228      31.840  55.830  53.920  1.00  0.00           H  
ATOM   2982  HZ3 LYS A 228      31.860  56.930  52.720  1.00  0.00           H  
ATOM   2983  C   LYS A 228      38.520  55.450  53.080  1.00  0.00           C  
ATOM   2984  O   LYS A 228      38.090  55.090  54.200  1.00  0.00           O  
ATOM   2985  N   VAL A 229      39.700  56.160  52.980  1.00  0.00           N  
ATOM   2986  H   VAL A 229      39.890  56.650  52.120  1.00  0.00           H  
ATOM   2987  CA  VAL A 229      40.480  56.560  54.230  1.00  0.00           C  
ATOM   2988  HA  VAL A 229      40.730  55.640  54.780  1.00  0.00           H  
ATOM   2989  CB  VAL A 229      41.830  57.310  53.850  1.00  0.00           C  
ATOM   2990  HB  VAL A 229      41.550  58.120  53.180  1.00  0.00           H  
ATOM   2991  CG1 VAL A 229      42.730  57.670  55.080  1.00  0.00           C  
ATOM   2992 HG11 VAL A 229      43.580  58.230  54.690  1.00  0.00           H  
ATOM   2993 HG12 VAL A 229      42.090  58.290  55.720  1.00  0.00           H  
ATOM   2994 HG13 VAL A 229      43.100  56.750  55.500  1.00  0.00           H  
ATOM   2995  CG2 VAL A 229      42.680  56.340  53.010  1.00  0.00           C  
ATOM   2996 HG21 VAL A 229      42.180  56.150  52.060  1.00  0.00           H  
ATOM   2997 HG22 VAL A 229      43.640  56.770  52.750  1.00  0.00           H  
ATOM   2998 HG23 VAL A 229      42.840  55.410  53.570  1.00  0.00           H  
ATOM   2999  C   VAL A 229      39.730  57.370  55.370  1.00  0.00           C  
ATOM   3000  O   VAL A 229      39.980  57.220  56.550  1.00  0.00           O  
ATOM   3001  N   CYS A 230      38.760  58.240  55.000  1.00  0.00           N  
ATOM   3002  H   CYS A 230      38.430  58.320  54.050  1.00  0.00           H  
ATOM   3003  CA  CYS A 230      38.020  58.980  56.050  1.00  0.00           C  
ATOM   3004  HA  CYS A 230      38.750  59.610  56.570  1.00  0.00           H  
ATOM   3005  CB  CYS A 230      36.910  59.900  55.350  1.00  0.00           C  
ATOM   3006  HB3 CYS A 230      37.490  60.510  54.640  1.00  0.00           H  
ATOM   3007  HB2 CYS A 230      36.670  60.560  56.190  1.00  0.00           H  
ATOM   3008  SG  CYS A 230      35.470  58.980  54.770  1.00  0.00           S  
ATOM   3009  C   CYS A 230      37.310  58.030  57.100  1.00  0.00           C  
ATOM   3010  O   CYS A 230      37.000  58.510  58.170  1.00  0.00           O  
ATOM   3011  N   ASN A 231      36.940  56.740  56.780  1.00  0.00           N  
ATOM   3012  H   ASN A 231      37.130  56.450  55.830  1.00  0.00           H  
ATOM   3013  CA  ASN A 231      36.420  55.820  57.840  1.00  0.00           C  
ATOM   3014  HA  ASN A 231      35.680  56.290  58.490  1.00  0.00           H  
ATOM   3015  CB  ASN A 231      35.800  54.630  57.100  1.00  0.00           C  
ATOM   3016  HB3 ASN A 231      35.770  53.810  57.830  1.00  0.00           H  
ATOM   3017  HB2 ASN A 231      36.500  54.220  56.360  1.00  0.00           H  
ATOM   3018  CG  ASN A 231      34.480  54.900  56.400  1.00  0.00           C  
ATOM   3019  OD1 ASN A 231      33.910  55.970  56.340  1.00  0.00           O  
ATOM   3020  ND2 ASN A 231      34.050  53.880  55.650  1.00  0.00           N  
ATOM   3021 HD21 ASN A 231      34.540  53.010  55.660  1.00  0.00           H  
ATOM   3022 HD22 ASN A 231      33.210  54.120  55.130  1.00  0.00           H  
ATOM   3023  C   ASN A 231      37.460  55.310  58.830  1.00  0.00           C  
ATOM   3024  O   ASN A 231      37.050  54.640  59.740  1.00  0.00           O  
ATOM   3025  N   TYR A 232      38.770  55.590  58.560  1.00  0.00           N  
ATOM   3026  H   TYR A 232      38.970  56.330  57.910  1.00  0.00           H  
ATOM   3027  CA  TYR A 232      39.880  54.980  59.280  1.00  0.00           C  
ATOM   3028  HA  TYR A 232      39.530  54.340  60.090  1.00  0.00           H  
ATOM   3029  CB  TYR A 232      40.640  54.080  58.310  1.00  0.00           C  
ATOM   3030  HB3 TYR A 232      41.300  53.570  59.030  1.00  0.00           H  
ATOM   3031  HB2 TYR A 232      41.210  54.640  57.570  1.00  0.00           H  
ATOM   3032  CG  TYR A 232      39.810  53.000  57.750  1.00  0.00           C  
ATOM   3033  CD1 TYR A 232      39.670  51.730  58.420  1.00  0.00           C  
ATOM   3034  HD1 TYR A 232      40.120  51.620  59.390  1.00  0.00           H  
ATOM   3035  CE1 TYR A 232      38.880  50.730  57.820  1.00  0.00           C  
ATOM   3036  HE1 TYR A 232      38.630  49.750  58.230  1.00  0.00           H  
ATOM   3037  CZ  TYR A 232      38.330  51.010  56.510  1.00  0.00           C  
ATOM   3038  OH  TYR A 232      37.450  50.180  55.930  1.00  0.00           O  
ATOM   3039  HH  TYR A 232      37.020  49.560  56.530  1.00  0.00           H  
ATOM   3040  CE2 TYR A 232      38.580  52.200  55.850  1.00  0.00           C  
ATOM   3041  HE2 TYR A 232      38.130  52.350  54.880  1.00  0.00           H  
ATOM   3042  CD2 TYR A 232      39.340  53.220  56.460  1.00  0.00           C  
ATOM   3043  HD2 TYR A 232      39.540  54.160  56.000  1.00  0.00           H  
ATOM   3044  C   TYR A 232      40.940  56.000  59.880  1.00  0.00           C  
ATOM   3045  O   TYR A 232      41.830  55.570  60.550  1.00  0.00           O  
ATOM   3046  N   VAL A 233      40.720  57.280  59.650  1.00  0.00           N  
ATOM   3047  H   VAL A 233      40.050  57.570  58.950  1.00  0.00           H  
ATOM   3048  CA  VAL A 233      41.600  58.330  60.210  1.00  0.00           C  
ATOM   3049  HA  VAL A 233      42.560  58.180  59.710  1.00  0.00           H  
ATOM   3050  CB  VAL A 233      41.280  59.820  59.870  1.00  0.00           C  
ATOM   3051  HB  VAL A 233      40.400  60.080  60.440  1.00  0.00           H  
ATOM   3052  CG1 VAL A 233      42.380  60.820  60.270  1.00  0.00           C  
ATOM   3053 HG11 VAL A 233      42.570  60.840  61.340  1.00  0.00           H  
ATOM   3054 HG12 VAL A 233      43.220  60.550  59.630  1.00  0.00           H  
ATOM   3055 HG13 VAL A 233      42.110  61.830  60.000  1.00  0.00           H  
ATOM   3056  CG2 VAL A 233      40.890  59.910  58.410  1.00  0.00           C  
ATOM   3057 HG21 VAL A 233      40.060  59.250  58.150  1.00  0.00           H  
ATOM   3058 HG22 VAL A 233      40.610  60.920  58.130  1.00  0.00           H  
ATOM   3059 HG23 VAL A 233      41.800  59.810  57.830  1.00  0.00           H  
ATOM   3060  C   VAL A 233      41.850  58.270  61.730  1.00  0.00           C  
ATOM   3061  O   VAL A 233      43.020  58.320  62.230  1.00  0.00           O  
ATOM   3062  N   SER A 234      40.750  58.170  62.500  1.00  0.00           N  
ATOM   3063  H   SER A 234      39.840  58.180  62.050  1.00  0.00           H  
ATOM   3064  CA  SER A 234      40.900  57.910  63.960  1.00  0.00           C  
ATOM   3065  HA  SER A 234      41.450  58.750  64.390  1.00  0.00           H  
ATOM   3066  CB  SER A 234      39.440  57.990  64.590  1.00  0.00           C  
ATOM   3067  HB3 SER A 234      38.910  58.900  64.300  1.00  0.00           H  
ATOM   3068  HB2 SER A 234      39.440  58.050  65.680  1.00  0.00           H  
ATOM   3069  OG  SER A 234      38.760  56.820  64.220  1.00  0.00           O  
ATOM   3070  HG  SER A 234      37.850  57.120  64.090  1.00  0.00           H  
ATOM   3071  C   SER A 234      41.730  56.620  64.300  1.00  0.00           C  
ATOM   3072  O   SER A 234      42.300  56.620  65.400  1.00  0.00           O  
ATOM   3073  N   TRP A 235      41.740  55.620  63.410  1.00  0.00           N  
ATOM   3074  H   TRP A 235      41.300  55.760  62.520  1.00  0.00           H  
ATOM   3075  CA  TRP A 235      42.420  54.330  63.620  1.00  0.00           C  
ATOM   3076  HA  TRP A 235      42.240  54.180  64.690  1.00  0.00           H  
ATOM   3077  CB  TRP A 235      41.720  53.230  62.840  1.00  0.00           C  
ATOM   3078  HB3 TRP A 235      41.610  53.570  61.820  1.00  0.00           H  
ATOM   3079  HB2 TRP A 235      40.690  53.100  63.190  1.00  0.00           H  
ATOM   3080  CG  TRP A 235      42.450  51.920  62.920  1.00  0.00           C  
ATOM   3081  CD1 TRP A 235      42.600  51.170  64.020  1.00  0.00           C  
ATOM   3082  HD1 TRP A 235      42.200  51.480  64.970  1.00  0.00           H  
ATOM   3083  NE1 TRP A 235      43.530  50.180  63.700  1.00  0.00           N  
ATOM   3084  HE1 TRP A 235      43.880  49.550  64.390  1.00  0.00           H  
ATOM   3085  CE2 TRP A 235      43.830  50.190  62.360  1.00  0.00           C  
ATOM   3086  CZ2 TRP A 235      44.720  49.360  61.670  1.00  0.00           C  
ATOM   3087  HZ2 TRP A 235      45.220  48.650  62.310  1.00  0.00           H  
ATOM   3088  CH2 TRP A 235      44.930  49.610  60.280  1.00  0.00           C  
ATOM   3089  HH2 TRP A 235      45.670  49.020  59.750  1.00  0.00           H  
ATOM   3090  CZ3 TRP A 235      44.290  50.710  59.620  1.00  0.00           C  
ATOM   3091  HZ3 TRP A 235      44.510  51.090  58.640  1.00  0.00           H  
ATOM   3092  CE3 TRP A 235      43.400  51.440  60.400  1.00  0.00           C  
ATOM   3093  HE3 TRP A 235      42.960  52.350  60.020  1.00  0.00           H  
ATOM   3094  CD2 TRP A 235      43.170  51.290  61.810  1.00  0.00           C  
ATOM   3095  C   TRP A 235      43.850  54.470  63.190  1.00  0.00           C  
ATOM   3096  O   TRP A 235      44.840  54.040  63.870  1.00  0.00           O  
ATOM   3097  N   ILE A 236      44.120  55.190  62.090  1.00  0.00           N  
ATOM   3098  H   ILE A 236      43.370  55.520  61.500  1.00  0.00           H  
ATOM   3099  CA  ILE A 236      45.450  55.530  61.620  1.00  0.00           C  
ATOM   3100  HA  ILE A 236      46.010  54.630  61.380  1.00  0.00           H  
ATOM   3101  CB  ILE A 236      45.260  56.440  60.430  1.00  0.00           C  
ATOM   3102  HB  ILE A 236      44.460  57.150  60.630  1.00  0.00           H  
ATOM   3103  CG2 ILE A 236      46.510  57.170  60.130  1.00  0.00           C  
ATOM   3104 HG21 ILE A 236      47.330  56.490  59.910  1.00  0.00           H  
ATOM   3105 HG22 ILE A 236      46.390  57.670  59.170  1.00  0.00           H  
ATOM   3106 HG23 ILE A 236      46.860  57.850  60.910  1.00  0.00           H  
ATOM   3107  CG1 ILE A 236      44.900  55.580  59.190  1.00  0.00           C  
ATOM   3108 HG13 ILE A 236      44.040  55.010  59.550  1.00  0.00           H  
ATOM   3109 HG12 ILE A 236      45.600  54.780  58.940  1.00  0.00           H  
ATOM   3110  CD1 ILE A 236      44.470  56.280  57.910  1.00  0.00           C  
ATOM   3111 HD11 ILE A 236      43.730  57.070  58.040  1.00  0.00           H  
ATOM   3112 HD12 ILE A 236      45.360  56.590  57.370  1.00  0.00           H  
ATOM   3113 HD13 ILE A 236      44.140  55.540  57.190  1.00  0.00           H  
ATOM   3114  C   ILE A 236      46.190  56.280  62.750  1.00  0.00           C  
ATOM   3115  O   ILE A 236      47.330  55.970  62.980  1.00  0.00           O  
ATOM   3116  N   LYS A 237      45.500  57.230  63.410  1.00  0.00           N  
ATOM   3117  H   LYS A 237      44.510  57.380  63.250  1.00  0.00           H  
ATOM   3118  CA  LYS A 237      46.170  58.040  64.390  1.00  0.00           C  
ATOM   3119  HA  LYS A 237      47.160  58.300  64.050  1.00  0.00           H  
ATOM   3120  CB  LYS A 237      45.330  59.320  64.670  1.00  0.00           C  
ATOM   3121  HB3 LYS A 237      45.760  59.800  65.550  1.00  0.00           H  
ATOM   3122  HB2 LYS A 237      44.290  59.090  64.870  1.00  0.00           H  
ATOM   3123  CG  LYS A 237      45.360  60.290  63.460  1.00  0.00           C  
ATOM   3124  HG3 LYS A 237      44.920  59.840  62.560  1.00  0.00           H  
ATOM   3125  HG2 LYS A 237      46.420  60.540  63.390  1.00  0.00           H  
ATOM   3126  CD  LYS A 237      44.610  61.550  63.780  1.00  0.00           C  
ATOM   3127  HD3 LYS A 237      44.980  61.860  64.760  1.00  0.00           H  
ATOM   3128  HD2 LYS A 237      43.560  61.350  63.950  1.00  0.00           H  
ATOM   3129  CE  LYS A 237      44.780  62.590  62.690  1.00  0.00           C  
ATOM   3130  HE3 LYS A 237      44.670  62.350  61.630  1.00  0.00           H  
ATOM   3131  HE2 LYS A 237      45.830  62.890  62.820  1.00  0.00           H  
ATOM   3132  NZ  LYS A 237      43.960  63.750  62.990  1.00  0.00           N  
ATOM   3133  HZ1 LYS A 237      44.080  64.410  62.230  1.00  0.00           H  
ATOM   3134  HZ2 LYS A 237      43.000  63.460  62.980  1.00  0.00           H  
ATOM   3135  HZ3 LYS A 237      44.210  64.210  63.850  1.00  0.00           H  
ATOM   3136  C   LYS A 237      46.460  57.280  65.670  1.00  0.00           C  
ATOM   3137  O   LYS A 237      47.550  57.400  66.170  1.00  0.00           O  
ATOM   3138  N   GLN A 238      45.610  56.390  66.130  1.00  0.00           N  
ATOM   3139  H   GLN A 238      44.660  56.450  65.800  1.00  0.00           H  
ATOM   3140  CA  GLN A 238      45.960  55.340  67.090  1.00  0.00           C  
ATOM   3141  HA  GLN A 238      46.180  55.830  68.030  1.00  0.00           H  
ATOM   3142  CB  GLN A 238      44.720  54.500  67.370  1.00  0.00           C  
ATOM   3143  HB3 GLN A 238      44.200  54.020  66.540  1.00  0.00           H  
ATOM   3144  HB2 GLN A 238      43.990  55.210  67.720  1.00  0.00           H  
ATOM   3145  CG  GLN A 238      45.110  53.430  68.400  1.00  0.00           C  
ATOM   3146  HG3 GLN A 238      45.750  53.890  69.160  1.00  0.00           H  
ATOM   3147  HG2 GLN A 238      45.720  52.630  67.960  1.00  0.00           H  
ATOM   3148  CD  GLN A 238      43.870  52.860  69.050  1.00  0.00           C  
ATOM   3149  OE1 GLN A 238      42.840  52.640  68.450  1.00  0.00           O  
ATOM   3150  NE2 GLN A 238      43.830  52.680  70.420  1.00  0.00           N  
ATOM   3151 HE21 GLN A 238      44.670  52.860  70.950  1.00  0.00           H  
ATOM   3152 HE22 GLN A 238      43.100  52.090  70.800  1.00  0.00           H  
ATOM   3153  C   GLN A 238      47.140  54.480  66.720  1.00  0.00           C  
ATOM   3154  O   GLN A 238      48.070  54.530  67.490  1.00  0.00           O  
ATOM   3155  N   THR A 239      47.110  53.740  65.630  1.00  0.00           N  
ATOM   3156  H   THR A 239      46.380  53.910  64.950  1.00  0.00           H  
ATOM   3157  CA  THR A 239      48.120  52.750  65.340  1.00  0.00           C  
ATOM   3158  HA  THR A 239      48.030  51.920  66.040  1.00  0.00           H  
ATOM   3159  CB  THR A 239      47.810  52.160  63.960  1.00  0.00           C  
ATOM   3160  HB  THR A 239      47.840  52.920  63.170  1.00  0.00           H  
ATOM   3161  CG2 THR A 239      48.640  50.920  63.630  1.00  0.00           C  
ATOM   3162 HG21 THR A 239      49.130  50.490  64.490  1.00  0.00           H  
ATOM   3163 HG22 THR A 239      48.070  50.240  63.000  1.00  0.00           H  
ATOM   3164 HG23 THR A 239      49.500  51.300  63.080  1.00  0.00           H  
ATOM   3165  OG1 THR A 239      46.490  51.620  64.020  1.00  0.00           O  
ATOM   3166  HG1 THR A 239      45.840  52.310  63.820  1.00  0.00           H  
ATOM   3167  C   THR A 239      49.580  53.310  65.330  1.00  0.00           C  
ATOM   3168  O   THR A 239      50.500  52.690  65.910  1.00  0.00           O  
ATOM   3169  N   ILE A 240      49.820  54.500  64.800  1.00  0.00           N  
ATOM   3170  H   ILE A 240      49.080  54.890  64.220  1.00  0.00           H  
ATOM   3171  CA  ILE A 240      51.080  55.160  64.660  1.00  0.00           C  
ATOM   3172  HA  ILE A 240      51.870  54.560  64.230  1.00  0.00           H  
ATOM   3173  CB  ILE A 240      50.990  56.450  63.790  1.00  0.00           C  
ATOM   3174  HB  ILE A 240      50.080  56.970  64.080  1.00  0.00           H  
ATOM   3175  CG2 ILE A 240      52.110  57.450  63.940  1.00  0.00           C  
ATOM   3176 HG21 ILE A 240      53.090  56.990  63.850  1.00  0.00           H  
ATOM   3177 HG22 ILE A 240      52.000  58.270  63.230  1.00  0.00           H  
ATOM   3178 HG23 ILE A 240      52.120  57.900  64.940  1.00  0.00           H  
ATOM   3179  CG1 ILE A 240      50.770  56.060  62.380  1.00  0.00           C  
ATOM   3180 HG13 ILE A 240      49.880  55.430  62.320  1.00  0.00           H  
ATOM   3181 HG12 ILE A 240      51.630  55.480  62.090  1.00  0.00           H  
ATOM   3182  CD1 ILE A 240      50.630  57.260  61.430  1.00  0.00           C  
ATOM   3183 HD11 ILE A 240      50.200  56.990  60.470  1.00  0.00           H  
ATOM   3184 HD12 ILE A 240      50.080  58.130  61.800  1.00  0.00           H  
ATOM   3185 HD13 ILE A 240      51.650  57.560  61.170  1.00  0.00           H  
ATOM   3186  C   ILE A 240      51.520  55.530  66.080  1.00  0.00           C  
ATOM   3187  O   ILE A 240      52.740  55.370  66.470  1.00  0.00           O  
ATOM   3188  N   ALA A 241      50.610  56.110  66.920  1.00  0.00           N  
ATOM   3189  H   ALA A 241      49.650  56.260  66.630  1.00  0.00           H  
ATOM   3190  CA  ALA A 241      50.910  56.620  68.250  1.00  0.00           C  
ATOM   3191  HA  ALA A 241      51.940  56.970  68.260  1.00  0.00           H  
ATOM   3192  CB  ALA A 241      49.930  57.730  68.620  1.00  0.00           C  
ATOM   3193  HB1 ALA A 241      50.030  58.610  67.990  1.00  0.00           H  
ATOM   3194  HB2 ALA A 241      48.900  57.360  68.620  1.00  0.00           H  
ATOM   3195  HB3 ALA A 241      50.150  58.080  69.630  1.00  0.00           H  
ATOM   3196  C   ALA A 241      50.830  55.470  69.310  1.00  0.00           C  
ATOM   3197  O   ALA A 241      50.850  55.700  70.530  1.00  0.00           O  
ATOM   3198  N   SER A 242      50.750  54.200  68.910  1.00  0.00           N  
ATOM   3199  H   SER A 242      50.660  54.090  67.910  1.00  0.00           H  
ATOM   3200  CA  SER A 242      50.570  53.020  69.800  1.00  0.00           C  
ATOM   3201  HA  SER A 242      50.590  53.360  70.840  1.00  0.00           H  
ATOM   3202  CB  SER A 242      49.230  52.330  69.560  1.00  0.00           C  
ATOM   3203  HB3 SER A 242      49.200  51.440  70.180  1.00  0.00           H  
ATOM   3204  HB2 SER A 242      49.350  51.910  68.560  1.00  0.00           H  
ATOM   3205  OG  SER A 242      48.050  53.050  69.720  1.00  0.00           O  
ATOM   3206  HG  SER A 242      48.060  53.610  68.930  1.00  0.00           H  
ATOM   3207  C   SER A 242      51.660  51.960  69.680  1.00  0.00           C  
ATOM   3208  O   SER A 242      51.560  50.860  70.250  1.00  0.00           O  
ATOM   3209  N   ASN A 243      52.830  52.360  69.110  1.00  0.00           N  
ATOM   3210  H   ASN A 243      52.830  53.300  68.750  1.00  0.00           H  
ATOM   3211  CA  ASN A 243      54.010  51.460  68.910  1.00  0.00           C  
ATOM   3212  HA  ASN A 243      54.130  50.720  69.690  1.00  0.00           H  
ATOM   3213  CB  ASN A 243      53.810  50.790  67.480  1.00  0.00           C  
ATOM   3214  HB3 ASN A 243      54.750  50.290  67.270  1.00  0.00           H  
ATOM   3215  HB2 ASN A 243      53.660  51.560  66.730  1.00  0.00           H  
ATOM   3216  CG  ASN A 243      52.520  49.860  67.430  1.00  0.00           C  
ATOM   3217  OD1 ASN A 243      52.620  48.730  67.930  1.00  0.00           O  
ATOM   3218  ND2 ASN A 243      51.380  50.350  66.930  1.00  0.00           N  
ATOM   3219 HD21 ASN A 243      51.220  51.310  66.700  1.00  0.00           H  
ATOM   3220 HD22 ASN A 243      50.620  49.710  67.130  1.00  0.00           H  
ATOM   3221  C   ASN A 243      55.360  52.200  68.910  1.00  0.00           C  
ATOM   3222  O   ASN A 243      55.520  53.430  68.840  1.00  0.00           O  
ATOM   3223  OXT ASN A 243      56.380  51.500  68.950  1.00  0.00           O  
TER    3224      ASN A 243
ATOM   3224  N   ARG B   1      40.940  18.310  29.570  1.00  0.00           N  
ATOM   3225  H   ARG B   1      40.360  18.240  28.750  1.00  0.00           H  
ATOM   3226  H2  ARG B   1      40.650  19.050  30.190  1.00  0.00           H  
ATOM   3227  H3  ARG B   1      41.880  18.520  29.280  1.00  0.00           H  
ATOM   3228  CA  ARG B   1      41.060  17.030  30.410  1.00  0.00           C  
ATOM   3229  HA  ARG B   1      41.600  16.400  29.710  1.00  0.00           H  
ATOM   3230  CB  ARG B   1      39.710  16.330  30.740  1.00  0.00           C  
ATOM   3231  HB3 ARG B   1      38.930  17.000  31.090  1.00  0.00           H  
ATOM   3232  HB2 ARG B   1      39.920  15.660  31.560  1.00  0.00           H  
ATOM   3233  CG  ARG B   1      39.130  15.570  29.470  1.00  0.00           C  
ATOM   3234  HG3 ARG B   1      39.990  15.140  28.950  1.00  0.00           H  
ATOM   3235  HG2 ARG B   1      38.690  16.230  28.740  1.00  0.00           H  
ATOM   3236  CD  ARG B   1      38.060  14.500  30.000  1.00  0.00           C  
ATOM   3237  HD3 ARG B   1      38.560  13.930  30.780  1.00  0.00           H  
ATOM   3238  HD2 ARG B   1      37.670  13.770  29.280  1.00  0.00           H  
ATOM   3239  NE  ARG B   1      36.970  15.200  30.780  1.00  0.00           N  
ATOM   3240  HE  ARG B   1      36.870  16.190  30.630  1.00  0.00           H  
ATOM   3241  CZ  ARG B   1      36.030  14.550  31.380  1.00  0.00           C  
ATOM   3242  NH1 ARG B   1      35.930  13.270  31.440  1.00  0.00           N  
ATOM   3243 HH11 ARG B   1      36.740  12.780  31.130  1.00  0.00           H  
ATOM   3244 HH12 ARG B   1      35.080  12.850  31.800  1.00  0.00           H  
ATOM   3245  NH2 ARG B   1      35.120  15.320  31.930  1.00  0.00           N  
ATOM   3246 HH21 ARG B   1      35.110  16.330  31.840  1.00  0.00           H  
ATOM   3247 HH22 ARG B   1      34.330  14.960  32.430  1.00  0.00           H  
ATOM   3248  C   ARG B   1      41.870  17.250  31.710  1.00  0.00           C  
ATOM   3249  O   ARG B   1      43.070  16.890  31.620  1.00  0.00           O  
ATOM   3250  N   PRO B   2      41.390  17.790  32.870  1.00  0.00           N  
ATOM   3251  CD  PRO B   2      42.380  17.990  33.970  1.00  0.00           C  
ATOM   3252  HD3 PRO B   2      43.190  18.660  33.670  1.00  0.00           H  
ATOM   3253  HD2 PRO B   2      42.850  17.060  34.280  1.00  0.00           H  
ATOM   3254  CG  PRO B   2      41.700  18.650  35.140  1.00  0.00           C  
ATOM   3255  HG3 PRO B   2      41.820  19.730  35.080  1.00  0.00           H  
ATOM   3256  HG2 PRO B   2      42.000  18.360  36.150  1.00  0.00           H  
ATOM   3257  CB  PRO B   2      40.200  18.270  34.850  1.00  0.00           C  
ATOM   3258  HB3 PRO B   2      39.480  19.000  35.230  1.00  0.00           H  
ATOM   3259  HB2 PRO B   2      40.120  17.270  35.270  1.00  0.00           H  
ATOM   3260  CA  PRO B   2      40.010  18.090  33.330  1.00  0.00           C  
ATOM   3261  HA  PRO B   2      39.460  17.160  33.170  1.00  0.00           H  
ATOM   3262  C   PRO B   2      39.330  19.290  32.560  1.00  0.00           C  
ATOM   3263  O   PRO B   2      39.950  19.980  31.680  1.00  0.00           O  
ATOM   3264  N   ASP B   3      38.020  19.530  32.720  1.00  0.00           N  
ATOM   3265  H   ASP B   3      37.700  18.950  33.490  1.00  0.00           H  
ATOM   3266  CA  ASP B   3      37.170  20.480  32.020  1.00  0.00           C  
ATOM   3267  HA  ASP B   3      37.400  20.420  30.950  1.00  0.00           H  
ATOM   3268  CB  ASP B   3      35.680  20.060  32.140  1.00  0.00           C  
ATOM   3269  HB3 ASP B   3      35.100  20.730  31.500  1.00  0.00           H  
ATOM   3270  HB2 ASP B   3      35.360  20.230  33.160  1.00  0.00           H  
ATOM   3271  CG  ASP B   3      35.380  18.660  31.730  1.00  0.00           C  
ATOM   3272  OD1 ASP B   3      34.600  17.930  32.380  1.00  0.00           O  
ATOM   3273  OD2 ASP B   3      36.040  18.130  30.790  1.00  0.00           O  
ATOM   3274  C   ASP B   3      37.510  21.950  32.370  1.00  0.00           C  
ATOM   3275  O   ASP B   3      37.490  22.880  31.570  1.00  0.00           O  
ATOM   3276  N   PHE B   4      37.830  22.120  33.650  1.00  0.00           N  
ATOM   3277  H   PHE B   4      37.580  21.420  34.330  1.00  0.00           H  
ATOM   3278  CA  PHE B   4      38.220  23.390  34.230  1.00  0.00           C  
ATOM   3279  HA  PHE B   4      37.530  24.200  34.010  1.00  0.00           H  
ATOM   3280  CB  PHE B   4      38.260  23.320  35.780  1.00  0.00           C  
ATOM   3281  HB3 PHE B   4      37.280  23.110  36.210  1.00  0.00           H  
ATOM   3282  HB2 PHE B   4      38.520  24.290  36.200  1.00  0.00           H  
ATOM   3283  CG  PHE B   4      39.370  22.420  36.370  1.00  0.00           C  
ATOM   3284  CD1 PHE B   4      40.770  22.780  36.420  1.00  0.00           C  
ATOM   3285  HD1 PHE B   4      41.180  23.700  36.040  1.00  0.00           H  
ATOM   3286  CE1 PHE B   4      41.680  21.870  36.950  1.00  0.00           C  
ATOM   3287  HE1 PHE B   4      42.730  22.000  36.760  1.00  0.00           H  
ATOM   3288  CZ  PHE B   4      41.140  20.690  37.570  1.00  0.00           C  
ATOM   3289  HZ  PHE B   4      41.830  19.930  37.900  1.00  0.00           H  
ATOM   3290  CE2 PHE B   4      39.770  20.400  37.640  1.00  0.00           C  
ATOM   3291  HE2 PHE B   4      39.370  19.470  38.020  1.00  0.00           H  
ATOM   3292  CD2 PHE B   4      38.880  21.250  37.010  1.00  0.00           C  
ATOM   3293  HD2 PHE B   4      37.830  20.980  37.050  1.00  0.00           H  
ATOM   3294  C   PHE B   4      39.530  23.900  33.570  1.00  0.00           C  
ATOM   3295  O   PHE B   4      39.720  25.110  33.480  1.00  0.00           O  
ATOM   3296  N   CYS B   5      40.360  23.060  32.910  1.00  0.00           N  
ATOM   3297  H   CYS B   5      40.170  22.080  33.130  1.00  0.00           H  
ATOM   3298  CA  CYS B   5      41.440  23.440  32.050  1.00  0.00           C  
ATOM   3299  HA  CYS B   5      42.110  24.090  32.610  1.00  0.00           H  
ATOM   3300  CB  CYS B   5      42.260  22.260  31.550  1.00  0.00           C  
ATOM   3301  HB3 CYS B   5      42.950  22.580  30.770  1.00  0.00           H  
ATOM   3302  HB2 CYS B   5      41.600  21.580  30.990  1.00  0.00           H  
ATOM   3303  SG  CYS B   5      43.110  21.250  32.770  1.00  0.00           S  
ATOM   3304  C   CYS B   5      41.080  24.360  30.870  1.00  0.00           C  
ATOM   3305  O   CYS B   5      41.990  24.860  30.220  1.00  0.00           O  
ATOM   3306  N   LEU B   6      39.820  24.370  30.480  1.00  0.00           N  
ATOM   3307  H   LEU B   6      39.100  23.840  30.970  1.00  0.00           H  
ATOM   3308  CA  LEU B   6      39.250  25.220  29.440  1.00  0.00           C  
ATOM   3309  HA  LEU B   6      39.920  25.310  28.590  1.00  0.00           H  
ATOM   3310  CB  LEU B   6      37.930  24.640  28.870  1.00  0.00           C  
ATOM   3311  HB3 LEU B   6      37.480  25.320  28.150  1.00  0.00           H  
ATOM   3312  HB2 LEU B   6      37.110  24.600  29.580  1.00  0.00           H  
ATOM   3313  CG  LEU B   6      38.090  23.200  28.260  1.00  0.00           C  
ATOM   3314  HG  LEU B   6      38.430  22.600  29.110  1.00  0.00           H  
ATOM   3315  CD1 LEU B   6      36.830  22.650  27.790  1.00  0.00           C  
ATOM   3316 HD11 LEU B   6      36.450  23.230  26.940  1.00  0.00           H  
ATOM   3317 HD12 LEU B   6      36.960  21.600  27.520  1.00  0.00           H  
ATOM   3318 HD13 LEU B   6      36.080  22.610  28.570  1.00  0.00           H  
ATOM   3319  CD2 LEU B   6      39.120  23.120  27.210  1.00  0.00           C  
ATOM   3320 HD21 LEU B   6      39.380  22.070  27.030  1.00  0.00           H  
ATOM   3321 HD22 LEU B   6      38.810  23.540  26.260  1.00  0.00           H  
ATOM   3322 HD23 LEU B   6      40.120  23.450  27.520  1.00  0.00           H  
ATOM   3323  C   LEU B   6      39.040  26.630  29.890  1.00  0.00           C  
ATOM   3324  O   LEU B   6      38.500  27.410  29.070  1.00  0.00           O  
ATOM   3325  N   GLU B   7      39.220  27.030  31.160  1.00  0.00           N  
ATOM   3326  H   GLU B   7      39.660  26.410  31.810  1.00  0.00           H  
ATOM   3327  CA  GLU B   7      38.980  28.470  31.510  1.00  0.00           C  
ATOM   3328  HA  GLU B   7      38.040  28.800  31.050  1.00  0.00           H  
ATOM   3329  CB  GLU B   7      38.710  28.580  33.010  1.00  0.00           C  
ATOM   3330  HB3 GLU B   7      38.780  29.590  33.410  1.00  0.00           H  
ATOM   3331  HB2 GLU B   7      39.440  28.000  33.590  1.00  0.00           H  
ATOM   3332  CG  GLU B   7      37.210  28.190  33.320  1.00  0.00           C  
ATOM   3333  HG3 GLU B   7      36.970  27.190  32.990  1.00  0.00           H  
ATOM   3334  HG2 GLU B   7      36.530  28.890  32.820  1.00  0.00           H  
ATOM   3335  CD  GLU B   7      36.870  28.280  34.840  1.00  0.00           C  
ATOM   3336  OE1 GLU B   7      37.750  28.500  35.710  1.00  0.00           O  
ATOM   3337  OE2 GLU B   7      35.720  28.120  35.240  1.00  0.00           O  
ATOM   3338  C   GLU B   7      40.140  29.320  31.080  1.00  0.00           C  
ATOM   3339  O   GLU B   7      41.240  28.810  31.110  1.00  0.00           O  
ATOM   3340  N   PRO B   8      39.900  30.650  30.790  1.00  0.00           N  
ATOM   3341  CD  PRO B   8      38.600  31.290  30.820  1.00  0.00           C  
ATOM   3342  HD3 PRO B   8      38.180  31.170  31.820  1.00  0.00           H  
ATOM   3343  HD2 PRO B   8      37.820  30.840  30.200  1.00  0.00           H  
ATOM   3344  CG  PRO B   8      38.740  32.760  30.520  1.00  0.00           C  
ATOM   3345  HG3 PRO B   8      38.990  33.420  31.340  1.00  0.00           H  
ATOM   3346  HG2 PRO B   8      37.790  33.080  30.100  1.00  0.00           H  
ATOM   3347  CB  PRO B   8      39.920  32.640  29.470  1.00  0.00           C  
ATOM   3348  HB3 PRO B   8      40.420  33.610  29.430  1.00  0.00           H  
ATOM   3349  HB2 PRO B   8      39.510  32.310  28.510  1.00  0.00           H  
ATOM   3350  CA  PRO B   8      40.850  31.540  30.130  1.00  0.00           C  
ATOM   3351  HA  PRO B   8      41.500  31.050  29.410  1.00  0.00           H  
ATOM   3352  C   PRO B   8      41.840  32.140  31.080  1.00  0.00           C  
ATOM   3353  O   PRO B   8      41.710  31.940  32.300  1.00  0.00           O  
ATOM   3354  N   PRO B   9      42.930  32.760  30.590  1.00  0.00           N  
ATOM   3355  CD  PRO B   9      43.330  33.030  29.150  1.00  0.00           C  
ATOM   3356  HD3 PRO B   9      42.550  33.520  28.570  1.00  0.00           H  
ATOM   3357  HD2 PRO B   9      43.590  32.170  28.530  1.00  0.00           H  
ATOM   3358  CG  PRO B   9      44.650  33.840  29.130  1.00  0.00           C  
ATOM   3359  HG3 PRO B   9      44.330  34.860  28.860  1.00  0.00           H  
ATOM   3360  HG2 PRO B   9      45.400  33.680  28.350  1.00  0.00           H  
ATOM   3361  CB  PRO B   9      45.120  33.760  30.560  1.00  0.00           C  
ATOM   3362  HB3 PRO B   9      45.790  34.580  30.870  1.00  0.00           H  
ATOM   3363  HB2 PRO B   9      45.680  32.820  30.570  1.00  0.00           H  
ATOM   3364  CA  PRO B   9      43.880  33.630  31.410  1.00  0.00           C  
ATOM   3365  HA  PRO B   9      44.110  33.230  32.390  1.00  0.00           H  
ATOM   3366  C   PRO B   9      43.180  34.910  31.950  1.00  0.00           C  
ATOM   3367  O   PRO B   9      43.580  35.980  31.470  1.00  0.00           O  
ATOM   3368  N   TYR B  10      42.180  34.750  32.810  1.00  0.00           N  
ATOM   3369  H   TYR B  10      42.040  33.790  33.080  1.00  0.00           H  
ATOM   3370  CA  TYR B  10      41.380  35.790  33.530  1.00  0.00           C  
ATOM   3371  HA  TYR B  10      40.930  36.420  32.760  1.00  0.00           H  
ATOM   3372  CB  TYR B  10      40.260  35.030  34.260  1.00  0.00           C  
ATOM   3373  HB3 TYR B  10      40.550  34.270  34.980  1.00  0.00           H  
ATOM   3374  HB2 TYR B  10      39.930  34.340  33.470  1.00  0.00           H  
ATOM   3375  CG  TYR B  10      39.150  36.020  34.700  1.00  0.00           C  
ATOM   3376  CD1 TYR B  10      38.180  36.500  33.770  1.00  0.00           C  
ATOM   3377  HD1 TYR B  10      37.970  36.210  32.750  1.00  0.00           H  
ATOM   3378  CE1 TYR B  10      37.240  37.400  34.280  1.00  0.00           C  
ATOM   3379  HE1 TYR B  10      36.410  37.780  33.700  1.00  0.00           H  
ATOM   3380  CZ  TYR B  10      37.250  37.770  35.650  1.00  0.00           C  
ATOM   3381  OH  TYR B  10      36.130  38.440  36.150  1.00  0.00           O  
ATOM   3382  HH  TYR B  10      36.190  38.540  37.110  1.00  0.00           H  
ATOM   3383  CE2 TYR B  10      38.230  37.330  36.520  1.00  0.00           C  
ATOM   3384  HE2 TYR B  10      38.250  37.590  37.570  1.00  0.00           H  
ATOM   3385  CD2 TYR B  10      39.150  36.410  36.060  1.00  0.00           C  
ATOM   3386  HD2 TYR B  10      39.880  35.980  36.730  1.00  0.00           H  
ATOM   3387  C   TYR B  10      42.230  36.640  34.480  1.00  0.00           C  
ATOM   3388  O   TYR B  10      42.850  36.070  35.400  1.00  0.00           O  
ATOM   3389  N   THR B  11      42.330  37.930  34.210  1.00  0.00           N  
ATOM   3390  H   THR B  11      41.910  38.440  33.460  1.00  0.00           H  
ATOM   3391  CA  THR B  11      43.250  38.710  35.010  1.00  0.00           C  
ATOM   3392  HA  THR B  11      44.170  38.140  35.150  1.00  0.00           H  
ATOM   3393  CB  THR B  11      43.460  40.070  34.350  1.00  0.00           C  
ATOM   3394  HB  THR B  11      42.460  40.380  34.010  1.00  0.00           H  
ATOM   3395  CG2 THR B  11      44.090  41.270  35.190  1.00  0.00           C  
ATOM   3396 HG21 THR B  11      43.400  41.600  35.960  1.00  0.00           H  
ATOM   3397 HG22 THR B  11      45.080  41.010  35.590  1.00  0.00           H  
ATOM   3398 HG23 THR B  11      44.280  42.050  34.460  1.00  0.00           H  
ATOM   3399  OG1 THR B  11      44.250  39.910  33.190  1.00  0.00           O  
ATOM   3400  HG1 THR B  11      43.720  39.560  32.470  1.00  0.00           H  
ATOM   3401  C   THR B  11      42.760  38.850  36.440  1.00  0.00           C  
ATOM   3402  O   THR B  11      43.580  39.010  37.330  1.00  0.00           O  
ATOM   3403  N   GLY B  12      41.460  38.800  36.780  1.00  0.00           N  
ATOM   3404  H   GLY B  12      40.830  38.720  36.000  1.00  0.00           H  
ATOM   3405  CA  GLY B  12      40.870  39.180  38.140  1.00  0.00           C  
ATOM   3406  HA3 GLY B  12      41.580  38.890  38.910  1.00  0.00           H  
ATOM   3407  HA2 GLY B  12      39.920  38.680  38.330  1.00  0.00           H  
ATOM   3408  C   GLY B  12      40.750  40.730  38.170  1.00  0.00           C  
ATOM   3409  O   GLY B  12      41.590  41.500  37.680  1.00  0.00           O  
ATOM   3410  N   PRO B  13      39.710  41.280  38.830  1.00  0.00           N  
ATOM   3411  CD  PRO B  13      38.470  40.610  39.230  1.00  0.00           C  
ATOM   3412  HD3 PRO B  13      38.650  39.700  39.800  1.00  0.00           H  
ATOM   3413  HD2 PRO B  13      37.920  40.350  38.330  1.00  0.00           H  
ATOM   3414  CG  PRO B  13      37.760  41.560  40.200  1.00  0.00           C  
ATOM   3415  HG3 PRO B  13      38.190  41.610  41.200  1.00  0.00           H  
ATOM   3416  HG2 PRO B  13      36.680  41.420  40.260  1.00  0.00           H  
ATOM   3417  CB  PRO B  13      38.080  42.860  39.450  1.00  0.00           C  
ATOM   3418  HB3 PRO B  13      38.090  43.730  40.090  1.00  0.00           H  
ATOM   3419  HB2 PRO B  13      37.390  43.040  38.620  1.00  0.00           H  
ATOM   3420  CA  PRO B  13      39.440  42.710  38.810  1.00  0.00           C  
ATOM   3421  HA  PRO B  13      39.380  43.010  37.770  1.00  0.00           H  
ATOM   3422  C   PRO B  13      40.370  43.660  39.490  1.00  0.00           C  
ATOM   3423  O   PRO B  13      40.140  44.860  39.470  1.00  0.00           O  
ATOM   3424  N   CYS B  14      41.450  43.230  40.140  1.00  0.00           N  
ATOM   3425  H   CYS B  14      41.670  42.250  39.990  1.00  0.00           H  
ATOM   3426  CA  CYS B  14      42.420  44.070  40.950  1.00  0.00           C  
ATOM   3427  HA  CYS B  14      42.050  45.030  41.260  1.00  0.00           H  
ATOM   3428  CB  CYS B  14      42.800  43.160  42.180  1.00  0.00           C  
ATOM   3429  HB3 CYS B  14      43.440  43.820  42.780  1.00  0.00           H  
ATOM   3430  HB2 CYS B  14      43.330  42.250  41.940  1.00  0.00           H  
ATOM   3431  SG  CYS B  14      41.490  42.700  43.270  1.00  0.00           S  
ATOM   3432  C   CYS B  14      43.670  44.370  40.110  1.00  0.00           C  
ATOM   3433  O   CYS B  14      44.160  43.740  39.190  1.00  0.00           O  
ATOM   3434  N   E2G B  15      44.220  45.540  40.410  1.00  0.00           N  
ATOM   3435  H   E2G B  15      43.910  46.080  41.210  1.00  0.00           H  
ATOM   3436  CA  E2G B  15      45.250  46.230  39.530  1.00  0.00           C  
ATOM   3437  HA  E2G B  15      44.990  45.750  38.580  1.00  0.00           H  
ATOM   3438  CB  E2G B  15      44.900  47.750  39.470  1.00  0.00           C  
ATOM   3439  HB1 E2G B  15      45.650  48.330  38.930  1.00  0.00           H  
ATOM   3440  HB2 E2G B  15      44.960  48.130  40.480  1.00  0.00           H  
ATOM   3441  CG  E2G B  15      43.520  48.020  38.930  1.00  0.00           C  
ATOM   3442  HG1 E2G B  15      43.450  49.120  38.980  1.00  0.00           H  
ATOM   3443  F   E2G B  15      43.400  47.580  37.630  1.00  0.00           F  
ATOM   3444  F1  E2G B  15      42.590  47.430  39.690  1.00  0.00           F  
ATOM   3445  C   E2G B  15      46.700  45.880  39.790  1.00  0.00           C  
ATOM   3446  O   E2G B  15      47.530  46.850  39.670  1.00  0.00           O  
ATOM   3447  N   ALA B  16      46.920  44.620  40.210  1.00  0.00           N  
ATOM   3448  H   ALA B  16      46.150  43.980  40.140  1.00  0.00           H  
ATOM   3449  CA  ALA B  16      48.270  44.080  40.300  1.00  0.00           C  
ATOM   3450  HA  ALA B  16      48.900  44.800  40.830  1.00  0.00           H  
ATOM   3451  CB  ALA B  16      48.290  42.820  41.140  1.00  0.00           C  
ATOM   3452  HB1 ALA B  16      49.290  42.540  41.450  1.00  0.00           H  
ATOM   3453  HB2 ALA B  16      47.730  42.980  42.060  1.00  0.00           H  
ATOM   3454  HB3 ALA B  16      47.870  42.040  40.500  1.00  0.00           H  
ATOM   3455  C   ALA B  16      49.010  43.910  38.940  1.00  0.00           C  
ATOM   3456  O   ALA B  16      48.610  44.340  37.850  1.00  0.00           O  
ATOM   3457  N   ARG B  17      50.130  43.200  39.040  1.00  0.00           N  
ATOM   3458  H   ARG B  17      50.490  43.080  39.990  1.00  0.00           H  
ATOM   3459  CA  ARG B  17      50.990  42.750  37.880  1.00  0.00           C  
ATOM   3460  HA  ARG B  17      50.310  42.500  37.070  1.00  0.00           H  
ATOM   3461  CB  ARG B  17      51.930  43.870  37.400  1.00  0.00           C  
ATOM   3462  HB3 ARG B  17      51.450  44.810  37.140  1.00  0.00           H  
ATOM   3463  HB2 ARG B  17      52.500  43.450  36.560  1.00  0.00           H  
ATOM   3464  CG  ARG B  17      52.960  44.230  38.500  1.00  0.00           C  
ATOM   3465  HG3 ARG B  17      53.510  43.370  38.900  1.00  0.00           H  
ATOM   3466  HG2 ARG B  17      52.390  44.660  39.310  1.00  0.00           H  
ATOM   3467  CD  ARG B  17      54.020  45.190  37.950  1.00  0.00           C  
ATOM   3468  HD3 ARG B  17      53.650  46.210  37.920  1.00  0.00           H  
ATOM   3469  HD2 ARG B  17      54.280  44.950  36.910  1.00  0.00           H  
ATOM   3470  NE  ARG B  17      55.260  45.090  38.650  1.00  0.00           N  
ATOM   3471  HE  ARG B  17      55.240  44.910  39.640  1.00  0.00           H  
ATOM   3472  CZ  ARG B  17      56.390  45.270  38.040  1.00  0.00           C  
ATOM   3473  NH1 ARG B  17      56.500  45.740  36.830  1.00  0.00           N  
ATOM   3474 HH11 ARG B  17      55.670  46.020  36.330  1.00  0.00           H  
ATOM   3475 HH12 ARG B  17      57.390  46.020  36.460  1.00  0.00           H  
ATOM   3476  NH2 ARG B  17      57.500  45.050  38.610  1.00  0.00           N  
ATOM   3477 HH21 ARG B  17      57.400  44.910  39.600  1.00  0.00           H  
ATOM   3478 HH22 ARG B  17      58.370  45.200  38.120  1.00  0.00           H  
ATOM   3479  C   ARG B  17      51.680  41.390  38.140  1.00  0.00           C  
ATOM   3480  O   ARG B  17      52.850  41.080  37.820  1.00  0.00           O  
ATOM   3481  N   ILE B  18      51.050  40.340  38.780  1.00  0.00           N  
ATOM   3482  H   ILE B  18      50.070  40.450  39.030  1.00  0.00           H  
ATOM   3483  CA  ILE B  18      51.630  39.100  39.150  1.00  0.00           C  
ATOM   3484  HA  ILE B  18      52.620  39.260  39.580  1.00  0.00           H  
ATOM   3485  CB  ILE B  18      50.780  38.430  40.290  1.00  0.00           C  
ATOM   3486  HB  ILE B  18      49.800  38.410  39.840  1.00  0.00           H  
ATOM   3487  CG2 ILE B  18      51.290  36.970  40.510  1.00  0.00           C  
ATOM   3488 HG21 ILE B  18      50.810  36.440  39.690  1.00  0.00           H  
ATOM   3489 HG22 ILE B  18      52.360  36.920  40.290  1.00  0.00           H  
ATOM   3490 HG23 ILE B  18      51.040  36.570  41.500  1.00  0.00           H  
ATOM   3491  CG1 ILE B  18      50.850  39.330  41.550  1.00  0.00           C  
ATOM   3492 HG13 ILE B  18      50.700  40.400  41.380  1.00  0.00           H  
ATOM   3493 HG12 ILE B  18      51.880  39.260  41.910  1.00  0.00           H  
ATOM   3494  CD1 ILE B  18      49.970  38.830  42.630  1.00  0.00           C  
ATOM   3495 HD11 ILE B  18      48.970  38.650  42.230  1.00  0.00           H  
ATOM   3496 HD12 ILE B  18      50.320  37.950  43.170  1.00  0.00           H  
ATOM   3497 HD13 ILE B  18      49.820  39.640  43.340  1.00  0.00           H  
ATOM   3498  C   ILE B  18      51.710  38.230  37.890  1.00  0.00           C  
ATOM   3499  O   ILE B  18      50.750  38.160  37.160  1.00  0.00           O  
ATOM   3500  N   ILE B  19      52.810  37.570  37.650  1.00  0.00           N  
ATOM   3501  H   ILE B  19      53.640  37.800  38.170  1.00  0.00           H  
ATOM   3502  CA  ILE B  19      52.930  36.620  36.550  1.00  0.00           C  
ATOM   3503  HA  ILE B  19      52.380  37.000  35.690  1.00  0.00           H  
ATOM   3504  CB  ILE B  19      54.360  36.360  35.910  1.00  0.00           C  
ATOM   3505  HB  ILE B  19      55.020  35.820  36.580  1.00  0.00           H  
ATOM   3506  CG2 ILE B  19      54.310  35.410  34.650  1.00  0.00           C  
ATOM   3507 HG21 ILE B  19      55.230  35.630  34.110  1.00  0.00           H  
ATOM   3508 HG22 ILE B  19      53.980  34.420  34.970  1.00  0.00           H  
ATOM   3509 HG23 ILE B  19      53.580  35.660  33.880  1.00  0.00           H  
ATOM   3510  CG1 ILE B  19      54.980  37.680  35.450  1.00  0.00           C  
ATOM   3511 HG13 ILE B  19      55.970  37.520  35.030  1.00  0.00           H  
ATOM   3512 HG12 ILE B  19      55.270  38.270  36.320  1.00  0.00           H  
ATOM   3513  CD1 ILE B  19      54.170  38.550  34.500  1.00  0.00           C  
ATOM   3514 HD11 ILE B  19      53.380  39.050  35.070  1.00  0.00           H  
ATOM   3515 HD12 ILE B  19      54.830  39.240  33.980  1.00  0.00           H  
ATOM   3516 HD13 ILE B  19      53.660  37.930  33.760  1.00  0.00           H  
ATOM   3517  C   ILE B  19      52.430  35.270  36.940  1.00  0.00           C  
ATOM   3518  O   ILE B  19      52.960  34.680  37.900  1.00  0.00           O  
ATOM   3519  N   ARG B  20      51.330  34.750  36.320  1.00  0.00           N  
ATOM   3520  H   ARG B  20      50.830  35.330  35.660  1.00  0.00           H  
ATOM   3521  CA  ARG B  20      50.850  33.400  36.450  1.00  0.00           C  
ATOM   3522  HA  ARG B  20      51.440  32.840  37.180  1.00  0.00           H  
ATOM   3523  CB  ARG B  20      49.440  33.350  36.890  1.00  0.00           C  
ATOM   3524  HB3 ARG B  20      48.990  32.360  36.820  1.00  0.00           H  
ATOM   3525  HB2 ARG B  20      48.760  33.930  36.260  1.00  0.00           H  
ATOM   3526  CG  ARG B  20      49.440  33.810  38.390  1.00  0.00           C  
ATOM   3527  HG3 ARG B  20      48.450  34.080  38.750  1.00  0.00           H  
ATOM   3528  HG2 ARG B  20      49.860  34.820  38.480  1.00  0.00           H  
ATOM   3529  CD  ARG B  20      49.950  32.800  39.400  1.00  0.00           C  
ATOM   3530  HD3 ARG B  20      50.960  32.410  39.290  1.00  0.00           H  
ATOM   3531  HD2 ARG B  20      49.350  31.920  39.160  1.00  0.00           H  
ATOM   3532  NE  ARG B  20      49.720  33.320  40.760  1.00  0.00           N  
ATOM   3533  HE  ARG B  20      50.540  33.550  41.310  1.00  0.00           H  
ATOM   3534  CZ  ARG B  20      48.550  33.330  41.420  1.00  0.00           C  
ATOM   3535  NH1 ARG B  20      47.480  32.960  40.860  1.00  0.00           N  
ATOM   3536 HH11 ARG B  20      47.560  32.470  39.980  1.00  0.00           H  
ATOM   3537 HH12 ARG B  20      46.590  32.810  41.340  1.00  0.00           H  
ATOM   3538  NH2 ARG B  20      48.540  33.690  42.650  1.00  0.00           N  
ATOM   3539 HH21 ARG B  20      49.470  33.900  43.000  1.00  0.00           H  
ATOM   3540 HH22 ARG B  20      47.680  34.060  43.020  1.00  0.00           H  
ATOM   3541  C   ARG B  20      51.060  32.540  35.190  1.00  0.00           C  
ATOM   3542  O   ARG B  20      51.440  32.980  34.150  1.00  0.00           O  
ATOM   3543  N   TYR B  21      50.810  31.200  35.370  1.00  0.00           N  
ATOM   3544  H   TYR B  21      50.700  30.880  36.320  1.00  0.00           H  
ATOM   3545  CA  TYR B  21      50.840  30.170  34.280  1.00  0.00           C  
ATOM   3546  HA  TYR B  21      51.120  30.620  33.330  1.00  0.00           H  
ATOM   3547  CB  TYR B  21      51.910  29.080  34.650  1.00  0.00           C  
ATOM   3548  HB3 TYR B  21      51.890  28.390  33.800  1.00  0.00           H  
ATOM   3549  HB2 TYR B  21      51.530  28.600  35.540  1.00  0.00           H  
ATOM   3550  CG  TYR B  21      53.370  29.530  34.770  1.00  0.00           C  
ATOM   3551  CD1 TYR B  21      53.780  30.450  35.810  1.00  0.00           C  
ATOM   3552  HD1 TYR B  21      53.070  30.730  36.570  1.00  0.00           H  
ATOM   3553  CE1 TYR B  21      55.080  30.860  35.900  1.00  0.00           C  
ATOM   3554  HE1 TYR B  21      55.410  31.470  36.740  1.00  0.00           H  
ATOM   3555  CZ  TYR B  21      56.030  30.340  35.010  1.00  0.00           C  
ATOM   3556  OH  TYR B  21      57.340  30.720  35.150  1.00  0.00           O  
ATOM   3557  HH  TYR B  21      57.940  29.960  35.130  1.00  0.00           H  
ATOM   3558  CE2 TYR B  21      55.660  29.490  33.920  1.00  0.00           C  
ATOM   3559  HE2 TYR B  21      56.340  29.190  33.140  1.00  0.00           H  
ATOM   3560  CD2 TYR B  21      54.300  29.140  33.800  1.00  0.00           C  
ATOM   3561  HD2 TYR B  21      53.970  28.460  33.040  1.00  0.00           H  
ATOM   3562  C   TYR B  21      49.460  29.530  34.060  1.00  0.00           C  
ATOM   3563  O   TYR B  21      48.730  29.520  35.000  1.00  0.00           O  
ATOM   3564  N   PHE B  22      49.190  29.180  32.830  1.00  0.00           N  
ATOM   3565  H   PHE B  22      49.900  29.150  32.110  1.00  0.00           H  
ATOM   3566  CA  PHE B  22      47.920  28.570  32.510  1.00  0.00           C  
ATOM   3567  HA  PHE B  22      47.520  27.870  33.260  1.00  0.00           H  
ATOM   3568  CB  PHE B  22      46.840  29.560  32.210  1.00  0.00           C  
ATOM   3569  HB3 PHE B  22      46.830  30.160  33.110  1.00  0.00           H  
ATOM   3570  HB2 PHE B  22      45.880  29.040  32.230  1.00  0.00           H  
ATOM   3571  CG  PHE B  22      46.950  30.300  30.910  1.00  0.00           C  
ATOM   3572  CD1 PHE B  22      48.020  31.210  30.810  1.00  0.00           C  
ATOM   3573  HD1 PHE B  22      48.790  31.310  31.540  1.00  0.00           H  
ATOM   3574  CE1 PHE B  22      48.240  31.850  29.580  1.00  0.00           C  
ATOM   3575  HE1 PHE B  22      49.090  32.490  29.420  1.00  0.00           H  
ATOM   3576  CZ  PHE B  22      47.330  31.650  28.520  1.00  0.00           C  
ATOM   3577  HZ  PHE B  22      47.590  32.170  27.610  1.00  0.00           H  
ATOM   3578  CE2 PHE B  22      46.210  30.810  28.680  1.00  0.00           C  
ATOM   3579  HE2 PHE B  22      45.420  30.630  27.970  1.00  0.00           H  
ATOM   3580  CD2 PHE B  22      45.960  30.180  29.900  1.00  0.00           C  
ATOM   3581  HD2 PHE B  22      45.100  29.520  30.020  1.00  0.00           H  
ATOM   3582  C   PHE B  22      48.030  27.790  31.210  1.00  0.00           C  
ATOM   3583  O   PHE B  22      48.970  28.020  30.440  1.00  0.00           O  
ATOM   3584  N   TYR B  23      47.170  26.780  30.980  1.00  0.00           N  
ATOM   3585  H   TYR B  23      46.470  26.620  31.690  1.00  0.00           H  
ATOM   3586  CA  TYR B  23      47.060  25.890  29.810  1.00  0.00           C  
ATOM   3587  HA  TYR B  23      48.060  25.830  29.380  1.00  0.00           H  
ATOM   3588  CB  TYR B  23      46.370  24.640  30.140  1.00  0.00           C  
ATOM   3589  HB3 TYR B  23      45.410  24.880  30.610  1.00  0.00           H  
ATOM   3590  HB2 TYR B  23      46.920  24.100  30.920  1.00  0.00           H  
ATOM   3591  CG  TYR B  23      46.280  23.610  29.070  1.00  0.00           C  
ATOM   3592  CD1 TYR B  23      47.390  22.760  28.880  1.00  0.00           C  
ATOM   3593  HD1 TYR B  23      48.300  23.090  29.360  1.00  0.00           H  
ATOM   3594  CE1 TYR B  23      47.230  21.570  28.140  1.00  0.00           C  
ATOM   3595  HE1 TYR B  23      48.070  20.920  27.910  1.00  0.00           H  
ATOM   3596  CZ  TYR B  23      46.010  21.330  27.450  1.00  0.00           C  
ATOM   3597  OH  TYR B  23      45.870  20.310  26.660  1.00  0.00           O  
ATOM   3598  HH  TYR B  23      46.410  19.570  26.950  1.00  0.00           H  
ATOM   3599  CE2 TYR B  23      44.870  22.210  27.630  1.00  0.00           C  
ATOM   3600  HE2 TYR B  23      43.930  21.930  27.180  1.00  0.00           H  
ATOM   3601  CD2 TYR B  23      45.070  23.350  28.440  1.00  0.00           C  
ATOM   3602  HD2 TYR B  23      44.280  24.070  28.620  1.00  0.00           H  
ATOM   3603  C   TYR B  23      46.150  26.600  28.760  1.00  0.00           C  
ATOM   3604  O   TYR B  23      45.020  26.820  29.130  1.00  0.00           O  
ATOM   3605  N   ASN B  24      46.740  27.000  27.630  1.00  0.00           N  
ATOM   3606  H   ASN B  24      47.740  26.930  27.540  1.00  0.00           H  
ATOM   3607  CA  ASN B  24      45.970  27.550  26.570  1.00  0.00           C  
ATOM   3608  HA  ASN B  24      45.230  28.210  27.010  1.00  0.00           H  
ATOM   3609  CB  ASN B  24      46.920  28.390  25.700  1.00  0.00           C  
ATOM   3610  HB3 ASN B  24      47.660  27.670  25.340  1.00  0.00           H  
ATOM   3611  HB2 ASN B  24      47.390  29.180  26.270  1.00  0.00           H  
ATOM   3612  CG  ASN B  24      46.170  29.010  24.510  1.00  0.00           C  
ATOM   3613  OD1 ASN B  24      45.030  28.680  24.090  1.00  0.00           O  
ATOM   3614  ND2 ASN B  24      46.880  29.950  23.870  1.00  0.00           N  
ATOM   3615 HD21 ASN B  24      47.760  30.220  24.270  1.00  0.00           H  
ATOM   3616 HD22 ASN B  24      46.430  30.470  23.120  1.00  0.00           H  
ATOM   3617  C   ASN B  24      45.430  26.350  25.770  1.00  0.00           C  
ATOM   3618  O   ASN B  24      46.230  25.640  25.120  1.00  0.00           O  
ATOM   3619  N   ALA B  25      44.130  26.070  25.860  1.00  0.00           N  
ATOM   3620  H   ALA B  25      43.530  26.600  26.480  1.00  0.00           H  
ATOM   3621  CA  ALA B  25      43.670  24.790  25.210  1.00  0.00           C  
ATOM   3622  HA  ALA B  25      44.460  24.050  25.320  1.00  0.00           H  
ATOM   3623  CB  ALA B  25      42.360  24.390  25.970  1.00  0.00           C  
ATOM   3624  HB1 ALA B  25      42.090  23.470  25.450  1.00  0.00           H  
ATOM   3625  HB2 ALA B  25      42.560  24.160  27.000  1.00  0.00           H  
ATOM   3626  HB3 ALA B  25      41.550  25.130  25.900  1.00  0.00           H  
ATOM   3627  C   ALA B  25      43.510  24.890  23.690  1.00  0.00           C  
ATOM   3628  O   ALA B  25      43.480  23.830  23.070  1.00  0.00           O  
ATOM   3629  N   LYS B  26      43.520  26.100  23.000  1.00  0.00           N  
ATOM   3630  H   LYS B  26      43.530  26.940  23.570  1.00  0.00           H  
ATOM   3631  CA  LYS B  26      43.780  26.230  21.550  1.00  0.00           C  
ATOM   3632  HA  LYS B  26      43.160  25.450  21.120  1.00  0.00           H  
ATOM   3633  CB  LYS B  26      43.370  27.660  21.110  1.00  0.00           C  
ATOM   3634  HB3 LYS B  26      43.810  28.400  21.790  1.00  0.00           H  
ATOM   3635  HB2 LYS B  26      42.290  27.750  21.190  1.00  0.00           H  
ATOM   3636  CG  LYS B  26      43.860  28.020  19.710  1.00  0.00           C  
ATOM   3637  HG3 LYS B  26      43.300  27.340  19.060  1.00  0.00           H  
ATOM   3638  HG2 LYS B  26      44.930  27.940  19.520  1.00  0.00           H  
ATOM   3639  CD  LYS B  26      43.330  29.420  19.270  1.00  0.00           C  
ATOM   3640  HD3 LYS B  26      43.750  30.070  20.040  1.00  0.00           H  
ATOM   3641  HD2 LYS B  26      42.260  29.500  19.140  1.00  0.00           H  
ATOM   3642  CE  LYS B  26      43.970  29.860  17.890  1.00  0.00           C  
ATOM   3643  HE3 LYS B  26      43.460  29.350  17.060  1.00  0.00           H  
ATOM   3644  HE2 LYS B  26      44.980  29.440  17.890  1.00  0.00           H  
ATOM   3645  NZ  LYS B  26      43.850  31.310  17.580  1.00  0.00           N  
ATOM   3646  HZ1 LYS B  26      44.320  31.510  16.710  1.00  0.00           H  
ATOM   3647  HZ2 LYS B  26      42.860  31.510  17.530  1.00  0.00           H  
ATOM   3648  HZ3 LYS B  26      44.180  31.810  18.390  1.00  0.00           H  
ATOM   3649  C   LYS B  26      45.210  25.830  21.090  1.00  0.00           C  
ATOM   3650  O   LYS B  26      45.380  25.140  20.060  1.00  0.00           O  
ATOM   3651  N   ALA B  27      46.170  26.040  21.990  1.00  0.00           N  
ATOM   3652  H   ALA B  27      45.840  26.390  22.870  1.00  0.00           H  
ATOM   3653  CA  ALA B  27      47.630  25.700  21.830  1.00  0.00           C  
ATOM   3654  HA  ALA B  27      47.880  25.860  20.790  1.00  0.00           H  
ATOM   3655  CB  ALA B  27      48.310  26.670  22.820  1.00  0.00           C  
ATOM   3656  HB1 ALA B  27      49.380  26.690  22.630  1.00  0.00           H  
ATOM   3657  HB2 ALA B  27      47.920  27.670  22.660  1.00  0.00           H  
ATOM   3658  HB3 ALA B  27      48.200  26.350  23.860  1.00  0.00           H  
ATOM   3659  C   ALA B  27      47.920  24.210  22.210  1.00  0.00           C  
ATOM   3660  O   ALA B  27      48.840  23.620  21.570  1.00  0.00           O  
ATOM   3661  N   GLY B  28      47.240  23.670  23.240  1.00  0.00           N  
ATOM   3662  H   GLY B  28      46.620  24.330  23.700  1.00  0.00           H  
ATOM   3663  CA  GLY B  28      47.600  22.510  24.020  1.00  0.00           C  
ATOM   3664  HA3 GLY B  28      47.740  21.560  23.490  1.00  0.00           H  
ATOM   3665  HA2 GLY B  28      46.740  22.340  24.660  1.00  0.00           H  
ATOM   3666  C   GLY B  28      48.760  22.690  24.890  1.00  0.00           C  
ATOM   3667  O   GLY B  28      49.170  21.730  25.560  1.00  0.00           O  
ATOM   3668  N   LEU B  29      49.310  23.880  25.100  1.00  0.00           N  
ATOM   3669  H   LEU B  29      48.880  24.690  24.680  1.00  0.00           H  
ATOM   3670  CA  LEU B  29      50.550  24.040  25.910  1.00  0.00           C  
ATOM   3671  HA  LEU B  29      50.890  23.090  26.330  1.00  0.00           H  
ATOM   3672  CB  LEU B  29      51.710  24.470  24.940  1.00  0.00           C  
ATOM   3673  HB3 LEU B  29      52.640  24.270  25.470  1.00  0.00           H  
ATOM   3674  HB2 LEU B  29      51.690  25.550  24.820  1.00  0.00           H  
ATOM   3675  CG  LEU B  29      51.960  23.850  23.520  1.00  0.00           C  
ATOM   3676  HG  LEU B  29      51.010  23.880  22.980  1.00  0.00           H  
ATOM   3677  CD1 LEU B  29      53.060  24.660  22.740  1.00  0.00           C  
ATOM   3678 HD11 LEU B  29      53.990  24.550  23.310  1.00  0.00           H  
ATOM   3679 HD12 LEU B  29      53.190  24.340  21.700  1.00  0.00           H  
ATOM   3680 HD13 LEU B  29      52.830  25.720  22.740  1.00  0.00           H  
ATOM   3681  CD2 LEU B  29      52.390  22.430  23.550  1.00  0.00           C  
ATOM   3682 HD21 LEU B  29      52.510  22.040  22.540  1.00  0.00           H  
ATOM   3683 HD22 LEU B  29      53.230  22.200  24.210  1.00  0.00           H  
ATOM   3684 HD23 LEU B  29      51.580  21.880  24.030  1.00  0.00           H  
ATOM   3685  C   LEU B  29      50.480  25.010  27.160  1.00  0.00           C  
ATOM   3686  O   LEU B  29      49.540  25.780  27.200  1.00  0.00           O  
ATOM   3687  N   CYS B  30      51.490  24.930  28.030  1.00  0.00           N  
ATOM   3688  H   CYS B  30      52.190  24.210  27.930  1.00  0.00           H  
ATOM   3689  CA  CYS B  30      51.540  25.710  29.220  1.00  0.00           C  
ATOM   3690  HA  CYS B  30      50.540  26.080  29.490  1.00  0.00           H  
ATOM   3691  CB  CYS B  30      52.120  24.910  30.390  1.00  0.00           C  
ATOM   3692  HB3 CYS B  30      52.240  25.510  31.280  1.00  0.00           H  
ATOM   3693  HB2 CYS B  30      53.120  24.530  30.210  1.00  0.00           H  
ATOM   3694  SG  CYS B  30      50.970  23.560  30.710  1.00  0.00           S  
ATOM   3695  C   CYS B  30      52.230  27.040  29.030  1.00  0.00           C  
ATOM   3696  O   CYS B  30      53.440  27.030  28.770  1.00  0.00           O  
ATOM   3697  N   GLN B  31      51.490  28.140  29.210  1.00  0.00           N  
ATOM   3698  H   GLN B  31      50.530  28.020  29.550  1.00  0.00           H  
ATOM   3699  CA  GLN B  31      51.840  29.470  28.760  1.00  0.00           C  
ATOM   3700  HA  GLN B  31      52.900  29.430  28.490  1.00  0.00           H  
ATOM   3701  CB  GLN B  31      50.900  29.750  27.620  1.00  0.00           C  
ATOM   3702  HB3 GLN B  31      50.950  30.840  27.460  1.00  0.00           H  
ATOM   3703  HB2 GLN B  31      49.850  29.580  27.830  1.00  0.00           H  
ATOM   3704  CG  GLN B  31      51.210  28.990  26.320  1.00  0.00           C  
ATOM   3705  HG3 GLN B  31      50.960  27.930  26.410  1.00  0.00           H  
ATOM   3706  HG2 GLN B  31      52.290  29.100  26.210  1.00  0.00           H  
ATOM   3707  CD  GLN B  31      50.490  29.490  25.130  1.00  0.00           C  
ATOM   3708  OE1 GLN B  31      49.450  30.140  25.120  1.00  0.00           O  
ATOM   3709  NE2 GLN B  31      50.940  29.000  23.990  1.00  0.00           N  
ATOM   3710 HE21 GLN B  31      51.810  28.460  23.980  1.00  0.00           H  
ATOM   3711 HE22 GLN B  31      50.580  29.350  23.110  1.00  0.00           H  
ATOM   3712  C   GLN B  31      51.740  30.530  29.920  1.00  0.00           C  
ATOM   3713  O   GLN B  31      51.170  30.150  30.940  1.00  0.00           O  
ATOM   3714  N   THR B  32      52.270  31.740  29.790  1.00  0.00           N  
ATOM   3715  H   THR B  32      52.700  32.010  28.910  1.00  0.00           H  
ATOM   3716  CA  THR B  32      52.370  32.680  30.890  1.00  0.00           C  
ATOM   3717  HA  THR B  32      51.790  32.300  31.730  1.00  0.00           H  
ATOM   3718  CB  THR B  32      53.830  33.030  31.290  1.00  0.00           C  
ATOM   3719  HB  THR B  32      53.680  33.550  32.240  1.00  0.00           H  
ATOM   3720  CG2 THR B  32      54.640  31.770  31.430  1.00  0.00           C  
ATOM   3721 HG21 THR B  32      55.590  32.050  31.860  1.00  0.00           H  
ATOM   3722 HG22 THR B  32      54.240  31.180  32.230  1.00  0.00           H  
ATOM   3723 HG23 THR B  32      54.700  31.160  30.520  1.00  0.00           H  
ATOM   3724  OG1 THR B  32      54.520  33.920  30.430  1.00  0.00           O  
ATOM   3725  HG1 THR B  32      54.950  33.400  29.760  1.00  0.00           H  
ATOM   3726  C   THR B  32      51.560  34.000  30.540  1.00  0.00           C  
ATOM   3727  O   THR B  32      51.150  34.290  29.400  1.00  0.00           O  
ATOM   3728  N   PHE B  33      51.140  34.780  31.550  1.00  0.00           N  
ATOM   3729  H   PHE B  33      51.300  34.390  32.470  1.00  0.00           H  
ATOM   3730  CA  PHE B  33      50.280  35.890  31.510  1.00  0.00           C  
ATOM   3731  HA  PHE B  33      50.700  36.640  30.830  1.00  0.00           H  
ATOM   3732  CB  PHE B  33      48.880  35.410  31.140  1.00  0.00           C  
ATOM   3733  HB3 PHE B  33      48.880  34.630  30.370  1.00  0.00           H  
ATOM   3734  HB2 PHE B  33      48.370  36.200  30.580  1.00  0.00           H  
ATOM   3735  CG  PHE B  33      47.960  35.060  32.320  1.00  0.00           C  
ATOM   3736  CD1 PHE B  33      47.990  33.810  32.980  1.00  0.00           C  
ATOM   3737  HD1 PHE B  33      48.770  33.080  32.800  1.00  0.00           H  
ATOM   3738  CE1 PHE B  33      46.980  33.500  33.970  1.00  0.00           C  
ATOM   3739  HE1 PHE B  33      46.920  32.520  34.410  1.00  0.00           H  
ATOM   3740  CZ  PHE B  33      46.040  34.480  34.280  1.00  0.00           C  
ATOM   3741  HZ  PHE B  33      45.280  34.270  35.000  1.00  0.00           H  
ATOM   3742  CE2 PHE B  33      46.110  35.770  33.710  1.00  0.00           C  
ATOM   3743  HE2 PHE B  33      45.410  36.540  33.990  1.00  0.00           H  
ATOM   3744  CD2 PHE B  33      47.010  36.000  32.720  1.00  0.00           C  
ATOM   3745  HD2 PHE B  33      46.890  36.950  32.230  1.00  0.00           H  
ATOM   3746  C   PHE B  33      50.180  36.590  32.800  1.00  0.00           C  
ATOM   3747  O   PHE B  33      50.500  36.010  33.870  1.00  0.00           O  
ATOM   3748  N   VAL B  34      49.770  37.890  32.750  1.00  0.00           N  
ATOM   3749  H   VAL B  34      49.630  38.180  31.790  1.00  0.00           H  
ATOM   3750  CA  VAL B  34      49.520  38.800  33.790  1.00  0.00           C  
ATOM   3751  HA  VAL B  34      50.260  38.670  34.580  1.00  0.00           H  
ATOM   3752  CB  VAL B  34      49.790  40.240  33.090  1.00  0.00           C  
ATOM   3753  HB  VAL B  34      49.100  40.260  32.250  1.00  0.00           H  
ATOM   3754  CG1 VAL B  34      49.540  41.440  34.030  1.00  0.00           C  
ATOM   3755 HG11 VAL B  34      50.080  41.320  34.980  1.00  0.00           H  
ATOM   3756 HG12 VAL B  34      49.790  42.290  33.400  1.00  0.00           H  
ATOM   3757 HG13 VAL B  34      48.490  41.420  34.300  1.00  0.00           H  
ATOM   3758  CG2 VAL B  34      51.260  40.420  32.660  1.00  0.00           C  
ATOM   3759 HG21 VAL B  34      51.520  39.660  31.920  1.00  0.00           H  
ATOM   3760 HG22 VAL B  34      51.540  41.410  32.340  1.00  0.00           H  
ATOM   3761 HG23 VAL B  34      51.850  40.160  33.540  1.00  0.00           H  
ATOM   3762  C   VAL B  34      48.210  38.660  34.570  1.00  0.00           C  
ATOM   3763  O   VAL B  34      47.090  38.730  33.950  1.00  0.00           O  
ATOM   3764  N   TYR B  35      48.290  38.460  35.850  1.00  0.00           N  
ATOM   3765  H   TYR B  35      49.200  38.220  36.200  1.00  0.00           H  
ATOM   3766  CA  TYR B  35      47.260  38.230  36.840  1.00  0.00           C  
ATOM   3767  HA  TYR B  35      46.310  38.070  36.330  1.00  0.00           H  
ATOM   3768  CB  TYR B  35      47.630  37.010  37.580  1.00  0.00           C  
ATOM   3769  HB3 TYR B  35      48.670  37.050  37.870  1.00  0.00           H  
ATOM   3770  HB2 TYR B  35      47.580  36.170  36.890  1.00  0.00           H  
ATOM   3771  CG  TYR B  35      46.820  36.620  38.790  1.00  0.00           C  
ATOM   3772  CD1 TYR B  35      45.370  36.420  38.770  1.00  0.00           C  
ATOM   3773  HD1 TYR B  35      44.970  36.310  37.770  1.00  0.00           H  
ATOM   3774  CE1 TYR B  35      44.670  36.280  39.920  1.00  0.00           C  
ATOM   3775  HE1 TYR B  35      43.600  36.290  39.750  1.00  0.00           H  
ATOM   3776  CZ  TYR B  35      45.310  35.930  41.090  1.00  0.00           C  
ATOM   3777  OH  TYR B  35      44.530  35.530  42.130  1.00  0.00           O  
ATOM   3778  HH  TYR B  35      45.010  35.370  42.950  1.00  0.00           H  
ATOM   3779  CE2 TYR B  35      46.700  36.210  41.200  1.00  0.00           C  
ATOM   3780  HE2 TYR B  35      47.010  36.190  42.230  1.00  0.00           H  
ATOM   3781  CD2 TYR B  35      47.450  36.610  40.090  1.00  0.00           C  
ATOM   3782  HD2 TYR B  35      48.480  36.890  40.120  1.00  0.00           H  
ATOM   3783  C   TYR B  35      47.220  39.440  37.810  1.00  0.00           C  
ATOM   3784  O   TYR B  35      48.190  40.060  38.160  1.00  0.00           O  
ATOM   3785  N   GLY B  36      46.010  39.840  38.180  1.00  0.00           N  
ATOM   3786  H   GLY B  36      45.200  39.450  37.700  1.00  0.00           H  
ATOM   3787  CA  GLY B  36      45.610  41.020  38.930  1.00  0.00           C  
ATOM   3788  HA3 GLY B  36      44.550  41.210  38.750  1.00  0.00           H  
ATOM   3789  HA2 GLY B  36      46.130  41.920  38.610  1.00  0.00           H  
ATOM   3790  C   GLY B  36      45.700  40.940  40.480  1.00  0.00           C  
ATOM   3791  O   GLY B  36      45.510  41.850  41.230  1.00  0.00           O  
ATOM   3792  N   GLY B  37      45.870  39.760  41.020  1.00  0.00           N  
ATOM   3793  H   GLY B  37      46.180  39.010  40.410  1.00  0.00           H  
ATOM   3794  CA  GLY B  37      46.100  39.450  42.430  1.00  0.00           C  
ATOM   3795  HA3 GLY B  37      46.480  40.330  42.950  1.00  0.00           H  
ATOM   3796  HA2 GLY B  37      46.860  38.670  42.480  1.00  0.00           H  
ATOM   3797  C   GLY B  37      44.960  39.040  43.300  1.00  0.00           C  
ATOM   3798  O   GLY B  37      45.110  38.840  44.480  1.00  0.00           O  
ATOM   3799  N   CYS B  38      43.800  38.930  42.680  1.00  0.00           N  
ATOM   3800  H   CYS B  38      43.810  38.950  41.670  1.00  0.00           H  
ATOM   3801  CA  CYS B  38      42.610  38.560  43.370  1.00  0.00           C  
ATOM   3802  HA  CYS B  38      42.850  37.880  44.180  1.00  0.00           H  
ATOM   3803  CB  CYS B  38      41.900  39.750  43.910  1.00  0.00           C  
ATOM   3804  HB3 CYS B  38      42.630  40.290  44.490  1.00  0.00           H  
ATOM   3805  HB2 CYS B  38      41.210  39.440  44.710  1.00  0.00           H  
ATOM   3806  SG  CYS B  38      41.000  40.850  42.730  1.00  0.00           S  
ATOM   3807  C   CYS B  38      41.710  37.700  42.350  1.00  0.00           C  
ATOM   3808  O   CYS B  38      41.990  37.680  41.140  1.00  0.00           O  
ATOM   3809  N   ARG B  39      40.640  37.020  42.860  1.00  0.00           N  
ATOM   3810  H   ARG B  39      40.610  37.030  43.870  1.00  0.00           H  
ATOM   3811  CA  ARG B  39      39.560  36.340  42.110  1.00  0.00           C  
ATOM   3812  HA  ARG B  39      39.100  35.640  42.800  1.00  0.00           H  
ATOM   3813  CB  ARG B  39      38.460  37.340  41.740  1.00  0.00           C  
ATOM   3814  HB3 ARG B  39      37.580  36.900  41.260  1.00  0.00           H  
ATOM   3815  HB2 ARG B  39      38.910  38.110  41.100  1.00  0.00           H  
ATOM   3816  CG  ARG B  39      37.950  38.230  42.950  1.00  0.00           C  
ATOM   3817  HG3 ARG B  39      38.740  38.900  43.260  1.00  0.00           H  
ATOM   3818  HG2 ARG B  39      37.740  37.530  43.770  1.00  0.00           H  
ATOM   3819  CD  ARG B  39      36.750  39.130  42.490  1.00  0.00           C  
ATOM   3820  HD3 ARG B  39      36.010  38.550  41.940  1.00  0.00           H  
ATOM   3821  HD2 ARG B  39      37.110  39.880  41.790  1.00  0.00           H  
ATOM   3822  NE  ARG B  39      36.160  39.930  43.630  1.00  0.00           N  
ATOM   3823  HE  ARG B  39      36.390  40.910  43.640  1.00  0.00           H  
ATOM   3824  CZ  ARG B  39      35.550  39.400  44.730  1.00  0.00           C  
ATOM   3825  NH1 ARG B  39      35.470  38.170  45.110  1.00  0.00           N  
ATOM   3826 HH11 ARG B  39      35.630  37.550  44.330  1.00  0.00           H  
ATOM   3827 HH12 ARG B  39      35.280  37.950  46.080  1.00  0.00           H  
ATOM   3828  NH2 ARG B  39      34.950  40.290  45.480  1.00  0.00           N  
ATOM   3829 HH21 ARG B  39      34.820  41.240  45.150  1.00  0.00           H  
ATOM   3830 HH22 ARG B  39      34.430  39.910  46.260  1.00  0.00           H  
ATOM   3831  C   ARG B  39      40.030  35.410  40.990  1.00  0.00           C  
ATOM   3832  O   ARG B  39      39.370  35.370  39.970  1.00  0.00           O  
ATOM   3833  N   ALA B  40      41.090  34.510  41.150  1.00  0.00           N  
ATOM   3834  H   ALA B  40      41.500  34.460  42.070  1.00  0.00           H  
ATOM   3835  CA  ALA B  40      41.520  33.560  40.150  1.00  0.00           C  
ATOM   3836  HA  ALA B  40      41.980  34.140  39.340  1.00  0.00           H  
ATOM   3837  CB  ALA B  40      42.730  32.740  40.740  1.00  0.00           C  
ATOM   3838  HB1 ALA B  40      43.420  33.470  41.170  1.00  0.00           H  
ATOM   3839  HB2 ALA B  40      42.370  32.110  41.550  1.00  0.00           H  
ATOM   3840  HB3 ALA B  40      43.290  32.220  39.960  1.00  0.00           H  
ATOM   3841  C   ALA B  40      40.520  32.590  39.610  1.00  0.00           C  
ATOM   3842  O   ALA B  40      39.750  32.020  40.410  1.00  0.00           O  
ATOM   3843  N   LYS B  41      40.550  32.260  38.310  1.00  0.00           N  
ATOM   3844  H   LYS B  41      41.180  32.670  37.630  1.00  0.00           H  
ATOM   3845  CA  LYS B  41      39.760  31.120  37.720  1.00  0.00           C  
ATOM   3846  HA  LYS B  41      38.880  30.800  38.270  1.00  0.00           H  
ATOM   3847  CB  LYS B  41      39.610  31.430  36.270  1.00  0.00           C  
ATOM   3848  HB3 LYS B  41      39.270  30.560  35.700  1.00  0.00           H  
ATOM   3849  HB2 LYS B  41      40.600  31.530  35.860  1.00  0.00           H  
ATOM   3850  CG  LYS B  41      38.710  32.620  35.870  1.00  0.00           C  
ATOM   3851  HG3 LYS B  41      38.970  32.920  34.860  1.00  0.00           H  
ATOM   3852  HG2 LYS B  41      38.800  33.450  36.580  1.00  0.00           H  
ATOM   3853  CD  LYS B  41      37.110  32.260  35.970  1.00  0.00           C  
ATOM   3854  HD3 LYS B  41      36.880  31.890  36.970  1.00  0.00           H  
ATOM   3855  HD2 LYS B  41      36.810  31.450  35.310  1.00  0.00           H  
ATOM   3856  CE  LYS B  41      36.330  33.560  35.780  1.00  0.00           C  
ATOM   3857  HE3 LYS B  41      36.670  34.140  34.920  1.00  0.00           H  
ATOM   3858  HE2 LYS B  41      36.450  34.070  36.730  1.00  0.00           H  
ATOM   3859  NZ  LYS B  41      34.900  33.150  35.640  1.00  0.00           N  
ATOM   3860  HZ1 LYS B  41      34.700  32.290  35.150  1.00  0.00           H  
ATOM   3861  HZ2 LYS B  41      34.420  33.130  36.530  1.00  0.00           H  
ATOM   3862  HZ3 LYS B  41      34.430  33.850  35.090  1.00  0.00           H  
ATOM   3863  C   LYS B  41      40.550  29.810  37.990  1.00  0.00           C  
ATOM   3864  O   LYS B  41      41.590  29.820  38.640  1.00  0.00           O  
ATOM   3865  N   ARG B  42      40.110  28.630  37.430  1.00  0.00           N  
ATOM   3866  H   ARG B  42      39.360  28.660  36.760  1.00  0.00           H  
ATOM   3867  CA  ARG B  42      40.650  27.330  37.940  1.00  0.00           C  
ATOM   3868  HA  ARG B  42      40.790  27.500  39.000  1.00  0.00           H  
ATOM   3869  CB  ARG B  42      39.720  26.140  37.750  1.00  0.00           C  
ATOM   3870  HB3 ARG B  42      40.260  25.220  37.950  1.00  0.00           H  
ATOM   3871  HB2 ARG B  42      39.310  26.220  36.750  1.00  0.00           H  
ATOM   3872  CG  ARG B  42      38.610  26.320  38.820  1.00  0.00           C  
ATOM   3873  HG3 ARG B  42      38.180  27.320  38.790  1.00  0.00           H  
ATOM   3874  HG2 ARG B  42      38.950  26.180  39.850  1.00  0.00           H  
ATOM   3875  CD  ARG B  42      37.470  25.300  38.580  1.00  0.00           C  
ATOM   3876  HD3 ARG B  42      36.890  25.380  39.490  1.00  0.00           H  
ATOM   3877  HD2 ARG B  42      37.930  24.330  38.380  1.00  0.00           H  
ATOM   3878  NE  ARG B  42      36.540  25.670  37.450  1.00  0.00           N  
ATOM   3879  HE  ARG B  42      36.830  26.510  36.990  1.00  0.00           H  
ATOM   3880  CZ  ARG B  42      35.520  25.020  36.940  1.00  0.00           C  
ATOM   3881  NH1 ARG B  42      35.090  23.900  37.500  1.00  0.00           N  
ATOM   3882 HH11 ARG B  42      35.340  23.620  38.430  1.00  0.00           H  
ATOM   3883 HH12 ARG B  42      34.390  23.400  36.980  1.00  0.00           H  
ATOM   3884  NH2 ARG B  42      34.940  25.460  35.840  1.00  0.00           N  
ATOM   3885 HH21 ARG B  42      35.300  26.350  35.550  1.00  0.00           H  
ATOM   3886 HH22 ARG B  42      34.070  25.110  35.450  1.00  0.00           H  
ATOM   3887  C   ARG B  42      41.990  27.090  37.230  1.00  0.00           C  
ATOM   3888  O   ARG B  42      42.980  26.670  37.880  1.00  0.00           O  
ATOM   3889  N   ASN B  43      42.010  27.230  35.890  1.00  0.00           N  
ATOM   3890  H   ASN B  43      41.130  27.550  35.500  1.00  0.00           H  
ATOM   3891  CA  ASN B  43      43.170  27.340  35.040  1.00  0.00           C  
ATOM   3892  HA  ASN B  43      43.800  26.490  35.280  1.00  0.00           H  
ATOM   3893  CB  ASN B  43      42.640  27.240  33.630  1.00  0.00           C  
ATOM   3894  HB3 ASN B  43      42.240  28.230  33.410  1.00  0.00           H  
ATOM   3895  HB2 ASN B  43      41.960  26.410  33.430  1.00  0.00           H  
ATOM   3896  CG  ASN B  43      43.810  27.030  32.610  1.00  0.00           C  
ATOM   3897  OD1 ASN B  43      44.940  26.610  32.860  1.00  0.00           O  
ATOM   3898  ND2 ASN B  43      43.590  27.370  31.370  1.00  0.00           N  
ATOM   3899 HD21 ASN B  43      42.640  27.650  31.190  1.00  0.00           H  
ATOM   3900 HD22 ASN B  43      44.250  27.060  30.680  1.00  0.00           H  
ATOM   3901  C   ASN B  43      44.100  28.630  35.260  1.00  0.00           C  
ATOM   3902  O   ASN B  43      44.260  29.540  34.430  1.00  0.00           O  
ATOM   3903  N   ASN B  44      44.780  28.680  36.410  1.00  0.00           N  
ATOM   3904  H   ASN B  44      44.650  27.910  37.060  1.00  0.00           H  
ATOM   3905  CA  ASN B  44      45.750  29.720  36.770  1.00  0.00           C  
ATOM   3906  HA  ASN B  44      46.240  30.040  35.850  1.00  0.00           H  
ATOM   3907  CB  ASN B  44      44.980  31.000  37.250  1.00  0.00           C  
ATOM   3908  HB3 ASN B  44      44.260  30.650  38.000  1.00  0.00           H  
ATOM   3909  HB2 ASN B  44      44.400  31.400  36.420  1.00  0.00           H  
ATOM   3910  CG  ASN B  44      45.840  32.120  37.810  1.00  0.00           C  
ATOM   3911  OD1 ASN B  44      46.950  31.900  38.280  1.00  0.00           O  
ATOM   3912  ND2 ASN B  44      45.480  33.350  37.790  1.00  0.00           N  
ATOM   3913 HD21 ASN B  44      44.540  33.540  37.490  1.00  0.00           H  
ATOM   3914 HD22 ASN B  44      46.180  34.010  38.110  1.00  0.00           H  
ATOM   3915  C   ASN B  44      46.650  29.090  37.860  1.00  0.00           C  
ATOM   3916  O   ASN B  44      46.180  28.610  38.950  1.00  0.00           O  
ATOM   3917  N   PHE B  45      47.940  28.960  37.580  1.00  0.00           N  
ATOM   3918  H   PHE B  45      48.190  29.210  36.640  1.00  0.00           H  
ATOM   3919  CA  PHE B  45      48.890  28.160  38.330  1.00  0.00           C  
ATOM   3920  HA  PHE B  45      48.350  27.790  39.200  1.00  0.00           H  
ATOM   3921  CB  PHE B  45      49.140  26.900  37.540  1.00  0.00           C  
ATOM   3922  HB3 PHE B  45      49.730  26.240  38.180  1.00  0.00           H  
ATOM   3923  HB2 PHE B  45      49.810  27.080  36.710  1.00  0.00           H  
ATOM   3924  CG  PHE B  45      47.980  26.080  37.070  1.00  0.00           C  
ATOM   3925  CD1 PHE B  45      47.090  25.590  38.010  1.00  0.00           C  
ATOM   3926  HD1 PHE B  45      47.220  25.850  39.040  1.00  0.00           H  
ATOM   3927  CE1 PHE B  45      46.000  24.830  37.600  1.00  0.00           C  
ATOM   3928  HE1 PHE B  45      45.320  24.440  38.340  1.00  0.00           H  
ATOM   3929  CZ  PHE B  45      45.850  24.490  36.210  1.00  0.00           C  
ATOM   3930  HZ  PHE B  45      45.060  23.840  35.840  1.00  0.00           H  
ATOM   3931  CE2 PHE B  45      46.620  25.140  35.250  1.00  0.00           C  
ATOM   3932  HE2 PHE B  45      46.380  24.950  34.220  1.00  0.00           H  
ATOM   3933  CD2 PHE B  45      47.690  25.940  35.670  1.00  0.00           C  
ATOM   3934  HD2 PHE B  45      48.310  26.420  34.930  1.00  0.00           H  
ATOM   3935  C   PHE B  45      50.170  28.990  38.630  1.00  0.00           C  
ATOM   3936  O   PHE B  45      50.340  30.070  38.090  1.00  0.00           O  
ATOM   3937  N   LYS B  46      50.950  28.540  39.630  1.00  0.00           N  
ATOM   3938  H   LYS B  46      50.690  27.760  40.210  1.00  0.00           H  
ATOM   3939  CA  LYS B  46      52.250  29.080  40.100  1.00  0.00           C  
ATOM   3940  HA  LYS B  46      52.280  30.120  39.820  1.00  0.00           H  
ATOM   3941  CB  LYS B  46      52.330  28.870  41.620  1.00  0.00           C  
ATOM   3942  HB3 LYS B  46      53.380  29.040  41.890  1.00  0.00           H  
ATOM   3943  HB2 LYS B  46      52.040  27.840  41.780  1.00  0.00           H  
ATOM   3944  CG  LYS B  46      51.370  29.840  42.410  1.00  0.00           C  
ATOM   3945  HG3 LYS B  46      50.400  29.340  42.320  1.00  0.00           H  
ATOM   3946  HG2 LYS B  46      51.450  30.820  41.950  1.00  0.00           H  
ATOM   3947  CD  LYS B  46      51.780  29.860  43.850  1.00  0.00           C  
ATOM   3948  HD3 LYS B  46      52.770  30.300  43.940  1.00  0.00           H  
ATOM   3949  HD2 LYS B  46      51.770  28.830  44.160  1.00  0.00           H  
ATOM   3950  CE  LYS B  46      50.670  30.570  44.620  1.00  0.00           C  
ATOM   3951  HE3 LYS B  46      49.730  30.030  44.500  1.00  0.00           H  
ATOM   3952  HE2 LYS B  46      50.530  31.490  44.050  1.00  0.00           H  
ATOM   3953  NZ  LYS B  46      50.880  30.700  46.100  1.00  0.00           N  
ATOM   3954  HZ1 LYS B  46      50.040  30.880  46.630  1.00  0.00           H  
ATOM   3955  HZ2 LYS B  46      51.310  29.880  46.490  1.00  0.00           H  
ATOM   3956  HZ3 LYS B  46      51.490  31.480  46.240  1.00  0.00           H  
ATOM   3957  C   LYS B  46      53.470  28.440  39.240  1.00  0.00           C  
ATOM   3958  O   LYS B  46      54.560  28.970  39.330  1.00  0.00           O  
ATOM   3959  N   SER B  47      53.290  27.440  38.400  1.00  0.00           N  
ATOM   3960  H   SER B  47      52.370  27.000  38.480  1.00  0.00           H  
ATOM   3961  CA  SER B  47      54.280  26.910  37.530  1.00  0.00           C  
ATOM   3962  HA  SER B  47      54.940  27.720  37.200  1.00  0.00           H  
ATOM   3963  CB  SER B  47      55.140  25.880  38.230  1.00  0.00           C  
ATOM   3964  HB3 SER B  47      55.670  26.280  39.100  1.00  0.00           H  
ATOM   3965  HB2 SER B  47      55.870  25.460  37.550  1.00  0.00           H  
ATOM   3966  OG  SER B  47      54.360  24.810  38.710  1.00  0.00           O  
ATOM   3967  HG  SER B  47      53.740  25.230  39.300  1.00  0.00           H  
ATOM   3968  C   SER B  47      53.700  26.210  36.310  1.00  0.00           C  
ATOM   3969  O   SER B  47      52.510  25.830  36.320  1.00  0.00           O  
ATOM   3970  N   ALA B  48      54.510  26.030  35.250  1.00  0.00           N  
ATOM   3971  H   ALA B  48      55.440  26.400  35.180  1.00  0.00           H  
ATOM   3972  CA  ALA B  48      54.210  25.090  34.150  1.00  0.00           C  
ATOM   3973  HA  ALA B  48      53.240  25.210  33.680  1.00  0.00           H  
ATOM   3974  CB  ALA B  48      55.140  25.330  33.050  1.00  0.00           C  
ATOM   3975  HB1 ALA B  48      56.180  25.060  33.250  1.00  0.00           H  
ATOM   3976  HB2 ALA B  48      54.960  24.660  32.220  1.00  0.00           H  
ATOM   3977  HB3 ALA B  48      55.000  26.320  32.630  1.00  0.00           H  
ATOM   3978  C   ALA B  48      54.340  23.600  34.610  1.00  0.00           C  
ATOM   3979  O   ALA B  48      53.660  22.730  34.020  1.00  0.00           O  
ATOM   3980  N   GLU B  49      55.040  23.250  35.710  1.00  0.00           N  
ATOM   3981  H   GLU B  49      55.700  23.900  36.080  1.00  0.00           H  
ATOM   3982  CA  GLU B  49      55.000  21.960  36.420  1.00  0.00           C  
ATOM   3983  HA  GLU B  49      55.140  21.200  35.650  1.00  0.00           H  
ATOM   3984  CB  GLU B  49      56.090  21.900  37.500  1.00  0.00           C  
ATOM   3985  HB3 GLU B  49      55.960  21.020  38.130  1.00  0.00           H  
ATOM   3986  HB2 GLU B  49      56.050  22.730  38.200  1.00  0.00           H  
ATOM   3987  CG  GLU B  49      57.450  21.680  36.850  1.00  0.00           C  
ATOM   3988  HG3 GLU B  49      57.270  21.360  35.820  1.00  0.00           H  
ATOM   3989  HG2 GLU B  49      57.980  20.900  37.410  1.00  0.00           H  
ATOM   3990  CD  GLU B  49      58.290  22.920  36.770  1.00  0.00           C  
ATOM   3991  OE1 GLU B  49      57.860  23.980  36.340  1.00  0.00           O  
ATOM   3992  OE2 GLU B  49      59.460  22.870  37.210  1.00  0.00           O  
ATOM   3993  C   GLU B  49      53.620  21.580  36.910  1.00  0.00           C  
ATOM   3994  O   GLU B  49      53.090  20.570  36.450  1.00  0.00           O  
ATOM   3995  N   ASP B  50      52.910  22.490  37.570  1.00  0.00           N  
ATOM   3996  H   ASP B  50      53.330  23.400  37.700  1.00  0.00           H  
ATOM   3997  CA  ASP B  50      51.510  22.370  37.910  1.00  0.00           C  
ATOM   3998  HA  ASP B  50      51.310  21.500  38.530  1.00  0.00           H  
ATOM   3999  CB  ASP B  50      51.100  23.650  38.740  1.00  0.00           C  
ATOM   4000  HB3 ASP B  50      50.080  23.430  39.100  1.00  0.00           H  
ATOM   4001  HB2 ASP B  50      51.150  24.580  38.180  1.00  0.00           H  
ATOM   4002  CG  ASP B  50      51.920  23.860  40.000  1.00  0.00           C  
ATOM   4003  OD1 ASP B  50      52.280  22.880  40.620  1.00  0.00           O  
ATOM   4004  OD2 ASP B  50      52.020  25.010  40.420  1.00  0.00           O  
ATOM   4005  C   ASP B  50      50.600  22.310  36.680  1.00  0.00           C  
ATOM   4006  O   ASP B  50      49.680  21.460  36.670  1.00  0.00           O  
ATOM   4007  N   CYS B  51      50.710  23.120  35.640  1.00  0.00           N  
ATOM   4008  H   CYS B  51      51.370  23.880  35.780  1.00  0.00           H  
ATOM   4009  CA  CYS B  51      49.870  23.050  34.440  1.00  0.00           C  
ATOM   4010  HA  CYS B  51      48.830  23.230  34.700  1.00  0.00           H  
ATOM   4011  CB  CYS B  51      50.210  24.290  33.540  1.00  0.00           C  
ATOM   4012  HB3 CYS B  51      51.300  24.450  33.510  1.00  0.00           H  
ATOM   4013  HB2 CYS B  51      49.760  25.150  34.040  1.00  0.00           H  
ATOM   4014  SG  CYS B  51      49.520  24.250  31.840  1.00  0.00           S  
ATOM   4015  C   CYS B  51      49.950  21.630  33.770  1.00  0.00           C  
ATOM   4016  O   CYS B  51      48.970  20.970  33.600  1.00  0.00           O  
ATOM   4017  N   MET B  52      51.120  21.210  33.400  1.00  0.00           N  
ATOM   4018  H   MET B  52      51.840  21.930  33.490  1.00  0.00           H  
ATOM   4019  CA  MET B  52      51.460  19.910  32.850  1.00  0.00           C  
ATOM   4020  HA  MET B  52      50.940  19.950  31.900  1.00  0.00           H  
ATOM   4021  CB  MET B  52      52.900  19.930  32.450  1.00  0.00           C  
ATOM   4022  HB3 MET B  52      53.100  18.920  32.090  1.00  0.00           H  
ATOM   4023  HB2 MET B  52      53.500  19.990  33.350  1.00  0.00           H  
ATOM   4024  CG  MET B  52      53.290  21.010  31.410  1.00  0.00           C  
ATOM   4025  HG3 MET B  52      53.020  21.970  31.850  1.00  0.00           H  
ATOM   4026  HG2 MET B  52      52.650  20.750  30.570  1.00  0.00           H  
ATOM   4027  SD  MET B  52      55.050  20.910  30.910  1.00  0.00           S  
ATOM   4028  CE  MET B  52      56.030  21.210  32.400  1.00  0.00           C  
ATOM   4029  HE1 MET B  52      55.880  20.530  33.250  1.00  0.00           H  
ATOM   4030  HE2 MET B  52      57.100  21.260  32.230  1.00  0.00           H  
ATOM   4031  HE3 MET B  52      55.800  22.220  32.750  1.00  0.00           H  
ATOM   4032  C   MET B  52      51.040  18.720  33.770  1.00  0.00           C  
ATOM   4033  O   MET B  52      50.400  17.800  33.300  1.00  0.00           O  
ATOM   4034  N   ARG B  53      51.250  18.840  35.090  1.00  0.00           N  
ATOM   4035  H   ARG B  53      51.830  19.560  35.540  1.00  0.00           H  
ATOM   4036  CA  ARG B  53      50.660  17.830  36.110  1.00  0.00           C  
ATOM   4037  HA  ARG B  53      51.070  16.840  35.850  1.00  0.00           H  
ATOM   4038  CB  ARG B  53      51.150  18.210  37.530  1.00  0.00           C  
ATOM   4039  HB3 ARG B  53      50.610  17.510  38.170  1.00  0.00           H  
ATOM   4040  HB2 ARG B  53      51.010  19.260  37.790  1.00  0.00           H  
ATOM   4041  CG  ARG B  53      52.600  17.720  37.670  1.00  0.00           C  
ATOM   4042  HG3 ARG B  53      53.170  18.130  36.830  1.00  0.00           H  
ATOM   4043  HG2 ARG B  53      52.710  16.640  37.620  1.00  0.00           H  
ATOM   4044  CD  ARG B  53      53.360  18.330  38.810  1.00  0.00           C  
ATOM   4045  HD3 ARG B  53      52.890  18.110  39.770  1.00  0.00           H  
ATOM   4046  HD2 ARG B  53      53.210  19.410  38.830  1.00  0.00           H  
ATOM   4047  NE  ARG B  53      54.760  17.990  38.690  1.00  0.00           N  
ATOM   4048  HE  ARG B  53      55.000  17.480  37.850  1.00  0.00           H  
ATOM   4049  CZ  ARG B  53      55.790  18.270  39.430  1.00  0.00           C  
ATOM   4050  NH1 ARG B  53      55.840  19.130  40.400  1.00  0.00           N  
ATOM   4051 HH11 ARG B  53      54.990  19.390  40.880  1.00  0.00           H  
ATOM   4052 HH12 ARG B  53      56.720  19.300  40.860  1.00  0.00           H  
ATOM   4053  NH2 ARG B  53      56.950  17.710  39.080  1.00  0.00           N  
ATOM   4054 HH21 ARG B  53      56.980  17.010  38.360  1.00  0.00           H  
ATOM   4055 HH22 ARG B  53      57.850  17.930  39.480  1.00  0.00           H  
ATOM   4056  C   ARG B  53      49.170  17.710  36.180  1.00  0.00           C  
ATOM   4057  O   ARG B  53      48.690  16.630  36.290  1.00  0.00           O  
ATOM   4058  N   THR B  54      48.510  18.840  36.020  1.00  0.00           N  
ATOM   4059  H   THR B  54      49.010  19.720  36.080  1.00  0.00           H  
ATOM   4060  CA  THR B  54      47.070  19.000  36.060  1.00  0.00           C  
ATOM   4061  HA  THR B  54      46.710  18.210  36.720  1.00  0.00           H  
ATOM   4062  CB  THR B  54      46.620  20.450  36.510  1.00  0.00           C  
ATOM   4063  HB  THR B  54      46.760  21.220  35.750  1.00  0.00           H  
ATOM   4064  CG2 THR B  54      45.100  20.430  36.870  1.00  0.00           C  
ATOM   4065 HG21 THR B  54      44.760  21.160  37.590  1.00  0.00           H  
ATOM   4066 HG22 THR B  54      44.580  20.510  35.910  1.00  0.00           H  
ATOM   4067 HG23 THR B  54      44.830  19.480  37.330  1.00  0.00           H  
ATOM   4068  OG1 THR B  54      47.280  21.000  37.690  1.00  0.00           O  
ATOM   4069  HG1 THR B  54      48.170  21.170  37.370  1.00  0.00           H  
ATOM   4070  C   THR B  54      46.430  18.600  34.720  1.00  0.00           C  
ATOM   4071  O   THR B  54      45.630  17.660  34.710  1.00  0.00           O  
ATOM   4072  N   CYS B  55      46.750  19.330  33.600  1.00  0.00           N  
ATOM   4073  H   CYS B  55      47.410  20.080  33.780  1.00  0.00           H  
ATOM   4074  CA  CYS B  55      46.030  19.170  32.310  1.00  0.00           C  
ATOM   4075  HA  CYS B  55      45.010  18.870  32.530  1.00  0.00           H  
ATOM   4076  CB  CYS B  55      45.910  20.570  31.710  1.00  0.00           C  
ATOM   4077  HB3 CYS B  55      45.400  20.360  30.770  1.00  0.00           H  
ATOM   4078  HB2 CYS B  55      46.940  20.890  31.560  1.00  0.00           H  
ATOM   4079  SG  CYS B  55      45.040  21.890  32.600  1.00  0.00           S  
ATOM   4080  C   CYS B  55      46.760  18.310  31.230  1.00  0.00           C  
ATOM   4081  O   CYS B  55      46.150  18.170  30.190  1.00  0.00           O  
ATOM   4082  N   GLY B  56      47.970  17.790  31.400  1.00  0.00           N  
ATOM   4083  H   GLY B  56      48.540  18.090  32.180  1.00  0.00           H  
ATOM   4084  CA  GLY B  56      48.530  16.900  30.380  1.00  0.00           C  
ATOM   4085  HA3 GLY B  56      47.810  16.140  30.090  1.00  0.00           H  
ATOM   4086  HA2 GLY B  56      49.340  16.280  30.770  1.00  0.00           H  
ATOM   4087  C   GLY B  56      48.900  17.740  29.070  1.00  0.00           C  
ATOM   4088  O   GLY B  56      48.930  18.980  29.070  1.00  0.00           O  
ATOM   4089  N   GLY B  57      49.160  16.990  27.970  1.00  0.00           N  
ATOM   4090  H   GLY B  57      49.340  16.000  28.080  1.00  0.00           H  
ATOM   4091  CA  GLY B  57      49.360  17.480  26.680  1.00  0.00           C  
ATOM   4092  HA3 GLY B  57      49.690  16.680  26.020  1.00  0.00           H  
ATOM   4093  HA2 GLY B  57      50.090  18.270  26.810  1.00  0.00           H  
ATOM   4094  C   GLY B  57      48.120  17.950  25.990  1.00  0.00           C  
ATOM   4095  O   GLY B  57      46.950  17.910  26.430  1.00  0.00           O  
ATOM   4096  N   ALA B  58      48.410  18.340  24.710  1.00  0.00           N  
ATOM   4097  H   ALA B  58      49.360  18.490  24.430  1.00  0.00           H  
ATOM   4098  CA  ALA B  58      47.350  18.580  23.730  1.00  0.00           C  
ATOM   4099  HA  ALA B  58      46.950  19.580  23.940  1.00  0.00           H  
ATOM   4100  CB  ALA B  58      47.960  18.700  22.310  1.00  0.00           C  
ATOM   4101  HB1 ALA B  58      47.230  19.080  21.610  1.00  0.00           H  
ATOM   4102  HB2 ALA B  58      48.660  19.530  22.220  1.00  0.00           H  
ATOM   4103  HB3 ALA B  58      48.450  17.780  21.980  1.00  0.00           H  
ATOM   4104  C   ALA B  58      46.160  17.570  23.670  1.00  0.00           C  
ATOM   4105  O   ALA B  58      46.400  16.400  23.290  1.00  0.00           O  
ATOM   4106  OXT ALA B  58      45.070  18.030  23.940  1.00  0.00           O  
TER    4107      ALA B  58
ENDMDL
CONECT 3446 3448
CONECT 3448 3446
END
