# Supplementary material for: Prebound State Discovered in the Unbinding Pathway of Fluorinated Variants of the Trypsin–BPTI Complex Using Random Acceleration Molecular Dynamics Simulations
Source: J Chem Inf Model. 2024 Jun 13;64(13):5194–206. doi: 10.1021/acs.jcim.4c00338 (PMC11234359; doi:10.1021/acs.jcim.4c00338)
Supplement: Supplementary file 2 — ci4c00338_si_002.zip [file ci4c00338_si_002.zip › pb_E3G_examples.pdb]

REMARK   1 CREATED WITH MDTraj 1.9.5, 2024-01-04
CRYST1   98.126   98.126   98.126  90.00  90.00  90.00 P 1           1 
MODEL        0
ATOM      1  N   ILE A  16      41.660  52.180  36.490  1.00  0.00           N  
ATOM      2  H   ILE A  16      42.300  52.000  37.240  1.00  0.00           H  
ATOM      3  H2  ILE A  16      41.270  51.300  36.200  1.00  0.00           H  
ATOM      4  H3  ILE A  16      42.240  52.550  35.740  1.00  0.00           H  
ATOM      5  CA  ILE A  16      40.510  53.040  36.890  1.00  0.00           C  
ATOM      6  HA  ILE A  16      40.240  52.650  37.870  1.00  0.00           H  
ATOM      7  CB  ILE A  16      40.970  54.500  37.170  1.00  0.00           C  
ATOM      8  HB  ILE A  16      41.290  54.820  36.170  1.00  0.00           H  
ATOM      9  CG2 ILE A  16      39.690  55.310  37.550  1.00  0.00           C  
ATOM     10 HG21 ILE A  16      39.000  55.460  36.720  1.00  0.00           H  
ATOM     11 HG22 ILE A  16      39.240  54.830  38.410  1.00  0.00           H  
ATOM     12 HG23 ILE A  16      40.130  56.240  37.900  1.00  0.00           H  
ATOM     13  CG1 ILE A  16      42.060  54.690  38.170  1.00  0.00           C  
ATOM     14 HG13 ILE A  16      42.190  55.780  38.240  1.00  0.00           H  
ATOM     15 HG12 ILE A  16      43.020  54.310  37.860  1.00  0.00           H  
ATOM     16  CD1 ILE A  16      41.640  54.230  39.540  1.00  0.00           C  
ATOM     17 HD11 ILE A  16      41.420  55.090  40.180  1.00  0.00           H  
ATOM     18 HD12 ILE A  16      40.770  53.570  39.470  1.00  0.00           H  
ATOM     19 HD13 ILE A  16      42.470  53.680  39.970  1.00  0.00           H  
ATOM     20  C   ILE A  16      39.330  52.950  35.890  1.00  0.00           C  
ATOM     21  O   ILE A  16      39.430  53.370  34.740  1.00  0.00           O  
ATOM     22  N   VAL A  17      38.190  52.540  36.420  1.00  0.00           N  
ATOM     23  H   VAL A  17      38.050  52.500  37.420  1.00  0.00           H  
ATOM     24  CA  VAL A  17      36.870  52.340  35.790  1.00  0.00           C  
ATOM     25  HA  VAL A  17      37.100  52.200  34.730  1.00  0.00           H  
ATOM     26  CB  VAL A  17      36.070  51.210  36.340  1.00  0.00           C  
ATOM     27  HB  VAL A  17      35.770  51.530  37.330  1.00  0.00           H  
ATOM     28  CG1 VAL A  17      34.810  51.010  35.500  1.00  0.00           C  
ATOM     29 HG11 VAL A  17      34.130  51.850  35.640  1.00  0.00           H  
ATOM     30 HG12 VAL A  17      35.140  50.960  34.470  1.00  0.00           H  
ATOM     31 HG13 VAL A  17      34.340  50.080  35.860  1.00  0.00           H  
ATOM     32  CG2 VAL A  17      37.000  50.030  36.530  1.00  0.00           C  
ATOM     33 HG21 VAL A  17      37.640  49.960  35.640  1.00  0.00           H  
ATOM     34 HG22 VAL A  17      37.470  50.080  37.510  1.00  0.00           H  
ATOM     35 HG23 VAL A  17      36.410  49.120  36.600  1.00  0.00           H  
ATOM     36  C   VAL A  17      36.170  53.750  35.970  1.00  0.00           C  
ATOM     37  O   VAL A  17      36.150  54.390  37.030  1.00  0.00           O  
ATOM     38  N   GLY A  18      35.590  54.330  34.900  1.00  0.00           N  
ATOM     39  H   GLY A  18      35.610  53.860  34.000  1.00  0.00           H  
ATOM     40  CA  GLY A  18      34.730  55.510  34.890  1.00  0.00           C  
ATOM     41  HA3 GLY A  18      33.920  55.340  35.590  1.00  0.00           H  
ATOM     42  HA2 GLY A  18      34.380  55.520  33.850  1.00  0.00           H  
ATOM     43  C   GLY A  18      35.370  56.860  35.190  1.00  0.00           C  
ATOM     44  O   GLY A  18      34.720  57.820  35.370  1.00  0.00           O  
ATOM     45  N   GLY A  19      36.710  56.870  35.340  1.00  0.00           N  
ATOM     46  H   GLY A  19      37.200  56.020  35.140  1.00  0.00           H  
ATOM     47  CA  GLY A  19      37.620  57.970  35.670  1.00  0.00           C  
ATOM     48  HA3 GLY A  19      38.410  57.530  36.280  1.00  0.00           H  
ATOM     49  HA2 GLY A  19      37.080  58.600  36.360  1.00  0.00           H  
ATOM     50  C   GLY A  19      38.040  58.780  34.460  1.00  0.00           C  
ATOM     51  O   GLY A  19      37.340  58.880  33.470  1.00  0.00           O  
ATOM     52  N   TYR A  20      39.230  59.430  34.470  1.00  0.00           N  
ATOM     53  H   TYR A  20      39.860  59.380  35.260  1.00  0.00           H  
ATOM     54  CA  TYR A  20      39.650  60.290  33.320  1.00  0.00           C  
ATOM     55  HA  TYR A  20      39.340  59.890  32.350  1.00  0.00           H  
ATOM     56  CB  TYR A  20      39.050  61.710  33.540  1.00  0.00           C  
ATOM     57  HB3 TYR A  20      37.970  61.630  33.710  1.00  0.00           H  
ATOM     58  HB2 TYR A  20      39.250  62.310  32.650  1.00  0.00           H  
ATOM     59  CG  TYR A  20      39.630  62.510  34.770  1.00  0.00           C  
ATOM     60  CD1 TYR A  20      39.260  62.100  36.030  1.00  0.00           C  
ATOM     61  HD1 TYR A  20      38.710  61.190  36.210  1.00  0.00           H  
ATOM     62  CE1 TYR A  20      39.750  62.870  37.120  1.00  0.00           C  
ATOM     63  HE1 TYR A  20      39.530  62.560  38.130  1.00  0.00           H  
ATOM     64  CZ  TYR A  20      40.430  64.110  36.940  1.00  0.00           C  
ATOM     65  OH  TYR A  20      40.810  64.890  37.990  1.00  0.00           O  
ATOM     66  HH  TYR A  20      40.690  65.810  37.760  1.00  0.00           H  
ATOM     67  CE2 TYR A  20      40.710  64.570  35.610  1.00  0.00           C  
ATOM     68  HE2 TYR A  20      41.150  65.540  35.430  1.00  0.00           H  
ATOM     69  CD2 TYR A  20      40.300  63.750  34.530  1.00  0.00           C  
ATOM     70  HD2 TYR A  20      40.420  64.080  33.510  1.00  0.00           H  
ATOM     71  C   TYR A  20      41.150  60.410  33.290  1.00  0.00           C  
ATOM     72  O   TYR A  20      41.860  60.280  34.300  1.00  0.00           O  
ATOM     73  N   THR A  21      41.720  60.760  32.120  1.00  0.00           N  
ATOM     74  H   THR A  21      41.100  60.970  31.350  1.00  0.00           H  
ATOM     75  CA  THR A  21      43.160  61.060  31.960  1.00  0.00           C  
ATOM     76  HA  THR A  21      43.760  60.180  32.200  1.00  0.00           H  
ATOM     77  CB  THR A  21      43.530  61.420  30.490  1.00  0.00           C  
ATOM     78  HB  THR A  21      42.810  62.160  30.150  1.00  0.00           H  
ATOM     79  CG2 THR A  21      44.960  61.910  30.150  1.00  0.00           C  
ATOM     80 HG21 THR A  21      45.150  62.740  30.820  1.00  0.00           H  
ATOM     81 HG22 THR A  21      45.770  61.220  30.360  1.00  0.00           H  
ATOM     82 HG23 THR A  21      45.010  62.270  29.130  1.00  0.00           H  
ATOM     83  OG1 THR A  21      43.390  60.320  29.660  1.00  0.00           O  
ATOM     84  HG1 THR A  21      43.690  60.560  28.780  1.00  0.00           H  
ATOM     85  C   THR A  21      43.430  62.190  32.920  1.00  0.00           C  
ATOM     86  O   THR A  21      42.740  63.210  32.870  1.00  0.00           O  
ATOM     87  N   CYS A  22      44.400  62.010  33.860  1.00  0.00           N  
ATOM     88  H   CYS A  22      44.780  61.070  33.930  1.00  0.00           H  
ATOM     89  CA  CYS A  22      44.710  63.050  34.890  1.00  0.00           C  
ATOM     90  HA  CYS A  22      43.820  63.330  35.440  1.00  0.00           H  
ATOM     91  CB  CYS A  22      45.890  62.640  35.860  1.00  0.00           C  
ATOM     92  HB3 CYS A  22      46.040  63.390  36.620  1.00  0.00           H  
ATOM     93  HB2 CYS A  22      46.720  62.380  35.200  1.00  0.00           H  
ATOM     94  SG  CYS A  22      45.710  61.100  36.740  1.00  0.00           S  
ATOM     95  C   CYS A  22      45.200  64.340  34.130  1.00  0.00           C  
ATOM     96  O   CYS A  22      44.790  65.450  34.450  1.00  0.00           O  
ATOM     97  N   GLY A  23      46.080  64.160  33.100  1.00  0.00           N  
ATOM     98  H   GLY A  23      46.350  63.220  32.830  1.00  0.00           H  
ATOM     99  CA  GLY A  23      46.830  65.230  32.480  1.00  0.00           C  
ATOM    100  HA3 GLY A  23      46.100  66.000  32.200  1.00  0.00           H  
ATOM    101  HA2 GLY A  23      47.190  64.990  31.470  1.00  0.00           H  
ATOM    102  C   GLY A  23      47.910  65.830  33.260  1.00  0.00           C  
ATOM    103  O   GLY A  23      48.340  65.480  34.370  1.00  0.00           O  
ATOM    104  N   ALA A  24      48.520  66.880  32.750  1.00  0.00           N  
ATOM    105  H   ALA A  24      48.210  67.210  31.850  1.00  0.00           H  
ATOM    106  CA  ALA A  24      49.420  67.710  33.460  1.00  0.00           C  
ATOM    107  HA  ALA A  24      50.190  67.000  33.760  1.00  0.00           H  
ATOM    108  CB  ALA A  24      50.140  68.720  32.490  1.00  0.00           C  
ATOM    109  HB1 ALA A  24      49.520  69.430  31.960  1.00  0.00           H  
ATOM    110  HB2 ALA A  24      51.000  69.160  33.010  1.00  0.00           H  
ATOM    111  HB3 ALA A  24      50.660  68.190  31.680  1.00  0.00           H  
ATOM    112  C   ALA A  24      48.870  68.430  34.780  1.00  0.00           C  
ATOM    113  O   ALA A  24      47.680  68.670  34.840  1.00  0.00           O  
ATOM    114  N   ASN A  25      49.820  68.820  35.660  1.00  0.00           N  
ATOM    115  H   ASN A  25      50.790  68.560  35.510  1.00  0.00           H  
ATOM    116  CA  ASN A  25      49.680  69.830  36.690  1.00  0.00           C  
ATOM    117  HA  ASN A  25      50.540  69.680  37.350  1.00  0.00           H  
ATOM    118  CB  ASN A  25      49.750  71.270  36.010  1.00  0.00           C  
ATOM    119  HB3 ASN A  25      49.510  72.020  36.780  1.00  0.00           H  
ATOM    120  HB2 ASN A  25      48.920  71.350  35.310  1.00  0.00           H  
ATOM    121  CG  ASN A  25      51.010  71.730  35.380  1.00  0.00           C  
ATOM    122  OD1 ASN A  25      52.010  71.050  35.450  1.00  0.00           O  
ATOM    123  ND2 ASN A  25      51.120  72.800  34.610  1.00  0.00           N  
ATOM    124 HD21 ASN A  25      50.220  73.210  34.480  1.00  0.00           H  
ATOM    125 HD22 ASN A  25      51.960  73.120  34.130  1.00  0.00           H  
ATOM    126  C   ASN A  25      48.500  69.490  37.610  1.00  0.00           C  
ATOM    127  O   ASN A  25      47.960  70.340  38.220  1.00  0.00           O  
ATOM    128  N   THR A  26      48.220  68.160  37.740  1.00  0.00           N  
ATOM    129  H   THR A  26      48.810  67.500  37.260  1.00  0.00           H  
ATOM    130  CA  THR A  26      46.990  67.570  38.400  1.00  0.00           C  
ATOM    131  HA  THR A  26      46.560  68.370  39.000  1.00  0.00           H  
ATOM    132  CB  THR A  26      45.910  67.050  37.360  1.00  0.00           C  
ATOM    133  HB  THR A  26      46.330  66.300  36.680  1.00  0.00           H  
ATOM    134  CG2 THR A  26      44.640  66.480  38.000  1.00  0.00           C  
ATOM    135 HG21 THR A  26      44.060  67.300  38.440  1.00  0.00           H  
ATOM    136 HG22 THR A  26      44.050  66.040  37.200  1.00  0.00           H  
ATOM    137 HG23 THR A  26      44.790  65.780  38.820  1.00  0.00           H  
ATOM    138  OG1 THR A  26      45.500  68.100  36.560  1.00  0.00           O  
ATOM    139  HG1 THR A  26      46.250  68.190  35.970  1.00  0.00           H  
ATOM    140  C   THR A  26      47.350  66.490  39.390  1.00  0.00           C  
ATOM    141  O   THR A  26      46.710  66.460  40.410  1.00  0.00           O  
ATOM    142  N   VAL A  27      48.490  65.760  39.160  1.00  0.00           N  
ATOM    143  H   VAL A  27      49.110  65.940  38.390  1.00  0.00           H  
ATOM    144  CA  VAL A  27      49.040  64.770  40.050  1.00  0.00           C  
ATOM    145  HA  VAL A  27      48.790  64.990  41.090  1.00  0.00           H  
ATOM    146  CB  VAL A  27      48.450  63.320  39.750  1.00  0.00           C  
ATOM    147  HB  VAL A  27      48.920  62.640  40.480  1.00  0.00           H  
ATOM    148  CG1 VAL A  27      46.990  63.290  40.110  1.00  0.00           C  
ATOM    149 HG11 VAL A  27      46.710  63.860  41.000  1.00  0.00           H  
ATOM    150 HG12 VAL A  27      46.300  63.630  39.340  1.00  0.00           H  
ATOM    151 HG13 VAL A  27      46.880  62.230  40.330  1.00  0.00           H  
ATOM    152  CG2 VAL A  27      48.660  62.900  38.310  1.00  0.00           C  
ATOM    153 HG21 VAL A  27      49.730  62.790  38.130  1.00  0.00           H  
ATOM    154 HG22 VAL A  27      48.300  61.870  38.180  1.00  0.00           H  
ATOM    155 HG23 VAL A  27      48.150  63.520  37.570  1.00  0.00           H  
ATOM    156  C   VAL A  27      50.600  64.780  39.940  1.00  0.00           C  
ATOM    157  O   VAL A  27      51.220  63.760  39.770  1.00  0.00           O  
ATOM    158  N   PRO A  28      51.280  65.970  40.070  1.00  0.00           N  
ATOM    159  CD  PRO A  28      50.780  67.300  40.450  1.00  0.00           C  
ATOM    160  HD3 PRO A  28      50.740  67.400  41.530  1.00  0.00           H  
ATOM    161  HD2 PRO A  28      49.800  67.610  40.090  1.00  0.00           H  
ATOM    162  CG  PRO A  28      51.930  68.270  40.030  1.00  0.00           C  
ATOM    163  HG3 PRO A  28      51.860  69.240  40.540  1.00  0.00           H  
ATOM    164  HG2 PRO A  28      51.770  68.470  38.970  1.00  0.00           H  
ATOM    165  CB  PRO A  28      53.190  67.450  40.290  1.00  0.00           C  
ATOM    166  HB3 PRO A  28      53.460  67.610  41.340  1.00  0.00           H  
ATOM    167  HB2 PRO A  28      54.100  67.750  39.780  1.00  0.00           H  
ATOM    168  CA  PRO A  28      52.730  66.080  39.930  1.00  0.00           C  
ATOM    169  HA  PRO A  28      53.030  66.010  38.880  1.00  0.00           H  
ATOM    170  C   PRO A  28      53.600  65.080  40.760  1.00  0.00           C  
ATOM    171  O   PRO A  28      54.730  64.780  40.350  1.00  0.00           O  
ATOM    172  N   TYR A  29      53.020  64.610  41.860  1.00  0.00           N  
ATOM    173  H   TYR A  29      52.180  65.060  42.200  1.00  0.00           H  
ATOM    174  CA  TYR A  29      53.390  63.550  42.800  1.00  0.00           C  
ATOM    175  HA  TYR A  29      54.410  63.820  43.050  1.00  0.00           H  
ATOM    176  CB  TYR A  29      52.580  63.870  44.100  1.00  0.00           C  
ATOM    177  HB3 TYR A  29      52.660  64.940  44.320  1.00  0.00           H  
ATOM    178  HB2 TYR A  29      53.020  63.290  44.910  1.00  0.00           H  
ATOM    179  CG  TYR A  29      51.050  63.650  44.040  1.00  0.00           C  
ATOM    180  CD1 TYR A  29      50.450  62.400  43.850  1.00  0.00           C  
ATOM    181  HD1 TYR A  29      51.060  61.510  43.930  1.00  0.00           H  
ATOM    182  CE1 TYR A  29      49.060  62.250  43.760  1.00  0.00           C  
ATOM    183  HE1 TYR A  29      48.550  61.320  43.510  1.00  0.00           H  
ATOM    184  CZ  TYR A  29      48.260  63.400  43.650  1.00  0.00           C  
ATOM    185  OH  TYR A  29      46.900  63.300  43.510  1.00  0.00           O  
ATOM    186  HH  TYR A  29      46.470  62.480  43.780  1.00  0.00           H  
ATOM    187  CE2 TYR A  29      48.830  64.680  43.630  1.00  0.00           C  
ATOM    188  HE2 TYR A  29      48.200  65.560  43.550  1.00  0.00           H  
ATOM    189  CD2 TYR A  29      50.250  64.810  43.800  1.00  0.00           C  
ATOM    190  HD2 TYR A  29      50.660  65.810  43.880  1.00  0.00           H  
ATOM    191  C   TYR A  29      53.270  62.040  42.400  1.00  0.00           C  
ATOM    192  O   TYR A  29      53.670  61.210  43.220  1.00  0.00           O  
ATOM    193  N   GLN A  30      52.650  61.680  41.310  1.00  0.00           N  
ATOM    194  H   GLN A  30      52.340  62.420  40.680  1.00  0.00           H  
ATOM    195  CA  GLN A  30      52.530  60.280  40.890  1.00  0.00           C  
ATOM    196  HA  GLN A  30      52.040  59.740  41.690  1.00  0.00           H  
ATOM    197  CB  GLN A  30      51.520  60.220  39.680  1.00  0.00           C  
ATOM    198  HB3 GLN A  30      50.630  60.770  39.980  1.00  0.00           H  
ATOM    199  HB2 GLN A  30      51.230  59.180  39.600  1.00  0.00           H  
ATOM    200  CG  GLN A  30      51.940  60.710  38.280  1.00  0.00           C  
ATOM    201  HG3 GLN A  30      52.540  61.620  38.370  1.00  0.00           H  
ATOM    202  HG2 GLN A  30      50.970  60.880  37.810  1.00  0.00           H  
ATOM    203  CD  GLN A  30      52.660  59.650  37.420  1.00  0.00           C  
ATOM    204  OE1 GLN A  30      53.200  58.650  37.910  1.00  0.00           O  
ATOM    205  NE2 GLN A  30      52.830  59.810  36.180  1.00  0.00           N  
ATOM    206 HE21 GLN A  30      52.470  60.570  35.630  1.00  0.00           H  
ATOM    207 HE22 GLN A  30      53.270  59.070  35.650  1.00  0.00           H  
ATOM    208  C   GLN A  30      53.870  59.570  40.670  1.00  0.00           C  
ATOM    209  O   GLN A  30      54.850  60.120  40.190  1.00  0.00           O  
ATOM    210  N   VAL A  31      53.930  58.270  40.970  1.00  0.00           N  
ATOM    211  H   VAL A  31      53.110  57.880  41.410  1.00  0.00           H  
ATOM    212  CA  VAL A  31      55.050  57.290  40.920  1.00  0.00           C  
ATOM    213  HA  VAL A  31      55.780  57.670  40.210  1.00  0.00           H  
ATOM    214  CB  VAL A  31      55.890  57.230  42.190  1.00  0.00           C  
ATOM    215  HB  VAL A  31      55.250  56.930  43.030  1.00  0.00           H  
ATOM    216  CG1 VAL A  31      57.060  56.220  42.130  1.00  0.00           C  
ATOM    217 HG11 VAL A  31      56.640  55.250  42.410  1.00  0.00           H  
ATOM    218 HG12 VAL A  31      57.590  56.260  41.180  1.00  0.00           H  
ATOM    219 HG13 VAL A  31      57.800  56.420  42.900  1.00  0.00           H  
ATOM    220  CG2 VAL A  31      56.500  58.550  42.480  1.00  0.00           C  
ATOM    221 HG21 VAL A  31      55.710  59.290  42.590  1.00  0.00           H  
ATOM    222 HG22 VAL A  31      57.160  58.430  43.340  1.00  0.00           H  
ATOM    223 HG23 VAL A  31      57.140  58.770  41.630  1.00  0.00           H  
ATOM    224  C   VAL A  31      54.770  55.860  40.440  1.00  0.00           C  
ATOM    225  O   VAL A  31      53.800  55.330  41.000  1.00  0.00           O  
ATOM    226  N   SER A  32      55.630  55.320  39.580  1.00  0.00           N  
ATOM    227  H   SER A  32      56.420  55.900  39.300  1.00  0.00           H  
ATOM    228  CA  SER A  32      55.540  54.050  39.000  1.00  0.00           C  
ATOM    229  HA  SER A  32      54.580  53.620  39.250  1.00  0.00           H  
ATOM    230  CB  SER A  32      55.620  54.340  37.500  1.00  0.00           C  
ATOM    231  HB3 SER A  32      56.520  54.950  37.370  1.00  0.00           H  
ATOM    232  HB2 SER A  32      54.720  54.870  37.190  1.00  0.00           H  
ATOM    233  OG  SER A  32      55.750  53.130  36.750  1.00  0.00           O  
ATOM    234  HG  SER A  32      56.060  53.430  35.880  1.00  0.00           H  
ATOM    235  C   SER A  32      56.680  53.200  39.460  1.00  0.00           C  
ATOM    236  O   SER A  32      57.810  53.650  39.180  1.00  0.00           O  
ATOM    237  N   LEU A  33      56.410  52.080  40.060  1.00  0.00           N  
ATOM    238  H   LEU A  33      55.430  51.900  40.260  1.00  0.00           H  
ATOM    239  CA  LEU A  33      57.380  51.030  40.400  1.00  0.00           C  
ATOM    240  HA  LEU A  33      58.330  51.550  40.500  1.00  0.00           H  
ATOM    241  CB  LEU A  33      57.120  50.480  41.800  1.00  0.00           C  
ATOM    242  HB3 LEU A  33      57.850  49.750  42.120  1.00  0.00           H  
ATOM    243  HB2 LEU A  33      56.130  50.020  41.800  1.00  0.00           H  
ATOM    244  CG  LEU A  33      56.940  51.530  42.960  1.00  0.00           C  
ATOM    245  HG  LEU A  33      56.200  52.250  42.630  1.00  0.00           H  
ATOM    246  CD1 LEU A  33      56.600  50.820  44.340  1.00  0.00           C  
ATOM    247 HD11 LEU A  33      56.620  51.560  45.130  1.00  0.00           H  
ATOM    248 HD12 LEU A  33      55.620  50.340  44.320  1.00  0.00           H  
ATOM    249 HD13 LEU A  33      57.370  50.090  44.610  1.00  0.00           H  
ATOM    250  CD2 LEU A  33      58.250  52.220  43.120  1.00  0.00           C  
ATOM    251 HD21 LEU A  33      58.560  52.790  42.250  1.00  0.00           H  
ATOM    252 HD22 LEU A  33      58.260  52.970  43.910  1.00  0.00           H  
ATOM    253 HD23 LEU A  33      59.060  51.530  43.360  1.00  0.00           H  
ATOM    254  C   LEU A  33      57.450  50.020  39.260  1.00  0.00           C  
ATOM    255  O   LEU A  33      56.480  49.410  38.820  1.00  0.00           O  
ATOM    256  N   ASN A  34      58.690  49.870  38.780  1.00  0.00           N  
ATOM    257  H   ASN A  34      59.410  50.330  39.330  1.00  0.00           H  
ATOM    258  CA  ASN A  34      59.140  49.040  37.630  1.00  0.00           C  
ATOM    259  HA  ASN A  34      58.230  48.640  37.160  1.00  0.00           H  
ATOM    260  CB  ASN A  34      59.650  49.970  36.560  1.00  0.00           C  
ATOM    261  HB3 ASN A  34      60.560  50.470  36.900  1.00  0.00           H  
ATOM    262  HB2 ASN A  34      59.000  50.850  36.550  1.00  0.00           H  
ATOM    263  CG  ASN A  34      60.150  49.410  35.180  1.00  0.00           C  
ATOM    264  OD1 ASN A  34      61.240  48.860  35.140  1.00  0.00           O  
ATOM    265  ND2 ASN A  34      59.390  49.530  34.150  1.00  0.00           N  
ATOM    266 HD21 ASN A  34      58.590  50.130  34.300  1.00  0.00           H  
ATOM    267 HD22 ASN A  34      59.850  49.440  33.250  1.00  0.00           H  
ATOM    268  C   ASN A  34      60.080  47.910  37.920  1.00  0.00           C  
ATOM    269  O   ASN A  34      60.900  47.990  38.850  1.00  0.00           O  
ATOM    270  N   SER A  37      60.000  46.840  37.120  1.00  0.00           N  
ATOM    271  H   SER A  37      59.300  46.840  36.390  1.00  0.00           H  
ATOM    272  CA  SER A  37      60.900  45.690  37.060  1.00  0.00           C  
ATOM    273  HA  SER A  37      61.840  45.950  37.520  1.00  0.00           H  
ATOM    274  CB  SER A  37      60.270  44.740  38.060  1.00  0.00           C  
ATOM    275  HB3 SER A  37      60.410  45.230  39.030  1.00  0.00           H  
ATOM    276  HB2 SER A  37      60.920  43.870  38.030  1.00  0.00           H  
ATOM    277  OG  SER A  37      58.900  44.400  37.900  1.00  0.00           O  
ATOM    278  HG  SER A  37      58.760  44.290  36.960  1.00  0.00           H  
ATOM    279  C   SER A  37      61.230  45.170  35.710  1.00  0.00           C  
ATOM    280  O   SER A  37      61.440  43.970  35.510  1.00  0.00           O  
ATOM    281  N   GLY A  38      61.240  46.060  34.770  1.00  0.00           N  
ATOM    282  H   GLY A  38      61.110  47.040  34.980  1.00  0.00           H  
ATOM    283  CA  GLY A  38      61.430  45.800  33.400  1.00  0.00           C  
ATOM    284  HA3 GLY A  38      61.820  44.780  33.280  1.00  0.00           H  
ATOM    285  HA2 GLY A  38      62.230  46.500  33.160  1.00  0.00           H  
ATOM    286  C   GLY A  38      60.120  46.080  32.550  1.00  0.00           C  
ATOM    287  O   GLY A  38      60.160  46.460  31.370  1.00  0.00           O  
ATOM    288  N   TYR A  39      59.000  46.130  33.220  1.00  0.00           N  
ATOM    289  H   TYR A  39      59.180  45.950  34.200  1.00  0.00           H  
ATOM    290  CA  TYR A  39      57.750  46.770  32.980  1.00  0.00           C  
ATOM    291  HA  TYR A  39      57.910  47.700  32.420  1.00  0.00           H  
ATOM    292  CB  TYR A  39      56.740  45.870  32.200  1.00  0.00           C  
ATOM    293  HB3 TYR A  39      56.690  44.880  32.630  1.00  0.00           H  
ATOM    294  HB2 TYR A  39      57.180  45.660  31.220  1.00  0.00           H  
ATOM    295  CG  TYR A  39      55.350  46.480  31.950  1.00  0.00           C  
ATOM    296  CD1 TYR A  39      55.220  47.580  31.150  1.00  0.00           C  
ATOM    297  HD1 TYR A  39      56.090  47.990  30.650  1.00  0.00           H  
ATOM    298  CE1 TYR A  39      53.900  48.070  30.830  1.00  0.00           C  
ATOM    299  HE1 TYR A  39      53.800  48.880  30.120  1.00  0.00           H  
ATOM    300  CZ  TYR A  39      52.750  47.510  31.440  1.00  0.00           C  
ATOM    301  OH  TYR A  39      51.540  48.100  31.240  1.00  0.00           O  
ATOM    302  HH  TYR A  39      51.540  48.570  30.400  1.00  0.00           H  
ATOM    303  CE2 TYR A  39      52.910  46.420  32.270  1.00  0.00           C  
ATOM    304  HE2 TYR A  39      51.980  46.040  32.670  1.00  0.00           H  
ATOM    305  CD2 TYR A  39      54.190  45.930  32.590  1.00  0.00           C  
ATOM    306  HD2 TYR A  39      54.300  45.080  33.240  1.00  0.00           H  
ATOM    307  C   TYR A  39      57.180  47.290  34.330  1.00  0.00           C  
ATOM    308  O   TYR A  39      57.610  46.900  35.440  1.00  0.00           O  
ATOM    309  N   HIS A  40      56.160  48.170  34.310  1.00  0.00           N  
ATOM    310  H   HIS A  40      55.890  48.460  33.380  1.00  0.00           H  
ATOM    311  CA  HIS A  40      55.400  48.510  35.540  1.00  0.00           C  
ATOM    312  HA  HIS A  40      55.990  49.070  36.250  1.00  0.00           H  
ATOM    313  CB  HIS A  40      54.200  49.420  35.060  1.00  0.00           C  
ATOM    314  HB3 HIS A  40      53.580  48.850  34.360  1.00  0.00           H  
ATOM    315  HB2 HIS A  40      54.630  50.220  34.450  1.00  0.00           H  
ATOM    316  CG  HIS A  40      53.360  49.960  36.120  1.00  0.00           C  
ATOM    317  ND1 HIS A  40      53.660  51.060  36.870  1.00  0.00           N  
ATOM    318  HD1 HIS A  40      54.450  51.670  36.690  1.00  0.00           H  
ATOM    319  CE1 HIS A  40      52.680  51.250  37.780  1.00  0.00           C  
ATOM    320  HE1 HIS A  40      52.610  52.020  38.550  1.00  0.00           H  
ATOM    321  NE2 HIS A  40      51.730  50.340  37.600  1.00  0.00           N  
ATOM    322  HE2 HIS A  40      50.870  50.310  38.140  1.00  0.00           H  
ATOM    323  CD2 HIS A  40      52.200  49.460  36.600  1.00  0.00           C  
ATOM    324  HD2 HIS A  40      51.610  48.650  36.190  1.00  0.00           H  
ATOM    325  C   HIS A  40      54.860  47.260  36.230  1.00  0.00           C  
ATOM    326  O   HIS A  40      54.420  46.330  35.610  1.00  0.00           O  
ATOM    327  N   PHE A  41      54.870  47.350  37.590  1.00  0.00           N  
ATOM    328  H   PHE A  41      55.250  48.190  37.990  1.00  0.00           H  
ATOM    329  CA  PHE A  41      54.240  46.310  38.480  1.00  0.00           C  
ATOM    330  HA  PHE A  41      53.430  45.820  37.920  1.00  0.00           H  
ATOM    331  CB  PHE A  41      55.310  45.280  39.040  1.00  0.00           C  
ATOM    332  HB3 PHE A  41      55.910  44.950  38.190  1.00  0.00           H  
ATOM    333  HB2 PHE A  41      54.800  44.350  39.320  1.00  0.00           H  
ATOM    334  CG  PHE A  41      56.200  45.660  40.230  1.00  0.00           C  
ATOM    335  CD1 PHE A  41      57.230  46.590  40.060  1.00  0.00           C  
ATOM    336  HD1 PHE A  41      57.430  46.740  39.010  1.00  0.00           H  
ATOM    337  CE1 PHE A  41      58.150  46.890  41.120  1.00  0.00           C  
ATOM    338  HE1 PHE A  41      59.030  47.440  40.830  1.00  0.00           H  
ATOM    339  CZ  PHE A  41      57.880  46.510  42.440  1.00  0.00           C  
ATOM    340  HZ  PHE A  41      58.620  46.720  43.200  1.00  0.00           H  
ATOM    341  CE2 PHE A  41      56.780  45.610  42.580  1.00  0.00           C  
ATOM    342  HE2 PHE A  41      56.690  45.210  43.580  1.00  0.00           H  
ATOM    343  CD2 PHE A  41      55.990  45.180  41.540  1.00  0.00           C  
ATOM    344  HD2 PHE A  41      55.190  44.470  41.720  1.00  0.00           H  
ATOM    345  C   PHE A  41      53.460  46.890  39.680  1.00  0.00           C  
ATOM    346  O   PHE A  41      52.510  46.250  40.150  1.00  0.00           O  
ATOM    347  N   CYS A  42      53.850  48.070  40.190  1.00  0.00           N  
ATOM    348  H   CYS A  42      54.640  48.540  39.750  1.00  0.00           H  
ATOM    349  CA  CYS A  42      53.200  48.770  41.420  1.00  0.00           C  
ATOM    350  HA  CYS A  42      52.160  48.450  41.450  1.00  0.00           H  
ATOM    351  CB  CYS A  42      53.970  48.270  42.630  1.00  0.00           C  
ATOM    352  HB3 CYS A  42      54.010  49.010  43.410  1.00  0.00           H  
ATOM    353  HB2 CYS A  42      55.040  48.080  42.450  1.00  0.00           H  
ATOM    354  SG  CYS A  42      53.320  46.810  43.310  1.00  0.00           S  
ATOM    355  C   CYS A  42      53.210  50.330  41.340  1.00  0.00           C  
ATOM    356  O   CYS A  42      53.960  51.000  40.690  1.00  0.00           O  
ATOM    357  N   GLY A  43      52.130  50.830  41.970  1.00  0.00           N  
ATOM    358  H   GLY A  43      51.370  50.230  42.260  1.00  0.00           H  
ATOM    359  CA  GLY A  43      52.000  52.300  42.100  1.00  0.00           C  
ATOM    360  HA3 GLY A  43      50.950  52.370  42.330  1.00  0.00           H  
ATOM    361  HA2 GLY A  43      52.230  52.810  41.160  1.00  0.00           H  
ATOM    362  C   GLY A  43      52.650  53.020  43.280  1.00  0.00           C  
ATOM    363  O   GLY A  43      53.180  52.360  44.140  1.00  0.00           O  
ATOM    364  N   GLY A  44      52.580  54.350  43.310  1.00  0.00           N  
ATOM    365  H   GLY A  44      52.280  54.870  42.500  1.00  0.00           H  
ATOM    366  CA  GLY A  44      53.060  55.120  44.440  1.00  0.00           C  
ATOM    367  HA3 GLY A  44      54.100  54.860  44.650  1.00  0.00           H  
ATOM    368  HA2 GLY A  44      52.460  54.850  45.310  1.00  0.00           H  
ATOM    369  C   GLY A  44      52.970  56.620  44.250  1.00  0.00           C  
ATOM    370  O   GLY A  44      52.480  57.060  43.200  1.00  0.00           O  
ATOM    371  N   SER A  45      53.360  57.360  45.250  1.00  0.00           N  
ATOM    372  H   SER A  45      53.680  56.830  46.050  1.00  0.00           H  
ATOM    373  CA  SER A  45      53.360  58.840  45.280  1.00  0.00           C  
ATOM    374  HA  SER A  45      53.520  59.170  44.260  1.00  0.00           H  
ATOM    375  CB  SER A  45      52.040  59.390  45.890  1.00  0.00           C  
ATOM    376  HB3 SER A  45      51.210  59.200  45.220  1.00  0.00           H  
ATOM    377  HB2 SER A  45      52.250  60.460  45.930  1.00  0.00           H  
ATOM    378  OG  SER A  45      51.900  58.880  47.160  1.00  0.00           O  
ATOM    379  HG  SER A  45      51.590  57.970  47.180  1.00  0.00           H  
ATOM    380  C   SER A  45      54.620  59.370  46.040  1.00  0.00           C  
ATOM    381  O   SER A  45      55.080  58.820  47.020  1.00  0.00           O  
ATOM    382  N   LEU A  46      55.270  60.370  45.430  1.00  0.00           N  
ATOM    383  H   LEU A  46      54.820  60.930  44.720  1.00  0.00           H  
ATOM    384  CA  LEU A  46      56.450  61.010  46.020  1.00  0.00           C  
ATOM    385  HA  LEU A  46      57.130  60.220  46.360  1.00  0.00           H  
ATOM    386  CB  LEU A  46      57.080  61.730  44.920  1.00  0.00           C  
ATOM    387  HB3 LEU A  46      56.350  62.480  44.610  1.00  0.00           H  
ATOM    388  HB2 LEU A  46      57.140  61.060  44.060  1.00  0.00           H  
ATOM    389  CG  LEU A  46      58.440  62.500  45.050  1.00  0.00           C  
ATOM    390  HG  LEU A  46      58.490  63.210  45.870  1.00  0.00           H  
ATOM    391  CD1 LEU A  46      59.600  61.500  45.260  1.00  0.00           C  
ATOM    392 HD11 LEU A  46      59.470  61.020  46.230  1.00  0.00           H  
ATOM    393 HD12 LEU A  46      59.650  60.780  44.440  1.00  0.00           H  
ATOM    394 HD13 LEU A  46      60.480  62.080  45.540  1.00  0.00           H  
ATOM    395  CD2 LEU A  46      58.790  63.190  43.770  1.00  0.00           C  
ATOM    396 HD21 LEU A  46      59.760  63.700  43.840  1.00  0.00           H  
ATOM    397 HD22 LEU A  46      58.930  62.430  43.000  1.00  0.00           H  
ATOM    398 HD23 LEU A  46      57.980  63.900  43.600  1.00  0.00           H  
ATOM    399  C   LEU A  46      56.170  61.920  47.180  1.00  0.00           C  
ATOM    400  O   LEU A  46      55.250  62.720  47.070  1.00  0.00           O  
ATOM    401  N   ILE A  47      56.860  61.830  48.310  1.00  0.00           N  
ATOM    402  H   ILE A  47      57.750  61.390  48.190  1.00  0.00           H  
ATOM    403  CA  ILE A  47      56.540  62.350  49.670  1.00  0.00           C  
ATOM    404  HA  ILE A  47      55.870  63.180  49.450  1.00  0.00           H  
ATOM    405  CB  ILE A  47      55.870  61.340  50.600  1.00  0.00           C  
ATOM    406  HB  ILE A  47      55.620  61.950  51.470  1.00  0.00           H  
ATOM    407  CG2 ILE A  47      54.660  60.690  49.980  1.00  0.00           C  
ATOM    408 HG21 ILE A  47      54.080  60.170  50.750  1.00  0.00           H  
ATOM    409 HG22 ILE A  47      53.960  61.420  49.590  1.00  0.00           H  
ATOM    410 HG23 ILE A  47      54.920  59.960  49.220  1.00  0.00           H  
ATOM    411  CG1 ILE A  47      56.880  60.290  51.050  1.00  0.00           C  
ATOM    412 HG13 ILE A  47      57.900  60.650  51.020  1.00  0.00           H  
ATOM    413 HG12 ILE A  47      56.780  59.340  50.510  1.00  0.00           H  
ATOM    414  CD1 ILE A  47      56.560  60.060  52.480  1.00  0.00           C  
ATOM    415 HD11 ILE A  47      57.110  59.180  52.810  1.00  0.00           H  
ATOM    416 HD12 ILE A  47      56.770  60.950  53.080  1.00  0.00           H  
ATOM    417 HD13 ILE A  47      55.500  59.890  52.680  1.00  0.00           H  
ATOM    418  C   ILE A  47      57.640  63.180  50.330  1.00  0.00           C  
ATOM    419  O   ILE A  47      57.420  63.640  51.430  1.00  0.00           O  
ATOM    420  N   ASN A  48      58.840  63.210  49.800  1.00  0.00           N  
ATOM    421  H   ASN A  48      58.890  62.790  48.880  1.00  0.00           H  
ATOM    422  CA  ASN A  48      59.990  64.010  50.160  1.00  0.00           C  
ATOM    423  HA  ASN A  48      59.650  65.040  50.330  1.00  0.00           H  
ATOM    424  CB  ASN A  48      60.550  63.420  51.510  1.00  0.00           C  
ATOM    425  HB3 ASN A  48      60.570  62.330  51.610  1.00  0.00           H  
ATOM    426  HB2 ASN A  48      59.800  63.580  52.290  1.00  0.00           H  
ATOM    427  CG  ASN A  48      61.880  64.030  52.130  1.00  0.00           C  
ATOM    428  OD1 ASN A  48      63.000  63.770  51.600  1.00  0.00           O  
ATOM    429  ND2 ASN A  48      61.760  64.830  53.150  1.00  0.00           N  
ATOM    430 HD21 ASN A  48      60.830  65.040  53.490  1.00  0.00           H  
ATOM    431 HD22 ASN A  48      62.570  65.160  53.650  1.00  0.00           H  
ATOM    432  C   ASN A  48      60.970  63.870  49.010  1.00  0.00           C  
ATOM    433  O   ASN A  48      60.790  62.910  48.250  1.00  0.00           O  
ATOM    434  N   SER A  49      62.010  64.730  48.870  1.00  0.00           N  
ATOM    435  H   SER A  49      62.170  65.490  49.530  1.00  0.00           H  
ATOM    436  CA  SER A  49      62.950  64.670  47.680  1.00  0.00           C  
ATOM    437  HA  SER A  49      62.340  64.970  46.840  1.00  0.00           H  
ATOM    438  CB  SER A  49      63.970  65.870  47.790  1.00  0.00           C  
ATOM    439  HB3 SER A  49      63.540  66.850  47.580  1.00  0.00           H  
ATOM    440  HB2 SER A  49      64.790  65.590  47.140  1.00  0.00           H  
ATOM    441  OG  SER A  49      64.390  66.130  49.140  1.00  0.00           O  
ATOM    442  HG  SER A  49      63.850  66.850  49.480  1.00  0.00           H  
ATOM    443  C   SER A  49      63.620  63.370  47.400  1.00  0.00           C  
ATOM    444  O   SER A  49      64.110  63.180  46.270  1.00  0.00           O  
ATOM    445  N   GLN A  50      63.620  62.460  48.440  1.00  0.00           N  
ATOM    446  H   GLN A  50      63.060  62.700  49.250  1.00  0.00           H  
ATOM    447  CA  GLN A  50      64.270  61.110  48.450  1.00  0.00           C  
ATOM    448  HA  GLN A  50      64.550  60.930  47.410  1.00  0.00           H  
ATOM    449  CB  GLN A  50      65.570  61.270  49.310  1.00  0.00           C  
ATOM    450  HB3 GLN A  50      65.440  61.300  50.390  1.00  0.00           H  
ATOM    451  HB2 GLN A  50      66.000  62.260  49.200  1.00  0.00           H  
ATOM    452  CG  GLN A  50      66.550  60.150  48.980  1.00  0.00           C  
ATOM    453  HG3 GLN A  50      66.260  59.750  48.000  1.00  0.00           H  
ATOM    454  HG2 GLN A  50      66.430  59.410  49.770  1.00  0.00           H  
ATOM    455  CD  GLN A  50      68.050  60.480  48.830  1.00  0.00           C  
ATOM    456  OE1 GLN A  50      68.470  61.620  48.790  1.00  0.00           O  
ATOM    457  NE2 GLN A  50      68.880  59.470  48.880  1.00  0.00           N  
ATOM    458 HE21 GLN A  50      68.510  58.560  48.650  1.00  0.00           H  
ATOM    459 HE22 GLN A  50      69.870  59.660  48.770  1.00  0.00           H  
ATOM    460  C   GLN A  50      63.380  59.890  48.990  1.00  0.00           C  
ATOM    461  O   GLN A  50      63.870  58.830  49.220  1.00  0.00           O  
ATOM    462  N   TRP A  51      62.050  60.020  49.100  1.00  0.00           N  
ATOM    463  H   TRP A  51      61.690  60.950  48.910  1.00  0.00           H  
ATOM    464  CA  TRP A  51      61.110  58.970  49.610  1.00  0.00           C  
ATOM    465  HA  TRP A  51      61.490  57.980  49.370  1.00  0.00           H  
ATOM    466  CB  TRP A  51      60.900  59.060  51.090  1.00  0.00           C  
ATOM    467  HB3 TRP A  51      60.060  58.400  51.260  1.00  0.00           H  
ATOM    468  HB2 TRP A  51      60.440  60.030  51.250  1.00  0.00           H  
ATOM    469  CG  TRP A  51      61.990  58.700  52.020  1.00  0.00           C  
ATOM    470  CD1 TRP A  51      63.090  59.490  52.280  1.00  0.00           C  
ATOM    471  HD1 TRP A  51      63.230  60.450  51.810  1.00  0.00           H  
ATOM    472  NE1 TRP A  51      64.000  58.790  53.070  1.00  0.00           N  
ATOM    473  HE1 TRP A  51      64.910  59.070  53.420  1.00  0.00           H  
ATOM    474  CE2 TRP A  51      63.540  57.570  53.460  1.00  0.00           C  
ATOM    475  CZ2 TRP A  51      63.990  56.570  54.330  1.00  0.00           C  
ATOM    476  HZ2 TRP A  51      64.880  56.720  54.940  1.00  0.00           H  
ATOM    477  CH2 TRP A  51      63.450  55.280  54.340  1.00  0.00           C  
ATOM    478  HH2 TRP A  51      63.950  54.470  54.850  1.00  0.00           H  
ATOM    479  CZ3 TRP A  51      62.330  55.020  53.540  1.00  0.00           C  
ATOM    480  HZ3 TRP A  51      61.780  54.090  53.610  1.00  0.00           H  
ATOM    481  CE3 TRP A  51      61.810  56.070  52.740  1.00  0.00           C  
ATOM    482  HE3 TRP A  51      61.040  55.780  52.050  1.00  0.00           H  
ATOM    483  CD2 TRP A  51      62.330  57.420  52.710  1.00  0.00           C  
ATOM    484  C   TRP A  51      59.760  58.860  48.890  1.00  0.00           C  
ATOM    485  O   TRP A  51      59.240  59.950  48.580  1.00  0.00           O  
ATOM    486  N   VAL A  52      59.320  57.630  48.650  1.00  0.00           N  
ATOM    487  H   VAL A  52      60.040  56.950  48.820  1.00  0.00           H  
ATOM    488  CA  VAL A  52      58.080  57.230  47.980  1.00  0.00           C  
ATOM    489  HA  VAL A  52      57.450  58.110  47.860  1.00  0.00           H  
ATOM    490  CB  VAL A  52      58.270  56.630  46.540  1.00  0.00           C  
ATOM    491  HB  VAL A  52      58.920  55.760  46.690  1.00  0.00           H  
ATOM    492  CG1 VAL A  52      56.950  56.100  46.000  1.00  0.00           C  
ATOM    493 HG11 VAL A  52      56.610  55.250  46.590  1.00  0.00           H  
ATOM    494 HG12 VAL A  52      56.130  56.820  45.890  1.00  0.00           H  
ATOM    495 HG13 VAL A  52      56.970  55.650  45.020  1.00  0.00           H  
ATOM    496  CG2 VAL A  52      58.760  57.710  45.530  1.00  0.00           C  
ATOM    497 HG21 VAL A  52      59.660  58.260  45.840  1.00  0.00           H  
ATOM    498 HG22 VAL A  52      59.090  57.200  44.620  1.00  0.00           H  
ATOM    499 HG23 VAL A  52      57.940  58.390  45.270  1.00  0.00           H  
ATOM    500  C   VAL A  52      57.220  56.330  48.830  1.00  0.00           C  
ATOM    501  O   VAL A  52      57.670  55.260  49.230  1.00  0.00           O  
ATOM    502  N   VAL A  53      55.910  56.640  49.010  1.00  0.00           N  
ATOM    503  H   VAL A  53      55.550  57.400  48.450  1.00  0.00           H  
ATOM    504  CA  VAL A  53      54.910  55.790  49.650  1.00  0.00           C  
ATOM    505  HA  VAL A  53      55.420  55.100  50.310  1.00  0.00           H  
ATOM    506  CB  VAL A  53      53.990  56.580  50.590  1.00  0.00           C  
ATOM    507  HB  VAL A  53      53.570  57.390  50.000  1.00  0.00           H  
ATOM    508  CG1 VAL A  53      52.710  55.870  51.010  1.00  0.00           C  
ATOM    509 HG11 VAL A  53      52.950  54.940  51.530  1.00  0.00           H  
ATOM    510 HG12 VAL A  53      52.150  56.490  51.710  1.00  0.00           H  
ATOM    511 HG13 VAL A  53      52.010  55.770  50.180  1.00  0.00           H  
ATOM    512  CG2 VAL A  53      54.680  57.090  51.830  1.00  0.00           C  
ATOM    513 HG21 VAL A  53      55.680  57.510  51.670  1.00  0.00           H  
ATOM    514 HG22 VAL A  53      54.020  57.880  52.200  1.00  0.00           H  
ATOM    515 HG23 VAL A  53      54.690  56.320  52.610  1.00  0.00           H  
ATOM    516  C   VAL A  53      54.250  54.740  48.650  1.00  0.00           C  
ATOM    517  O   VAL A  53      53.890  55.110  47.540  1.00  0.00           O  
ATOM    518  N   SER A  54      54.130  53.490  49.090  1.00  0.00           N  
ATOM    519  H   SER A  54      54.380  53.230  50.040  1.00  0.00           H  
ATOM    520  CA  SER A  54      53.630  52.350  48.250  1.00  0.00           C  
ATOM    521  HA  SER A  54      52.800  52.700  47.620  1.00  0.00           H  
ATOM    522  CB  SER A  54      54.830  51.900  47.410  1.00  0.00           C  
ATOM    523  HB3 SER A  54      55.530  51.370  48.050  1.00  0.00           H  
ATOM    524  HB2 SER A  54      55.420  52.720  47.000  1.00  0.00           H  
ATOM    525  OG  SER A  54      54.440  51.040  46.390  1.00  0.00           O  
ATOM    526  HG  SER A  54      54.050  51.530  45.660  1.00  0.00           H  
ATOM    527  C   SER A  54      53.080  51.190  49.080  1.00  0.00           C  
ATOM    528  O   SER A  54      52.760  51.370  50.260  1.00  0.00           O  
ATOM    529  N   ALA A  55      52.800  50.040  48.490  1.00  0.00           N  
ATOM    530  H   ALA A  55      53.030  49.950  47.510  1.00  0.00           H  
ATOM    531  CA  ALA A  55      52.160  48.870  49.080  1.00  0.00           C  
ATOM    532  HA  ALA A  55      51.710  49.180  50.020  1.00  0.00           H  
ATOM    533  CB  ALA A  55      50.850  48.530  48.350  1.00  0.00           C  
ATOM    534  HB1 ALA A  55      50.290  49.390  48.010  1.00  0.00           H  
ATOM    535  HB2 ALA A  55      51.200  48.170  47.370  1.00  0.00           H  
ATOM    536  HB3 ALA A  55      50.270  47.830  48.950  1.00  0.00           H  
ATOM    537  C   ALA A  55      53.130  47.780  49.410  1.00  0.00           C  
ATOM    538  O   ALA A  55      54.120  47.630  48.770  1.00  0.00           O  
ATOM    539  N   ALA A  56      52.880  47.030  50.520  1.00  0.00           N  
ATOM    540  H   ALA A  56      51.940  47.100  50.890  1.00  0.00           H  
ATOM    541  CA  ALA A  56      53.760  45.930  50.930  1.00  0.00           C  
ATOM    542  HA  ALA A  56      54.780  46.330  50.860  1.00  0.00           H  
ATOM    543  CB  ALA A  56      53.380  45.360  52.270  1.00  0.00           C  
ATOM    544  HB1 ALA A  56      54.160  44.740  52.720  1.00  0.00           H  
ATOM    545  HB2 ALA A  56      53.230  46.260  52.860  1.00  0.00           H  
ATOM    546  HB3 ALA A  56      52.430  44.830  52.260  1.00  0.00           H  
ATOM    547  C   ALA A  56      53.710  44.690  50.000  1.00  0.00           C  
ATOM    548  O   ALA A  56      54.780  44.040  49.870  1.00  0.00           O  
ATOM    549  N   HIS A  57      52.580  44.350  49.330  1.00  0.00           N  
ATOM    550  H   HIS A  57      51.690  44.760  49.580  1.00  0.00           H  
ATOM    551  CA  HIS A  57      52.610  43.240  48.270  1.00  0.00           C  
ATOM    552  HA  HIS A  57      53.000  42.320  48.700  1.00  0.00           H  
ATOM    553  CB  HIS A  57      51.190  42.940  47.730  1.00  0.00           C  
ATOM    554  HB3 HIS A  57      50.600  42.650  48.600  1.00  0.00           H  
ATOM    555  HB2 HIS A  57      51.210  42.100  47.050  1.00  0.00           H  
ATOM    556  CG  HIS A  57      50.600  44.220  47.200  1.00  0.00           C  
ATOM    557  ND1 HIS A  57      49.620  45.020  47.870  1.00  0.00           N  
ATOM    558  HD1 HIS A  57      49.480  45.130  48.860  1.00  0.00           H  
ATOM    559  CE1 HIS A  57      49.070  45.810  46.930  1.00  0.00           C  
ATOM    560  HE1 HIS A  57      48.390  46.590  47.230  1.00  0.00           H  
ATOM    561  NE2 HIS A  57      49.650  45.670  45.750  1.00  0.00           N  
ATOM    562  HE2 HIS A  57      49.480  46.150  44.870  1.00  0.00           H  
ATOM    563  CD2 HIS A  57      50.610  44.640  45.890  1.00  0.00           C  
ATOM    564  HD2 HIS A  57      51.010  44.130  45.040  1.00  0.00           H  
ATOM    565  C   HIS A  57      53.630  43.540  47.130  1.00  0.00           C  
ATOM    566  O   HIS A  57      53.920  42.660  46.350  1.00  0.00           O  
ATOM    567  N   CYS A  58      54.190  44.780  47.020  1.00  0.00           N  
ATOM    568  H   CYS A  58      53.900  45.500  47.660  1.00  0.00           H  
ATOM    569  CA  CYS A  58      55.230  45.220  46.050  1.00  0.00           C  
ATOM    570  HA  CYS A  58      55.090  44.730  45.100  1.00  0.00           H  
ATOM    571  CB  CYS A  58      54.980  46.750  45.800  1.00  0.00           C  
ATOM    572  HB3 CYS A  58      55.620  46.990  44.950  1.00  0.00           H  
ATOM    573  HB2 CYS A  58      55.270  47.360  46.650  1.00  0.00           H  
ATOM    574  SG  CYS A  58      53.280  47.210  45.350  1.00  0.00           S  
ATOM    575  C   CYS A  58      56.650  44.880  46.480  1.00  0.00           C  
ATOM    576  O   CYS A  58      57.550  45.030  45.680  1.00  0.00           O  
ATOM    577  N   TYR A  59      56.890  44.560  47.800  1.00  0.00           N  
ATOM    578  H   TYR A  59      56.180  44.490  48.520  1.00  0.00           H  
ATOM    579  CA  TYR A  59      58.230  44.310  48.340  1.00  0.00           C  
ATOM    580  HA  TYR A  59      58.810  45.240  48.290  1.00  0.00           H  
ATOM    581  CB  TYR A  59      58.010  43.970  49.840  1.00  0.00           C  
ATOM    582  HB3 TYR A  59      57.200  43.250  49.950  1.00  0.00           H  
ATOM    583  HB2 TYR A  59      57.620  44.920  50.210  1.00  0.00           H  
ATOM    584  CG  TYR A  59      59.270  43.650  50.590  1.00  0.00           C  
ATOM    585  CD1 TYR A  59      59.350  42.390  51.160  1.00  0.00           C  
ATOM    586  HD1 TYR A  59      58.530  41.700  51.000  1.00  0.00           H  
ATOM    587  CE1 TYR A  59      60.450  42.050  52.010  1.00  0.00           C  
ATOM    588  HE1 TYR A  59      60.540  41.070  52.460  1.00  0.00           H  
ATOM    589  CZ  TYR A  59      61.420  43.000  52.210  1.00  0.00           C  
ATOM    590  OH  TYR A  59      62.470  42.680  53.030  1.00  0.00           O  
ATOM    591  HH  TYR A  59      63.040  43.400  53.310  1.00  0.00           H  
ATOM    592  CE2 TYR A  59      61.350  44.220  51.660  1.00  0.00           C  
ATOM    593  HE2 TYR A  59      62.200  44.870  51.820  1.00  0.00           H  
ATOM    594  CD2 TYR A  59      60.340  44.610  50.780  1.00  0.00           C  
ATOM    595  HD2 TYR A  59      60.360  45.600  50.360  1.00  0.00           H  
ATOM    596  C   TYR A  59      58.970  43.170  47.590  1.00  0.00           C  
ATOM    597  O   TYR A  59      58.470  42.090  47.660  1.00  0.00           O  
ATOM    598  N   LYS A  60      60.110  43.460  47.040  1.00  0.00           N  
ATOM    599  H   LYS A  60      60.280  44.450  46.880  1.00  0.00           H  
ATOM    600  CA  LYS A  60      61.200  42.580  46.400  1.00  0.00           C  
ATOM    601  HA  LYS A  60      61.300  41.710  47.060  1.00  0.00           H  
ATOM    602  CB  LYS A  60      60.670  41.890  45.110  1.00  0.00           C  
ATOM    603  HB3 LYS A  60      59.770  41.330  45.380  1.00  0.00           H  
ATOM    604  HB2 LYS A  60      61.310  41.040  44.860  1.00  0.00           H  
ATOM    605  CG  LYS A  60      60.490  42.830  43.890  1.00  0.00           C  
ATOM    606  HG3 LYS A  60      61.370  43.380  43.560  1.00  0.00           H  
ATOM    607  HG2 LYS A  60      59.790  43.630  44.150  1.00  0.00           H  
ATOM    608  CD  LYS A  60      59.920  42.210  42.600  1.00  0.00           C  
ATOM    609  HD3 LYS A  60      59.100  41.580  42.960  1.00  0.00           H  
ATOM    610  HD2 LYS A  60      60.540  41.400  42.200  1.00  0.00           H  
ATOM    611  CE  LYS A  60      59.430  43.280  41.580  1.00  0.00           C  
ATOM    612  HE3 LYS A  60      60.290  43.920  41.430  1.00  0.00           H  
ATOM    613  HE2 LYS A  60      58.650  43.890  42.040  1.00  0.00           H  
ATOM    614  NZ  LYS A  60      59.150  42.710  40.220  1.00  0.00           N  
ATOM    615  HZ1 LYS A  60      59.950  42.300  39.750  1.00  0.00           H  
ATOM    616  HZ2 LYS A  60      58.460  41.970  40.270  1.00  0.00           H  
ATOM    617  HZ3 LYS A  60      58.710  43.280  39.520  1.00  0.00           H  
ATOM    618  C   LYS A  60      62.520  43.300  46.220  1.00  0.00           C  
ATOM    619  O   LYS A  60      62.620  44.460  46.350  1.00  0.00           O  
ATOM    620  N   SER A  61      63.510  42.490  45.930  1.00  0.00           N  
ATOM    621  H   SER A  61      63.410  41.500  45.840  1.00  0.00           H  
ATOM    622  CA  SER A  61      64.820  42.980  45.420  1.00  0.00           C  
ATOM    623  HA  SER A  61      65.120  43.750  46.130  1.00  0.00           H  
ATOM    624  CB  SER A  61      65.920  41.900  45.600  1.00  0.00           C  
ATOM    625  HB3 SER A  61      66.660  42.180  44.840  1.00  0.00           H  
ATOM    626  HB2 SER A  61      65.610  40.870  45.390  1.00  0.00           H  
ATOM    627  OG  SER A  61      66.440  42.010  46.950  1.00  0.00           O  
ATOM    628  HG  SER A  61      65.790  41.670  47.560  1.00  0.00           H  
ATOM    629  C   SER A  61      64.730  43.480  43.950  1.00  0.00           C  
ATOM    630  O   SER A  61      64.110  42.910  43.140  1.00  0.00           O  
ATOM    631  N   GLY A  62      65.480  44.510  43.640  1.00  0.00           N  
ATOM    632  H   GLY A  62      65.830  45.110  44.380  1.00  0.00           H  
ATOM    633  CA  GLY A  62      65.610  45.080  42.260  1.00  0.00           C  
ATOM    634  HA3 GLY A  62      65.690  44.310  41.490  1.00  0.00           H  
ATOM    635  HA2 GLY A  62      66.580  45.560  42.220  1.00  0.00           H  
ATOM    636  C   GLY A  62      64.620  46.150  41.770  1.00  0.00           C  
ATOM    637  O   GLY A  62      64.470  46.360  40.580  1.00  0.00           O  
ATOM    638  N   ILE A  63      63.830  46.750  42.650  1.00  0.00           N  
ATOM    639  H   ILE A  63      64.080  46.610  43.620  1.00  0.00           H  
ATOM    640  CA  ILE A  63      62.820  47.760  42.360  1.00  0.00           C  
ATOM    641  HA  ILE A  63      62.120  47.230  41.720  1.00  0.00           H  
ATOM    642  CB  ILE A  63      61.930  48.320  43.490  1.00  0.00           C  
ATOM    643  HB  ILE A  63      62.460  49.000  44.160  1.00  0.00           H  
ATOM    644  CG2 ILE A  63      60.740  49.140  42.770  1.00  0.00           C  
ATOM    645 HG21 ILE A  63      59.940  49.250  43.490  1.00  0.00           H  
ATOM    646 HG22 ILE A  63      61.000  50.170  42.570  1.00  0.00           H  
ATOM    647 HG23 ILE A  63      60.250  48.560  41.980  1.00  0.00           H  
ATOM    648  CG1 ILE A  63      61.360  47.200  44.350  1.00  0.00           C  
ATOM    649 HG13 ILE A  63      62.180  46.610  44.760  1.00  0.00           H  
ATOM    650 HG12 ILE A  63      60.670  46.530  43.840  1.00  0.00           H  
ATOM    651  CD1 ILE A  63      60.660  47.790  45.600  1.00  0.00           C  
ATOM    652 HD11 ILE A  63      60.740  46.970  46.310  1.00  0.00           H  
ATOM    653 HD12 ILE A  63      61.160  48.610  46.100  1.00  0.00           H  
ATOM    654 HD13 ILE A  63      59.580  47.940  45.430  1.00  0.00           H  
ATOM    655  C   ILE A  63      63.490  49.020  41.630  1.00  0.00           C  
ATOM    656  O   ILE A  63      64.380  49.640  42.260  1.00  0.00           O  
ATOM    657  N   GLN A  64      63.040  49.330  40.400  1.00  0.00           N  
ATOM    658  H   GLN A  64      62.310  48.810  39.940  1.00  0.00           H  
ATOM    659  CA  GLN A  64      63.370  50.570  39.700  1.00  0.00           C  
ATOM    660  HA  GLN A  64      64.320  50.970  40.050  1.00  0.00           H  
ATOM    661  CB  GLN A  64      63.620  50.250  38.220  1.00  0.00           C  
ATOM    662  HB3 GLN A  64      62.870  49.540  37.860  1.00  0.00           H  
ATOM    663  HB2 GLN A  64      64.580  49.750  38.160  1.00  0.00           H  
ATOM    664  CG  GLN A  64      63.620  51.480  37.260  1.00  0.00           C  
ATOM    665  HG3 GLN A  64      64.130  52.340  37.690  1.00  0.00           H  
ATOM    666  HG2 GLN A  64      62.560  51.690  37.140  1.00  0.00           H  
ATOM    667  CD  GLN A  64      64.100  51.230  35.840  1.00  0.00           C  
ATOM    668  OE1 GLN A  64      63.430  51.200  34.790  1.00  0.00           O  
ATOM    669  NE2 GLN A  64      65.370  50.920  35.650  1.00  0.00           N  
ATOM    670 HE21 GLN A  64      65.990  50.860  36.450  1.00  0.00           H  
ATOM    671 HE22 GLN A  64      65.650  50.650  34.720  1.00  0.00           H  
ATOM    672  C   GLN A  64      62.130  51.520  39.920  1.00  0.00           C  
ATOM    673  O   GLN A  64      60.950  51.070  39.940  1.00  0.00           O  
ATOM    674  N   VAL A  65      62.400  52.800  40.220  1.00  0.00           N  
ATOM    675  H   VAL A  65      63.380  52.970  40.440  1.00  0.00           H  
ATOM    676  CA  VAL A  65      61.430  53.820  40.650  1.00  0.00           C  
ATOM    677  HA  VAL A  65      60.490  53.260  40.770  1.00  0.00           H  
ATOM    678  CB  VAL A  65      61.810  54.410  42.040  1.00  0.00           C  
ATOM    679  HB  VAL A  65      62.730  54.990  42.150  1.00  0.00           H  
ATOM    680  CG1 VAL A  65      60.750  55.400  42.610  1.00  0.00           C  
ATOM    681 HG11 VAL A  65      59.910  54.910  43.100  1.00  0.00           H  
ATOM    682 HG12 VAL A  65      61.240  55.830  43.490  1.00  0.00           H  
ATOM    683 HG13 VAL A  65      60.460  56.210  41.950  1.00  0.00           H  
ATOM    684  CG2 VAL A  65      61.940  53.220  43.080  1.00  0.00           C  
ATOM    685 HG21 VAL A  65      62.110  53.550  44.100  1.00  0.00           H  
ATOM    686 HG22 VAL A  65      61.040  52.600  43.050  1.00  0.00           H  
ATOM    687 HG23 VAL A  65      62.820  52.610  42.850  1.00  0.00           H  
ATOM    688  C   VAL A  65      61.410  54.920  39.570  1.00  0.00           C  
ATOM    689  O   VAL A  65      62.470  55.510  39.270  1.00  0.00           O  
ATOM    690  N   ARG A  66      60.180  55.280  39.050  1.00  0.00           N  
ATOM    691  H   ARG A  66      59.350  54.770  39.350  1.00  0.00           H  
ATOM    692  CA  ARG A  66      60.040  56.160  37.870  1.00  0.00           C  
ATOM    693  HA  ARG A  66      60.980  56.620  37.560  1.00  0.00           H  
ATOM    694  CB  ARG A  66      59.510  55.340  36.680  1.00  0.00           C  
ATOM    695  HB3 ARG A  66      59.450  56.070  35.880  1.00  0.00           H  
ATOM    696  HB2 ARG A  66      58.480  55.050  36.870  1.00  0.00           H  
ATOM    697  CG  ARG A  66      60.410  54.090  36.200  1.00  0.00           C  
ATOM    698  HG3 ARG A  66      60.190  53.290  36.900  1.00  0.00           H  
ATOM    699  HG2 ARG A  66      61.480  54.310  36.270  1.00  0.00           H  
ATOM    700  CD  ARG A  66      60.020  53.720  34.840  1.00  0.00           C  
ATOM    701  HD3 ARG A  66      59.900  54.610  34.230  1.00  0.00           H  
ATOM    702  HD2 ARG A  66      59.020  53.300  34.910  1.00  0.00           H  
ATOM    703  NE  ARG A  66      60.940  52.700  34.240  1.00  0.00           N  
ATOM    704  HE  ARG A  66      61.710  52.400  34.830  1.00  0.00           H  
ATOM    705  CZ  ARG A  66      60.900  52.190  33.050  1.00  0.00           C  
ATOM    706  NH1 ARG A  66      59.980  52.480  32.170  1.00  0.00           N  
ATOM    707 HH11 ARG A  66      59.220  53.080  32.450  1.00  0.00           H  
ATOM    708 HH12 ARG A  66      60.050  51.940  31.330  1.00  0.00           H  
ATOM    709  NH2 ARG A  66      61.880  51.450  32.680  1.00  0.00           N  
ATOM    710 HH21 ARG A  66      62.680  51.310  33.270  1.00  0.00           H  
ATOM    711 HH22 ARG A  66      61.930  50.870  31.850  1.00  0.00           H  
ATOM    712  C   ARG A  66      59.120  57.310  38.240  1.00  0.00           C  
ATOM    713  O   ARG A  66      57.960  57.070  38.580  1.00  0.00           O  
ATOM    714  N   LEU A  67      59.500  58.530  37.930  1.00  0.00           N  
ATOM    715  H   LEU A  67      60.420  58.600  37.520  1.00  0.00           H  
ATOM    716  CA  LEU A  67      58.690  59.770  38.090  1.00  0.00           C  
ATOM    717  HA  LEU A  67      57.770  59.500  38.610  1.00  0.00           H  
ATOM    718  CB  LEU A  67      59.430  60.740  39.050  1.00  0.00           C  
ATOM    719  HB3 LEU A  67      58.760  61.590  38.930  1.00  0.00           H  
ATOM    720  HB2 LEU A  67      60.430  60.960  38.690  1.00  0.00           H  
ATOM    721  CG  LEU A  67      59.610  60.460  40.500  1.00  0.00           C  
ATOM    722  HG  LEU A  67      58.680  60.440  41.070  1.00  0.00           H  
ATOM    723  CD1 LEU A  67      60.510  59.250  40.920  1.00  0.00           C  
ATOM    724 HD11 LEU A  67      60.560  59.060  41.980  1.00  0.00           H  
ATOM    725 HD12 LEU A  67      60.150  58.320  40.480  1.00  0.00           H  
ATOM    726 HD13 LEU A  67      61.490  59.490  40.490  1.00  0.00           H  
ATOM    727  CD2 LEU A  67      60.400  61.640  41.050  1.00  0.00           C  
ATOM    728 HD21 LEU A  67      61.360  61.840  40.570  1.00  0.00           H  
ATOM    729 HD22 LEU A  67      59.830  62.560  41.060  1.00  0.00           H  
ATOM    730 HD23 LEU A  67      60.690  61.430  42.080  1.00  0.00           H  
ATOM    731  C   LEU A  67      58.300  60.420  36.690  1.00  0.00           C  
ATOM    732  O   LEU A  67      58.950  60.050  35.710  1.00  0.00           O  
ATOM    733  N   GLY A  69      57.280  61.240  36.580  1.00  0.00           N  
ATOM    734  H   GLY A  69      56.880  61.760  37.340  1.00  0.00           H  
ATOM    735  CA  GLY A  69      56.890  61.740  35.240  1.00  0.00           C  
ATOM    736  HA3 GLY A  69      57.670  62.420  34.850  1.00  0.00           H  
ATOM    737  HA2 GLY A  69      56.030  62.420  35.320  1.00  0.00           H  
ATOM    738  C   GLY A  69      56.570  60.690  34.150  1.00  0.00           C  
ATOM    739  O   GLY A  69      56.390  61.170  33.010  1.00  0.00           O  
ATOM    740  N   GLU A  70      56.440  59.420  34.500  1.00  0.00           N  
ATOM    741  H   GLU A  70      56.270  59.300  35.490  1.00  0.00           H  
ATOM    742  CA  GLU A  70      55.940  58.340  33.670  1.00  0.00           C  
ATOM    743  HA  GLU A  70      56.210  58.530  32.630  1.00  0.00           H  
ATOM    744  CB  GLU A  70      56.640  57.000  34.070  1.00  0.00           C  
ATOM    745  HB3 GLU A  70      56.320  56.730  35.060  1.00  0.00           H  
ATOM    746  HB2 GLU A  70      57.730  57.170  34.130  1.00  0.00           H  
ATOM    747  CG  GLU A  70      56.280  55.860  33.010  1.00  0.00           C  
ATOM    748  HG3 GLU A  70      56.560  56.130  31.990  1.00  0.00           H  
ATOM    749  HG2 GLU A  70      55.220  55.620  33.050  1.00  0.00           H  
ATOM    750  CD  GLU A  70      57.030  54.600  33.380  1.00  0.00           C  
ATOM    751  OE1 GLU A  70      58.010  54.200  32.710  1.00  0.00           O  
ATOM    752  OE2 GLU A  70      56.600  53.890  34.320  1.00  0.00           O  
ATOM    753  C   GLU A  70      54.370  58.300  33.760  1.00  0.00           C  
ATOM    754  O   GLU A  70      53.820  57.650  34.690  1.00  0.00           O  
ATOM    755  N   ASP A  71      53.700  59.120  33.010  1.00  0.00           N  
ATOM    756  H   ASP A  71      54.250  59.710  32.400  1.00  0.00           H  
ATOM    757  CA  ASP A  71      52.250  59.060  32.800  1.00  0.00           C  
ATOM    758  HA  ASP A  71      51.900  58.700  33.770  1.00  0.00           H  
ATOM    759  CB  ASP A  71      51.610  60.430  32.420  1.00  0.00           C  
ATOM    760  HB3 ASP A  71      50.540  60.460  32.550  1.00  0.00           H  
ATOM    761  HB2 ASP A  71      51.830  60.630  31.370  1.00  0.00           H  
ATOM    762  CG  ASP A  71      52.210  61.640  33.130  1.00  0.00           C  
ATOM    763  OD1 ASP A  71      52.550  62.650  32.460  1.00  0.00           O  
ATOM    764  OD2 ASP A  71      52.120  61.760  34.380  1.00  0.00           O  
ATOM    765  C   ASP A  71      51.720  58.070  31.710  1.00  0.00           C  
ATOM    766  O   ASP A  71      50.660  57.590  31.850  1.00  0.00           O  
ATOM    767  N   ASN A  72      52.470  57.880  30.620  1.00  0.00           N  
ATOM    768  H   ASN A  72      53.290  58.440  30.470  1.00  0.00           H  
ATOM    769  CA  ASN A  72      52.020  56.860  29.650  1.00  0.00           C  
ATOM    770  HA  ASN A  72      51.000  57.010  29.280  1.00  0.00           H  
ATOM    771  CB  ASN A  72      53.010  56.850  28.540  1.00  0.00           C  
ATOM    772  HB3 ASN A  72      52.930  55.910  27.980  1.00  0.00           H  
ATOM    773  HB2 ASN A  72      54.040  56.660  28.860  1.00  0.00           H  
ATOM    774  CG  ASN A  72      52.940  57.970  27.550  1.00  0.00           C  
ATOM    775  OD1 ASN A  72      52.040  58.810  27.630  1.00  0.00           O  
ATOM    776  ND2 ASN A  72      53.730  58.020  26.540  1.00  0.00           N  
ATOM    777 HD21 ASN A  72      54.450  57.310  26.400  1.00  0.00           H  
ATOM    778 HD22 ASN A  72      53.680  58.920  26.090  1.00  0.00           H  
ATOM    779  C   ASN A  72      52.060  55.460  30.240  1.00  0.00           C  
ATOM    780  O   ASN A  72      52.980  55.110  30.970  1.00  0.00           O  
ATOM    781  N   ILE A  73      51.030  54.620  29.900  1.00  0.00           N  
ATOM    782  H   ILE A  73      50.390  55.010  29.230  1.00  0.00           H  
ATOM    783  CA  ILE A  73      50.980  53.270  30.500  1.00  0.00           C  
ATOM    784  HA  ILE A  73      51.200  53.410  31.570  1.00  0.00           H  
ATOM    785  CB  ILE A  73      49.530  52.780  30.410  1.00  0.00           C  
ATOM    786  HB  ILE A  73      49.180  52.870  29.380  1.00  0.00           H  
ATOM    787  CG2 ILE A  73      49.320  51.270  30.800  1.00  0.00           C  
ATOM    788 HG21 ILE A  73      49.630  50.550  30.040  1.00  0.00           H  
ATOM    789 HG22 ILE A  73      49.770  50.990  31.750  1.00  0.00           H  
ATOM    790 HG23 ILE A  73      48.230  51.150  30.920  1.00  0.00           H  
ATOM    791  CG1 ILE A  73      48.500  53.580  31.280  1.00  0.00           C  
ATOM    792 HG13 ILE A  73      47.530  53.550  30.790  1.00  0.00           H  
ATOM    793 HG12 ILE A  73      48.760  54.650  31.240  1.00  0.00           H  
ATOM    794  CD1 ILE A  73      48.370  53.240  32.750  1.00  0.00           C  
ATOM    795 HD11 ILE A  73      48.060  54.120  33.300  1.00  0.00           H  
ATOM    796 HD12 ILE A  73      47.790  52.350  33.000  1.00  0.00           H  
ATOM    797 HD13 ILE A  73      49.370  53.090  33.160  1.00  0.00           H  
ATOM    798  C   ILE A  73      52.130  52.380  29.880  1.00  0.00           C  
ATOM    799  O   ILE A  73      52.760  51.510  30.590  1.00  0.00           O  
ATOM    800  N   ASN A  74      52.420  52.510  28.560  1.00  0.00           N  
ATOM    801  H   ASN A  74      51.990  53.300  28.100  1.00  0.00           H  
ATOM    802  CA  ASN A  74      53.240  51.530  27.760  1.00  0.00           C  
ATOM    803  HA  ASN A  74      53.650  50.750  28.410  1.00  0.00           H  
ATOM    804  CB  ASN A  74      52.270  50.870  26.780  1.00  0.00           C  
ATOM    805  HB3 ASN A  74      52.850  50.130  26.210  1.00  0.00           H  
ATOM    806  HB2 ASN A  74      51.870  51.680  26.170  1.00  0.00           H  
ATOM    807  CG  ASN A  74      51.190  49.980  27.490  1.00  0.00           C  
ATOM    808  OD1 ASN A  74      51.490  49.310  28.480  1.00  0.00           O  
ATOM    809  ND2 ASN A  74      49.930  49.990  27.120  1.00  0.00           N  
ATOM    810 HD21 ASN A  74      49.630  50.490  26.300  1.00  0.00           H  
ATOM    811 HD22 ASN A  74      49.230  49.450  27.600  1.00  0.00           H  
ATOM    812  C   ASN A  74      54.480  52.110  27.040  1.00  0.00           C  
ATOM    813  O   ASN A  74      55.630  51.730  27.320  1.00  0.00           O  
ATOM    814  N   VAL A  75      54.290  53.160  26.220  1.00  0.00           N  
ATOM    815  H   VAL A  75      53.370  53.570  26.140  1.00  0.00           H  
ATOM    816  CA  VAL A  75      55.390  53.800  25.510  1.00  0.00           C  
ATOM    817  HA  VAL A  75      56.150  53.060  25.300  1.00  0.00           H  
ATOM    818  CB  VAL A  75      55.020  54.260  24.080  1.00  0.00           C  
ATOM    819  HB  VAL A  75      55.900  54.700  23.630  1.00  0.00           H  
ATOM    820  CG1 VAL A  75      54.660  53.150  23.210  1.00  0.00           C  
ATOM    821 HG11 VAL A  75      55.300  52.250  23.250  1.00  0.00           H  
ATOM    822 HG12 VAL A  75      53.680  52.800  23.490  1.00  0.00           H  
ATOM    823 HG13 VAL A  75      54.580  53.600  22.220  1.00  0.00           H  
ATOM    824  CG2 VAL A  75      54.000  55.410  23.970  1.00  0.00           C  
ATOM    825 HG21 VAL A  75      54.150  56.200  24.710  1.00  0.00           H  
ATOM    826 HG22 VAL A  75      54.100  55.820  22.970  1.00  0.00           H  
ATOM    827 HG23 VAL A  75      52.970  55.060  24.110  1.00  0.00           H  
ATOM    828  C   VAL A  75      56.070  54.950  26.160  1.00  0.00           C  
ATOM    829  O   VAL A  75      55.440  55.590  27.020  1.00  0.00           O  
ATOM    830  N   VAL A  76      57.340  55.270  25.800  1.00  0.00           N  
ATOM    831  H   VAL A  76      57.770  54.520  25.300  1.00  0.00           H  
ATOM    832  CA  VAL A  76      58.070  56.430  26.260  1.00  0.00           C  
ATOM    833  HA  VAL A  76      58.190  56.490  27.330  1.00  0.00           H  
ATOM    834  CB  VAL A  76      59.520  56.500  25.770  1.00  0.00           C  
ATOM    835  HB  VAL A  76      59.910  57.380  26.270  1.00  0.00           H  
ATOM    836  CG1 VAL A  76      60.300  55.210  26.140  1.00  0.00           C  
ATOM    837 HG11 VAL A  76      59.960  55.020  27.150  1.00  0.00           H  
ATOM    838 HG12 VAL A  76      60.180  54.460  25.360  1.00  0.00           H  
ATOM    839 HG13 VAL A  76      61.370  55.380  26.110  1.00  0.00           H  
ATOM    840  CG2 VAL A  76      59.610  56.820  24.300  1.00  0.00           C  
ATOM    841 HG21 VAL A  76      58.980  56.170  23.690  1.00  0.00           H  
ATOM    842 HG22 VAL A  76      59.450  57.880  24.090  1.00  0.00           H  
ATOM    843 HG23 VAL A  76      60.650  56.680  24.000  1.00  0.00           H  
ATOM    844  C   VAL A  76      57.390  57.690  25.770  1.00  0.00           C  
ATOM    845  O   VAL A  76      56.870  57.710  24.650  1.00  0.00           O  
ATOM    846  N   GLU A  77      57.470  58.800  26.530  1.00  0.00           N  
ATOM    847  H   GLU A  77      57.690  58.610  27.500  1.00  0.00           H  
ATOM    848  CA  GLU A  77      57.060  60.170  26.110  1.00  0.00           C  
ATOM    849  HA  GLU A  77      56.550  60.140  25.160  1.00  0.00           H  
ATOM    850  CB  GLU A  77      55.960  60.580  27.100  1.00  0.00           C  
ATOM    851  HB3 GLU A  77      56.470  60.820  28.020  1.00  0.00           H  
ATOM    852  HB2 GLU A  77      55.260  59.790  27.390  1.00  0.00           H  
ATOM    853  CG  GLU A  77      55.160  61.800  26.650  1.00  0.00           C  
ATOM    854  HG3 GLU A  77      55.850  62.570  26.320  1.00  0.00           H  
ATOM    855  HG2 GLU A  77      54.570  62.090  27.530  1.00  0.00           H  
ATOM    856  CD  GLU A  77      54.180  61.520  25.520  1.00  0.00           C  
ATOM    857  OE1 GLU A  77      54.080  60.360  25.040  1.00  0.00           O  
ATOM    858  OE2 GLU A  77      53.420  62.460  25.250  1.00  0.00           O  
ATOM    859  C   GLU A  77      58.230  61.270  26.070  1.00  0.00           C  
ATOM    860  O   GLU A  77      58.100  62.290  25.340  1.00  0.00           O  
ATOM    861  N   GLY A  78      59.330  61.180  26.810  1.00  0.00           N  
ATOM    862  H   GLY A  78      59.380  60.380  27.430  1.00  0.00           H  
ATOM    863  CA  GLY A  78      60.540  62.050  26.790  1.00  0.00           C  
ATOM    864  HA3 GLY A  78      60.580  62.660  25.890  1.00  0.00           H  
ATOM    865  HA2 GLY A  78      61.440  61.440  26.830  1.00  0.00           H  
ATOM    866  C   GLY A  78      60.790  62.870  28.100  1.00  0.00           C  
ATOM    867  O   GLY A  78      61.920  63.130  28.490  1.00  0.00           O  
ATOM    868  N   ASN A  79      59.750  63.050  28.900  1.00  0.00           N  
ATOM    869  H   ASN A  79      58.850  62.690  28.610  1.00  0.00           H  
ATOM    870  CA  ASN A  79      59.800  63.600  30.230  1.00  0.00           C  
ATOM    871  HA  ASN A  79      60.470  64.460  30.240  1.00  0.00           H  
ATOM    872  CB  ASN A  79      58.370  64.060  30.650  1.00  0.00           C  
ATOM    873  HB3 ASN A  79      58.560  64.650  31.550  1.00  0.00           H  
ATOM    874  HB2 ASN A  79      57.770  63.170  30.840  1.00  0.00           H  
ATOM    875  CG  ASN A  79      57.670  64.920  29.670  1.00  0.00           C  
ATOM    876  OD1 ASN A  79      58.190  65.890  29.130  1.00  0.00           O  
ATOM    877  ND2 ASN A  79      56.360  64.780  29.520  1.00  0.00           N  
ATOM    878 HD21 ASN A  79      55.930  64.050  30.080  1.00  0.00           H  
ATOM    879 HD22 ASN A  79      55.820  65.390  28.920  1.00  0.00           H  
ATOM    880  C   ASN A  79      60.270  62.730  31.410  1.00  0.00           C  
ATOM    881  O   ASN A  79      60.470  63.190  32.520  1.00  0.00           O  
ATOM    882  N   GLU A  80      60.410  61.410  31.250  1.00  0.00           N  
ATOM    883  H   GLU A  80      60.280  60.930  30.360  1.00  0.00           H  
ATOM    884  CA  GLU A  80      60.530  60.440  32.350  1.00  0.00           C  
ATOM    885  HA  GLU A  80      59.780  60.780  33.070  1.00  0.00           H  
ATOM    886  CB  GLU A  80      60.240  59.000  31.880  1.00  0.00           C  
ATOM    887  HB3 GLU A  80      60.340  58.290  32.700  1.00  0.00           H  
ATOM    888  HB2 GLU A  80      60.830  58.760  31.000  1.00  0.00           H  
ATOM    889  CG  GLU A  80      58.760  58.810  31.440  1.00  0.00           C  
ATOM    890  HG3 GLU A  80      58.100  59.510  31.950  1.00  0.00           H  
ATOM    891  HG2 GLU A  80      58.630  57.770  31.750  1.00  0.00           H  
ATOM    892  CD  GLU A  80      58.550  58.990  29.930  1.00  0.00           C  
ATOM    893  OE1 GLU A  80      57.460  58.520  29.470  1.00  0.00           O  
ATOM    894  OE2 GLU A  80      59.380  59.470  29.160  1.00  0.00           O  
ATOM    895  C   GLU A  80      61.910  60.540  33.020  1.00  0.00           C  
ATOM    896  O   GLU A  80      62.910  60.950  32.360  1.00  0.00           O  
ATOM    897  N   GLN A  81      61.970  60.060  34.200  1.00  0.00           N  
ATOM    898  H   GLN A  81      61.090  59.840  34.650  1.00  0.00           H  
ATOM    899  CA  GLN A  81      63.260  59.960  34.920  1.00  0.00           C  
ATOM    900  HA  GLN A  81      64.170  60.010  34.340  1.00  0.00           H  
ATOM    901  CB  GLN A  81      63.360  61.150  35.880  1.00  0.00           C  
ATOM    902  HB3 GLN A  81      63.790  62.040  35.420  1.00  0.00           H  
ATOM    903  HB2 GLN A  81      64.070  60.880  36.670  1.00  0.00           H  
ATOM    904  CG  GLN A  81      62.030  61.720  36.410  1.00  0.00           C  
ATOM    905  HG3 GLN A  81      61.410  60.890  36.760  1.00  0.00           H  
ATOM    906  HG2 GLN A  81      61.410  62.190  35.660  1.00  0.00           H  
ATOM    907  CD  GLN A  81      62.130  62.520  37.700  1.00  0.00           C  
ATOM    908  OE1 GLN A  81      62.810  62.120  38.580  1.00  0.00           O  
ATOM    909  NE2 GLN A  81      61.450  63.660  37.800  1.00  0.00           N  
ATOM    910 HE21 GLN A  81      61.010  64.020  36.970  1.00  0.00           H  
ATOM    911 HE22 GLN A  81      61.650  64.220  38.610  1.00  0.00           H  
ATOM    912  C   GLN A  81      63.230  58.590  35.660  1.00  0.00           C  
ATOM    913  O   GLN A  81      62.210  58.110  36.120  1.00  0.00           O  
ATOM    914  N   PHE A  82      64.460  57.960  35.850  1.00  0.00           N  
ATOM    915  H   PHE A  82      65.320  58.430  35.610  1.00  0.00           H  
ATOM    916  CA  PHE A  82      64.610  56.720  36.550  1.00  0.00           C  
ATOM    917  HA  PHE A  82      63.610  56.400  36.840  1.00  0.00           H  
ATOM    918  CB  PHE A  82      65.130  55.610  35.570  1.00  0.00           C  
ATOM    919  HB3 PHE A  82      65.070  54.620  36.020  1.00  0.00           H  
ATOM    920  HB2 PHE A  82      66.150  55.900  35.330  1.00  0.00           H  
ATOM    921  CG  PHE A  82      64.390  55.490  34.190  1.00  0.00           C  
ATOM    922  CD1 PHE A  82      65.160  55.200  33.080  1.00  0.00           C  
ATOM    923  HD1 PHE A  82      66.220  55.090  33.120  1.00  0.00           H  
ATOM    924  CE1 PHE A  82      64.570  55.020  31.810  1.00  0.00           C  
ATOM    925  HE1 PHE A  82      65.180  54.820  30.940  1.00  0.00           H  
ATOM    926  CZ  PHE A  82      63.200  54.960  31.690  1.00  0.00           C  
ATOM    927  HZ  PHE A  82      62.730  54.730  30.750  1.00  0.00           H  
ATOM    928  CE2 PHE A  82      62.340  55.220  32.780  1.00  0.00           C  
ATOM    929  HE2 PHE A  82      61.280  55.220  32.570  1.00  0.00           H  
ATOM    930  CD2 PHE A  82      62.990  55.490  34.060  1.00  0.00           C  
ATOM    931  HD2 PHE A  82      62.320  55.760  34.870  1.00  0.00           H  
ATOM    932  C   PHE A  82      65.540  56.770  37.850  1.00  0.00           C  
ATOM    933  O   PHE A  82      66.560  57.470  37.750  1.00  0.00           O  
ATOM    934  N   ILE A  83      65.260  56.020  38.900  1.00  0.00           N  
ATOM    935  H   ILE A  83      64.300  55.700  38.970  1.00  0.00           H  
ATOM    936  CA  ILE A  83      66.010  55.910  40.160  1.00  0.00           C  
ATOM    937  HA  ILE A  83      67.060  56.050  39.880  1.00  0.00           H  
ATOM    938  CB  ILE A  83      65.410  56.980  41.090  1.00  0.00           C  
ATOM    939  HB  ILE A  83      64.550  56.470  41.550  1.00  0.00           H  
ATOM    940  CG2 ILE A  83      66.390  57.180  42.230  1.00  0.00           C  
ATOM    941 HG21 ILE A  83      66.620  56.220  42.710  1.00  0.00           H  
ATOM    942 HG22 ILE A  83      67.310  57.700  41.970  1.00  0.00           H  
ATOM    943 HG23 ILE A  83      66.040  57.890  42.980  1.00  0.00           H  
ATOM    944  CG1 ILE A  83      64.970  58.330  40.490  1.00  0.00           C  
ATOM    945 HG13 ILE A  83      64.180  58.160  39.770  1.00  0.00           H  
ATOM    946 HG12 ILE A  83      65.790  58.790  39.940  1.00  0.00           H  
ATOM    947  CD1 ILE A  83      64.370  59.310  41.470  1.00  0.00           C  
ATOM    948 HD11 ILE A  83      63.920  60.100  40.870  1.00  0.00           H  
ATOM    949 HD12 ILE A  83      63.650  58.720  42.040  1.00  0.00           H  
ATOM    950 HD13 ILE A  83      65.070  59.750  42.180  1.00  0.00           H  
ATOM    951  C   ILE A  83      65.860  54.540  40.710  1.00  0.00           C  
ATOM    952  O   ILE A  83      64.770  53.970  40.690  1.00  0.00           O  
ATOM    953  N   SER A  84      66.940  53.930  41.170  1.00  0.00           N  
ATOM    954  H   SER A  84      67.740  54.560  41.110  1.00  0.00           H  
ATOM    955  CA  SER A  84      67.030  52.620  41.950  1.00  0.00           C  
ATOM    956  HA  SER A  84      66.430  51.880  41.420  1.00  0.00           H  
ATOM    957  CB  SER A  84      68.470  52.120  42.060  1.00  0.00           C  
ATOM    958  HB3 SER A  84      68.430  51.150  42.550  1.00  0.00           H  
ATOM    959  HB2 SER A  84      69.070  52.800  42.660  1.00  0.00           H  
ATOM    960  OG  SER A  84      69.000  51.960  40.810  1.00  0.00           O  
ATOM    961  HG  SER A  84      69.930  52.140  40.970  1.00  0.00           H  
ATOM    962  C   SER A  84      66.410  52.960  43.320  1.00  0.00           C  
ATOM    963  O   SER A  84      66.680  54.020  43.840  1.00  0.00           O  
ATOM    964  N   ALA A  85      65.690  51.980  43.900  1.00  0.00           N  
ATOM    965  H   ALA A  85      65.430  51.090  43.480  1.00  0.00           H  
ATOM    966  CA  ALA A  85      65.380  52.070  45.340  1.00  0.00           C  
ATOM    967  HA  ALA A  85      65.150  53.070  45.670  1.00  0.00           H  
ATOM    968  CB  ALA A  85      64.190  51.150  45.550  1.00  0.00           C  
ATOM    969  HB1 ALA A  85      63.810  51.340  46.540  1.00  0.00           H  
ATOM    970  HB2 ALA A  85      63.360  51.410  44.880  1.00  0.00           H  
ATOM    971  HB3 ALA A  85      64.520  50.120  45.380  1.00  0.00           H  
ATOM    972  C   ALA A  85      66.630  51.620  46.150  1.00  0.00           C  
ATOM    973  O   ALA A  85      67.180  50.590  45.820  1.00  0.00           O  
ATOM    974  N   SER A  86      67.080  52.410  47.130  1.00  0.00           N  
ATOM    975  H   SER A  86      66.600  53.290  47.220  1.00  0.00           H  
ATOM    976  CA  SER A  86      68.210  52.110  48.040  1.00  0.00           C  
ATOM    977  HA  SER A  86      68.880  51.470  47.460  1.00  0.00           H  
ATOM    978  CB  SER A  86      69.010  53.330  48.330  1.00  0.00           C  
ATOM    979  HB3 SER A  86      69.740  53.450  47.520  1.00  0.00           H  
ATOM    980  HB2 SER A  86      69.510  53.090  49.260  1.00  0.00           H  
ATOM    981  OG  SER A  86      68.200  54.490  48.570  1.00  0.00           O  
ATOM    982  HG  SER A  86      68.750  55.170  48.940  1.00  0.00           H  
ATOM    983  C   SER A  86      67.790  51.420  49.300  1.00  0.00           C  
ATOM    984  O   SER A  86      68.490  50.470  49.750  1.00  0.00           O  
ATOM    985  N   LYS A  87      66.600  51.680  49.770  1.00  0.00           N  
ATOM    986  H   LYS A  87      66.200  52.510  49.360  1.00  0.00           H  
ATOM    987  CA  LYS A  87      65.880  51.030  50.900  1.00  0.00           C  
ATOM    988  HA  LYS A  87      66.380  50.090  51.170  1.00  0.00           H  
ATOM    989  CB  LYS A  87      66.060  51.900  52.170  1.00  0.00           C  
ATOM    990  HB3 LYS A  87      65.480  51.430  52.960  1.00  0.00           H  
ATOM    991  HB2 LYS A  87      65.780  52.960  52.110  1.00  0.00           H  
ATOM    992  CG  LYS A  87      67.530  51.960  52.610  1.00  0.00           C  
ATOM    993  HG3 LYS A  87      68.100  52.710  52.060  1.00  0.00           H  
ATOM    994  HG2 LYS A  87      67.990  50.960  52.500  1.00  0.00           H  
ATOM    995  CD  LYS A  87      67.640  52.390  54.030  1.00  0.00           C  
ATOM    996  HD3 LYS A  87      67.430  51.570  54.720  1.00  0.00           H  
ATOM    997  HD2 LYS A  87      66.950  53.190  54.290  1.00  0.00           H  
ATOM    998  CE  LYS A  87      68.980  53.060  54.400  1.00  0.00           C  
ATOM    999  HE3 LYS A  87      69.090  53.290  55.460  1.00  0.00           H  
ATOM   1000  HE2 LYS A  87      68.960  54.000  53.860  1.00  0.00           H  
ATOM   1001  NZ  LYS A  87      70.190  52.300  53.970  1.00  0.00           N  
ATOM   1002  HZ1 LYS A  87      70.280  52.200  52.980  1.00  0.00           H  
ATOM   1003  HZ2 LYS A  87      71.010  52.790  54.290  1.00  0.00           H  
ATOM   1004  HZ3 LYS A  87      70.370  51.420  54.450  1.00  0.00           H  
ATOM   1005  C   LYS A  87      64.440  50.850  50.580  1.00  0.00           C  
ATOM   1006  O   LYS A  87      63.730  51.770  50.260  1.00  0.00           O  
ATOM   1007  N   SER A  88      63.900  49.650  50.900  1.00  0.00           N  
ATOM   1008  H   SER A  88      64.580  48.930  51.080  1.00  0.00           H  
ATOM   1009  CA  SER A  88      62.460  49.370  50.970  1.00  0.00           C  
ATOM   1010  HA  SER A  88      61.950  50.340  50.870  1.00  0.00           H  
ATOM   1011  CB  SER A  88      61.970  48.480  49.810  1.00  0.00           C  
ATOM   1012  HB3 SER A  88      60.990  48.120  50.100  1.00  0.00           H  
ATOM   1013  HB2 SER A  88      62.570  47.560  49.840  1.00  0.00           H  
ATOM   1014  OG  SER A  88      62.040  49.120  48.530  1.00  0.00           O  
ATOM   1015  HG  SER A  88      62.960  49.010  48.280  1.00  0.00           H  
ATOM   1016  C   SER A  88      62.090  48.780  52.390  1.00  0.00           C  
ATOM   1017  O   SER A  88      62.700  47.800  52.860  1.00  0.00           O  
ATOM   1018  N   ILE A  89      61.120  49.410  53.020  1.00  0.00           N  
ATOM   1019  H   ILE A  89      60.650  50.120  52.480  1.00  0.00           H  
ATOM   1020  CA  ILE A  89      60.780  49.270  54.450  1.00  0.00           C  
ATOM   1021  HA  ILE A  89      61.270  48.400  54.890  1.00  0.00           H  
ATOM   1022  CB  ILE A  89      61.320  50.530  55.220  1.00  0.00           C  
ATOM   1023  HB  ILE A  89      61.500  51.340  54.500  1.00  0.00           H  
ATOM   1024  CG2 ILE A  89      60.460  50.940  56.440  1.00  0.00           C  
ATOM   1025 HG21 ILE A  89      59.510  51.270  56.030  1.00  0.00           H  
ATOM   1026 HG22 ILE A  89      60.350  50.120  57.150  1.00  0.00           H  
ATOM   1027 HG23 ILE A  89      60.920  51.700  57.060  1.00  0.00           H  
ATOM   1028  CG1 ILE A  89      62.710  50.130  55.590  1.00  0.00           C  
ATOM   1029 HG13 ILE A  89      63.160  49.960  54.620  1.00  0.00           H  
ATOM   1030 HG12 ILE A  89      62.650  49.180  56.120  1.00  0.00           H  
ATOM   1031  CD1 ILE A  89      63.560  51.300  56.220  1.00  0.00           C  
ATOM   1032 HD11 ILE A  89      63.210  51.470  57.240  1.00  0.00           H  
ATOM   1033 HD12 ILE A  89      64.610  51.090  56.000  1.00  0.00           H  
ATOM   1034 HD13 ILE A  89      63.220  52.220  55.730  1.00  0.00           H  
ATOM   1035  C   ILE A  89      59.300  48.990  54.700  1.00  0.00           C  
ATOM   1036  O   ILE A  89      58.450  49.710  54.080  1.00  0.00           O  
ATOM   1037  N   VAL A  90      59.030  47.920  55.490  1.00  0.00           N  
ATOM   1038  H   VAL A  90      59.840  47.590  55.990  1.00  0.00           H  
ATOM   1039  CA  VAL A  90      57.800  47.160  55.690  1.00  0.00           C  
ATOM   1040  HA  VAL A  90      57.070  47.880  55.350  1.00  0.00           H  
ATOM   1041  CB  VAL A  90      57.760  45.870  54.820  1.00  0.00           C  
ATOM   1042  HB  VAL A  90      56.830  45.360  55.070  1.00  0.00           H  
ATOM   1043  CG1 VAL A  90      57.510  46.160  53.310  1.00  0.00           C  
ATOM   1044 HG11 VAL A  90      56.700  46.900  53.240  1.00  0.00           H  
ATOM   1045 HG12 VAL A  90      58.400  46.430  52.740  1.00  0.00           H  
ATOM   1046 HG13 VAL A  90      57.060  45.290  52.820  1.00  0.00           H  
ATOM   1047  CG2 VAL A  90      58.840  44.790  54.880  1.00  0.00           C  
ATOM   1048 HG21 VAL A  90      58.770  44.080  54.060  1.00  0.00           H  
ATOM   1049 HG22 VAL A  90      59.780  45.310  54.850  1.00  0.00           H  
ATOM   1050 HG23 VAL A  90      58.650  44.350  55.860  1.00  0.00           H  
ATOM   1051  C   VAL A  90      57.550  46.700  57.070  1.00  0.00           C  
ATOM   1052  O   VAL A  90      58.430  46.490  57.870  1.00  0.00           O  
ATOM   1053  N   HIS A  91      56.270  46.600  57.510  1.00  0.00           N  
ATOM   1054  H   HIS A  91      55.530  46.650  56.830  1.00  0.00           H  
ATOM   1055  CA  HIS A  91      56.000  45.950  58.800  1.00  0.00           C  
ATOM   1056  HA  HIS A  91      56.830  46.220  59.460  1.00  0.00           H  
ATOM   1057  CB  HIS A  91      54.790  46.640  59.430  1.00  0.00           C  
ATOM   1058  HB3 HIS A  91      54.660  46.080  60.350  1.00  0.00           H  
ATOM   1059  HB2 HIS A  91      53.900  46.470  58.820  1.00  0.00           H  
ATOM   1060  CG  HIS A  91      55.000  48.060  59.860  1.00  0.00           C  
ATOM   1061  ND1 HIS A  91      55.660  48.370  60.970  1.00  0.00           N  
ATOM   1062  HD1 HIS A  91      56.360  47.780  61.380  1.00  0.00           H  
ATOM   1063  CE1 HIS A  91      55.520  49.670  61.140  1.00  0.00           C  
ATOM   1064  HE1 HIS A  91      55.780  50.220  62.030  1.00  0.00           H  
ATOM   1065  NE2 HIS A  91      54.670  50.220  60.260  1.00  0.00           N  
ATOM   1066  HE2 HIS A  91      54.310  51.160  60.220  1.00  0.00           H  
ATOM   1067  CD2 HIS A  91      54.390  49.190  59.320  1.00  0.00           C  
ATOM   1068  HD2 HIS A  91      53.680  49.170  58.510  1.00  0.00           H  
ATOM   1069  C   HIS A  91      55.860  44.390  58.790  1.00  0.00           C  
ATOM   1070  O   HIS A  91      55.070  43.900  57.960  1.00  0.00           O  
ATOM   1071  N   PRO A  92      56.410  43.650  59.760  1.00  0.00           N  
ATOM   1072  CD  PRO A  92      57.130  44.230  60.890  1.00  0.00           C  
ATOM   1073  HD3 PRO A  92      56.760  45.200  61.210  1.00  0.00           H  
ATOM   1074  HD2 PRO A  92      58.180  44.190  60.620  1.00  0.00           H  
ATOM   1075  CG  PRO A  92      57.020  43.100  61.930  1.00  0.00           C  
ATOM   1076  HG3 PRO A  92      56.200  43.290  62.630  1.00  0.00           H  
ATOM   1077  HG2 PRO A  92      57.960  43.220  62.470  1.00  0.00           H  
ATOM   1078  CB  PRO A  92      56.890  41.740  61.100  1.00  0.00           C  
ATOM   1079  HB3 PRO A  92      56.310  40.950  61.600  1.00  0.00           H  
ATOM   1080  HB2 PRO A  92      57.810  41.310  60.750  1.00  0.00           H  
ATOM   1081  CA  PRO A  92      56.060  42.200  59.960  1.00  0.00           C  
ATOM   1082  HA  PRO A  92      56.340  41.630  59.070  1.00  0.00           H  
ATOM   1083  C   PRO A  92      54.540  42.020  60.230  1.00  0.00           C  
ATOM   1084  O   PRO A  92      53.980  41.000  59.910  1.00  0.00           O  
ATOM   1085  N   SER A  93      53.850  43.010  60.760  1.00  0.00           N  
ATOM   1086  H   SER A  93      54.300  43.900  60.920  1.00  0.00           H  
ATOM   1087  CA  SER A  93      52.350  42.930  60.890  1.00  0.00           C  
ATOM   1088  HA  SER A  93      52.050  41.980  61.360  1.00  0.00           H  
ATOM   1089  CB  SER A  93      52.000  44.060  61.860  1.00  0.00           C  
ATOM   1090  HB3 SER A  93      52.570  43.920  62.780  1.00  0.00           H  
ATOM   1091  HB2 SER A  93      50.920  44.030  62.010  1.00  0.00           H  
ATOM   1092  OG  SER A  93      52.220  45.310  61.190  1.00  0.00           O  
ATOM   1093  HG  SER A  93      51.910  45.980  61.810  1.00  0.00           H  
ATOM   1094  C   SER A  93      51.550  42.930  59.610  1.00  0.00           C  
ATOM   1095  O   SER A  93      50.310  42.800  59.740  1.00  0.00           O  
ATOM   1096  N   TYR A  94      52.100  43.030  58.410  1.00  0.00           N  
ATOM   1097  H   TYR A  94      53.090  43.200  58.360  1.00  0.00           H  
ATOM   1098  CA  TYR A  94      51.360  42.830  57.160  1.00  0.00           C  
ATOM   1099  HA  TYR A  94      50.600  43.620  57.110  1.00  0.00           H  
ATOM   1100  CB  TYR A  94      52.330  43.100  56.020  1.00  0.00           C  
ATOM   1101  HB3 TYR A  94      53.200  42.450  56.130  1.00  0.00           H  
ATOM   1102  HB2 TYR A  94      52.680  44.140  56.030  1.00  0.00           H  
ATOM   1103  CG  TYR A  94      51.850  42.790  54.570  1.00  0.00           C  
ATOM   1104  CD1 TYR A  94      50.560  43.050  54.120  1.00  0.00           C  
ATOM   1105  HD1 TYR A  94      49.890  43.580  54.790  1.00  0.00           H  
ATOM   1106  CE1 TYR A  94      50.140  42.560  52.930  1.00  0.00           C  
ATOM   1107  HE1 TYR A  94      49.170  42.810  52.520  1.00  0.00           H  
ATOM   1108  CZ  TYR A  94      50.970  41.810  52.160  1.00  0.00           C  
ATOM   1109  OH  TYR A  94      50.590  41.320  50.930  1.00  0.00           O  
ATOM   1110  HH  TYR A  94      49.630  41.250  50.820  1.00  0.00           H  
ATOM   1111  CE2 TYR A  94      52.300  41.570  52.530  1.00  0.00           C  
ATOM   1112  HE2 TYR A  94      52.920  40.950  51.900  1.00  0.00           H  
ATOM   1113  CD2 TYR A  94      52.690  42.040  53.810  1.00  0.00           C  
ATOM   1114  HD2 TYR A  94      53.700  41.790  54.110  1.00  0.00           H  
ATOM   1115  C   TYR A  94      50.810  41.400  57.000  1.00  0.00           C  
ATOM   1116  O   TYR A  94      51.470  40.410  57.320  1.00  0.00           O  
ATOM   1117  N   ASN A  95      49.500  41.280  56.740  1.00  0.00           N  
ATOM   1118  H   ASN A  95      48.930  42.120  56.690  1.00  0.00           H  
ATOM   1119  CA  ASN A  95      48.720  40.030  56.590  1.00  0.00           C  
ATOM   1120  HA  ASN A  95      49.420  39.230  56.380  1.00  0.00           H  
ATOM   1121  CB  ASN A  95      48.090  39.630  57.930  1.00  0.00           C  
ATOM   1122  HB3 ASN A  95      47.460  40.400  58.380  1.00  0.00           H  
ATOM   1123  HB2 ASN A  95      48.850  39.450  58.680  1.00  0.00           H  
ATOM   1124  CG  ASN A  95      47.120  38.390  57.960  1.00  0.00           C  
ATOM   1125  OD1 ASN A  95      46.950  37.670  57.010  1.00  0.00           O  
ATOM   1126  ND2 ASN A  95      46.350  38.200  58.980  1.00  0.00           N  
ATOM   1127 HD21 ASN A  95      46.540  38.790  59.780  1.00  0.00           H  
ATOM   1128 HD22 ASN A  95      45.740  37.400  58.990  1.00  0.00           H  
ATOM   1129  C   ASN A  95      47.680  40.050  55.440  1.00  0.00           C  
ATOM   1130  O   ASN A  95      46.680  40.780  55.460  1.00  0.00           O  
ATOM   1131  N   SER A  96      48.010  39.290  54.400  1.00  0.00           N  
ATOM   1132  H   SER A  96      48.870  38.770  54.510  1.00  0.00           H  
ATOM   1133  CA  SER A  96      47.190  39.300  53.150  1.00  0.00           C  
ATOM   1134  HA  SER A  96      46.990  40.300  52.770  1.00  0.00           H  
ATOM   1135  CB  SER A  96      48.070  38.770  51.990  1.00  0.00           C  
ATOM   1136  HB3 SER A  96      48.840  39.540  51.860  1.00  0.00           H  
ATOM   1137  HB2 SER A  96      47.510  38.660  51.070  1.00  0.00           H  
ATOM   1138  OG  SER A  96      48.530  37.490  52.420  1.00  0.00           O  
ATOM   1139  HG  SER A  96      49.380  37.640  52.830  1.00  0.00           H  
ATOM   1140  C   SER A  96      45.920  38.420  53.200  1.00  0.00           C  
ATOM   1141  O   SER A  96      45.250  38.380  52.180  1.00  0.00           O  
ATOM   1142  N   ASN A  97      45.570  37.930  54.350  1.00  0.00           N  
ATOM   1143  H   ASN A  97      46.230  37.850  55.120  1.00  0.00           H  
ATOM   1144  CA  ASN A  97      44.260  37.270  54.580  1.00  0.00           C  
ATOM   1145  HA  ASN A  97      43.790  37.100  53.620  1.00  0.00           H  
ATOM   1146  CB  ASN A  97      44.470  35.930  55.320  1.00  0.00           C  
ATOM   1147  HB3 ASN A  97      43.600  35.290  55.210  1.00  0.00           H  
ATOM   1148  HB2 ASN A  97      44.620  36.120  56.390  1.00  0.00           H  
ATOM   1149  CG  ASN A  97      45.700  35.040  54.940  1.00  0.00           C  
ATOM   1150  OD1 ASN A  97      45.640  34.420  53.880  1.00  0.00           O  
ATOM   1151  ND2 ASN A  97      46.810  34.980  55.650  1.00  0.00           N  
ATOM   1152 HD21 ASN A  97      46.950  35.620  56.410  1.00  0.00           H  
ATOM   1153 HD22 ASN A  97      47.520  34.340  55.320  1.00  0.00           H  
ATOM   1154  C   ASN A  97      43.390  38.170  55.420  1.00  0.00           C  
ATOM   1155  O   ASN A  97      42.170  38.160  55.250  1.00  0.00           O  
ATOM   1156  N   THR A  98      43.880  39.160  56.210  1.00  0.00           N  
ATOM   1157  H   THR A  98      44.870  39.300  56.320  1.00  0.00           H  
ATOM   1158  CA  THR A  98      42.960  40.270  56.690  1.00  0.00           C  
ATOM   1159  HA  THR A  98      41.950  39.920  56.850  1.00  0.00           H  
ATOM   1160  CB  THR A  98      43.420  40.800  58.060  1.00  0.00           C  
ATOM   1161  HB  THR A  98      42.710  41.600  58.240  1.00  0.00           H  
ATOM   1162  CG2 THR A  98      43.200  39.570  59.040  1.00  0.00           C  
ATOM   1163 HG21 THR A  98      42.170  39.270  58.920  1.00  0.00           H  
ATOM   1164 HG22 THR A  98      43.800  38.710  58.760  1.00  0.00           H  
ATOM   1165 HG23 THR A  98      43.410  39.870  60.060  1.00  0.00           H  
ATOM   1166  OG1 THR A  98      44.760  41.240  58.070  1.00  0.00           O  
ATOM   1167  HG1 THR A  98      44.900  41.580  58.960  1.00  0.00           H  
ATOM   1168  C   THR A  98      43.010  41.480  55.810  1.00  0.00           C  
ATOM   1169  O   THR A  98      42.250  42.460  56.000  1.00  0.00           O  
ATOM   1170  N   LEU A  99      43.950  41.560  54.910  1.00  0.00           N  
ATOM   1171  H   LEU A  99      44.670  40.850  54.980  1.00  0.00           H  
ATOM   1172  CA  LEU A  99      44.360  42.700  54.120  1.00  0.00           C  
ATOM   1173  HA  LEU A  99      45.300  42.360  53.690  1.00  0.00           H  
ATOM   1174  CB  LEU A  99      43.340  43.050  53.030  1.00  0.00           C  
ATOM   1175  HB3 LEU A  99      43.680  43.810  52.330  1.00  0.00           H  
ATOM   1176  HB2 LEU A  99      42.520  43.580  53.530  1.00  0.00           H  
ATOM   1177  CG  LEU A  99      42.720  41.910  52.230  1.00  0.00           C  
ATOM   1178  HG  LEU A  99      42.320  41.220  52.980  1.00  0.00           H  
ATOM   1179  CD1 LEU A  99      41.470  42.310  51.420  1.00  0.00           C  
ATOM   1180 HD11 LEU A  99      41.690  42.980  50.600  1.00  0.00           H  
ATOM   1181 HD12 LEU A  99      40.930  41.480  50.940  1.00  0.00           H  
ATOM   1182 HD13 LEU A  99      40.780  42.730  52.150  1.00  0.00           H  
ATOM   1183  CD2 LEU A  99      43.670  41.220  51.310  1.00  0.00           C  
ATOM   1184 HD21 LEU A  99      43.230  40.320  50.890  1.00  0.00           H  
ATOM   1185 HD22 LEU A  99      43.930  41.950  50.530  1.00  0.00           H  
ATOM   1186 HD23 LEU A  99      44.620  41.030  51.800  1.00  0.00           H  
ATOM   1187  C   LEU A  99      44.760  43.960  54.970  1.00  0.00           C  
ATOM   1188  O   LEU A  99      44.830  45.090  54.460  1.00  0.00           O  
ATOM   1189  N   ASN A 100      45.140  43.740  56.200  1.00  0.00           N  
ATOM   1190  H   ASN A 100      45.360  42.780  56.410  1.00  0.00           H  
ATOM   1191  CA  ASN A 100      45.770  44.750  57.040  1.00  0.00           C  
ATOM   1192  HA  ASN A 100      45.140  45.630  56.970  1.00  0.00           H  
ATOM   1193  CB  ASN A 100      45.510  44.360  58.550  1.00  0.00           C  
ATOM   1194  HB3 ASN A 100      46.340  43.720  58.850  1.00  0.00           H  
ATOM   1195  HB2 ASN A 100      44.610  43.750  58.510  1.00  0.00           H  
ATOM   1196  CG  ASN A 100      45.200  45.530  59.540  1.00  0.00           C  
ATOM   1197  OD1 ASN A 100      45.290  46.700  59.200  1.00  0.00           O  
ATOM   1198  ND2 ASN A 100      44.870  45.170  60.780  1.00  0.00           N  
ATOM   1199 HD21 ASN A 100      44.580  44.220  60.970  1.00  0.00           H  
ATOM   1200 HD22 ASN A 100      44.580  45.930  61.380  1.00  0.00           H  
ATOM   1201  C   ASN A 100      47.280  45.050  56.680  1.00  0.00           C  
ATOM   1202  O   ASN A 100      48.120  44.160  56.520  1.00  0.00           O  
ATOM   1203  N   ASN A 101      47.600  46.280  57.110  1.00  0.00           N  
ATOM   1204  H   ASN A 101      46.830  46.770  57.520  1.00  0.00           H  
ATOM   1205  CA  ASN A 101      48.980  46.830  57.120  1.00  0.00           C  
ATOM   1206  HA  ASN A 101      48.890  47.900  57.220  1.00  0.00           H  
ATOM   1207  CB  ASN A 101      49.720  46.210  58.350  1.00  0.00           C  
ATOM   1208  HB3 ASN A 101      50.640  46.810  58.460  1.00  0.00           H  
ATOM   1209  HB2 ASN A 101      49.960  45.180  58.100  1.00  0.00           H  
ATOM   1210  CG  ASN A 101      48.970  46.210  59.740  1.00  0.00           C  
ATOM   1211  OD1 ASN A 101      48.540  47.330  60.150  1.00  0.00           O  
ATOM   1212  ND2 ASN A 101      48.840  45.140  60.450  1.00  0.00           N  
ATOM   1213 HD21 ASN A 101      49.280  44.310  60.070  1.00  0.00           H  
ATOM   1214 HD22 ASN A 101      48.650  45.160  61.440  1.00  0.00           H  
ATOM   1215  C   ASN A 101      49.840  46.670  55.850  1.00  0.00           C  
ATOM   1216  O   ASN A 101      51.090  46.670  55.910  1.00  0.00           O  
ATOM   1217  N   ASP A 102      49.120  46.640  54.720  1.00  0.00           N  
ATOM   1218  H   ASP A 102      48.150  46.910  54.810  1.00  0.00           H  
ATOM   1219  CA  ASP A 102      49.650  46.560  53.320  1.00  0.00           C  
ATOM   1220  HA  ASP A 102      50.460  45.830  53.290  1.00  0.00           H  
ATOM   1221  CB  ASP A 102      48.590  45.970  52.400  1.00  0.00           C  
ATOM   1222  HB3 ASP A 102      47.780  46.690  52.330  1.00  0.00           H  
ATOM   1223  HB2 ASP A 102      48.210  45.020  52.800  1.00  0.00           H  
ATOM   1224  CG  ASP A 102      49.150  45.710  51.000  1.00  0.00           C  
ATOM   1225  OD1 ASP A 102      48.340  45.410  50.120  1.00  0.00           O  
ATOM   1226  OD2 ASP A 102      50.360  45.750  50.740  1.00  0.00           O  
ATOM   1227  C   ASP A 102      50.280  47.890  52.830  1.00  0.00           C  
ATOM   1228  O   ASP A 102      49.660  48.580  52.040  1.00  0.00           O  
ATOM   1229  N   ILE A 103      51.420  48.330  53.430  1.00  0.00           N  
ATOM   1230  H   ILE A 103      51.820  47.690  54.100  1.00  0.00           H  
ATOM   1231  CA  ILE A 103      52.120  49.580  53.200  1.00  0.00           C  
ATOM   1232  HA  ILE A 103      51.870  49.970  52.220  1.00  0.00           H  
ATOM   1233  CB  ILE A 103      51.690  50.650  54.270  1.00  0.00           C  
ATOM   1234  HB  ILE A 103      50.610  50.780  54.340  1.00  0.00           H  
ATOM   1235  CG2 ILE A 103      52.120  50.280  55.680  1.00  0.00           C  
ATOM   1236 HG21 ILE A 103      53.200  50.210  55.830  1.00  0.00           H  
ATOM   1237 HG22 ILE A 103      51.690  50.940  56.440  1.00  0.00           H  
ATOM   1238 HG23 ILE A 103      51.680  49.320  55.940  1.00  0.00           H  
ATOM   1239  CG1 ILE A 103      52.360  52.050  53.900  1.00  0.00           C  
ATOM   1240 HG13 ILE A 103      51.980  52.250  52.900  1.00  0.00           H  
ATOM   1241 HG12 ILE A 103      53.440  51.930  53.820  1.00  0.00           H  
ATOM   1242  CD1 ILE A 103      51.880  53.290  54.630  1.00  0.00           C  
ATOM   1243 HD11 ILE A 103      52.360  54.120  54.110  1.00  0.00           H  
ATOM   1244 HD12 ILE A 103      50.790  53.320  54.610  1.00  0.00           H  
ATOM   1245 HD13 ILE A 103      52.250  53.320  55.660  1.00  0.00           H  
ATOM   1246  C   ILE A 103      53.600  49.380  53.180  1.00  0.00           C  
ATOM   1247  O   ILE A 103      54.180  48.580  53.920  1.00  0.00           O  
ATOM   1248  N   MET A 104      54.290  50.040  52.250  1.00  0.00           N  
ATOM   1249  H   MET A 104      53.790  50.750  51.720  1.00  0.00           H  
ATOM   1250  CA  MET A 104      55.740  50.100  52.140  1.00  0.00           C  
ATOM   1251  HA  MET A 104      56.100  49.700  53.090  1.00  0.00           H  
ATOM   1252  CB  MET A 104      56.120  49.070  51.040  1.00  0.00           C  
ATOM   1253  HB3 MET A 104      55.590  49.170  50.100  1.00  0.00           H  
ATOM   1254  HB2 MET A 104      55.880  48.070  51.400  1.00  0.00           H  
ATOM   1255  CG  MET A 104      57.650  49.140  50.790  1.00  0.00           C  
ATOM   1256  HG3 MET A 104      58.220  49.040  51.720  1.00  0.00           H  
ATOM   1257  HG2 MET A 104      57.840  50.080  50.270  1.00  0.00           H  
ATOM   1258  SD  MET A 104      58.320  47.830  49.880  1.00  0.00           S  
ATOM   1259  CE  MET A 104      57.530  48.180  48.280  1.00  0.00           C  
ATOM   1260  HE1 MET A 104      57.870  47.500  47.500  1.00  0.00           H  
ATOM   1261  HE2 MET A 104      56.440  48.070  48.350  1.00  0.00           H  
ATOM   1262  HE3 MET A 104      57.910  49.110  47.850  1.00  0.00           H  
ATOM   1263  C   MET A 104      56.200  51.530  51.920  1.00  0.00           C  
ATOM   1264  O   MET A 104      55.390  52.310  51.400  1.00  0.00           O  
ATOM   1265  N   LEU A 105      57.420  51.850  52.380  1.00  0.00           N  
ATOM   1266  H   LEU A 105      57.740  51.040  52.900  1.00  0.00           H  
ATOM   1267  CA  LEU A 105      58.150  53.060  52.330  1.00  0.00           C  
ATOM   1268  HA  LEU A 105      57.570  53.800  51.780  1.00  0.00           H  
ATOM   1269  CB  LEU A 105      58.350  53.630  53.720  1.00  0.00           C  
ATOM   1270  HB3 LEU A 105      58.710  54.640  53.480  1.00  0.00           H  
ATOM   1271  HB2 LEU A 105      59.220  53.130  54.150  1.00  0.00           H  
ATOM   1272  CG  LEU A 105      57.220  53.600  54.730  1.00  0.00           C  
ATOM   1273  HG  LEU A 105      57.020  52.540  54.890  1.00  0.00           H  
ATOM   1274  CD1 LEU A 105      57.570  54.210  56.100  1.00  0.00           C  
ATOM   1275 HD11 LEU A 105      58.000  55.200  56.020  1.00  0.00           H  
ATOM   1276 HD12 LEU A 105      56.660  54.180  56.700  1.00  0.00           H  
ATOM   1277 HD13 LEU A 105      58.200  53.500  56.640  1.00  0.00           H  
ATOM   1278  CD2 LEU A 105      55.940  54.190  54.300  1.00  0.00           C  
ATOM   1279 HD21 LEU A 105      56.090  55.190  53.890  1.00  0.00           H  
ATOM   1280 HD22 LEU A 105      55.630  53.560  53.470  1.00  0.00           H  
ATOM   1281 HD23 LEU A 105      55.150  54.210  55.040  1.00  0.00           H  
ATOM   1282  C   LEU A 105      59.460  52.790  51.590  1.00  0.00           C  
ATOM   1283  O   LEU A 105      60.060  51.770  51.880  1.00  0.00           O  
ATOM   1284  N   ILE A 106      59.860  53.780  50.770  1.00  0.00           N  
ATOM   1285  H   ILE A 106      59.240  54.550  50.610  1.00  0.00           H  
ATOM   1286  CA  ILE A 106      61.000  53.570  49.810  1.00  0.00           C  
ATOM   1287  HA  ILE A 106      61.500  52.630  50.010  1.00  0.00           H  
ATOM   1288  CB  ILE A 106      60.480  53.310  48.360  1.00  0.00           C  
ATOM   1289  HB  ILE A 106      59.780  54.090  48.060  1.00  0.00           H  
ATOM   1290  CG2 ILE A 106      61.650  53.180  47.380  1.00  0.00           C  
ATOM   1291 HG21 ILE A 106      62.480  52.580  47.740  1.00  0.00           H  
ATOM   1292 HG22 ILE A 106      61.380  52.800  46.390  1.00  0.00           H  
ATOM   1293 HG23 ILE A 106      62.010  54.190  47.200  1.00  0.00           H  
ATOM   1294  CG1 ILE A 106      59.720  51.950  48.340  1.00  0.00           C  
ATOM   1295 HG13 ILE A 106      58.920  52.030  49.090  1.00  0.00           H  
ATOM   1296 HG12 ILE A 106      60.410  51.150  48.580  1.00  0.00           H  
ATOM   1297  CD1 ILE A 106      59.010  51.630  46.970  1.00  0.00           C  
ATOM   1298 HD11 ILE A 106      58.550  52.520  46.540  1.00  0.00           H  
ATOM   1299 HD12 ILE A 106      59.760  51.220  46.300  1.00  0.00           H  
ATOM   1300 HD13 ILE A 106      58.190  50.910  47.090  1.00  0.00           H  
ATOM   1301  C   ILE A 106      61.900  54.760  49.910  1.00  0.00           C  
ATOM   1302  O   ILE A 106      61.460  55.840  49.660  1.00  0.00           O  
ATOM   1303  N   LYS A 107      63.150  54.520  50.180  1.00  0.00           N  
ATOM   1304  H   LYS A 107      63.450  53.550  50.150  1.00  0.00           H  
ATOM   1305  CA  LYS A 107      64.170  55.500  49.830  1.00  0.00           C  
ATOM   1306  HA  LYS A 107      63.750  56.510  49.850  1.00  0.00           H  
ATOM   1307  CB  LYS A 107      65.200  55.520  50.990  1.00  0.00           C  
ATOM   1308  HB3 LYS A 107      65.920  54.700  51.000  1.00  0.00           H  
ATOM   1309  HB2 LYS A 107      64.610  55.470  51.900  1.00  0.00           H  
ATOM   1310  CG  LYS A 107      66.040  56.790  50.920  1.00  0.00           C  
ATOM   1311  HG3 LYS A 107      65.460  57.710  51.010  1.00  0.00           H  
ATOM   1312  HG2 LYS A 107      66.560  56.820  49.970  1.00  0.00           H  
ATOM   1313  CD  LYS A 107      67.070  56.700  52.100  1.00  0.00           C  
ATOM   1314  HD3 LYS A 107      67.660  55.790  52.100  1.00  0.00           H  
ATOM   1315  HD2 LYS A 107      66.470  56.690  53.000  1.00  0.00           H  
ATOM   1316  CE  LYS A 107      68.060  57.920  52.210  1.00  0.00           C  
ATOM   1317  HE3 LYS A 107      67.450  58.820  52.270  1.00  0.00           H  
ATOM   1318  HE2 LYS A 107      68.770  57.980  51.390  1.00  0.00           H  
ATOM   1319  NZ  LYS A 107      68.810  57.770  53.400  1.00  0.00           N  
ATOM   1320  HZ1 LYS A 107      69.410  56.950  53.400  1.00  0.00           H  
ATOM   1321  HZ2 LYS A 107      69.370  58.580  53.620  1.00  0.00           H  
ATOM   1322  HZ3 LYS A 107      68.180  57.750  54.190  1.00  0.00           H  
ATOM   1323  C   LYS A 107      64.710  55.390  48.360  1.00  0.00           C  
ATOM   1324  O   LYS A 107      65.050  54.290  47.860  1.00  0.00           O  
ATOM   1325  N   LEU A 108      64.820  56.510  47.720  1.00  0.00           N  
ATOM   1326  H   LEU A 108      64.740  57.300  48.350  1.00  0.00           H  
ATOM   1327  CA  LEU A 108      65.420  56.720  46.440  1.00  0.00           C  
ATOM   1328  HA  LEU A 108      65.220  55.920  45.740  1.00  0.00           H  
ATOM   1329  CB  LEU A 108      64.840  57.970  45.810  1.00  0.00           C  
ATOM   1330  HB3 LEU A 108      65.530  58.460  45.130  1.00  0.00           H  
ATOM   1331  HB2 LEU A 108      64.680  58.670  46.640  1.00  0.00           H  
ATOM   1332  CG  LEU A 108      63.480  57.770  45.110  1.00  0.00           C  
ATOM   1333  HG  LEU A 108      63.640  57.510  44.060  1.00  0.00           H  
ATOM   1334  CD1 LEU A 108      62.450  56.910  45.920  1.00  0.00           C  
ATOM   1335 HD11 LEU A 108      61.500  56.940  45.400  1.00  0.00           H  
ATOM   1336 HD12 LEU A 108      62.800  55.870  45.820  1.00  0.00           H  
ATOM   1337 HD13 LEU A 108      62.320  57.190  46.970  1.00  0.00           H  
ATOM   1338  CD2 LEU A 108      62.720  59.060  44.850  1.00  0.00           C  
ATOM   1339 HD21 LEU A 108      62.400  59.640  45.700  1.00  0.00           H  
ATOM   1340 HD22 LEU A 108      63.330  59.750  44.260  1.00  0.00           H  
ATOM   1341 HD23 LEU A 108      61.830  58.930  44.230  1.00  0.00           H  
ATOM   1342  C   LEU A 108      66.920  56.780  46.660  1.00  0.00           C  
ATOM   1343  O   LEU A 108      67.430  57.500  47.560  1.00  0.00           O  
ATOM   1344  N   LYS A 109      67.630  56.150  45.740  1.00  0.00           N  
ATOM   1345  H   LYS A 109      67.130  55.470  45.180  1.00  0.00           H  
ATOM   1346  CA  LYS A 109      69.070  55.980  45.750  1.00  0.00           C  
ATOM   1347  HA  LYS A 109      69.420  55.630  46.730  1.00  0.00           H  
ATOM   1348  CB  LYS A 109      69.580  55.040  44.640  1.00  0.00           C  
ATOM   1349  HB3 LYS A 109      69.470  55.480  43.650  1.00  0.00           H  
ATOM   1350  HB2 LYS A 109      69.030  54.110  44.730  1.00  0.00           H  
ATOM   1351  CG  LYS A 109      71.100  54.800  44.830  1.00  0.00           C  
ATOM   1352  HG3 LYS A 109      71.370  54.430  45.830  1.00  0.00           H  
ATOM   1353  HG2 LYS A 109      71.650  55.660  44.440  1.00  0.00           H  
ATOM   1354  CD  LYS A 109      71.610  53.720  43.890  1.00  0.00           C  
ATOM   1355  HD3 LYS A 109      71.190  53.890  42.900  1.00  0.00           H  
ATOM   1356  HD2 LYS A 109      71.260  52.750  44.250  1.00  0.00           H  
ATOM   1357  CE  LYS A 109      73.140  53.690  43.920  1.00  0.00           C  
ATOM   1358  HE3 LYS A 109      73.480  53.220  44.840  1.00  0.00           H  
ATOM   1359  HE2 LYS A 109      73.540  54.680  43.760  1.00  0.00           H  
ATOM   1360  NZ  LYS A 109      73.740  52.840  42.890  1.00  0.00           N  
ATOM   1361  HZ1 LYS A 109      73.380  51.920  43.120  1.00  0.00           H  
ATOM   1362  HZ2 LYS A 109      73.460  53.120  41.960  1.00  0.00           H  
ATOM   1363  HZ3 LYS A 109      74.740  52.850  42.930  1.00  0.00           H  
ATOM   1364  C   LYS A 109      69.710  57.340  45.600  1.00  0.00           C  
ATOM   1365  O   LYS A 109      70.680  57.550  46.340  1.00  0.00           O  
ATOM   1366  N   SER A 110      69.270  58.210  44.700  1.00  0.00           N  
ATOM   1367  H   SER A 110      68.450  57.910  44.190  1.00  0.00           H  
ATOM   1368  CA  SER A 110      69.610  59.680  44.480  1.00  0.00           C  
ATOM   1369  HA  SER A 110      70.310  60.130  45.180  1.00  0.00           H  
ATOM   1370  CB  SER A 110      70.240  59.980  43.100  1.00  0.00           C  
ATOM   1371  HB3 SER A 110      71.300  59.760  43.100  1.00  0.00           H  
ATOM   1372  HB2 SER A 110      70.110  61.060  42.950  1.00  0.00           H  
ATOM   1373  OG  SER A 110      69.580  59.390  41.970  1.00  0.00           O  
ATOM   1374  HG  SER A 110      68.690  59.760  41.870  1.00  0.00           H  
ATOM   1375  C   SER A 110      68.320  60.500  44.670  1.00  0.00           C  
ATOM   1376  O   SER A 110      67.250  59.920  44.410  1.00  0.00           O  
ATOM   1377  N   ALA A 111      68.410  61.730  45.130  1.00  0.00           N  
ATOM   1378  H   ALA A 111      69.260  62.180  45.410  1.00  0.00           H  
ATOM   1379  CA  ALA A 111      67.150  62.460  45.290  1.00  0.00           C  
ATOM   1380  HA  ALA A 111      66.330  61.910  45.760  1.00  0.00           H  
ATOM   1381  CB  ALA A 111      67.260  63.710  46.060  1.00  0.00           C  
ATOM   1382  HB1 ALA A 111      67.590  63.560  47.100  1.00  0.00           H  
ATOM   1383  HB2 ALA A 111      67.850  64.520  45.630  1.00  0.00           H  
ATOM   1384  HB3 ALA A 111      66.310  64.250  46.180  1.00  0.00           H  
ATOM   1385  C   ALA A 111      66.700  62.820  43.900  1.00  0.00           C  
ATOM   1386  O   ALA A 111      67.400  63.000  42.900  1.00  0.00           O  
ATOM   1387  N   ALA A 112      65.440  62.840  43.760  1.00  0.00           N  
ATOM   1388  H   ALA A 112      64.830  62.770  44.570  1.00  0.00           H  
ATOM   1389  CA  ALA A 112      64.750  63.080  42.470  1.00  0.00           C  
ATOM   1390  HA  ALA A 112      65.270  62.460  41.740  1.00  0.00           H  
ATOM   1391  CB  ALA A 112      63.390  62.530  42.550  1.00  0.00           C  
ATOM   1392  HB1 ALA A 112      63.430  61.470  42.840  1.00  0.00           H  
ATOM   1393  HB2 ALA A 112      62.800  63.080  43.280  1.00  0.00           H  
ATOM   1394  HB3 ALA A 112      62.980  62.710  41.550  1.00  0.00           H  
ATOM   1395  C   ALA A 112      64.810  64.490  41.980  1.00  0.00           C  
ATOM   1396  O   ALA A 112      65.020  65.420  42.720  1.00  0.00           O  
ATOM   1397  N   SER A 113      64.780  64.570  40.580  1.00  0.00           N  
ATOM   1398  H   SER A 113      64.910  63.690  40.120  1.00  0.00           H  
ATOM   1399  CA  SER A 113      64.450  65.730  39.830  1.00  0.00           C  
ATOM   1400  HA  SER A 113      65.170  66.450  40.190  1.00  0.00           H  
ATOM   1401  CB  SER A 113      64.630  65.430  38.340  1.00  0.00           C  
ATOM   1402  HB3 SER A 113      63.950  64.630  38.050  1.00  0.00           H  
ATOM   1403  HB2 SER A 113      65.680  65.240  38.170  1.00  0.00           H  
ATOM   1404  OG  SER A 113      64.250  66.580  37.510  1.00  0.00           O  
ATOM   1405  HG  SER A 113      64.390  66.380  36.580  1.00  0.00           H  
ATOM   1406  C   SER A 113      63.020  66.170  40.120  1.00  0.00           C  
ATOM   1407  O   SER A 113      62.060  65.600  39.720  1.00  0.00           O  
ATOM   1408  N   LEU A 114      62.910  67.280  40.770  1.00  0.00           N  
ATOM   1409  H   LEU A 114      63.760  67.650  41.180  1.00  0.00           H  
ATOM   1410  CA  LEU A 114      61.680  68.020  41.020  1.00  0.00           C  
ATOM   1411  HA  LEU A 114      60.820  67.380  40.800  1.00  0.00           H  
ATOM   1412  CB  LEU A 114      61.760  68.440  42.560  1.00  0.00           C  
ATOM   1413  HB3 LEU A 114      60.840  69.000  42.730  1.00  0.00           H  
ATOM   1414  HB2 LEU A 114      62.540  69.120  42.890  1.00  0.00           H  
ATOM   1415  CG  LEU A 114      61.700  67.310  43.560  1.00  0.00           C  
ATOM   1416  HG  LEU A 114      62.610  66.720  43.530  1.00  0.00           H  
ATOM   1417  CD1 LEU A 114      61.620  67.780  44.940  1.00  0.00           C  
ATOM   1418 HD11 LEU A 114      60.730  68.390  45.020  1.00  0.00           H  
ATOM   1419 HD12 LEU A 114      61.470  66.940  45.620  1.00  0.00           H  
ATOM   1420 HD13 LEU A 114      62.570  68.250  45.220  1.00  0.00           H  
ATOM   1421  CD2 LEU A 114      60.460  66.490  43.250  1.00  0.00           C  
ATOM   1422 HD21 LEU A 114      59.640  67.210  43.140  1.00  0.00           H  
ATOM   1423 HD22 LEU A 114      60.630  65.850  42.400  1.00  0.00           H  
ATOM   1424 HD23 LEU A 114      60.200  65.860  44.100  1.00  0.00           H  
ATOM   1425  C   LEU A 114      61.690  69.190  40.050  1.00  0.00           C  
ATOM   1426  O   LEU A 114      61.710  70.340  40.410  1.00  0.00           O  
ATOM   1427  N   ASN A 115      61.730  68.880  38.720  1.00  0.00           N  
ATOM   1428  H   ASN A 115      62.010  67.930  38.530  1.00  0.00           H  
ATOM   1429  CA  ASN A 115      61.420  69.740  37.580  1.00  0.00           C  
ATOM   1430  HA  ASN A 115      62.200  70.500  37.570  1.00  0.00           H  
ATOM   1431  CB  ASN A 115      61.650  68.930  36.310  1.00  0.00           C  
ATOM   1432  HB3 ASN A 115      62.690  68.610  36.360  1.00  0.00           H  
ATOM   1433  HB2 ASN A 115      61.660  69.600  35.450  1.00  0.00           H  
ATOM   1434  CG  ASN A 115      60.730  67.780  35.960  1.00  0.00           C  
ATOM   1435  OD1 ASN A 115      59.510  67.790  36.160  1.00  0.00           O  
ATOM   1436  ND2 ASN A 115      61.320  66.660  35.560  1.00  0.00           N  
ATOM   1437 HD21 ASN A 115      62.320  66.570  35.510  1.00  0.00           H  
ATOM   1438 HD22 ASN A 115      60.710  65.880  35.340  1.00  0.00           H  
ATOM   1439  C   ASN A 115      60.050  70.450  37.570  1.00  0.00           C  
ATOM   1440  O   ASN A 115      59.330  70.490  38.580  1.00  0.00           O  
ATOM   1441  N   SER A 116      59.680  71.190  36.550  1.00  0.00           N  
ATOM   1442  H   SER A 116      60.330  71.230  35.790  1.00  0.00           H  
ATOM   1443  CA  SER A 116      58.460  72.080  36.550  1.00  0.00           C  
ATOM   1444  HA  SER A 116      58.230  72.600  37.480  1.00  0.00           H  
ATOM   1445  CB  SER A 116      58.520  73.080  35.400  1.00  0.00           C  
ATOM   1446  HB3 SER A 116      59.380  73.750  35.530  1.00  0.00           H  
ATOM   1447  HB2 SER A 116      57.670  73.770  35.360  1.00  0.00           H  
ATOM   1448  OG  SER A 116      58.510  72.360  34.110  1.00  0.00           O  
ATOM   1449  HG  SER A 116      58.830  73.060  33.540  1.00  0.00           H  
ATOM   1450  C   SER A 116      57.120  71.180  36.430  1.00  0.00           C  
ATOM   1451  O   SER A 116      56.030  71.670  36.390  1.00  0.00           O  
ATOM   1452  N   ARG A 117      57.240  69.870  36.480  1.00  0.00           N  
ATOM   1453  H   ARG A 117      58.190  69.530  36.480  1.00  0.00           H  
ATOM   1454  CA  ARG A 117      56.190  68.880  36.340  1.00  0.00           C  
ATOM   1455  HA  ARG A 117      55.240  69.400  36.450  1.00  0.00           H  
ATOM   1456  CB  ARG A 117      56.330  68.270  34.890  1.00  0.00           C  
ATOM   1457  HB3 ARG A 117      55.510  67.560  34.730  1.00  0.00           H  
ATOM   1458  HB2 ARG A 117      57.290  67.780  34.710  1.00  0.00           H  
ATOM   1459  CG  ARG A 117      56.080  69.410  33.810  1.00  0.00           C  
ATOM   1460  HG3 ARG A 117      56.270  69.020  32.810  1.00  0.00           H  
ATOM   1461  HG2 ARG A 117      56.790  70.230  33.910  1.00  0.00           H  
ATOM   1462  CD  ARG A 117      54.690  69.800  33.800  1.00  0.00           C  
ATOM   1463  HD3 ARG A 117      54.430  70.260  34.750  1.00  0.00           H  
ATOM   1464  HD2 ARG A 117      54.020  68.990  33.520  1.00  0.00           H  
ATOM   1465  NE  ARG A 117      54.440  70.940  32.830  1.00  0.00           N  
ATOM   1466  HE  ARG A 117      54.470  70.720  31.840  1.00  0.00           H  
ATOM   1467  CZ  ARG A 117      54.480  72.220  33.110  1.00  0.00           C  
ATOM   1468  NH1 ARG A 117      54.660  72.730  34.300  1.00  0.00           N  
ATOM   1469 HH11 ARG A 117      54.750  72.230  35.170  1.00  0.00           H  
ATOM   1470 HH12 ARG A 117      54.590  73.730  34.410  1.00  0.00           H  
ATOM   1471  NH2 ARG A 117      54.180  73.110  32.220  1.00  0.00           N  
ATOM   1472 HH21 ARG A 117      54.100  72.790  31.260  1.00  0.00           H  
ATOM   1473 HH22 ARG A 117      53.930  74.030  32.540  1.00  0.00           H  
ATOM   1474  C   ARG A 117      56.220  67.790  37.440  1.00  0.00           C  
ATOM   1475  O   ARG A 117      55.280  66.980  37.470  1.00  0.00           O  
ATOM   1476  N   VAL A 118      57.220  67.770  38.350  1.00  0.00           N  
ATOM   1477  H   VAL A 118      57.980  68.430  38.350  1.00  0.00           H  
ATOM   1478  CA  VAL A 118      57.240  66.700  39.390  1.00  0.00           C  
ATOM   1479  HA  VAL A 118      56.250  66.220  39.380  1.00  0.00           H  
ATOM   1480  CB  VAL A 118      58.420  65.650  39.130  1.00  0.00           C  
ATOM   1481  HB  VAL A 118      59.390  66.150  39.030  1.00  0.00           H  
ATOM   1482  CG1 VAL A 118      58.560  64.670  40.270  1.00  0.00           C  
ATOM   1483 HG11 VAL A 118      58.750  65.100  41.260  1.00  0.00           H  
ATOM   1484 HG12 VAL A 118      57.730  63.960  40.310  1.00  0.00           H  
ATOM   1485 HG13 VAL A 118      59.530  64.240  40.030  1.00  0.00           H  
ATOM   1486  CG2 VAL A 118      58.250  64.840  37.840  1.00  0.00           C  
ATOM   1487 HG21 VAL A 118      57.170  64.680  37.720  1.00  0.00           H  
ATOM   1488 HG22 VAL A 118      58.470  65.420  36.950  1.00  0.00           H  
ATOM   1489 HG23 VAL A 118      58.910  63.980  37.720  1.00  0.00           H  
ATOM   1490  C   VAL A 118      57.430  67.340  40.690  1.00  0.00           C  
ATOM   1491  O   VAL A 118      58.320  68.190  40.830  1.00  0.00           O  
ATOM   1492  N   ALA A 119      56.600  66.990  41.690  1.00  0.00           N  
ATOM   1493  H   ALA A 119      55.910  66.280  41.500  1.00  0.00           H  
ATOM   1494  CA  ALA A 119      56.580  67.580  43.070  1.00  0.00           C  
ATOM   1495  HA  ALA A 119      57.610  67.670  43.410  1.00  0.00           H  
ATOM   1496  CB  ALA A 119      55.910  68.920  42.980  1.00  0.00           C  
ATOM   1497  HB1 ALA A 119      55.850  69.280  44.010  1.00  0.00           H  
ATOM   1498  HB2 ALA A 119      56.610  69.600  42.510  1.00  0.00           H  
ATOM   1499  HB3 ALA A 119      54.950  68.820  42.450  1.00  0.00           H  
ATOM   1500  C   ALA A 119      55.900  66.640  44.110  1.00  0.00           C  
ATOM   1501  O   ALA A 119      54.840  66.080  43.850  1.00  0.00           O  
ATOM   1502  N   SER A 120      56.290  66.870  45.380  1.00  0.00           N  
ATOM   1503  H   SER A 120      57.080  67.500  45.460  1.00  0.00           H  
ATOM   1504  CA  SER A 120      55.990  66.040  46.590  1.00  0.00           C  
ATOM   1505  HA  SER A 120      56.160  64.990  46.340  1.00  0.00           H  
ATOM   1506  CB  SER A 120      57.030  66.340  47.610  1.00  0.00           C  
ATOM   1507  HB3 SER A 120      56.870  65.790  48.540  1.00  0.00           H  
ATOM   1508  HB2 SER A 120      56.870  67.390  47.860  1.00  0.00           H  
ATOM   1509  OG  SER A 120      58.380  66.130  47.110  1.00  0.00           O  
ATOM   1510  HG  SER A 120      58.930  66.780  47.550  1.00  0.00           H  
ATOM   1511  C   SER A 120      54.500  66.280  47.040  1.00  0.00           C  
ATOM   1512  O   SER A 120      54.160  67.460  47.320  1.00  0.00           O  
ATOM   1513  N   ILE A 121      53.620  65.320  47.400  1.00  0.00           N  
ATOM   1514  H   ILE A 121      53.800  64.340  47.300  1.00  0.00           H  
ATOM   1515  CA  ILE A 121      52.360  65.600  48.180  1.00  0.00           C  
ATOM   1516  HA  ILE A 121      51.940  66.540  47.830  1.00  0.00           H  
ATOM   1517  CB  ILE A 121      51.310  64.500  47.780  1.00  0.00           C  
ATOM   1518  HB  ILE A 121      51.220  64.350  46.710  1.00  0.00           H  
ATOM   1519  CG2 ILE A 121      51.700  63.100  48.250  1.00  0.00           C  
ATOM   1520 HG21 ILE A 121      51.020  62.320  47.870  1.00  0.00           H  
ATOM   1521 HG22 ILE A 121      52.640  62.840  47.790  1.00  0.00           H  
ATOM   1522 HG23 ILE A 121      51.670  63.070  49.340  1.00  0.00           H  
ATOM   1523  CG1 ILE A 121      49.880  64.640  48.230  1.00  0.00           C  
ATOM   1524 HG13 ILE A 121      49.840  64.790  49.310  1.00  0.00           H  
ATOM   1525 HG12 ILE A 121      49.340  63.770  47.850  1.00  0.00           H  
ATOM   1526  CD1 ILE A 121      49.350  65.900  47.560  1.00  0.00           C  
ATOM   1527 HD11 ILE A 121      49.550  65.890  46.490  1.00  0.00           H  
ATOM   1528 HD12 ILE A 121      48.270  66.020  47.670  1.00  0.00           H  
ATOM   1529 HD13 ILE A 121      49.890  66.760  47.940  1.00  0.00           H  
ATOM   1530  C   ILE A 121      52.660  65.710  49.690  1.00  0.00           C  
ATOM   1531  O   ILE A 121      53.600  64.970  50.120  1.00  0.00           O  
ATOM   1532  N   SER A 122      51.990  66.620  50.380  1.00  0.00           N  
ATOM   1533  H   SER A 122      51.270  67.170  49.920  1.00  0.00           H  
ATOM   1534  CA  SER A 122      51.940  66.700  51.840  1.00  0.00           C  
ATOM   1535  HA  SER A 122      52.980  66.680  52.180  1.00  0.00           H  
ATOM   1536  CB  SER A 122      51.400  68.060  52.400  1.00  0.00           C  
ATOM   1537  HB3 SER A 122      50.360  68.270  52.210  1.00  0.00           H  
ATOM   1538  HB2 SER A 122      52.070  68.870  52.080  1.00  0.00           H  
ATOM   1539  OG  SER A 122      51.430  68.090  53.780  1.00  0.00           O  
ATOM   1540  HG  SER A 122      52.350  67.930  54.040  1.00  0.00           H  
ATOM   1541  C   SER A 122      51.250  65.520  52.510  1.00  0.00           C  
ATOM   1542  O   SER A 122      50.130  65.140  52.150  1.00  0.00           O  
ATOM   1543  N   LEU A 123      51.910  64.980  53.560  1.00  0.00           N  
ATOM   1544  H   LEU A 123      52.720  65.510  53.840  1.00  0.00           H  
ATOM   1545  CA  LEU A 123      51.210  64.140  54.480  1.00  0.00           C  
ATOM   1546  HA  LEU A 123      50.700  63.380  53.890  1.00  0.00           H  
ATOM   1547  CB  LEU A 123      52.240  63.230  55.210  1.00  0.00           C  
ATOM   1548  HB3 LEU A 123      51.580  62.500  55.700  1.00  0.00           H  
ATOM   1549  HB2 LEU A 123      52.760  63.830  55.940  1.00  0.00           H  
ATOM   1550  CG  LEU A 123      53.280  62.490  54.380  1.00  0.00           C  
ATOM   1551  HG  LEU A 123      53.790  63.290  53.840  1.00  0.00           H  
ATOM   1552  CD1 LEU A 123      54.280  61.780  55.290  1.00  0.00           C  
ATOM   1553 HD11 LEU A 123      54.590  62.440  56.100  1.00  0.00           H  
ATOM   1554 HD12 LEU A 123      53.670  61.010  55.760  1.00  0.00           H  
ATOM   1555 HD13 LEU A 123      55.200  61.510  54.780  1.00  0.00           H  
ATOM   1556  CD2 LEU A 123      52.900  61.430  53.350  1.00  0.00           C  
ATOM   1557 HD21 LEU A 123      52.220  61.860  52.620  1.00  0.00           H  
ATOM   1558 HD22 LEU A 123      53.830  61.110  52.880  1.00  0.00           H  
ATOM   1559 HD23 LEU A 123      52.430  60.560  53.800  1.00  0.00           H  
ATOM   1560  C   LEU A 123      50.230  64.900  55.390  1.00  0.00           C  
ATOM   1561  O   LEU A 123      50.510  66.010  55.780  1.00  0.00           O  
ATOM   1562  N   PRO A 124      49.070  64.270  55.770  1.00  0.00           N  
ATOM   1563  CD  PRO A 124      48.600  62.980  55.280  1.00  0.00           C  
ATOM   1564  HD3 PRO A 124      49.390  62.250  55.500  1.00  0.00           H  
ATOM   1565  HD2 PRO A 124      48.350  63.140  54.230  1.00  0.00           H  
ATOM   1566  CG  PRO A 124      47.370  62.630  56.120  1.00  0.00           C  
ATOM   1567  HG3 PRO A 124      47.600  62.160  57.080  1.00  0.00           H  
ATOM   1568  HG2 PRO A 124      46.690  62.000  55.550  1.00  0.00           H  
ATOM   1569  CB  PRO A 124      46.780  64.030  56.420  1.00  0.00           C  
ATOM   1570  HB3 PRO A 124      46.060  63.970  57.230  1.00  0.00           H  
ATOM   1571  HB2 PRO A 124      46.220  64.310  55.520  1.00  0.00           H  
ATOM   1572  CA  PRO A 124      48.010  64.930  56.600  1.00  0.00           C  
ATOM   1573  HA  PRO A 124      47.860  65.910  56.160  1.00  0.00           H  
ATOM   1574  C   PRO A 124      48.400  65.020  58.090  1.00  0.00           C  
ATOM   1575  O   PRO A 124      49.210  64.230  58.560  1.00  0.00           O  
ATOM   1576  N   THR A 125      47.830  65.940  58.860  1.00  0.00           N  
ATOM   1577  H   THR A 125      47.200  66.560  58.380  1.00  0.00           H  
ATOM   1578  CA  THR A 125      47.960  66.090  60.400  1.00  0.00           C  
ATOM   1579  HA  THR A 125      48.960  65.740  60.650  1.00  0.00           H  
ATOM   1580  CB  THR A 125      47.820  67.580  60.890  1.00  0.00           C  
ATOM   1581  HB  THR A 125      47.670  67.580  61.970  1.00  0.00           H  
ATOM   1582  CG2 THR A 125      49.010  68.410  60.410  1.00  0.00           C  
ATOM   1583 HG21 THR A 125      49.350  68.200  59.410  1.00  0.00           H  
ATOM   1584 HG22 THR A 125      48.810  69.470  60.270  1.00  0.00           H  
ATOM   1585 HG23 THR A 125      49.850  68.330  61.100  1.00  0.00           H  
ATOM   1586  OG1 THR A 125      46.700  68.250  60.410  1.00  0.00           O  
ATOM   1587  HG1 THR A 125      45.970  68.230  61.040  1.00  0.00           H  
ATOM   1588  C   THR A 125      46.890  65.220  61.130  1.00  0.00           C  
ATOM   1589  O   THR A 125      47.070  64.620  62.190  1.00  0.00           O  
ATOM   1590  N   SER A 127      45.740  65.020  60.530  1.00  0.00           N  
ATOM   1591  H   SER A 127      45.670  65.500  59.640  1.00  0.00           H  
ATOM   1592  CA  SER A 127      44.580  64.220  60.910  1.00  0.00           C  
ATOM   1593  HA  SER A 127      44.860  63.300  61.420  1.00  0.00           H  
ATOM   1594  CB  SER A 127      43.560  65.030  61.850  1.00  0.00           C  
ATOM   1595  HB3 SER A 127      43.230  65.960  61.390  1.00  0.00           H  
ATOM   1596  HB2 SER A 127      44.090  65.330  62.750  1.00  0.00           H  
ATOM   1597  OG  SER A 127      42.500  64.330  62.180  1.00  0.00           O  
ATOM   1598  HG  SER A 127      42.790  63.490  62.560  1.00  0.00           H  
ATOM   1599  C   SER A 127      43.820  63.530  59.740  1.00  0.00           C  
ATOM   1600  O   SER A 127      43.770  64.050  58.600  1.00  0.00           O  
ATOM   1601  N   CYS A 128      43.140  62.350  59.980  1.00  0.00           N  
ATOM   1602  H   CYS A 128      43.260  61.990  60.900  1.00  0.00           H  
ATOM   1603  CA  CYS A 128      42.460  61.470  59.050  1.00  0.00           C  
ATOM   1604  HA  CYS A 128      43.210  61.070  58.370  1.00  0.00           H  
ATOM   1605  CB  CYS A 128      41.820  60.380  59.890  1.00  0.00           C  
ATOM   1606  HB3 CYS A 128      41.410  59.690  59.130  1.00  0.00           H  
ATOM   1607  HB2 CYS A 128      41.030  60.830  60.470  1.00  0.00           H  
ATOM   1608  SG  CYS A 128      42.830  59.410  61.070  1.00  0.00           S  
ATOM   1609  C   CYS A 128      41.350  62.170  58.200  1.00  0.00           C  
ATOM   1610  O   CYS A 128      40.800  63.210  58.580  1.00  0.00           O  
ATOM   1611  N   ALA A 129      40.910  61.510  57.190  1.00  0.00           N  
ATOM   1612  H   ALA A 129      41.340  60.640  56.890  1.00  0.00           H  
ATOM   1613  CA  ALA A 129      39.730  61.930  56.410  1.00  0.00           C  
ATOM   1614  HA  ALA A 129      39.600  63.010  56.290  1.00  0.00           H  
ATOM   1615  CB  ALA A 129      39.870  61.340  55.020  1.00  0.00           C  
ATOM   1616  HB1 ALA A 129      39.630  60.280  55.000  1.00  0.00           H  
ATOM   1617  HB2 ALA A 129      39.090  61.850  54.430  1.00  0.00           H  
ATOM   1618  HB3 ALA A 129      40.880  61.450  54.660  1.00  0.00           H  
ATOM   1619  C   ALA A 129      38.340  61.490  56.910  1.00  0.00           C  
ATOM   1620  O   ALA A 129      38.090  60.370  57.320  1.00  0.00           O  
ATOM   1621  N   SER A 130      37.360  62.440  56.910  1.00  0.00           N  
ATOM   1622  H   SER A 130      37.610  63.380  56.680  1.00  0.00           H  
ATOM   1623  CA  SER A 130      36.040  62.200  57.270  1.00  0.00           C  
ATOM   1624  HA  SER A 130      35.980  61.530  58.140  1.00  0.00           H  
ATOM   1625  CB  SER A 130      35.370  63.450  57.660  1.00  0.00           C  
ATOM   1626  HB3 SER A 130      35.900  63.840  58.540  1.00  0.00           H  
ATOM   1627  HB2 SER A 130      34.380  63.280  58.070  1.00  0.00           H  
ATOM   1628  OG  SER A 130      35.220  64.350  56.560  1.00  0.00           O  
ATOM   1629  HG  SER A 130      35.180  65.240  56.900  1.00  0.00           H  
ATOM   1630  C   SER A 130      35.200  61.460  56.190  1.00  0.00           C  
ATOM   1631  O   SER A 130      35.490  61.610  54.990  1.00  0.00           O  
ATOM   1632  N   ALA A 132      34.260  60.630  56.630  1.00  0.00           N  
ATOM   1633  H   ALA A 132      34.110  60.510  57.620  1.00  0.00           H  
ATOM   1634  CA  ALA A 132      33.080  60.360  55.810  1.00  0.00           C  
ATOM   1635  HA  ALA A 132      33.430  59.840  54.910  1.00  0.00           H  
ATOM   1636  CB  ALA A 132      32.140  59.470  56.600  1.00  0.00           C  
ATOM   1637  HB1 ALA A 132      31.760  60.000  57.480  1.00  0.00           H  
ATOM   1638  HB2 ALA A 132      31.330  59.080  55.990  1.00  0.00           H  
ATOM   1639  HB3 ALA A 132      32.760  58.640  56.910  1.00  0.00           H  
ATOM   1640  C   ALA A 132      32.380  61.650  55.300  1.00  0.00           C  
ATOM   1641  O   ALA A 132      32.230  62.630  56.010  1.00  0.00           O  
ATOM   1642  N   GLY A 133      32.120  61.680  54.020  1.00  0.00           N  
ATOM   1643  H   GLY A 133      32.220  60.830  53.480  1.00  0.00           H  
ATOM   1644  CA  GLY A 133      31.760  62.850  53.270  1.00  0.00           C  
ATOM   1645  HA3 GLY A 133      30.970  63.420  53.760  1.00  0.00           H  
ATOM   1646  HA2 GLY A 133      31.220  62.490  52.390  1.00  0.00           H  
ATOM   1647  C   GLY A 133      32.900  63.650  52.690  1.00  0.00           C  
ATOM   1648  O   GLY A 133      32.580  64.530  51.900  1.00  0.00           O  
ATOM   1649  N   THR A 134      34.180  63.290  52.860  1.00  0.00           N  
ATOM   1650  H   THR A 134      34.410  62.560  53.520  1.00  0.00           H  
ATOM   1651  CA  THR A 134      35.400  63.980  52.250  1.00  0.00           C  
ATOM   1652  HA  THR A 134      35.370  65.070  52.280  1.00  0.00           H  
ATOM   1653  CB  THR A 134      36.670  63.690  52.940  1.00  0.00           C  
ATOM   1654  HB  THR A 134      36.860  62.650  53.190  1.00  0.00           H  
ATOM   1655  CG2 THR A 134      37.920  64.200  52.320  1.00  0.00           C  
ATOM   1656 HG21 THR A 134      38.140  63.700  51.380  1.00  0.00           H  
ATOM   1657 HG22 THR A 134      37.840  65.260  52.030  1.00  0.00           H  
ATOM   1658 HG23 THR A 134      38.790  64.030  52.950  1.00  0.00           H  
ATOM   1659  OG1 THR A 134      36.650  64.470  54.150  1.00  0.00           O  
ATOM   1660  HG1 THR A 134      36.040  64.050  54.760  1.00  0.00           H  
ATOM   1661  C   THR A 134      35.460  63.490  50.750  1.00  0.00           C  
ATOM   1662  O   THR A 134      35.510  62.310  50.490  1.00  0.00           O  
ATOM   1663  N   GLN A 135      35.480  64.460  49.880  1.00  0.00           N  
ATOM   1664  H   GLN A 135      35.220  65.350  50.260  1.00  0.00           H  
ATOM   1665  CA  GLN A 135      35.760  64.170  48.430  1.00  0.00           C  
ATOM   1666  HA  GLN A 135      35.290  63.230  48.140  1.00  0.00           H  
ATOM   1667  CB  GLN A 135      35.040  65.160  47.500  1.00  0.00           C  
ATOM   1668  HB3 GLN A 135      34.930  64.810  46.480  1.00  0.00           H  
ATOM   1669  HB2 GLN A 135      35.710  66.020  47.420  1.00  0.00           H  
ATOM   1670  CG  GLN A 135      33.660  65.640  47.920  1.00  0.00           C  
ATOM   1671  HG3 GLN A 135      33.750  66.140  48.880  1.00  0.00           H  
ATOM   1672  HG2 GLN A 135      32.960  64.810  47.890  1.00  0.00           H  
ATOM   1673  CD  GLN A 135      33.020  66.690  46.970  1.00  0.00           C  
ATOM   1674  OE1 GLN A 135      33.740  67.400  46.250  1.00  0.00           O  
ATOM   1675  NE2 GLN A 135      31.720  66.910  46.920  1.00  0.00           N  
ATOM   1676 HE21 GLN A 135      31.110  66.530  47.640  1.00  0.00           H  
ATOM   1677 HE22 GLN A 135      31.430  67.620  46.260  1.00  0.00           H  
ATOM   1678  C   GLN A 135      37.240  64.090  48.150  1.00  0.00           C  
ATOM   1679  O   GLN A 135      38.020  64.920  48.580  1.00  0.00           O  
ATOM   1680  N   CYS A 136      37.690  63.180  47.320  1.00  0.00           N  
ATOM   1681  H   CYS A 136      37.040  62.610  46.790  1.00  0.00           H  
ATOM   1682  CA  CYS A 136      39.080  62.840  47.120  1.00  0.00           C  
ATOM   1683  HA  CYS A 136      39.680  63.680  47.470  1.00  0.00           H  
ATOM   1684  CB  CYS A 136      39.420  61.570  47.940  1.00  0.00           C  
ATOM   1685  HB3 CYS A 136      40.400  61.210  47.620  1.00  0.00           H  
ATOM   1686  HB2 CYS A 136      38.690  60.810  47.600  1.00  0.00           H  
ATOM   1687  SG  CYS A 136      39.340  61.730  49.780  1.00  0.00           S  
ATOM   1688  C   CYS A 136      39.390  62.530  45.620  1.00  0.00           C  
ATOM   1689  O   CYS A 136      38.460  62.330  44.820  1.00  0.00           O  
ATOM   1690  N   LEU A 137      40.650  62.430  45.260  1.00  0.00           N  
ATOM   1691  H   LEU A 137      41.310  62.670  45.990  1.00  0.00           H  
ATOM   1692  CA  LEU A 137      41.180  62.120  43.930  1.00  0.00           C  
ATOM   1693  HA  LEU A 137      40.340  61.910  43.260  1.00  0.00           H  
ATOM   1694  CB  LEU A 137      42.000  63.320  43.390  1.00  0.00           C  
ATOM   1695  HB3 LEU A 137      42.870  63.440  44.030  1.00  0.00           H  
ATOM   1696  HB2 LEU A 137      41.400  64.230  43.490  1.00  0.00           H  
ATOM   1697  CG  LEU A 137      42.500  63.090  41.950  1.00  0.00           C  
ATOM   1698  HG  LEU A 137      42.840  62.070  41.810  1.00  0.00           H  
ATOM   1699  CD1 LEU A 137      41.330  63.330  40.920  1.00  0.00           C  
ATOM   1700 HD11 LEU A 137      41.170  64.400  41.050  1.00  0.00           H  
ATOM   1701 HD12 LEU A 137      41.590  63.070  39.890  1.00  0.00           H  
ATOM   1702 HD13 LEU A 137      40.390  62.900  41.260  1.00  0.00           H  
ATOM   1703  CD2 LEU A 137      43.700  63.920  41.580  1.00  0.00           C  
ATOM   1704 HD21 LEU A 137      44.400  64.090  42.400  1.00  0.00           H  
ATOM   1705 HD22 LEU A 137      44.230  63.350  40.810  1.00  0.00           H  
ATOM   1706 HD23 LEU A 137      43.360  64.900  41.230  1.00  0.00           H  
ATOM   1707  C   LEU A 137      42.010  60.930  44.050  1.00  0.00           C  
ATOM   1708  O   LEU A 137      43.010  60.930  44.760  1.00  0.00           O  
ATOM   1709  N   ILE A 138      41.520  59.850  43.420  1.00  0.00           N  
ATOM   1710  H   ILE A 138      40.580  59.960  43.080  1.00  0.00           H  
ATOM   1711  CA  ILE A 138      42.260  58.640  43.290  1.00  0.00           C  
ATOM   1712  HA  ILE A 138      42.950  58.540  44.140  1.00  0.00           H  
ATOM   1713  CB  ILE A 138      41.300  57.440  43.210  1.00  0.00           C  
ATOM   1714  HB  ILE A 138      40.640  57.630  42.350  1.00  0.00           H  
ATOM   1715  CG2 ILE A 138      42.130  56.140  42.980  1.00  0.00           C  
ATOM   1716 HG21 ILE A 138      42.930  56.110  43.720  1.00  0.00           H  
ATOM   1717 HG22 ILE A 138      41.530  55.240  43.040  1.00  0.00           H  
ATOM   1718 HG23 ILE A 138      42.530  56.230  41.960  1.00  0.00           H  
ATOM   1719  CG1 ILE A 138      40.510  57.340  44.510  1.00  0.00           C  
ATOM   1720 HG13 ILE A 138      40.770  58.130  45.220  1.00  0.00           H  
ATOM   1721 HG12 ILE A 138      40.800  56.390  44.950  1.00  0.00           H  
ATOM   1722  CD1 ILE A 138      39.030  57.480  44.250  1.00  0.00           C  
ATOM   1723 HD11 ILE A 138      38.730  58.510  44.130  1.00  0.00           H  
ATOM   1724 HD12 ILE A 138      38.670  56.850  43.440  1.00  0.00           H  
ATOM   1725 HD13 ILE A 138      38.480  57.150  45.130  1.00  0.00           H  
ATOM   1726  C   ILE A 138      43.040  58.740  41.970  1.00  0.00           C  
ATOM   1727  O   ILE A 138      42.610  59.430  41.070  1.00  0.00           O  
ATOM   1728  N   SER A 139      44.180  57.980  41.940  1.00  0.00           N  
ATOM   1729  H   SER A 139      44.570  57.550  42.760  1.00  0.00           H  
ATOM   1730  CA  SER A 139      44.950  57.720  40.720  1.00  0.00           C  
ATOM   1731  HA  SER A 139      44.200  57.800  39.930  1.00  0.00           H  
ATOM   1732  CB  SER A 139      46.020  58.810  40.580  1.00  0.00           C  
ATOM   1733  HB3 SER A 139      46.810  58.700  41.330  1.00  0.00           H  
ATOM   1734  HB2 SER A 139      45.420  59.700  40.750  1.00  0.00           H  
ATOM   1735  OG  SER A 139      46.640  58.750  39.300  1.00  0.00           O  
ATOM   1736  HG  SER A 139      45.970  58.970  38.650  1.00  0.00           H  
ATOM   1737  C   SER A 139      45.380  56.240  40.670  1.00  0.00           C  
ATOM   1738  O   SER A 139      45.690  55.650  41.740  1.00  0.00           O  
ATOM   1739  N   GLY A 140      45.460  55.670  39.480  1.00  0.00           N  
ATOM   1740  H   GLY A 140      45.280  56.160  38.600  1.00  0.00           H  
ATOM   1741  CA  GLY A 140      46.080  54.410  39.160  1.00  0.00           C  
ATOM   1742  HA3 GLY A 140      45.540  53.650  39.720  1.00  0.00           H  
ATOM   1743  HA2 GLY A 140      47.080  54.550  39.550  1.00  0.00           H  
ATOM   1744  C   GLY A 140      46.150  53.960  37.700  1.00  0.00           C  
ATOM   1745  O   GLY A 140      45.540  54.570  36.800  1.00  0.00           O  
ATOM   1746  N   TRP A 141      46.830  52.830  37.540  1.00  0.00           N  
ATOM   1747  H   TRP A 141      47.220  52.340  38.340  1.00  0.00           H  
ATOM   1748  CA  TRP A 141      47.380  52.280  36.250  1.00  0.00           C  
ATOM   1749  HA  TRP A 141      47.340  53.130  35.570  1.00  0.00           H  
ATOM   1750  CB  TRP A 141      48.900  51.870  36.400  1.00  0.00           C  
ATOM   1751  HB3 TRP A 141      49.180  51.300  35.520  1.00  0.00           H  
ATOM   1752  HB2 TRP A 141      49.020  51.150  37.210  1.00  0.00           H  
ATOM   1753  CG  TRP A 141      49.860  52.980  36.730  1.00  0.00           C  
ATOM   1754  CD1 TRP A 141      50.650  53.560  35.820  1.00  0.00           C  
ATOM   1755  HD1 TRP A 141      50.840  53.130  34.860  1.00  0.00           H  
ATOM   1756  NE1 TRP A 141      51.410  54.640  36.390  1.00  0.00           N  
ATOM   1757  HE1 TRP A 141      52.120  55.210  35.950  1.00  0.00           H  
ATOM   1758  CE2 TRP A 141      51.110  54.750  37.730  1.00  0.00           C  
ATOM   1759  CZ2 TRP A 141      51.580  55.540  38.820  1.00  0.00           C  
ATOM   1760  HZ2 TRP A 141      52.310  56.340  38.710  1.00  0.00           H  
ATOM   1761  CH2 TRP A 141      50.930  55.410  40.080  1.00  0.00           C  
ATOM   1762  HH2 TRP A 141      51.110  56.030  40.950  1.00  0.00           H  
ATOM   1763  CZ3 TRP A 141      49.940  54.400  40.260  1.00  0.00           C  
ATOM   1764  HZ3 TRP A 141      49.410  54.230  41.180  1.00  0.00           H  
ATOM   1765  CE3 TRP A 141      49.550  53.590  39.230  1.00  0.00           C  
ATOM   1766  HE3 TRP A 141      48.880  52.790  39.500  1.00  0.00           H  
ATOM   1767  CD2 TRP A 141      50.090  53.760  37.900  1.00  0.00           C  
ATOM   1768  C   TRP A 141      46.490  51.170  35.600  1.00  0.00           C  
ATOM   1769  O   TRP A 141      46.900  50.400  34.690  1.00  0.00           O  
ATOM   1770  N   GLY A 142      45.320  50.900  36.100  1.00  0.00           N  
ATOM   1771  H   GLY A 142      45.020  51.530  36.820  1.00  0.00           H  
ATOM   1772  CA  GLY A 142      44.590  49.590  36.010  1.00  0.00           C  
ATOM   1773  HA3 GLY A 142      44.150  49.460  37.000  1.00  0.00           H  
ATOM   1774  HA2 GLY A 142      45.260  48.750  35.820  1.00  0.00           H  
ATOM   1775  C   GLY A 142      43.470  49.510  34.920  1.00  0.00           C  
ATOM   1776  O   GLY A 142      43.270  50.450  34.190  1.00  0.00           O  
ATOM   1777  N   ASN A 143      42.710  48.410  35.030  1.00  0.00           N  
ATOM   1778  H   ASN A 143      43.030  47.640  35.610  1.00  0.00           H  
ATOM   1779  CA  ASN A 143      41.610  48.120  34.140  1.00  0.00           C  
ATOM   1780  HA  ASN A 143      42.000  48.060  33.120  1.00  0.00           H  
ATOM   1781  CB  ASN A 143      41.040  46.790  34.610  1.00  0.00           C  
ATOM   1782  HB3 ASN A 143      40.840  46.650  35.670  1.00  0.00           H  
ATOM   1783  HB2 ASN A 143      41.870  46.080  34.490  1.00  0.00           H  
ATOM   1784  CG  ASN A 143      39.870  46.230  33.760  1.00  0.00           C  
ATOM   1785  OD1 ASN A 143      39.500  46.750  32.720  1.00  0.00           O  
ATOM   1786  ND2 ASN A 143      39.210  45.160  34.250  1.00  0.00           N  
ATOM   1787 HD21 ASN A 143      39.610  44.640  35.030  1.00  0.00           H  
ATOM   1788 HD22 ASN A 143      38.520  44.680  33.700  1.00  0.00           H  
ATOM   1789  C   ASN A 143      40.600  49.270  34.220  1.00  0.00           C  
ATOM   1790  O   ASN A 143      40.370  49.920  35.260  1.00  0.00           O  
ATOM   1791  N   THR A 144      39.890  49.520  33.070  1.00  0.00           N  
ATOM   1792  H   THR A 144      40.140  48.950  32.280  1.00  0.00           H  
ATOM   1793  CA  THR A 144      39.040  50.650  32.860  1.00  0.00           C  
ATOM   1794  HA  THR A 144      39.090  51.280  33.750  1.00  0.00           H  
ATOM   1795  CB  THR A 144      39.500  51.580  31.790  1.00  0.00           C  
ATOM   1796  HB  THR A 144      39.000  52.550  31.920  1.00  0.00           H  
ATOM   1797  CG2 THR A 144      40.990  52.010  31.760  1.00  0.00           C  
ATOM   1798 HG21 THR A 144      41.470  51.880  32.740  1.00  0.00           H  
ATOM   1799 HG22 THR A 144      41.730  51.470  31.180  1.00  0.00           H  
ATOM   1800 HG23 THR A 144      41.030  53.030  31.380  1.00  0.00           H  
ATOM   1801  OG1 THR A 144      39.340  50.920  30.540  1.00  0.00           O  
ATOM   1802  HG1 THR A 144      39.640  51.490  29.840  1.00  0.00           H  
ATOM   1803  C   THR A 144      37.580  50.210  32.670  1.00  0.00           C  
ATOM   1804  O   THR A 144      36.780  51.150  32.590  1.00  0.00           O  
ATOM   1805  N   LYS A 145      37.280  48.910  32.550  1.00  0.00           N  
ATOM   1806  H   LYS A 145      38.000  48.300  32.910  1.00  0.00           H  
ATOM   1807  CA  LYS A 145      35.960  48.110  32.300  1.00  0.00           C  
ATOM   1808  HA  LYS A 145      35.300  48.860  31.840  1.00  0.00           H  
ATOM   1809  CB  LYS A 145      36.360  46.990  31.340  1.00  0.00           C  
ATOM   1810  HB3 LYS A 145      35.530  46.300  31.250  1.00  0.00           H  
ATOM   1811  HB2 LYS A 145      37.170  46.370  31.720  1.00  0.00           H  
ATOM   1812  CG  LYS A 145      36.780  47.470  29.900  1.00  0.00           C  
ATOM   1813  HG3 LYS A 145      37.260  46.610  29.440  1.00  0.00           H  
ATOM   1814  HG2 LYS A 145      37.600  48.190  29.950  1.00  0.00           H  
ATOM   1815  CD  LYS A 145      35.580  47.980  29.050  1.00  0.00           C  
ATOM   1816  HD3 LYS A 145      35.320  48.980  29.390  1.00  0.00           H  
ATOM   1817  HD2 LYS A 145      34.800  47.230  29.150  1.00  0.00           H  
ATOM   1818  CE  LYS A 145      36.090  47.930  27.550  1.00  0.00           C  
ATOM   1819  HE3 LYS A 145      36.400  46.930  27.260  1.00  0.00           H  
ATOM   1820  HE2 LYS A 145      36.970  48.570  27.460  1.00  0.00           H  
ATOM   1821  NZ  LYS A 145      35.000  48.400  26.700  1.00  0.00           N  
ATOM   1822  HZ1 LYS A 145      34.830  49.370  26.890  1.00  0.00           H  
ATOM   1823  HZ2 LYS A 145      35.220  48.310  25.720  1.00  0.00           H  
ATOM   1824  HZ3 LYS A 145      34.140  47.870  26.850  1.00  0.00           H  
ATOM   1825  C   LYS A 145      35.250  47.510  33.550  1.00  0.00           C  
ATOM   1826  O   LYS A 145      35.880  46.910  34.380  1.00  0.00           O  
ATOM   1827  N   SER A 146      33.960  47.750  33.640  1.00  0.00           N  
ATOM   1828  H   SER A 146      33.520  48.180  32.840  1.00  0.00           H  
ATOM   1829  CA  SER A 146      33.030  47.260  34.650  1.00  0.00           C  
ATOM   1830  HA  SER A 146      33.370  47.410  35.670  1.00  0.00           H  
ATOM   1831  CB  SER A 146      31.640  47.900  34.460  1.00  0.00           C  
ATOM   1832  HB3 SER A 146      30.910  47.420  35.100  1.00  0.00           H  
ATOM   1833  HB2 SER A 146      31.220  47.700  33.470  1.00  0.00           H  
ATOM   1834  OG  SER A 146      31.680  49.320  34.630  1.00  0.00           O  
ATOM   1835  HG  SER A 146      31.410  49.700  33.790  1.00  0.00           H  
ATOM   1836  C   SER A 146      32.710  45.770  34.410  1.00  0.00           C  
ATOM   1837  O   SER A 146      32.460  45.060  35.340  1.00  0.00           O  
ATOM   1838  N   SER A 147      33.030  45.210  33.220  1.00  0.00           N  
ATOM   1839  H   SER A 147      33.230  45.750  32.380  1.00  0.00           H  
ATOM   1840  CA  SER A 147      32.920  43.810  32.950  1.00  0.00           C  
ATOM   1841  HA  SER A 147      33.160  43.200  33.810  1.00  0.00           H  
ATOM   1842  CB  SER A 147      31.480  43.420  32.480  1.00  0.00           C  
ATOM   1843  HB3 SER A 147      31.150  44.000  31.620  1.00  0.00           H  
ATOM   1844  HB2 SER A 147      30.880  43.720  33.340  1.00  0.00           H  
ATOM   1845  OG  SER A 147      31.250  42.030  32.270  1.00  0.00           O  
ATOM   1846  HG  SER A 147      31.440  41.590  33.100  1.00  0.00           H  
ATOM   1847  C   SER A 147      33.930  43.480  31.880  1.00  0.00           C  
ATOM   1848  O   SER A 147      33.930  44.080  30.820  1.00  0.00           O  
ATOM   1849  N   GLY A 148      34.660  42.400  32.180  1.00  0.00           N  
ATOM   1850  H   GLY A 148      34.510  41.890  33.030  1.00  0.00           H  
ATOM   1851  CA  GLY A 148      35.880  42.100  31.450  1.00  0.00           C  
ATOM   1852  HA3 GLY A 148      35.740  41.960  30.390  1.00  0.00           H  
ATOM   1853  HA2 GLY A 148      36.230  41.160  31.880  1.00  0.00           H  
ATOM   1854  C   GLY A 148      36.980  43.140  31.620  1.00  0.00           C  
ATOM   1855  O   GLY A 148      36.910  43.900  32.570  1.00  0.00           O  
ATOM   1856  N   THR A 149      37.920  43.180  30.750  1.00  0.00           N  
ATOM   1857  H   THR A 149      37.890  42.410  30.080  1.00  0.00           H  
ATOM   1858  CA  THR A 149      39.180  43.900  30.940  1.00  0.00           C  
ATOM   1859  HA  THR A 149      39.050  44.570  31.790  1.00  0.00           H  
ATOM   1860  CB  THR A 149      40.350  43.030  31.350  1.00  0.00           C  
ATOM   1861  HB  THR A 149      40.350  42.100  30.800  1.00  0.00           H  
ATOM   1862  CG2 THR A 149      41.670  43.790  31.250  1.00  0.00           C  
ATOM   1863 HG21 THR A 149      42.400  43.020  31.530  1.00  0.00           H  
ATOM   1864 HG22 THR A 149      41.910  44.010  30.210  1.00  0.00           H  
ATOM   1865 HG23 THR A 149      41.700  44.590  31.990  1.00  0.00           H  
ATOM   1866  OG1 THR A 149      40.260  42.600  32.720  1.00  0.00           O  
ATOM   1867  HG1 THR A 149      39.940  41.710  32.800  1.00  0.00           H  
ATOM   1868  C   THR A 149      39.520  44.740  29.680  1.00  0.00           C  
ATOM   1869  O   THR A 149      39.470  44.160  28.560  1.00  0.00           O  
ATOM   1870  N   SER A 150      39.980  45.980  29.830  1.00  0.00           N  
ATOM   1871  H   SER A 150      39.880  46.400  30.750  1.00  0.00           H  
ATOM   1872  CA  SER A 150      40.800  46.740  28.900  1.00  0.00           C  
ATOM   1873  HA  SER A 150      41.400  46.070  28.270  1.00  0.00           H  
ATOM   1874  CB  SER A 150      39.980  47.730  28.100  1.00  0.00           C  
ATOM   1875  HB3 SER A 150      40.620  48.150  27.320  1.00  0.00           H  
ATOM   1876  HB2 SER A 150      39.620  48.500  28.780  1.00  0.00           H  
ATOM   1877  OG  SER A 150      38.880  47.190  27.360  1.00  0.00           O  
ATOM   1878  HG  SER A 150      39.190  46.460  26.830  1.00  0.00           H  
ATOM   1879  C   SER A 150      41.830  47.550  29.720  1.00  0.00           C  
ATOM   1880  O   SER A 150      41.440  48.100  30.750  1.00  0.00           O  
ATOM   1881  N   TYR A 151      43.110  47.640  29.300  1.00  0.00           N  
ATOM   1882  H   TYR A 151      43.490  47.090  28.550  1.00  0.00           H  
ATOM   1883  CA  TYR A 151      44.060  48.520  29.970  1.00  0.00           C  
ATOM   1884  HA  TYR A 151      43.610  48.880  30.900  1.00  0.00           H  
ATOM   1885  CB  TYR A 151      45.390  47.810  30.350  1.00  0.00           C  
ATOM   1886  HB3 TYR A 151      46.050  48.510  30.890  1.00  0.00           H  
ATOM   1887  HB2 TYR A 151      45.850  47.320  29.480  1.00  0.00           H  
ATOM   1888  CG  TYR A 151      45.170  46.650  31.300  1.00  0.00           C  
ATOM   1889  CD1 TYR A 151      44.840  46.860  32.680  1.00  0.00           C  
ATOM   1890  HD1 TYR A 151      44.940  47.900  32.980  1.00  0.00           H  
ATOM   1891  CE1 TYR A 151      44.680  45.790  33.570  1.00  0.00           C  
ATOM   1892  HE1 TYR A 151      44.430  45.880  34.630  1.00  0.00           H  
ATOM   1893  CZ  TYR A 151      44.760  44.470  33.060  1.00  0.00           C  
ATOM   1894  OH  TYR A 151      44.700  43.380  33.870  1.00  0.00           O  
ATOM   1895  HH  TYR A 151      43.790  43.370  34.150  1.00  0.00           H  
ATOM   1896  CE2 TYR A 151      45.160  44.210  31.730  1.00  0.00           C  
ATOM   1897  HE2 TYR A 151      45.460  43.190  31.530  1.00  0.00           H  
ATOM   1898  CD2 TYR A 151      45.320  45.320  30.850  1.00  0.00           C  
ATOM   1899  HD2 TYR A 151      45.630  45.040  29.860  1.00  0.00           H  
ATOM   1900  C   TYR A 151      44.140  49.870  29.180  1.00  0.00           C  
ATOM   1901  O   TYR A 151      43.970  49.810  27.960  1.00  0.00           O  
ATOM   1902  N   PRO A 152      44.410  51.020  29.820  1.00  0.00           N  
ATOM   1903  CD  PRO A 152      44.720  51.110  31.180  1.00  0.00           C  
ATOM   1904  HD3 PRO A 152      45.650  50.660  31.540  1.00  0.00           H  
ATOM   1905  HD2 PRO A 152      43.850  50.720  31.710  1.00  0.00           H  
ATOM   1906  CG  PRO A 152      44.810  52.600  31.550  1.00  0.00           C  
ATOM   1907  HG3 PRO A 152      45.820  52.890  31.850  1.00  0.00           H  
ATOM   1908  HG2 PRO A 152      44.060  52.650  32.320  1.00  0.00           H  
ATOM   1909  CB  PRO A 152      44.340  53.370  30.310  1.00  0.00           C  
ATOM   1910  HB3 PRO A 152      44.750  54.370  30.180  1.00  0.00           H  
ATOM   1911  HB2 PRO A 152      43.280  53.590  30.460  1.00  0.00           H  
ATOM   1912  CA  PRO A 152      44.520  52.330  29.150  1.00  0.00           C  
ATOM   1913  HA  PRO A 152      43.740  52.590  28.440  1.00  0.00           H  
ATOM   1914  C   PRO A 152      45.910  52.470  28.540  1.00  0.00           C  
ATOM   1915  O   PRO A 152      46.780  51.660  28.860  1.00  0.00           O  
ATOM   1916  N   ASP A 153      46.150  53.510  27.690  1.00  0.00           N  
ATOM   1917  H   ASP A 153      45.440  54.230  27.660  1.00  0.00           H  
ATOM   1918  CA  ASP A 153      47.440  54.010  27.220  1.00  0.00           C  
ATOM   1919  HA  ASP A 153      48.110  53.140  27.250  1.00  0.00           H  
ATOM   1920  CB  ASP A 153      47.390  54.260  25.650  1.00  0.00           C  
ATOM   1921  HB3 ASP A 153      47.180  53.310  25.170  1.00  0.00           H  
ATOM   1922  HB2 ASP A 153      48.380  54.600  25.380  1.00  0.00           H  
ATOM   1923  CG  ASP A 153      46.480  55.410  25.330  1.00  0.00           C  
ATOM   1924  OD1 ASP A 153      45.970  56.100  26.230  1.00  0.00           O  
ATOM   1925  OD2 ASP A 153      46.320  55.730  24.120  1.00  0.00           O  
ATOM   1926  C   ASP A 153      48.110  55.160  28.000  1.00  0.00           C  
ATOM   1927  O   ASP A 153      49.230  55.590  27.670  1.00  0.00           O  
ATOM   1928  N   VAL A 154      47.420  55.690  29.080  1.00  0.00           N  
ATOM   1929  H   VAL A 154      46.450  55.420  29.170  1.00  0.00           H  
ATOM   1930  CA  VAL A 154      47.900  56.840  29.860  1.00  0.00           C  
ATOM   1931  HA  VAL A 154      48.970  56.820  30.070  1.00  0.00           H  
ATOM   1932  CB  VAL A 154      47.550  58.140  29.140  1.00  0.00           C  
ATOM   1933  HB  VAL A 154      47.920  58.040  28.120  1.00  0.00           H  
ATOM   1934  CG1 VAL A 154      46.030  58.310  29.130  1.00  0.00           C  
ATOM   1935 HG11 VAL A 154      45.710  58.680  30.110  1.00  0.00           H  
ATOM   1936 HG12 VAL A 154      45.720  59.020  28.360  1.00  0.00           H  
ATOM   1937 HG13 VAL A 154      45.560  57.340  28.960  1.00  0.00           H  
ATOM   1938  CG2 VAL A 154      48.350  59.330  29.670  1.00  0.00           C  
ATOM   1939 HG21 VAL A 154      49.400  59.060  29.560  1.00  0.00           H  
ATOM   1940 HG22 VAL A 154      48.050  60.140  29.000  1.00  0.00           H  
ATOM   1941 HG23 VAL A 154      48.080  59.560  30.700  1.00  0.00           H  
ATOM   1942  C   VAL A 154      47.290  56.730  31.230  1.00  0.00           C  
ATOM   1943  O   VAL A 154      46.130  56.370  31.330  1.00  0.00           O  
ATOM   1944  N   LEU A 155      47.980  57.220  32.200  1.00  0.00           N  
ATOM   1945  H   LEU A 155      48.930  57.520  32.000  1.00  0.00           H  
ATOM   1946  CA  LEU A 155      47.600  57.270  33.620  1.00  0.00           C  
ATOM   1947  HA  LEU A 155      47.520  56.240  33.980  1.00  0.00           H  
ATOM   1948  CB  LEU A 155      48.790  57.920  34.350  1.00  0.00           C  
ATOM   1949  HB3 LEU A 155      48.890  58.940  33.980  1.00  0.00           H  
ATOM   1950  HB2 LEU A 155      49.650  57.260  34.220  1.00  0.00           H  
ATOM   1951  CG  LEU A 155      48.510  58.000  35.860  1.00  0.00           C  
ATOM   1952  HG  LEU A 155      47.680  58.690  35.990  1.00  0.00           H  
ATOM   1953  CD1 LEU A 155      48.210  56.640  36.500  1.00  0.00           C  
ATOM   1954 HD11 LEU A 155      47.250  56.320  36.100  1.00  0.00           H  
ATOM   1955 HD12 LEU A 155      48.960  55.890  36.280  1.00  0.00           H  
ATOM   1956 HD13 LEU A 155      48.040  56.830  37.560  1.00  0.00           H  
ATOM   1957  CD2 LEU A 155      49.820  58.610  36.410  1.00  0.00           C  
ATOM   1958 HD21 LEU A 155      50.670  58.050  36.040  1.00  0.00           H  
ATOM   1959 HD22 LEU A 155      49.950  59.670  36.180  1.00  0.00           H  
ATOM   1960 HD23 LEU A 155      49.910  58.550  37.490  1.00  0.00           H  
ATOM   1961  C   LEU A 155      46.260  57.970  33.910  1.00  0.00           C  
ATOM   1962  O   LEU A 155      46.120  59.100  33.460  1.00  0.00           O  
ATOM   1963  N   LYS A 156      45.350  57.280  34.600  1.00  0.00           N  
ATOM   1964  H   LYS A 156      45.520  56.380  35.040  1.00  0.00           H  
ATOM   1965  CA  LYS A 156      44.030  57.850  34.830  1.00  0.00           C  
ATOM   1966  HA  LYS A 156      43.860  58.730  34.220  1.00  0.00           H  
ATOM   1967  CB  LYS A 156      42.990  56.830  34.410  1.00  0.00           C  
ATOM   1968  HB3 LYS A 156      42.020  57.290  34.580  1.00  0.00           H  
ATOM   1969  HB2 LYS A 156      43.140  56.040  35.160  1.00  0.00           H  
ATOM   1970  CG  LYS A 156      43.110  56.210  33.010  1.00  0.00           C  
ATOM   1971  HG3 LYS A 156      42.360  55.470  32.790  1.00  0.00           H  
ATOM   1972  HG2 LYS A 156      44.110  55.790  32.960  1.00  0.00           H  
ATOM   1973  CD  LYS A 156      42.890  57.330  31.940  1.00  0.00           C  
ATOM   1974  HD3 LYS A 156      43.630  58.130  32.000  1.00  0.00           H  
ATOM   1975  HD2 LYS A 156      41.930  57.840  32.060  1.00  0.00           H  
ATOM   1976  CE  LYS A 156      42.940  56.730  30.560  1.00  0.00           C  
ATOM   1977  HE3 LYS A 156      42.220  55.910  30.550  1.00  0.00           H  
ATOM   1978  HE2 LYS A 156      43.900  56.240  30.400  1.00  0.00           H  
ATOM   1979  NZ  LYS A 156      42.610  57.610  29.420  1.00  0.00           N  
ATOM   1980  HZ1 LYS A 156      41.700  58.060  29.520  1.00  0.00           H  
ATOM   1981  HZ2 LYS A 156      43.340  58.280  29.280  1.00  0.00           H  
ATOM   1982  HZ3 LYS A 156      42.520  57.020  28.610  1.00  0.00           H  
ATOM   1983  C   LYS A 156      43.810  58.160  36.300  1.00  0.00           C  
ATOM   1984  O   LYS A 156      44.520  57.680  37.210  1.00  0.00           O  
ATOM   1985  N   CYS A 157      42.900  59.090  36.490  1.00  0.00           N  
ATOM   1986  H   CYS A 157      42.450  59.340  35.630  1.00  0.00           H  
ATOM   1987  CA  CYS A 157      42.400  59.730  37.710  1.00  0.00           C  
ATOM   1988  HA  CYS A 157      42.910  59.320  38.580  1.00  0.00           H  
ATOM   1989  CB  CYS A 157      42.900  61.240  37.680  1.00  0.00           C  
ATOM   1990  HB3 CYS A 157      42.320  61.840  38.360  1.00  0.00           H  
ATOM   1991  HB2 CYS A 157      42.720  61.620  36.670  1.00  0.00           H  
ATOM   1992  SG  CYS A 157      44.600  61.460  38.370  1.00  0.00           S  
ATOM   1993  C   CYS A 157      40.820  59.480  37.890  1.00  0.00           C  
ATOM   1994  O   CYS A 157      40.100  59.140  36.960  1.00  0.00           O  
ATOM   1995  N   LEU A 158      40.300  59.560  39.120  1.00  0.00           N  
ATOM   1996  H   LEU A 158      40.950  59.640  39.890  1.00  0.00           H  
ATOM   1997  CA  LEU A 158      38.900  59.420  39.400  1.00  0.00           C  
ATOM   1998  HA  LEU A 158      38.320  59.870  38.610  1.00  0.00           H  
ATOM   1999  CB  LEU A 158      38.660  57.890  39.650  1.00  0.00           C  
ATOM   2000  HB3 LEU A 158      39.500  57.470  40.180  1.00  0.00           H  
ATOM   2001  HB2 LEU A 158      38.730  57.450  38.640  1.00  0.00           H  
ATOM   2002  CG  LEU A 158      37.310  57.490  40.300  1.00  0.00           C  
ATOM   2003  HG  LEU A 158      37.080  58.060  41.210  1.00  0.00           H  
ATOM   2004  CD1 LEU A 158      36.170  57.670  39.280  1.00  0.00           C  
ATOM   2005 HD11 LEU A 158      36.080  58.700  38.940  1.00  0.00           H  
ATOM   2006 HD12 LEU A 158      36.240  57.090  38.350  1.00  0.00           H  
ATOM   2007 HD13 LEU A 158      35.270  57.430  39.840  1.00  0.00           H  
ATOM   2008  CD2 LEU A 158      37.450  56.010  40.560  1.00  0.00           C  
ATOM   2009 HD21 LEU A 158      38.390  55.820  41.080  1.00  0.00           H  
ATOM   2010 HD22 LEU A 158      36.590  55.740  41.170  1.00  0.00           H  
ATOM   2011 HD23 LEU A 158      37.430  55.440  39.630  1.00  0.00           H  
ATOM   2012  C   LEU A 158      38.570  60.200  40.660  1.00  0.00           C  
ATOM   2013  O   LEU A 158      39.330  60.020  41.590  1.00  0.00           O  
ATOM   2014  N   LYS A 159      37.580  61.060  40.620  1.00  0.00           N  
ATOM   2015  H   LYS A 159      37.140  61.170  39.710  1.00  0.00           H  
ATOM   2016  CA  LYS A 159      37.030  61.780  41.810  1.00  0.00           C  
ATOM   2017  HA  LYS A 159      37.800  61.920  42.570  1.00  0.00           H  
ATOM   2018  CB  LYS A 159      36.520  63.200  41.440  1.00  0.00           C  
ATOM   2019  HB3 LYS A 159      35.790  63.680  42.090  1.00  0.00           H  
ATOM   2020  HB2 LYS A 159      35.960  63.110  40.510  1.00  0.00           H  
ATOM   2021  CG  LYS A 159      37.800  64.080  41.240  1.00  0.00           C  
ATOM   2022  HG3 LYS A 159      38.300  63.720  40.330  1.00  0.00           H  
ATOM   2023  HG2 LYS A 159      38.520  63.930  42.050  1.00  0.00           H  
ATOM   2024  CD  LYS A 159      37.520  65.570  40.980  1.00  0.00           C  
ATOM   2025  HD3 LYS A 159      37.550  66.110  41.930  1.00  0.00           H  
ATOM   2026  HD2 LYS A 159      36.630  65.730  40.360  1.00  0.00           H  
ATOM   2027  CE  LYS A 159      38.620  66.250  40.220  1.00  0.00           C  
ATOM   2028  HE3 LYS A 159      38.660  65.700  39.280  1.00  0.00           H  
ATOM   2029  HE2 LYS A 159      39.630  66.040  40.600  1.00  0.00           H  
ATOM   2030  NZ  LYS A 159      38.360  67.660  39.940  1.00  0.00           N  
ATOM   2031  HZ1 LYS A 159      38.450  68.110  40.840  1.00  0.00           H  
ATOM   2032  HZ2 LYS A 159      39.140  68.030  39.420  1.00  0.00           H  
ATOM   2033  HZ3 LYS A 159      37.420  67.800  39.600  1.00  0.00           H  
ATOM   2034  C   LYS A 159      35.860  60.990  42.400  1.00  0.00           C  
ATOM   2035  O   LYS A 159      34.950  60.610  41.640  1.00  0.00           O  
ATOM   2036  N   ALA A 160      35.800  60.760  43.750  1.00  0.00           N  
ATOM   2037  H   ALA A 160      36.520  61.190  44.330  1.00  0.00           H  
ATOM   2038  CA  ALA A 160      34.940  59.850  44.530  1.00  0.00           C  
ATOM   2039  HA  ALA A 160      33.940  59.730  44.110  1.00  0.00           H  
ATOM   2040  CB  ALA A 160      35.600  58.460  44.610  1.00  0.00           C  
ATOM   2041  HB1 ALA A 160      36.550  58.660  45.100  1.00  0.00           H  
ATOM   2042  HB2 ALA A 160      34.940  57.870  45.240  1.00  0.00           H  
ATOM   2043  HB3 ALA A 160      35.710  57.940  43.650  1.00  0.00           H  
ATOM   2044  C   ALA A 160      34.840  60.350  46.050  1.00  0.00           C  
ATOM   2045  O   ALA A 160      35.800  60.840  46.640  1.00  0.00           O  
ATOM   2046  N   PRO A 161      33.710  60.040  46.710  1.00  0.00           N  
ATOM   2047  CD  PRO A 161      32.430  59.640  46.170  1.00  0.00           C  
ATOM   2048  HD3 PRO A 161      32.560  58.620  45.810  1.00  0.00           H  
ATOM   2049  HD2 PRO A 161      32.200  60.240  45.280  1.00  0.00           H  
ATOM   2050  CG  PRO A 161      31.360  59.660  47.280  1.00  0.00           C  
ATOM   2051  HG3 PRO A 161      31.260  58.620  47.550  1.00  0.00           H  
ATOM   2052  HG2 PRO A 161      30.390  60.000  46.900  1.00  0.00           H  
ATOM   2053  CB  PRO A 161      31.990  60.570  48.290  1.00  0.00           C  
ATOM   2054  HB3 PRO A 161      31.700  60.150  49.240  1.00  0.00           H  
ATOM   2055  HB2 PRO A 161      31.710  61.600  48.070  1.00  0.00           H  
ATOM   2056  CA  PRO A 161      33.510  60.400  48.090  1.00  0.00           C  
ATOM   2057  HA  PRO A 161      34.100  61.270  48.410  1.00  0.00           H  
ATOM   2058  C   PRO A 161      34.000  59.200  49.000  1.00  0.00           C  
ATOM   2059  O   PRO A 161      33.960  58.000  48.660  1.00  0.00           O  
ATOM   2060  N   ILE A 162      34.540  59.480  50.200  1.00  0.00           N  
ATOM   2061  H   ILE A 162      34.770  60.460  50.280  1.00  0.00           H  
ATOM   2062  CA  ILE A 162      34.820  58.590  51.370  1.00  0.00           C  
ATOM   2063  HA  ILE A 162      35.270  57.660  51.030  1.00  0.00           H  
ATOM   2064  CB  ILE A 162      35.860  59.240  52.320  1.00  0.00           C  
ATOM   2065  HB  ILE A 162      35.540  60.280  52.480  1.00  0.00           H  
ATOM   2066  CG2 ILE A 162      35.910  58.460  53.620  1.00  0.00           C  
ATOM   2067 HG21 ILE A 162      36.700  58.800  54.280  1.00  0.00           H  
ATOM   2068 HG22 ILE A 162      35.000  58.750  54.150  1.00  0.00           H  
ATOM   2069 HG23 ILE A 162      36.010  57.410  53.330  1.00  0.00           H  
ATOM   2070  CG1 ILE A 162      37.250  59.210  51.640  1.00  0.00           C  
ATOM   2071 HG13 ILE A 162      37.120  59.770  50.710  1.00  0.00           H  
ATOM   2072 HG12 ILE A 162      37.530  58.230  51.260  1.00  0.00           H  
ATOM   2073  CD1 ILE A 162      38.480  59.850  52.380  1.00  0.00           C  
ATOM   2074 HD11 ILE A 162      38.530  59.490  53.400  1.00  0.00           H  
ATOM   2075 HD12 ILE A 162      39.430  59.740  51.840  1.00  0.00           H  
ATOM   2076 HD13 ILE A 162      38.330  60.920  52.530  1.00  0.00           H  
ATOM   2077  C   ILE A 162      33.460  58.220  51.910  1.00  0.00           C  
ATOM   2078  O   ILE A 162      32.560  59.010  52.060  1.00  0.00           O  
ATOM   2079  N   LEU A 163      33.190  56.910  52.140  1.00  0.00           N  
ATOM   2080  H   LEU A 163      33.920  56.230  51.960  1.00  0.00           H  
ATOM   2081  CA  LEU A 163      32.020  56.370  52.810  1.00  0.00           C  
ATOM   2082  HA  LEU A 163      31.120  56.940  52.640  1.00  0.00           H  
ATOM   2083  CB  LEU A 163      31.630  54.990  52.360  1.00  0.00           C  
ATOM   2084  HB3 LEU A 163      30.870  54.690  53.090  1.00  0.00           H  
ATOM   2085  HB2 LEU A 163      32.500  54.350  52.510  1.00  0.00           H  
ATOM   2086  CG  LEU A 163      30.990  54.840  50.940  1.00  0.00           C  
ATOM   2087  HG  LEU A 163      30.310  55.690  50.790  1.00  0.00           H  
ATOM   2088  CD1 LEU A 163      31.990  54.890  49.810  1.00  0.00           C  
ATOM   2089 HD11 LEU A 163      32.850  54.260  50.040  1.00  0.00           H  
ATOM   2090 HD12 LEU A 163      31.600  54.510  48.870  1.00  0.00           H  
ATOM   2091 HD13 LEU A 163      32.310  55.940  49.790  1.00  0.00           H  
ATOM   2092  CD2 LEU A 163      30.290  53.490  50.810  1.00  0.00           C  
ATOM   2093 HD21 LEU A 163      29.800  53.300  49.860  1.00  0.00           H  
ATOM   2094 HD22 LEU A 163      30.970  52.660  50.990  1.00  0.00           H  
ATOM   2095 HD23 LEU A 163      29.500  53.400  51.560  1.00  0.00           H  
ATOM   2096  C   LEU A 163      32.280  56.290  54.360  1.00  0.00           C  
ATOM   2097  O   LEU A 163      33.370  56.100  54.820  1.00  0.00           O  
ATOM   2098  N   SER A 164      31.180  56.380  55.110  1.00  0.00           N  
ATOM   2099  H   SER A 164      30.390  56.190  54.530  1.00  0.00           H  
ATOM   2100  CA  SER A 164      31.070  56.200  56.490  1.00  0.00           C  
ATOM   2101  HA  SER A 164      31.840  56.810  56.940  1.00  0.00           H  
ATOM   2102  CB  SER A 164      29.680  56.570  56.940  1.00  0.00           C  
ATOM   2103  HB3 SER A 164      28.950  55.920  56.460  1.00  0.00           H  
ATOM   2104  HB2 SER A 164      29.600  57.640  56.750  1.00  0.00           H  
ATOM   2105  OG  SER A 164      29.670  56.240  58.280  1.00  0.00           O  
ATOM   2106  HG  SER A 164      28.770  56.450  58.520  1.00  0.00           H  
ATOM   2107  C   SER A 164      31.420  54.700  56.870  1.00  0.00           C  
ATOM   2108  O   SER A 164      30.920  53.800  56.230  1.00  0.00           O  
ATOM   2109  N   ASP A 165      32.190  54.500  58.000  1.00  0.00           N  
ATOM   2110  H   ASP A 165      32.360  55.340  58.530  1.00  0.00           H  
ATOM   2111  CA  ASP A 165      32.800  53.220  58.380  1.00  0.00           C  
ATOM   2112  HA  ASP A 165      33.190  52.780  57.460  1.00  0.00           H  
ATOM   2113  CB  ASP A 165      33.940  53.360  59.470  1.00  0.00           C  
ATOM   2114  HB3 ASP A 165      34.190  52.350  59.790  1.00  0.00           H  
ATOM   2115  HB2 ASP A 165      33.700  53.910  60.380  1.00  0.00           H  
ATOM   2116  CG  ASP A 165      35.150  54.020  59.000  1.00  0.00           C  
ATOM   2117  OD1 ASP A 165      35.960  54.470  59.880  1.00  0.00           O  
ATOM   2118  OD2 ASP A 165      35.440  53.970  57.810  1.00  0.00           O  
ATOM   2119  C   ASP A 165      31.830  52.140  58.790  1.00  0.00           C  
ATOM   2120  O   ASP A 165      31.960  51.020  58.430  1.00  0.00           O  
ATOM   2121  N   SER A 166      30.710  52.480  59.480  1.00  0.00           N  
ATOM   2122  H   SER A 166      30.640  53.460  59.740  1.00  0.00           H  
ATOM   2123  CA  SER A 166      29.690  51.510  59.800  1.00  0.00           C  
ATOM   2124  HA  SER A 166      30.120  50.660  60.330  1.00  0.00           H  
ATOM   2125  CB  SER A 166      28.650  52.240  60.580  1.00  0.00           C  
ATOM   2126  HB3 SER A 166      29.180  52.390  61.530  1.00  0.00           H  
ATOM   2127  HB2 SER A 166      27.770  51.610  60.790  1.00  0.00           H  
ATOM   2128  OG  SER A 166      28.160  53.400  59.970  1.00  0.00           O  
ATOM   2129  HG  SER A 166      27.450  53.150  59.380  1.00  0.00           H  
ATOM   2130  C   SER A 166      29.030  50.960  58.550  1.00  0.00           C  
ATOM   2131  O   SER A 166      28.650  49.770  58.480  1.00  0.00           O  
ATOM   2132  N   SER A 167      28.960  51.830  57.520  1.00  0.00           N  
ATOM   2133  H   SER A 167      29.340  52.750  57.660  1.00  0.00           H  
ATOM   2134  CA  SER A 167      28.420  51.500  56.160  1.00  0.00           C  
ATOM   2135  HA  SER A 167      27.460  50.980  56.320  1.00  0.00           H  
ATOM   2136  CB  SER A 167      28.100  52.780  55.310  1.00  0.00           C  
ATOM   2137  HB3 SER A 167      28.930  53.340  54.860  1.00  0.00           H  
ATOM   2138  HB2 SER A 167      27.650  53.530  55.960  1.00  0.00           H  
ATOM   2139  OG  SER A 167      27.200  52.460  54.200  1.00  0.00           O  
ATOM   2140  HG  SER A 167      26.330  52.500  54.600  1.00  0.00           H  
ATOM   2141  C   SER A 167      29.390  50.590  55.410  1.00  0.00           C  
ATOM   2142  O   SER A 167      28.990  49.560  54.850  1.00  0.00           O  
ATOM   2143  N   CYS A 168      30.750  50.920  55.480  1.00  0.00           N  
ATOM   2144  H   CYS A 168      31.020  51.770  55.960  1.00  0.00           H  
ATOM   2145  CA  CYS A 168      31.740  50.090  54.790  1.00  0.00           C  
ATOM   2146  HA  CYS A 168      31.490  50.020  53.730  1.00  0.00           H  
ATOM   2147  CB  CYS A 168      33.120  50.810  54.920  1.00  0.00           C  
ATOM   2148  HB3 CYS A 168      33.470  50.870  55.950  1.00  0.00           H  
ATOM   2149  HB2 CYS A 168      33.110  51.880  54.720  1.00  0.00           H  
ATOM   2150  SG  CYS A 168      34.430  50.060  54.030  1.00  0.00           S  
ATOM   2151  C   CYS A 168      31.710  48.720  55.440  1.00  0.00           C  
ATOM   2152  O   CYS A 168      31.680  47.750  54.690  1.00  0.00           O  
ATOM   2153  N   LYS A 169      31.710  48.670  56.780  1.00  0.00           N  
ATOM   2154  H   LYS A 169      31.720  49.510  57.350  1.00  0.00           H  
ATOM   2155  CA  LYS A 169      31.620  47.470  57.530  1.00  0.00           C  
ATOM   2156  HA  LYS A 169      32.330  46.740  57.160  1.00  0.00           H  
ATOM   2157  CB  LYS A 169      32.010  47.770  58.940  1.00  0.00           C  
ATOM   2158  HB3 LYS A 169      31.410  48.610  59.300  1.00  0.00           H  
ATOM   2159  HB2 LYS A 169      33.060  48.080  58.910  1.00  0.00           H  
ATOM   2160  CG  LYS A 169      31.820  46.600  59.920  1.00  0.00           C  
ATOM   2161  HG3 LYS A 169      32.480  45.780  59.650  1.00  0.00           H  
ATOM   2162  HG2 LYS A 169      30.780  46.300  59.850  1.00  0.00           H  
ATOM   2163  CD  LYS A 169      32.290  46.850  61.310  1.00  0.00           C  
ATOM   2164  HD3 LYS A 169      31.660  47.700  61.590  1.00  0.00           H  
ATOM   2165  HD2 LYS A 169      33.300  47.230  61.380  1.00  0.00           H  
ATOM   2166  CE  LYS A 169      32.110  45.660  62.230  1.00  0.00           C  
ATOM   2167  HE3 LYS A 169      32.730  44.870  61.820  1.00  0.00           H  
ATOM   2168  HE2 LYS A 169      31.090  45.270  62.210  1.00  0.00           H  
ATOM   2169  NZ  LYS A 169      32.600  45.960  63.620  1.00  0.00           N  
ATOM   2170  HZ1 LYS A 169      32.460  45.130  64.170  1.00  0.00           H  
ATOM   2171  HZ2 LYS A 169      33.540  46.330  63.710  1.00  0.00           H  
ATOM   2172  HZ3 LYS A 169      31.960  46.550  64.130  1.00  0.00           H  
ATOM   2173  C   LYS A 169      30.310  46.670  57.330  1.00  0.00           C  
ATOM   2174  O   LYS A 169      30.350  45.450  57.350  1.00  0.00           O  
ATOM   2175  N   SER A 170      29.220  47.350  57.030  1.00  0.00           N  
ATOM   2176  H   SER A 170      29.140  48.350  57.110  1.00  0.00           H  
ATOM   2177  CA  SER A 170      27.960  46.660  56.620  1.00  0.00           C  
ATOM   2178  HA  SER A 170      27.740  45.810  57.270  1.00  0.00           H  
ATOM   2179  CB  SER A 170      26.770  47.610  56.970  1.00  0.00           C  
ATOM   2180  HB3 SER A 170      26.990  48.610  56.590  1.00  0.00           H  
ATOM   2181  HB2 SER A 170      26.520  47.710  58.030  1.00  0.00           H  
ATOM   2182  OG  SER A 170      25.520  47.280  56.290  1.00  0.00           O  
ATOM   2183  HG  SER A 170      25.440  47.910  55.570  1.00  0.00           H  
ATOM   2184  C   SER A 170      27.890  46.100  55.160  1.00  0.00           C  
ATOM   2185  O   SER A 170      27.220  45.110  54.950  1.00  0.00           O  
ATOM   2186  N   ALA A 171      28.570  46.790  54.190  1.00  0.00           N  
ATOM   2187  H   ALA A 171      28.970  47.680  54.440  1.00  0.00           H  
ATOM   2188  CA  ALA A 171      28.880  46.190  52.930  1.00  0.00           C  
ATOM   2189  HA  ALA A 171      27.960  45.800  52.490  1.00  0.00           H  
ATOM   2190  CB  ALA A 171      29.430  47.290  52.060  1.00  0.00           C  
ATOM   2191  HB1 ALA A 171      29.870  46.900  51.150  1.00  0.00           H  
ATOM   2192  HB2 ALA A 171      28.650  47.960  51.680  1.00  0.00           H  
ATOM   2193  HB3 ALA A 171      30.180  47.870  52.600  1.00  0.00           H  
ATOM   2194  C   ALA A 171      29.880  44.950  53.030  1.00  0.00           C  
ATOM   2195  O   ALA A 171      29.900  44.130  52.110  1.00  0.00           O  
ATOM   2196  N   TYR A 172      30.550  44.800  54.150  1.00  0.00           N  
ATOM   2197  H   TYR A 172      30.420  45.490  54.890  1.00  0.00           H  
ATOM   2198  CA  TYR A 172      31.760  43.940  54.290  1.00  0.00           C  
ATOM   2199  HA  TYR A 172      31.630  43.060  53.650  1.00  0.00           H  
ATOM   2200  CB  TYR A 172      32.960  44.690  53.750  1.00  0.00           C  
ATOM   2201  HB3 TYR A 172      33.830  44.050  53.920  1.00  0.00           H  
ATOM   2202  HB2 TYR A 172      32.980  45.590  54.360  1.00  0.00           H  
ATOM   2203  CG  TYR A 172      32.880  45.120  52.300  1.00  0.00           C  
ATOM   2204  CD1 TYR A 172      32.650  44.230  51.270  1.00  0.00           C  
ATOM   2205  HD1 TYR A 172      32.390  43.210  51.480  1.00  0.00           H  
ATOM   2206  CE1 TYR A 172      32.590  44.720  49.920  1.00  0.00           C  
ATOM   2207  HE1 TYR A 172      32.280  44.060  49.130  1.00  0.00           H  
ATOM   2208  CZ  TYR A 172      33.020  45.980  49.590  1.00  0.00           C  
ATOM   2209  OH  TYR A 172      33.280  46.210  48.280  1.00  0.00           O  
ATOM   2210  HH  TYR A 172      33.900  46.950  48.320  1.00  0.00           H  
ATOM   2211  CE2 TYR A 172      33.310  46.860  50.630  1.00  0.00           C  
ATOM   2212  HE2 TYR A 172      33.690  47.850  50.420  1.00  0.00           H  
ATOM   2213  CD2 TYR A 172      33.280  46.450  51.980  1.00  0.00           C  
ATOM   2214  HD2 TYR A 172      33.550  47.130  52.770  1.00  0.00           H  
ATOM   2215  C   TYR A 172      31.970  43.350  55.690  1.00  0.00           C  
ATOM   2216  O   TYR A 172      32.980  43.630  56.340  1.00  0.00           O  
ATOM   2217  N   PRO A 173      31.020  42.500  56.120  1.00  0.00           N  
ATOM   2218  CD  PRO A 173      29.920  41.810  55.460  1.00  0.00           C  
ATOM   2219  HD3 PRO A 173      30.110  40.820  55.040  1.00  0.00           H  
ATOM   2220  HD2 PRO A 173      29.600  42.460  54.660  1.00  0.00           H  
ATOM   2221  CG  PRO A 173      28.800  41.660  56.480  1.00  0.00           C  
ATOM   2222  HG3 PRO A 173      28.010  40.930  56.250  1.00  0.00           H  
ATOM   2223  HG2 PRO A 173      28.300  42.620  56.500  1.00  0.00           H  
ATOM   2224  CB  PRO A 173      29.610  41.470  57.790  1.00  0.00           C  
ATOM   2225  HB3 PRO A 173      29.790  40.400  57.970  1.00  0.00           H  
ATOM   2226  HB2 PRO A 173      29.120  41.830  58.690  1.00  0.00           H  
ATOM   2227  CA  PRO A 173      30.940  42.290  57.610  1.00  0.00           C  
ATOM   2228  HA  PRO A 173      30.820  43.260  58.080  1.00  0.00           H  
ATOM   2229  C   PRO A 173      32.100  41.460  58.200  1.00  0.00           C  
ATOM   2230  O   PRO A 173      32.610  40.680  57.400  1.00  0.00           O  
ATOM   2231  N   GLY A 174      32.570  41.610  59.450  1.00  0.00           N  
ATOM   2232  H   GLY A 174      32.040  42.130  60.130  1.00  0.00           H  
ATOM   2233  CA  GLY A 174      33.820  40.960  59.980  1.00  0.00           C  
ATOM   2234  HA3 GLY A 174      33.820  39.880  59.840  1.00  0.00           H  
ATOM   2235  HA2 GLY A 174      33.880  41.200  61.050  1.00  0.00           H  
ATOM   2236  C   GLY A 174      35.120  41.570  59.340  1.00  0.00           C  
ATOM   2237  O   GLY A 174      36.130  41.700  60.080  1.00  0.00           O  
ATOM   2238  N   GLN A 175      35.210  41.900  58.040  1.00  0.00           N  
ATOM   2239  H   GLN A 175      34.350  41.970  57.500  1.00  0.00           H  
ATOM   2240  CA  GLN A 175      36.350  42.320  57.240  1.00  0.00           C  
ATOM   2241  HA  GLN A 175      37.140  41.590  57.400  1.00  0.00           H  
ATOM   2242  CB  GLN A 175      35.940  42.270  55.740  1.00  0.00           C  
ATOM   2243  HB3 GLN A 175      36.880  42.450  55.220  1.00  0.00           H  
ATOM   2244  HB2 GLN A 175      35.300  43.130  55.560  1.00  0.00           H  
ATOM   2245  CG  GLN A 175      35.240  40.910  55.350  1.00  0.00           C  
ATOM   2246  HG3 GLN A 175      34.300  40.700  55.860  1.00  0.00           H  
ATOM   2247  HG2 GLN A 175      35.880  40.120  55.730  1.00  0.00           H  
ATOM   2248  CD  GLN A 175      35.020  40.740  53.870  1.00  0.00           C  
ATOM   2249  OE1 GLN A 175      35.200  41.600  53.040  1.00  0.00           O  
ATOM   2250  NE2 GLN A 175      34.590  39.620  53.380  1.00  0.00           N  
ATOM   2251 HE21 GLN A 175      34.340  38.850  53.970  1.00  0.00           H  
ATOM   2252 HE22 GLN A 175      34.480  39.500  52.380  1.00  0.00           H  
ATOM   2253  C   GLN A 175      36.980  43.740  57.510  1.00  0.00           C  
ATOM   2254  O   GLN A 175      38.190  43.940  57.270  1.00  0.00           O  
ATOM   2255  N   ILE A 176      36.170  44.740  58.030  1.00  0.00           N  
ATOM   2256  H   ILE A 176      35.170  44.610  58.030  1.00  0.00           H  
ATOM   2257  CA  ILE A 176      36.640  46.140  58.060  1.00  0.00           C  
ATOM   2258  HA  ILE A 176      37.510  46.350  57.440  1.00  0.00           H  
ATOM   2259  CB  ILE A 176      35.540  47.100  57.580  1.00  0.00           C  
ATOM   2260  HB  ILE A 176      34.670  46.920  58.210  1.00  0.00           H  
ATOM   2261  CG2 ILE A 176      35.970  48.520  57.840  1.00  0.00           C  
ATOM   2262 HG21 ILE A 176      35.280  49.150  57.270  1.00  0.00           H  
ATOM   2263 HG22 ILE A 176      35.850  48.790  58.900  1.00  0.00           H  
ATOM   2264 HG23 ILE A 176      36.980  48.730  57.500  1.00  0.00           H  
ATOM   2265  CG1 ILE A 176      35.140  46.880  56.060  1.00  0.00           C  
ATOM   2266 HG13 ILE A 176      34.200  47.370  55.810  1.00  0.00           H  
ATOM   2267 HG12 ILE A 176      34.900  45.830  55.980  1.00  0.00           H  
ATOM   2268  CD1 ILE A 176      36.200  47.190  55.000  1.00  0.00           C  
ATOM   2269 HD11 ILE A 176      36.350  48.260  54.920  1.00  0.00           H  
ATOM   2270 HD12 ILE A 176      37.110  46.780  55.450  1.00  0.00           H  
ATOM   2271 HD13 ILE A 176      36.020  46.780  54.010  1.00  0.00           H  
ATOM   2272  C   ILE A 176      37.200  46.380  59.450  1.00  0.00           C  
ATOM   2273  O   ILE A 176      36.680  45.820  60.420  1.00  0.00           O  
ATOM   2274  N   THR A 177      38.310  47.120  59.480  1.00  0.00           N  
ATOM   2275  H   THR A 177      38.720  47.360  58.580  1.00  0.00           H  
ATOM   2276  CA  THR A 177      39.070  47.570  60.590  1.00  0.00           C  
ATOM   2277  HA  THR A 177      38.490  47.660  61.510  1.00  0.00           H  
ATOM   2278  CB  THR A 177      40.220  46.590  60.840  1.00  0.00           C  
ATOM   2279  HB  THR A 177      39.900  45.550  60.840  1.00  0.00           H  
ATOM   2280  CG2 THR A 177      41.390  46.780  59.810  1.00  0.00           C  
ATOM   2281 HG21 THR A 177      41.890  47.720  60.000  1.00  0.00           H  
ATOM   2282 HG22 THR A 177      42.080  45.950  59.890  1.00  0.00           H  
ATOM   2283 HG23 THR A 177      41.010  46.680  58.800  1.00  0.00           H  
ATOM   2284  OG1 THR A 177      40.740  46.900  62.110  1.00  0.00           O  
ATOM   2285  HG1 THR A 177      40.100  46.610  62.760  1.00  0.00           H  
ATOM   2286  C   THR A 177      39.650  49.040  60.330  1.00  0.00           C  
ATOM   2287  O   THR A 177      39.780  49.480  59.210  1.00  0.00           O  
ATOM   2288  N   SER A 178      39.930  49.740  61.410  1.00  0.00           N  
ATOM   2289  H   SER A 178      39.740  49.370  62.330  1.00  0.00           H  
ATOM   2290  CA  SER A 178      40.270  51.180  61.460  1.00  0.00           C  
ATOM   2291  HA  SER A 178      39.450  51.720  60.980  1.00  0.00           H  
ATOM   2292  CB  SER A 178      40.330  51.620  62.930  1.00  0.00           C  
ATOM   2293  HB3 SER A 178      41.310  51.320  63.290  1.00  0.00           H  
ATOM   2294  HB2 SER A 178      39.500  51.130  63.460  1.00  0.00           H  
ATOM   2295  OG  SER A 178      40.300  53.040  63.010  1.00  0.00           O  
ATOM   2296  HG  SER A 178      39.790  53.250  63.800  1.00  0.00           H  
ATOM   2297  C   SER A 178      41.510  51.550  60.650  1.00  0.00           C  
ATOM   2298  O   SER A 178      41.620  52.720  60.240  1.00  0.00           O  
ATOM   2299  N   ASN A 179      42.400  50.610  60.270  1.00  0.00           N  
ATOM   2300  H   ASN A 179      42.250  49.640  60.530  1.00  0.00           H  
ATOM   2301  CA  ASN A 179      43.370  50.890  59.230  1.00  0.00           C  
ATOM   2302  HA  ASN A 179      43.690  51.930  59.410  1.00  0.00           H  
ATOM   2303  CB  ASN A 179      44.480  49.890  59.410  1.00  0.00           C  
ATOM   2304  HB3 ASN A 179      45.380  50.000  58.790  1.00  0.00           H  
ATOM   2305  HB2 ASN A 179      44.130  48.870  59.280  1.00  0.00           H  
ATOM   2306  CG  ASN A 179      45.060  49.930  60.860  1.00  0.00           C  
ATOM   2307  OD1 ASN A 179      45.260  50.950  61.460  1.00  0.00           O  
ATOM   2308  ND2 ASN A 179      45.400  48.780  61.390  1.00  0.00           N  
ATOM   2309 HD21 ASN A 179      45.130  47.920  60.940  1.00  0.00           H  
ATOM   2310 HD22 ASN A 179      45.970  48.800  62.230  1.00  0.00           H  
ATOM   2311  C   ASN A 179      42.930  50.910  57.790  1.00  0.00           C  
ATOM   2312  O   ASN A 179      43.740  50.990  56.900  1.00  0.00           O  
ATOM   2313  N   MET A 180      41.650  50.650  57.540  1.00  0.00           N  
ATOM   2314  H   MET A 180      41.020  50.670  58.340  1.00  0.00           H  
ATOM   2315  CA  MET A 180      41.020  50.650  56.160  1.00  0.00           C  
ATOM   2316  HA  MET A 180      41.690  51.210  55.500  1.00  0.00           H  
ATOM   2317  CB  MET A 180      40.780  49.230  55.640  1.00  0.00           C  
ATOM   2318  HB3 MET A 180      40.420  49.180  54.620  1.00  0.00           H  
ATOM   2319  HB2 MET A 180      40.050  48.840  56.340  1.00  0.00           H  
ATOM   2320  CG  MET A 180      42.100  48.450  55.510  1.00  0.00           C  
ATOM   2321  HG3 MET A 180      42.580  48.020  56.400  1.00  0.00           H  
ATOM   2322  HG2 MET A 180      42.830  49.030  54.950  1.00  0.00           H  
ATOM   2323  SD  MET A 180      41.870  47.030  54.390  1.00  0.00           S  
ATOM   2324  CE  MET A 180      41.040  45.900  55.550  1.00  0.00           C  
ATOM   2325  HE1 MET A 180      41.880  45.500  56.110  1.00  0.00           H  
ATOM   2326  HE2 MET A 180      40.320  46.510  56.090  1.00  0.00           H  
ATOM   2327  HE3 MET A 180      40.430  45.020  55.310  1.00  0.00           H  
ATOM   2328  C   MET A 180      39.650  51.310  56.070  1.00  0.00           C  
ATOM   2329  O   MET A 180      38.900  51.320  57.010  1.00  0.00           O  
ATOM   2330  N   PHE A 181      39.320  51.920  54.930  1.00  0.00           N  
ATOM   2331  H   PHE A 181      40.010  51.870  54.200  1.00  0.00           H  
ATOM   2332  CA  PHE A 181      38.180  52.790  54.620  1.00  0.00           C  
ATOM   2333  HA  PHE A 181      37.310  52.500  55.200  1.00  0.00           H  
ATOM   2334  CB  PHE A 181      38.570  54.260  54.940  1.00  0.00           C  
ATOM   2335  HB3 PHE A 181      38.970  54.340  55.950  1.00  0.00           H  
ATOM   2336  HB2 PHE A 181      37.600  54.740  54.870  1.00  0.00           H  
ATOM   2337  CG  PHE A 181      39.490  55.000  53.930  1.00  0.00           C  
ATOM   2338  CD1 PHE A 181      38.970  55.640  52.800  1.00  0.00           C  
ATOM   2339  HD1 PHE A 181      37.910  55.560  52.650  1.00  0.00           H  
ATOM   2340  CE1 PHE A 181      39.780  56.350  51.920  1.00  0.00           C  
ATOM   2341  HE1 PHE A 181      39.360  56.790  51.030  1.00  0.00           H  
ATOM   2342  CZ  PHE A 181      41.110  56.530  52.190  1.00  0.00           C  
ATOM   2343  HZ  PHE A 181      41.740  57.040  51.480  1.00  0.00           H  
ATOM   2344  CE2 PHE A 181      41.680  55.900  53.330  1.00  0.00           C  
ATOM   2345  HE2 PHE A 181      42.750  55.990  53.510  1.00  0.00           H  
ATOM   2346  CD2 PHE A 181      40.850  55.140  54.130  1.00  0.00           C  
ATOM   2347  HD2 PHE A 181      41.230  54.620  55.000  1.00  0.00           H  
ATOM   2348  C   PHE A 181      37.680  52.640  53.130  1.00  0.00           C  
ATOM   2349  O   PHE A 181      38.490  52.540  52.180  1.00  0.00           O  
ATOM   2350  N   CYS A 182      36.430  52.740  52.970  1.00  0.00           N  
ATOM   2351  H   CYS A 182      35.820  52.760  53.780  1.00  0.00           H  
ATOM   2352  CA  CYS A 182      35.740  52.700  51.760  1.00  0.00           C  
ATOM   2353  HA  CYS A 182      36.050  51.870  51.130  1.00  0.00           H  
ATOM   2354  CB  CYS A 182      34.290  52.340  52.010  1.00  0.00           C  
ATOM   2355  HB3 CYS A 182      33.850  52.660  51.060  1.00  0.00           H  
ATOM   2356  HB2 CYS A 182      34.050  52.940  52.900  1.00  0.00           H  
ATOM   2357  SG  CYS A 182      33.870  50.490  52.130  1.00  0.00           S  
ATOM   2358  C   CYS A 182      35.840  54.060  50.960  1.00  0.00           C  
ATOM   2359  O   CYS A 182      35.680  55.140  51.530  1.00  0.00           O  
ATOM   2360  N   ALA A 183      35.960  54.020  49.640  1.00  0.00           N  
ATOM   2361  H   ALA A 183      36.320  53.150  49.250  1.00  0.00           H  
ATOM   2362  CA  ALA A 183      35.580  55.120  48.700  1.00  0.00           C  
ATOM   2363  HA  ALA A 183      34.820  55.690  49.240  1.00  0.00           H  
ATOM   2364  CB  ALA A 183      36.690  56.110  48.380  1.00  0.00           C  
ATOM   2365  HB1 ALA A 183      36.240  56.860  47.720  1.00  0.00           H  
ATOM   2366  HB2 ALA A 183      37.110  56.620  49.250  1.00  0.00           H  
ATOM   2367  HB3 ALA A 183      37.500  55.630  47.810  1.00  0.00           H  
ATOM   2368  C   ALA A 183      34.840  54.620  47.440  1.00  0.00           C  
ATOM   2369  O   ALA A 183      35.000  53.400  47.040  1.00  0.00           O  
ATOM   2370  N   GLY A 184      34.060  55.560  46.850  1.00  0.00           N  
ATOM   2371  H   GLY A 184      34.040  56.490  47.240  1.00  0.00           H  
ATOM   2372  CA  GLY A 184      33.440  55.480  45.480  1.00  0.00           C  
ATOM   2373  HA3 GLY A 184      33.720  54.590  44.930  1.00  0.00           H  
ATOM   2374  HA2 GLY A 184      33.700  56.370  44.900  1.00  0.00           H  
ATOM   2375  C   GLY A 184      31.900  55.530  45.510  1.00  0.00           C  
ATOM   2376  O   GLY A 184      31.380  56.330  46.260  1.00  0.00           O  
ATOM   2377  N   TYR A 185      31.290  54.830  44.560  1.00  0.00           N  
ATOM   2378  H   TYR A 185      31.820  54.150  44.040  1.00  0.00           H  
ATOM   2379  CA  TYR A 185      29.940  55.120  44.120  1.00  0.00           C  
ATOM   2380  HA  TYR A 185      29.310  55.770  44.730  1.00  0.00           H  
ATOM   2381  CB  TYR A 185      29.960  55.790  42.720  1.00  0.00           C  
ATOM   2382  HB3 TYR A 185      29.000  55.820  42.190  1.00  0.00           H  
ATOM   2383  HB2 TYR A 185      30.610  55.200  42.070  1.00  0.00           H  
ATOM   2384  CG  TYR A 185      30.390  57.260  42.780  1.00  0.00           C  
ATOM   2385  CD1 TYR A 185      29.460  58.240  43.210  1.00  0.00           C  
ATOM   2386  HD1 TYR A 185      28.460  57.930  43.460  1.00  0.00           H  
ATOM   2387  CE1 TYR A 185      29.830  59.580  43.280  1.00  0.00           C  
ATOM   2388  HE1 TYR A 185      29.090  60.310  43.590  1.00  0.00           H  
ATOM   2389  CZ  TYR A 185      31.070  59.990  42.880  1.00  0.00           C  
ATOM   2390  OH  TYR A 185      31.340  61.300  42.860  1.00  0.00           O  
ATOM   2391  HH  TYR A 185      31.980  61.600  42.210  1.00  0.00           H  
ATOM   2392  CE2 TYR A 185      31.960  59.040  42.320  1.00  0.00           C  
ATOM   2393  HE2 TYR A 185      32.930  59.380  42.010  1.00  0.00           H  
ATOM   2394  CD2 TYR A 185      31.610  57.650  42.240  1.00  0.00           C  
ATOM   2395  HD2 TYR A 185      32.250  56.890  41.830  1.00  0.00           H  
ATOM   2396  C   TYR A 185      29.210  53.770  44.020  1.00  0.00           C  
ATOM   2397  O   TYR A 185      29.560  52.880  43.270  1.00  0.00           O  
ATOM   2398  N   LEU A 186      28.110  53.650  44.780  1.00  0.00           N  
ATOM   2399  H   LEU A 186      27.830  54.500  45.250  1.00  0.00           H  
ATOM   2400  CA  LEU A 186      27.250  52.450  45.040  1.00  0.00           C  
ATOM   2401  HA  LEU A 186      27.860  51.550  45.150  1.00  0.00           H  
ATOM   2402  CB  LEU A 186      26.610  52.600  46.410  1.00  0.00           C  
ATOM   2403  HB3 LEU A 186      25.820  51.860  46.580  1.00  0.00           H  
ATOM   2404  HB2 LEU A 186      26.060  53.540  46.310  1.00  0.00           H  
ATOM   2405  CG  LEU A 186      27.510  52.830  47.660  1.00  0.00           C  
ATOM   2406  HG  LEU A 186      28.230  53.600  47.410  1.00  0.00           H  
ATOM   2407  CD1 LEU A 186      26.730  53.280  48.930  1.00  0.00           C  
ATOM   2408 HD11 LEU A 186      27.390  53.210  49.790  1.00  0.00           H  
ATOM   2409 HD12 LEU A 186      26.340  54.280  48.790  1.00  0.00           H  
ATOM   2410 HD13 LEU A 186      25.840  52.680  49.100  1.00  0.00           H  
ATOM   2411  CD2 LEU A 186      28.100  51.450  48.090  1.00  0.00           C  
ATOM   2412 HD21 LEU A 186      28.670  51.620  49.010  1.00  0.00           H  
ATOM   2413 HD22 LEU A 186      27.310  50.760  48.360  1.00  0.00           H  
ATOM   2414 HD23 LEU A 186      28.730  50.990  47.320  1.00  0.00           H  
ATOM   2415  C   LEU A 186      26.320  52.060  43.900  1.00  0.00           C  
ATOM   2416  O   LEU A 186      25.920  50.890  43.710  1.00  0.00           O  
ATOM   2417  N   GLU A 187      25.930  53.000  42.990  1.00  0.00           N  
ATOM   2418  H   GLU A 187      25.960  53.980  43.230  1.00  0.00           H  
ATOM   2419  CA  GLU A 187      25.370  52.640  41.720  1.00  0.00           C  
ATOM   2420  HA  GLU A 187      24.690  51.820  41.960  1.00  0.00           H  
ATOM   2421  CB  GLU A 187      24.650  53.870  41.160  1.00  0.00           C  
ATOM   2422  HB3 GLU A 187      23.800  54.000  41.820  1.00  0.00           H  
ATOM   2423  HB2 GLU A 187      24.220  53.590  40.190  1.00  0.00           H  
ATOM   2424  CG  GLU A 187      25.470  55.200  41.130  1.00  0.00           C  
ATOM   2425  HG3 GLU A 187      25.130  55.730  40.240  1.00  0.00           H  
ATOM   2426  HG2 GLU A 187      26.550  55.090  40.980  1.00  0.00           H  
ATOM   2427  CD  GLU A 187      25.220  56.230  42.310  1.00  0.00           C  
ATOM   2428  OE1 GLU A 187      24.660  57.380  42.170  1.00  0.00           O  
ATOM   2429  OE2 GLU A 187      25.490  55.820  43.490  1.00  0.00           O  
ATOM   2430  C   GLU A 187      26.360  52.110  40.680  1.00  0.00           C  
ATOM   2431  O   GLU A 187      25.870  51.840  39.570  1.00  0.00           O  
ATOM   2432  N   GLY A 188      27.680  52.030  41.030  1.00  0.00           N  
ATOM   2433  H   GLY A 188      28.020  52.370  41.920  1.00  0.00           H  
ATOM   2434  CA  GLY A 188      28.770  51.570  40.160  1.00  0.00           C  
ATOM   2435  HA3 GLY A 188      28.450  50.610  39.760  1.00  0.00           H  
ATOM   2436  HA2 GLY A 188      29.640  51.350  40.760  1.00  0.00           H  
ATOM   2437  C   GLY A 188      29.090  52.430  38.910  1.00  0.00           C  
ATOM   2438  O   GLY A 188      28.900  53.650  38.900  1.00  0.00           O  
ATOM   2439  N   GLY A 189      29.750  51.890  37.890  1.00  0.00           N  
ATOM   2440  H   GLY A 189      29.970  50.910  38.020  1.00  0.00           H  
ATOM   2441  CA  GLY A 189      30.240  52.540  36.630  1.00  0.00           C  
ATOM   2442  HA3 GLY A 189      29.570  53.370  36.400  1.00  0.00           H  
ATOM   2443  HA2 GLY A 189      30.370  51.740  35.910  1.00  0.00           H  
ATOM   2444  C   GLY A 189      31.580  53.230  36.980  1.00  0.00           C  
ATOM   2445  O   GLY A 189      32.290  53.470  36.040  1.00  0.00           O  
ATOM   2446  N   LYS A 190      31.940  53.420  38.270  1.00  0.00           N  
ATOM   2447  H   LYS A 190      31.380  53.070  39.030  1.00  0.00           H  
ATOM   2448  CA  LYS A 190      33.170  54.080  38.660  1.00  0.00           C  
ATOM   2449  HA  LYS A 190      33.900  54.130  37.860  1.00  0.00           H  
ATOM   2450  CB  LYS A 190      32.820  55.530  38.970  1.00  0.00           C  
ATOM   2451  HB3 LYS A 190      33.400  55.930  39.810  1.00  0.00           H  
ATOM   2452  HB2 LYS A 190      31.820  55.540  39.420  1.00  0.00           H  
ATOM   2453  CG  LYS A 190      32.930  56.390  37.810  1.00  0.00           C  
ATOM   2454  HG3 LYS A 190      32.390  56.050  36.930  1.00  0.00           H  
ATOM   2455  HG2 LYS A 190      34.000  56.460  37.590  1.00  0.00           H  
ATOM   2456  CD  LYS A 190      32.580  57.800  38.240  1.00  0.00           C  
ATOM   2457  HD3 LYS A 190      33.390  58.190  38.840  1.00  0.00           H  
ATOM   2458  HD2 LYS A 190      31.670  57.840  38.830  1.00  0.00           H  
ATOM   2459  CE  LYS A 190      32.310  58.810  37.120  1.00  0.00           C  
ATOM   2460  HE3 LYS A 190      31.940  58.300  36.230  1.00  0.00           H  
ATOM   2461  HE2 LYS A 190      33.190  59.400  36.850  1.00  0.00           H  
ATOM   2462  NZ  LYS A 190      31.380  59.860  37.650  1.00  0.00           N  
ATOM   2463  HZ1 LYS A 190      31.180  60.530  36.920  1.00  0.00           H  
ATOM   2464  HZ2 LYS A 190      30.450  59.550  37.920  1.00  0.00           H  
ATOM   2465  HZ3 LYS A 190      31.780  60.310  38.460  1.00  0.00           H  
ATOM   2466  C   LYS A 190      33.880  53.300  39.760  1.00  0.00           C  
ATOM   2467  O   LYS A 190      33.350  53.140  40.820  1.00  0.00           O  
ATOM   2468  N   ASP A 191      35.140  52.860  39.600  1.00  0.00           N  
ATOM   2469  H   ASP A 191      35.580  53.050  38.720  1.00  0.00           H  
ATOM   2470  CA  ASP A 191      35.940  52.270  40.750  1.00  0.00           C  
ATOM   2471  HA  ASP A 191      35.780  52.870  41.640  1.00  0.00           H  
ATOM   2472  CB  ASP A 191      35.490  50.770  40.960  1.00  0.00           C  
ATOM   2473  HB3 ASP A 191      35.910  50.140  40.170  1.00  0.00           H  
ATOM   2474  HB2 ASP A 191      34.420  50.770  40.790  1.00  0.00           H  
ATOM   2475  CG  ASP A 191      35.790  50.040  42.240  1.00  0.00           C  
ATOM   2476  OD1 ASP A 191      35.360  48.890  42.300  1.00  0.00           O  
ATOM   2477  OD2 ASP A 191      36.360  50.650  43.160  1.00  0.00           O  
ATOM   2478  C   ASP A 191      37.400  52.140  40.450  1.00  0.00           C  
ATOM   2479  O   ASP A 191      37.730  52.310  39.300  1.00  0.00           O  
ATOM   2480  N   SER A 192      38.300  51.820  41.450  1.00  0.00           N  
ATOM   2481  H   SER A 192      37.830  51.580  42.320  1.00  0.00           H  
ATOM   2482  CA  SER A 192      39.570  51.130  41.220  1.00  0.00           C  
ATOM   2483  HA  SER A 192      40.050  51.660  40.390  1.00  0.00           H  
ATOM   2484  CB  SER A 192      40.620  51.290  42.310  1.00  0.00           C  
ATOM   2485  HB3 SER A 192      41.500  50.880  41.810  1.00  0.00           H  
ATOM   2486  HB2 SER A 192      40.270  50.700  43.150  1.00  0.00           H  
ATOM   2487  OG  SER A 192      40.730  52.690  42.530  1.00  0.00           O  
ATOM   2488  HG  SER A 192      40.180  52.970  43.270  1.00  0.00           H  
ATOM   2489  C   SER A 192      39.390  49.650  40.770  1.00  0.00           C  
ATOM   2490  O   SER A 192      38.530  48.880  41.290  1.00  0.00           O  
ATOM   2491  N   CYS A 193      40.290  49.140  39.910  1.00  0.00           N  
ATOM   2492  H   CYS A 193      41.090  49.620  39.520  1.00  0.00           H  
ATOM   2493  CA  CYS A 193      40.200  47.780  39.360  1.00  0.00           C  
ATOM   2494  HA  CYS A 193      39.670  47.100  40.030  1.00  0.00           H  
ATOM   2495  CB  CYS A 193      39.420  47.800  38.080  1.00  0.00           C  
ATOM   2496  HB3 CYS A 193      40.010  48.290  37.320  1.00  0.00           H  
ATOM   2497  HB2 CYS A 193      38.530  48.380  38.310  1.00  0.00           H  
ATOM   2498  SG  CYS A 193      38.790  46.280  37.330  1.00  0.00           S  
ATOM   2499  C   CYS A 193      41.710  47.270  39.200  1.00  0.00           C  
ATOM   2500  O   CYS A 193      42.650  48.010  39.440  1.00  0.00           O  
ATOM   2501  N   GLN A 194      41.860  45.980  38.780  1.00  0.00           N  
ATOM   2502  H   GLN A 194      41.040  45.560  38.360  1.00  0.00           H  
ATOM   2503  CA  GLN A 194      43.150  45.320  38.670  1.00  0.00           C  
ATOM   2504  HA  GLN A 194      43.550  45.130  39.660  1.00  0.00           H  
ATOM   2505  CB  GLN A 194      42.970  43.880  38.090  1.00  0.00           C  
ATOM   2506  HB3 GLN A 194      43.960  43.660  37.720  1.00  0.00           H  
ATOM   2507  HB2 GLN A 194      42.230  43.860  37.290  1.00  0.00           H  
ATOM   2508  CG  GLN A 194      42.590  42.940  39.240  1.00  0.00           C  
ATOM   2509  HG3 GLN A 194      43.180  43.140  40.120  1.00  0.00           H  
ATOM   2510  HG2 GLN A 194      42.900  41.920  39.060  1.00  0.00           H  
ATOM   2511  CD  GLN A 194      41.100  42.920  39.550  1.00  0.00           C  
ATOM   2512  OE1 GLN A 194      40.270  42.780  38.610  1.00  0.00           O  
ATOM   2513  NE2 GLN A 194      40.600  43.130  40.750  1.00  0.00           N  
ATOM   2514 HE21 GLN A 194      41.200  43.150  41.570  1.00  0.00           H  
ATOM   2515 HE22 GLN A 194      39.610  43.050  40.880  1.00  0.00           H  
ATOM   2516  C   GLN A 194      44.230  46.150  37.890  1.00  0.00           C  
ATOM   2517  O   GLN A 194      43.980  46.580  36.790  1.00  0.00           O  
ATOM   2518  N   GLY A 195      45.340  46.460  38.520  1.00  0.00           N  
ATOM   2519  H   GLY A 195      45.420  46.070  39.440  1.00  0.00           H  
ATOM   2520  CA  GLY A 195      46.410  47.380  38.050  1.00  0.00           C  
ATOM   2521  HA3 GLY A 195      46.270  47.490  36.980  1.00  0.00           H  
ATOM   2522  HA2 GLY A 195      47.390  46.890  38.170  1.00  0.00           H  
ATOM   2523  C   GLY A 195      46.620  48.690  38.880  1.00  0.00           C  
ATOM   2524  O   GLY A 195      47.750  49.090  39.030  1.00  0.00           O  
ATOM   2525  N   ASP A 196      45.580  49.290  39.440  1.00  0.00           N  
ATOM   2526  H   ASP A 196      44.650  48.900  39.320  1.00  0.00           H  
ATOM   2527  CA  ASP A 196      45.550  50.600  40.180  1.00  0.00           C  
ATOM   2528  HA  ASP A 196      46.060  51.270  39.500  1.00  0.00           H  
ATOM   2529  CB  ASP A 196      44.090  51.100  40.340  1.00  0.00           C  
ATOM   2530  HB3 ASP A 196      44.180  52.000  40.960  1.00  0.00           H  
ATOM   2531  HB2 ASP A 196      43.600  50.330  40.930  1.00  0.00           H  
ATOM   2532  CG  ASP A 196      43.310  51.340  39.090  1.00  0.00           C  
ATOM   2533  OD1 ASP A 196      43.830  51.900  38.130  1.00  0.00           O  
ATOM   2534  OD2 ASP A 196      42.120  51.070  38.930  1.00  0.00           O  
ATOM   2535  C   ASP A 196      46.320  50.510  41.510  1.00  0.00           C  
ATOM   2536  O   ASP A 196      46.650  51.540  42.150  1.00  0.00           O  
ATOM   2537  N   SER A 197      46.680  49.300  41.950  1.00  0.00           N  
ATOM   2538  H   SER A 197      46.450  48.530  41.340  1.00  0.00           H  
ATOM   2539  CA  SER A 197      47.200  49.010  43.340  1.00  0.00           C  
ATOM   2540  HA  SER A 197      46.600  49.540  44.080  1.00  0.00           H  
ATOM   2541  CB  SER A 197      47.150  47.570  43.720  1.00  0.00           C  
ATOM   2542  HB3 SER A 197      47.730  46.900  43.080  1.00  0.00           H  
ATOM   2543  HB2 SER A 197      46.120  47.270  43.490  1.00  0.00           H  
ATOM   2544  OG  SER A 197      47.250  47.420  45.120  1.00  0.00           O  
ATOM   2545  HG  SER A 197      46.930  46.530  45.270  1.00  0.00           H  
ATOM   2546  C   SER A 197      48.570  49.580  43.570  1.00  0.00           C  
ATOM   2547  O   SER A 197      49.490  49.560  42.800  1.00  0.00           O  
ATOM   2548  N   GLY A 198      48.680  50.100  44.780  1.00  0.00           N  
ATOM   2549  H   GLY A 198      47.870  50.110  45.380  1.00  0.00           H  
ATOM   2550  CA  GLY A 198      49.790  50.910  45.180  1.00  0.00           C  
ATOM   2551  HA3 GLY A 198      50.700  50.380  44.870  1.00  0.00           H  
ATOM   2552  HA2 GLY A 198      49.930  50.960  46.250  1.00  0.00           H  
ATOM   2553  C   GLY A 198      49.640  52.450  44.760  1.00  0.00           C  
ATOM   2554  O   GLY A 198      50.360  53.290  45.280  1.00  0.00           O  
ATOM   2555  N   GLY A 199      48.690  52.760  43.910  1.00  0.00           N  
ATOM   2556  H   GLY A 199      48.120  51.980  43.600  1.00  0.00           H  
ATOM   2557  CA  GLY A 199      48.230  54.090  43.590  1.00  0.00           C  
ATOM   2558  HA3 GLY A 199      47.420  54.040  42.860  1.00  0.00           H  
ATOM   2559  HA2 GLY A 199      49.010  54.680  43.110  1.00  0.00           H  
ATOM   2560  C   GLY A 199      47.670  54.890  44.730  1.00  0.00           C  
ATOM   2561  O   GLY A 199      47.310  54.320  45.810  1.00  0.00           O  
ATOM   2562  N   PRO A 200      47.640  56.220  44.570  1.00  0.00           N  
ATOM   2563  CD  PRO A 200      48.160  57.000  43.450  1.00  0.00           C  
ATOM   2564  HD3 PRO A 200      47.400  57.010  42.670  1.00  0.00           H  
ATOM   2565  HD2 PRO A 200      49.110  56.670  43.040  1.00  0.00           H  
ATOM   2566  CG  PRO A 200      48.490  58.440  43.940  1.00  0.00           C  
ATOM   2567  HG3 PRO A 200      47.770  59.140  43.510  1.00  0.00           H  
ATOM   2568  HG2 PRO A 200      49.430  58.870  43.620  1.00  0.00           H  
ATOM   2569  CB  PRO A 200      48.280  58.340  45.450  1.00  0.00           C  
ATOM   2570  HB3 PRO A 200      47.920  59.260  45.920  1.00  0.00           H  
ATOM   2571  HB2 PRO A 200      49.210  58.090  45.960  1.00  0.00           H  
ATOM   2572  CA  PRO A 200      47.360  57.150  45.730  1.00  0.00           C  
ATOM   2573  HA  PRO A 200      47.670  56.670  46.670  1.00  0.00           H  
ATOM   2574  C   PRO A 200      45.870  57.620  45.850  1.00  0.00           C  
ATOM   2575  O   PRO A 200      45.180  57.750  44.840  1.00  0.00           O  
ATOM   2576  N   VAL A 201      45.500  58.070  47.080  1.00  0.00           N  
ATOM   2577  H   VAL A 201      46.180  57.900  47.810  1.00  0.00           H  
ATOM   2578  CA  VAL A 201      44.200  58.650  47.370  1.00  0.00           C  
ATOM   2579  HA  VAL A 201      43.760  58.890  46.400  1.00  0.00           H  
ATOM   2580  CB  VAL A 201      43.370  57.690  48.230  1.00  0.00           C  
ATOM   2581  HB  VAL A 201      43.920  57.430  49.130  1.00  0.00           H  
ATOM   2582  CG1 VAL A 201      42.080  58.380  48.590  1.00  0.00           C  
ATOM   2583 HG11 VAL A 201      41.310  57.720  48.980  1.00  0.00           H  
ATOM   2584 HG12 VAL A 201      42.230  59.120  49.370  1.00  0.00           H  
ATOM   2585 HG13 VAL A 201      41.560  58.820  47.730  1.00  0.00           H  
ATOM   2586  CG2 VAL A 201      43.170  56.260  47.660  1.00  0.00           C  
ATOM   2587 HG21 VAL A 201      42.520  55.780  48.400  1.00  0.00           H  
ATOM   2588 HG22 VAL A 201      42.730  56.290  46.660  1.00  0.00           H  
ATOM   2589 HG23 VAL A 201      44.110  55.700  47.580  1.00  0.00           H  
ATOM   2590  C   VAL A 201      44.430  59.920  48.120  1.00  0.00           C  
ATOM   2591  O   VAL A 201      44.810  60.020  49.300  1.00  0.00           O  
ATOM   2592  N   VAL A 202      44.260  61.040  47.410  1.00  0.00           N  
ATOM   2593  H   VAL A 202      43.980  60.930  46.450  1.00  0.00           H  
ATOM   2594  CA  VAL A 202      44.560  62.390  47.770  1.00  0.00           C  
ATOM   2595  HA  VAL A 202      44.980  62.390  48.780  1.00  0.00           H  
ATOM   2596  CB  VAL A 202      45.710  63.020  46.870  1.00  0.00           C  
ATOM   2597  HB  VAL A 202      45.390  62.940  45.820  1.00  0.00           H  
ATOM   2598  CG1 VAL A 202      46.100  64.420  47.260  1.00  0.00           C  
ATOM   2599 HG11 VAL A 202      46.810  64.710  46.490  1.00  0.00           H  
ATOM   2600 HG12 VAL A 202      45.240  65.090  47.190  1.00  0.00           H  
ATOM   2601 HG13 VAL A 202      46.450  64.390  48.280  1.00  0.00           H  
ATOM   2602  CG2 VAL A 202      46.880  62.020  46.840  1.00  0.00           C  
ATOM   2603 HG21 VAL A 202      47.760  62.410  46.330  1.00  0.00           H  
ATOM   2604 HG22 VAL A 202      47.200  61.660  47.810  1.00  0.00           H  
ATOM   2605 HG23 VAL A 202      46.670  61.210  46.140  1.00  0.00           H  
ATOM   2606  C   VAL A 202      43.300  63.290  47.930  1.00  0.00           C  
ATOM   2607  O   VAL A 202      42.480  63.250  47.010  1.00  0.00           O  
ATOM   2608  N   CYS A 203      43.210  64.040  49.070  1.00  0.00           N  
ATOM   2609  H   CYS A 203      44.030  64.110  49.660  1.00  0.00           H  
ATOM   2610  CA  CYS A 203      42.020  64.810  49.540  1.00  0.00           C  
ATOM   2611  HA  CYS A 203      41.380  65.040  48.690  1.00  0.00           H  
ATOM   2612  CB  CYS A 203      41.240  63.960  50.590  1.00  0.00           C  
ATOM   2613  HB3 CYS A 203      40.260  64.380  50.840  1.00  0.00           H  
ATOM   2614  HB2 CYS A 203      41.760  64.020  51.550  1.00  0.00           H  
ATOM   2615  SG  CYS A 203      41.150  62.150  50.350  1.00  0.00           S  
ATOM   2616  C   CYS A 203      42.410  66.100  50.240  1.00  0.00           C  
ATOM   2617  O   CYS A 203      43.350  66.020  51.050  1.00  0.00           O  
ATOM   2618  N   SER A 204      41.720  67.190  50.040  1.00  0.00           N  
ATOM   2619  H   SER A 204      40.960  67.140  49.380  1.00  0.00           H  
ATOM   2620  CA  SER A 204      42.120  68.540  50.510  1.00  0.00           C  
ATOM   2621  HA  SER A 204      41.650  69.330  49.930  1.00  0.00           H  
ATOM   2622  CB  SER A 204      41.700  68.760  52.010  1.00  0.00           C  
ATOM   2623  HB3 SER A 204      41.740  69.840  52.120  1.00  0.00           H  
ATOM   2624  HB2 SER A 204      42.460  68.290  52.640  1.00  0.00           H  
ATOM   2625  OG  SER A 204      40.460  68.300  52.220  1.00  0.00           O  
ATOM   2626  HG  SER A 204      39.990  69.040  51.840  1.00  0.00           H  
ATOM   2627  C   SER A 204      43.670  68.800  50.490  1.00  0.00           C  
ATOM   2628  O   SER A 204      44.270  69.490  51.290  1.00  0.00           O  
ATOM   2629  N   GLY A 205      44.300  68.280  49.390  1.00  0.00           N  
ATOM   2630  H   GLY A 205      43.820  67.700  48.730  1.00  0.00           H  
ATOM   2631  CA  GLY A 205      45.790  68.450  49.150  1.00  0.00           C  
ATOM   2632  HA3 GLY A 205      45.990  69.520  49.300  1.00  0.00           H  
ATOM   2633  HA2 GLY A 205      45.940  68.220  48.100  1.00  0.00           H  
ATOM   2634  C   GLY A 205      46.730  67.540  50.060  1.00  0.00           C  
ATOM   2635  O   GLY A 205      47.920  67.820  50.030  1.00  0.00           O  
ATOM   2636  N   LYS A 206      46.170  66.540  50.880  1.00  0.00           N  
ATOM   2637  H   LYS A 206      45.190  66.300  50.780  1.00  0.00           H  
ATOM   2638  CA  LYS A 206      46.920  65.630  51.720  1.00  0.00           C  
ATOM   2639  HA  LYS A 206      47.980  65.860  51.600  1.00  0.00           H  
ATOM   2640  CB  LYS A 206      46.540  65.720  53.200  1.00  0.00           C  
ATOM   2641  HB3 LYS A 206      47.240  65.050  53.720  1.00  0.00           H  
ATOM   2642  HB2 LYS A 206      45.500  65.400  53.260  1.00  0.00           H  
ATOM   2643  CG  LYS A 206      46.590  67.150  53.750  1.00  0.00           C  
ATOM   2644  HG3 LYS A 206      46.200  66.950  54.760  1.00  0.00           H  
ATOM   2645  HG2 LYS A 206      45.910  67.860  53.270  1.00  0.00           H  
ATOM   2646  CD  LYS A 206      47.960  67.860  53.650  1.00  0.00           C  
ATOM   2647  HD3 LYS A 206      48.080  68.150  52.610  1.00  0.00           H  
ATOM   2648  HD2 LYS A 206      48.780  67.180  53.870  1.00  0.00           H  
ATOM   2649  CE  LYS A 206      47.960  69.100  54.520  1.00  0.00           C  
ATOM   2650  HE3 LYS A 206      48.010  68.750  55.550  1.00  0.00           H  
ATOM   2651  HE2 LYS A 206      47.020  69.660  54.460  1.00  0.00           H  
ATOM   2652  NZ  LYS A 206      49.120  70.010  54.230  1.00  0.00           N  
ATOM   2653  HZ1 LYS A 206      49.160  70.350  53.270  1.00  0.00           H  
ATOM   2654  HZ2 LYS A 206      49.070  70.800  54.860  1.00  0.00           H  
ATOM   2655  HZ3 LYS A 206      49.970  69.500  54.390  1.00  0.00           H  
ATOM   2656  C   LYS A 206      46.800  64.170  51.230  1.00  0.00           C  
ATOM   2657  O   LYS A 206      45.710  63.750  50.800  1.00  0.00           O  
ATOM   2658  N   LEU A 207      47.870  63.340  51.190  1.00  0.00           N  
ATOM   2659  H   LEU A 207      48.690  63.810  51.540  1.00  0.00           H  
ATOM   2660  CA  LEU A 207      47.860  61.900  50.970  1.00  0.00           C  
ATOM   2661  HA  LEU A 207      47.280  61.730  50.060  1.00  0.00           H  
ATOM   2662  CB  LEU A 207      49.310  61.360  50.760  1.00  0.00           C  
ATOM   2663  HB3 LEU A 207      49.880  61.610  51.660  1.00  0.00           H  
ATOM   2664  HB2 LEU A 207      49.760  61.870  49.910  1.00  0.00           H  
ATOM   2665  CG  LEU A 207      49.460  59.840  50.530  1.00  0.00           C  
ATOM   2666  HG  LEU A 207      48.920  59.370  51.350  1.00  0.00           H  
ATOM   2667  CD1 LEU A 207      48.760  59.250  49.300  1.00  0.00           C  
ATOM   2668 HD11 LEU A 207      49.380  59.530  48.450  1.00  0.00           H  
ATOM   2669 HD12 LEU A 207      48.720  58.160  49.290  1.00  0.00           H  
ATOM   2670 HD13 LEU A 207      47.730  59.640  49.250  1.00  0.00           H  
ATOM   2671  CD2 LEU A 207      50.920  59.360  50.610  1.00  0.00           C  
ATOM   2672 HD21 LEU A 207      51.360  59.860  49.770  1.00  0.00           H  
ATOM   2673 HD22 LEU A 207      51.480  59.700  51.490  1.00  0.00           H  
ATOM   2674 HD23 LEU A 207      51.030  58.270  50.620  1.00  0.00           H  
ATOM   2675  C   LEU A 207      47.100  61.160  52.090  1.00  0.00           C  
ATOM   2676  O   LEU A 207      47.550  61.260  53.230  1.00  0.00           O  
ATOM   2677  N   GLN A 208      45.980  60.520  51.840  1.00  0.00           N  
ATOM   2678  H   GLN A 208      45.640  60.440  50.890  1.00  0.00           H  
ATOM   2679  CA  GLN A 208      45.130  59.910  52.950  1.00  0.00           C  
ATOM   2680  HA  GLN A 208      45.550  59.950  53.960  1.00  0.00           H  
ATOM   2681  CB  GLN A 208      43.820  60.690  52.950  1.00  0.00           C  
ATOM   2682  HB3 GLN A 208      43.110  60.070  53.510  1.00  0.00           H  
ATOM   2683  HB2 GLN A 208      43.440  60.780  51.940  1.00  0.00           H  
ATOM   2684  CG  GLN A 208      44.010  62.130  53.600  1.00  0.00           C  
ATOM   2685  HG3 GLN A 208      43.120  62.690  53.300  1.00  0.00           H  
ATOM   2686  HG2 GLN A 208      44.960  62.520  53.240  1.00  0.00           H  
ATOM   2687  CD  GLN A 208      44.110  62.250  55.110  1.00  0.00           C  
ATOM   2688  OE1 GLN A 208      44.380  61.260  55.790  1.00  0.00           O  
ATOM   2689  NE2 GLN A 208      43.650  63.320  55.760  1.00  0.00           N  
ATOM   2690 HE21 GLN A 208      43.310  64.060  55.170  1.00  0.00           H  
ATOM   2691 HE22 GLN A 208      43.640  63.290  56.770  1.00  0.00           H  
ATOM   2692  C   GLN A 208      44.860  58.360  52.720  1.00  0.00           C  
ATOM   2693  O   GLN A 208      44.480  57.630  53.660  1.00  0.00           O  
ATOM   2694  N   GLY A 209      45.170  57.830  51.540  1.00  0.00           N  
ATOM   2695  H   GLY A 209      45.610  58.350  50.790  1.00  0.00           H  
ATOM   2696  CA  GLY A 209      45.130  56.350  51.340  1.00  0.00           C  
ATOM   2697  HA3 GLY A 209      44.120  56.000  51.180  1.00  0.00           H  
ATOM   2698  HA2 GLY A 209      45.630  55.900  52.220  1.00  0.00           H  
ATOM   2699  C   GLY A 209      45.860  55.850  50.140  1.00  0.00           C  
ATOM   2700  O   GLY A 209      46.570  56.590  49.450  1.00  0.00           O  
ATOM   2701  N   ILE A 210      45.770  54.510  49.990  1.00  0.00           N  
ATOM   2702  H   ILE A 210      45.150  53.940  50.550  1.00  0.00           H  
ATOM   2703  CA  ILE A 210      46.560  53.700  49.060  1.00  0.00           C  
ATOM   2704  HA  ILE A 210      46.980  54.380  48.320  1.00  0.00           H  
ATOM   2705  CB  ILE A 210      47.760  53.050  49.790  1.00  0.00           C  
ATOM   2706  HB  ILE A 210      47.400  52.340  50.530  1.00  0.00           H  
ATOM   2707  CG2 ILE A 210      48.680  52.270  48.880  1.00  0.00           C  
ATOM   2708 HG21 ILE A 210      49.400  51.640  49.380  1.00  0.00           H  
ATOM   2709 HG22 ILE A 210      48.090  51.650  48.200  1.00  0.00           H  
ATOM   2710 HG23 ILE A 210      49.270  52.960  48.280  1.00  0.00           H  
ATOM   2711  CG1 ILE A 210      48.600  54.110  50.560  1.00  0.00           C  
ATOM   2712 HG13 ILE A 210      48.030  54.660  51.310  1.00  0.00           H  
ATOM   2713 HG12 ILE A 210      48.930  54.920  49.910  1.00  0.00           H  
ATOM   2714  CD1 ILE A 210      49.830  53.640  51.320  1.00  0.00           C  
ATOM   2715 HD11 ILE A 210      49.570  52.750  51.900  1.00  0.00           H  
ATOM   2716 HD12 ILE A 210      50.600  53.340  50.620  1.00  0.00           H  
ATOM   2717 HD13 ILE A 210      50.170  54.550  51.820  1.00  0.00           H  
ATOM   2718  C   ILE A 210      45.530  52.700  48.420  1.00  0.00           C  
ATOM   2719  O   ILE A 210      44.810  51.980  49.120  1.00  0.00           O  
ATOM   2720  N   VAL A 211      45.350  52.670  47.120  1.00  0.00           N  
ATOM   2721  H   VAL A 211      45.890  53.330  46.590  1.00  0.00           H  
ATOM   2722  CA  VAL A 211      44.520  51.710  46.350  1.00  0.00           C  
ATOM   2723  HA  VAL A 211      43.470  51.910  46.580  1.00  0.00           H  
ATOM   2724  CB  VAL A 211      44.600  51.770  44.810  1.00  0.00           C  
ATOM   2725  HB  VAL A 211      45.620  51.460  44.550  1.00  0.00           H  
ATOM   2726  CG1 VAL A 211      43.560  50.910  44.110  1.00  0.00           C  
ATOM   2727 HG11 VAL A 211      42.530  51.230  44.300  1.00  0.00           H  
ATOM   2728 HG12 VAL A 211      43.700  50.920  43.020  1.00  0.00           H  
ATOM   2729 HG13 VAL A 211      43.620  49.840  44.290  1.00  0.00           H  
ATOM   2730  CG2 VAL A 211      44.280  53.160  44.200  1.00  0.00           C  
ATOM   2731 HG21 VAL A 211      44.880  53.880  44.760  1.00  0.00           H  
ATOM   2732 HG22 VAL A 211      44.810  53.310  43.260  1.00  0.00           H  
ATOM   2733 HG23 VAL A 211      43.210  53.380  44.170  1.00  0.00           H  
ATOM   2734  C   VAL A 211      44.860  50.270  46.760  1.00  0.00           C  
ATOM   2735  O   VAL A 211      46.080  49.910  46.800  1.00  0.00           O  
ATOM   2736  N   SER A 212      43.860  49.430  47.020  1.00  0.00           N  
ATOM   2737  H   SER A 212      42.910  49.760  46.910  1.00  0.00           H  
ATOM   2738  CA  SER A 212      43.990  48.090  47.500  1.00  0.00           C  
ATOM   2739  HA  SER A 212      44.960  47.710  47.180  1.00  0.00           H  
ATOM   2740  CB  SER A 212      44.090  48.120  49.080  1.00  0.00           C  
ATOM   2741  HB3 SER A 212      43.080  48.310  49.480  1.00  0.00           H  
ATOM   2742  HB2 SER A 212      44.760  48.920  49.380  1.00  0.00           H  
ATOM   2743  OG  SER A 212      44.510  46.950  49.660  1.00  0.00           O  
ATOM   2744  HG  SER A 212      44.480  46.950  50.620  1.00  0.00           H  
ATOM   2745  C   SER A 212      43.010  47.000  47.120  1.00  0.00           C  
ATOM   2746  O   SER A 212      43.370  46.080  46.440  1.00  0.00           O  
ATOM   2747  N   TRP A 213      41.720  47.030  47.550  1.00  0.00           N  
ATOM   2748  H   TRP A 213      41.440  47.930  47.900  1.00  0.00           H  
ATOM   2749  CA  TRP A 213      40.760  45.960  47.320  1.00  0.00           C  
ATOM   2750  HA  TRP A 213      41.080  45.510  46.380  1.00  0.00           H  
ATOM   2751  CB  TRP A 213      40.900  44.900  48.460  1.00  0.00           C  
ATOM   2752  HB3 TRP A 213      41.970  44.710  48.560  1.00  0.00           H  
ATOM   2753  HB2 TRP A 213      40.430  43.970  48.130  1.00  0.00           H  
ATOM   2754  CG  TRP A 213      40.390  45.330  49.840  1.00  0.00           C  
ATOM   2755  CD1 TRP A 213      41.110  45.820  50.810  1.00  0.00           C  
ATOM   2756  HD1 TRP A 213      42.130  46.180  50.780  1.00  0.00           H  
ATOM   2757  NE1 TRP A 213      40.370  45.820  52.020  1.00  0.00           N  
ATOM   2758  HE1 TRP A 213      40.780  45.790  52.950  1.00  0.00           H  
ATOM   2759  CE2 TRP A 213      39.070  45.390  51.820  1.00  0.00           C  
ATOM   2760  CZ2 TRP A 213      37.980  45.230  52.700  1.00  0.00           C  
ATOM   2761  HZ2 TRP A 213      38.070  45.480  53.740  1.00  0.00           H  
ATOM   2762  CH2 TRP A 213      36.760  44.740  52.190  1.00  0.00           C  
ATOM   2763  HH2 TRP A 213      35.930  44.690  52.880  1.00  0.00           H  
ATOM   2764  CZ3 TRP A 213      36.700  44.350  50.840  1.00  0.00           C  
ATOM   2765  HZ3 TRP A 213      35.740  44.020  50.480  1.00  0.00           H  
ATOM   2766  CE3 TRP A 213      37.770  44.600  49.960  1.00  0.00           C  
ATOM   2767  HE3 TRP A 213      37.620  44.420  48.910  1.00  0.00           H  
ATOM   2768  CD2 TRP A 213      39.020  45.080  50.400  1.00  0.00           C  
ATOM   2769  C   TRP A 213      39.320  46.390  47.130  1.00  0.00           C  
ATOM   2770  O   TRP A 213      38.910  47.470  47.450  1.00  0.00           O  
ATOM   2771  N   GLY A 214      38.520  45.540  46.490  1.00  0.00           N  
ATOM   2772  H   GLY A 214      39.060  44.770  46.120  1.00  0.00           H  
ATOM   2773  CA  GLY A 214      37.030  45.760  46.230  1.00  0.00           C  
ATOM   2774  HA3 GLY A 214      37.070  46.330  45.290  1.00  0.00           H  
ATOM   2775  HA2 GLY A 214      36.600  46.380  47.010  1.00  0.00           H  
ATOM   2776  C   GLY A 214      36.320  44.440  46.100  1.00  0.00           C  
ATOM   2777  O   GLY A 214      36.770  43.440  46.710  1.00  0.00           O  
ATOM   2778  N   SER A 215      35.230  44.410  45.330  1.00  0.00           N  
ATOM   2779  H   SER A 215      34.820  45.280  45.000  1.00  0.00           H  
ATOM   2780  CA  SER A 215      34.500  43.170  45.100  1.00  0.00           C  
ATOM   2781  HA  SER A 215      35.170  42.370  45.410  1.00  0.00           H  
ATOM   2782  CB  SER A 215      33.240  43.040  45.990  1.00  0.00           C  
ATOM   2783  HB3 SER A 215      32.750  42.070  45.850  1.00  0.00           H  
ATOM   2784  HB2 SER A 215      32.580  43.890  45.830  1.00  0.00           H  
ATOM   2785  OG  SER A 215      33.520  43.160  47.340  1.00  0.00           O  
ATOM   2786  HG  SER A 215      33.360  44.080  47.550  1.00  0.00           H  
ATOM   2787  C   SER A 215      34.120  42.880  43.650  1.00  0.00           C  
ATOM   2788  O   SER A 215      32.910  42.760  43.340  1.00  0.00           O  
ATOM   2789  N   GLY A 216      35.100  42.770  42.770  1.00  0.00           N  
ATOM   2790  H   GLY A 216      36.020  42.940  43.140  1.00  0.00           H  
ATOM   2791  CA  GLY A 216      34.870  42.930  41.360  1.00  0.00           C  
ATOM   2792  HA3 GLY A 216      33.930  42.480  41.060  1.00  0.00           H  
ATOM   2793  HA2 GLY A 216      35.720  42.410  40.910  1.00  0.00           H  
ATOM   2794  C   GLY A 216      34.810  44.410  40.990  1.00  0.00           C  
ATOM   2795  O   GLY A 216      34.790  45.270  41.880  1.00  0.00           O  
ATOM   2796  N   CYS A 217      34.680  44.780  39.710  1.00  0.00           N  
ATOM   2797  H   CYS A 217      34.740  44.120  38.940  1.00  0.00           H  
ATOM   2798  CA  CYS A 217      34.930  46.150  39.380  1.00  0.00           C  
ATOM   2799  HA  CYS A 217      35.310  46.660  40.260  1.00  0.00           H  
ATOM   2800  CB  CYS A 217      35.930  46.180  38.290  1.00  0.00           C  
ATOM   2801  HB3 CYS A 217      36.020  47.240  38.030  1.00  0.00           H  
ATOM   2802  HB2 CYS A 217      35.540  45.630  37.430  1.00  0.00           H  
ATOM   2803  SG  CYS A 217      37.510  45.530  38.740  1.00  0.00           S  
ATOM   2804  C   CYS A 217      33.720  46.990  38.900  1.00  0.00           C  
ATOM   2805  O   CYS A 217      32.970  46.540  38.040  1.00  0.00           O  
ATOM   2806  N   ALA A 218      33.620  48.170  39.500  1.00  0.00           N  
ATOM   2807  H   ALA A 218      34.250  48.370  40.270  1.00  0.00           H  
ATOM   2808  CA  ALA A 218      32.460  49.080  39.290  1.00  0.00           C  
ATOM   2809  HA  ALA A 218      32.470  49.840  40.080  1.00  0.00           H  
ATOM   2810  CB  ALA A 218      32.690  49.950  37.980  1.00  0.00           C  
ATOM   2811  HB1 ALA A 218      32.820  49.230  37.180  1.00  0.00           H  
ATOM   2812  HB2 ALA A 218      31.810  50.580  37.790  1.00  0.00           H  
ATOM   2813  HB3 ALA A 218      33.590  50.550  38.030  1.00  0.00           H  
ATOM   2814  C   ALA A 218      31.060  48.450  39.390  1.00  0.00           C  
ATOM   2815  O   ALA A 218      30.170  48.820  38.700  1.00  0.00           O  
ATOM   2816  N   GLN A 219      30.930  47.470  40.310  1.00  0.00           N  
ATOM   2817  H   GLN A 219      31.650  47.210  40.970  1.00  0.00           H  
ATOM   2818  CA  GLN A 219      29.680  46.730  40.500  1.00  0.00           C  
ATOM   2819  HA  GLN A 219      29.200  46.610  39.530  1.00  0.00           H  
ATOM   2820  CB  GLN A 219      30.040  45.440  41.220  1.00  0.00           C  
ATOM   2821  HB3 GLN A 219      29.160  44.790  41.220  1.00  0.00           H  
ATOM   2822  HB2 GLN A 219      30.400  45.690  42.220  1.00  0.00           H  
ATOM   2823  CG  GLN A 219      31.090  44.640  40.400  1.00  0.00           C  
ATOM   2824  HG3 GLN A 219      31.300  43.790  41.040  1.00  0.00           H  
ATOM   2825  HG2 GLN A 219      32.020  45.200  40.350  1.00  0.00           H  
ATOM   2826  CD  GLN A 219      30.550  44.130  39.020  1.00  0.00           C  
ATOM   2827  OE1 GLN A 219      29.530  43.460  38.920  1.00  0.00           O  
ATOM   2828  NE2 GLN A 219      31.100  44.570  37.890  1.00  0.00           N  
ATOM   2829 HE21 GLN A 219      31.840  45.270  37.860  1.00  0.00           H  
ATOM   2830 HE22 GLN A 219      30.850  44.180  37.000  1.00  0.00           H  
ATOM   2831  C   GLN A 219      28.640  47.520  41.330  1.00  0.00           C  
ATOM   2832  O   GLN A 219      28.890  48.560  41.840  1.00  0.00           O  
ATOM   2833  N   LYS A 220      27.420  47.010  41.480  1.00  0.00           N  
ATOM   2834  H   LYS A 220      27.200  46.090  41.150  1.00  0.00           H  
ATOM   2835  CA  LYS A 220      26.420  47.580  42.400  1.00  0.00           C  
ATOM   2836  HA  LYS A 220      26.350  48.670  42.290  1.00  0.00           H  
ATOM   2837  CB  LYS A 220      25.070  47.000  42.020  1.00  0.00           C  
ATOM   2838  HB3 LYS A 220      24.320  47.490  42.650  1.00  0.00           H  
ATOM   2839  HB2 LYS A 220      25.090  45.920  42.190  1.00  0.00           H  
ATOM   2840  CG  LYS A 220      24.570  47.250  40.620  1.00  0.00           C  
ATOM   2841  HG3 LYS A 220      25.120  46.640  39.890  1.00  0.00           H  
ATOM   2842  HG2 LYS A 220      24.740  48.290  40.330  1.00  0.00           H  
ATOM   2843  CD  LYS A 220      23.050  47.060  40.520  1.00  0.00           C  
ATOM   2844  HD3 LYS A 220      22.540  47.790  41.130  1.00  0.00           H  
ATOM   2845  HD2 LYS A 220      22.700  46.070  40.810  1.00  0.00           H  
ATOM   2846  CE  LYS A 220      22.580  47.100  39.050  1.00  0.00           C  
ATOM   2847  HE3 LYS A 220      21.500  46.920  38.980  1.00  0.00           H  
ATOM   2848  HE2 LYS A 220      23.070  46.300  38.470  1.00  0.00           H  
ATOM   2849  NZ  LYS A 220      22.890  48.360  38.380  1.00  0.00           N  
ATOM   2850  HZ1 LYS A 220      22.640  49.120  39.000  1.00  0.00           H  
ATOM   2851  HZ2 LYS A 220      23.890  48.460  38.250  1.00  0.00           H  
ATOM   2852  HZ3 LYS A 220      22.470  48.450  37.470  1.00  0.00           H  
ATOM   2853  C   LYS A 220      26.650  47.370  43.880  1.00  0.00           C  
ATOM   2854  O   LYS A 220      26.910  46.230  44.300  1.00  0.00           O  
ATOM   2855  N   ASN A 221      26.310  48.370  44.640  1.00  0.00           N  
ATOM   2856  H   ASN A 221      26.170  49.260  44.180  1.00  0.00           H  
ATOM   2857  CA  ASN A 221      26.380  48.380  46.100  1.00  0.00           C  
ATOM   2858  HA  ASN A 221      26.370  49.440  46.340  1.00  0.00           H  
ATOM   2859  CB  ASN A 221      25.070  47.830  46.690  1.00  0.00           C  
ATOM   2860  HB3 ASN A 221      25.060  47.960  47.770  1.00  0.00           H  
ATOM   2861  HB2 ASN A 221      24.970  46.760  46.510  1.00  0.00           H  
ATOM   2862  CG  ASN A 221      23.830  48.550  46.150  1.00  0.00           C  
ATOM   2863  OD1 ASN A 221      23.360  48.400  45.000  1.00  0.00           O  
ATOM   2864  ND2 ASN A 221      23.290  49.430  46.900  1.00  0.00           N  
ATOM   2865 HD21 ASN A 221      23.590  49.550  47.850  1.00  0.00           H  
ATOM   2866 HD22 ASN A 221      22.510  49.980  46.570  1.00  0.00           H  
ATOM   2867  C   ASN A 221      27.660  47.820  46.730  1.00  0.00           C  
ATOM   2868  O   ASN A 221      27.640  47.560  47.910  1.00  0.00           O  
ATOM   2869  N   LYS A 222      28.730  47.830  45.950  1.00  0.00           N  
ATOM   2870  H   LYS A 222      28.600  48.310  45.070  1.00  0.00           H  
ATOM   2871  CA  LYS A 222      30.080  47.260  46.280  1.00  0.00           C  
ATOM   2872  HA  LYS A 222      29.990  46.680  47.200  1.00  0.00           H  
ATOM   2873  CB  LYS A 222      30.430  46.190  45.230  1.00  0.00           C  
ATOM   2874  HB3 LYS A 222      31.500  45.940  45.180  1.00  0.00           H  
ATOM   2875  HB2 LYS A 222      30.010  46.550  44.290  1.00  0.00           H  
ATOM   2876  CG  LYS A 222      29.630  44.900  45.600  1.00  0.00           C  
ATOM   2877  HG3 LYS A 222      28.610  45.160  45.880  1.00  0.00           H  
ATOM   2878  HG2 LYS A 222      30.160  44.560  46.490  1.00  0.00           H  
ATOM   2879  CD  LYS A 222      29.580  43.830  44.470  1.00  0.00           C  
ATOM   2880  HD3 LYS A 222      30.490  43.760  43.860  1.00  0.00           H  
ATOM   2881  HD2 LYS A 222      28.860  44.160  43.720  1.00  0.00           H  
ATOM   2882  CE  LYS A 222      29.320  42.410  44.950  1.00  0.00           C  
ATOM   2883  HE3 LYS A 222      29.990  42.000  45.690  1.00  0.00           H  
ATOM   2884  HE2 LYS A 222      29.410  41.780  44.070  1.00  0.00           H  
ATOM   2885  NZ  LYS A 222      27.920  42.360  45.490  1.00  0.00           N  
ATOM   2886  HZ1 LYS A 222      27.780  43.000  46.260  1.00  0.00           H  
ATOM   2887  HZ2 LYS A 222      27.200  42.610  44.840  1.00  0.00           H  
ATOM   2888  HZ3 LYS A 222      27.680  41.440  45.810  1.00  0.00           H  
ATOM   2889  C   LYS A 222      31.260  48.270  46.260  1.00  0.00           C  
ATOM   2890  O   LYS A 222      32.030  48.450  45.330  1.00  0.00           O  
ATOM   2891  N   PRO A 223      31.300  49.110  47.350  1.00  0.00           N  
ATOM   2892  CD  PRO A 223      30.570  49.030  48.610  1.00  0.00           C  
ATOM   2893  HD3 PRO A 223      30.690  48.070  49.110  1.00  0.00           H  
ATOM   2894  HD2 PRO A 223      29.520  49.270  48.510  1.00  0.00           H  
ATOM   2895  CG  PRO A 223      31.230  49.990  49.540  1.00  0.00           C  
ATOM   2896  HG3 PRO A 223      32.010  49.570  50.190  1.00  0.00           H  
ATOM   2897  HG2 PRO A 223      30.410  50.410  50.130  1.00  0.00           H  
ATOM   2898  CB  PRO A 223      31.890  50.980  48.620  1.00  0.00           C  
ATOM   2899  HB3 PRO A 223      32.770  51.420  49.080  1.00  0.00           H  
ATOM   2900  HB2 PRO A 223      31.250  51.760  48.190  1.00  0.00           H  
ATOM   2901  CA  PRO A 223      32.330  50.160  47.490  1.00  0.00           C  
ATOM   2902  HA  PRO A 223      32.170  50.860  46.670  1.00  0.00           H  
ATOM   2903  C   PRO A 223      33.820  49.760  47.600  1.00  0.00           C  
ATOM   2904  O   PRO A 223      34.170  48.840  48.320  1.00  0.00           O  
ATOM   2905  N   GLY A 224      34.690  50.450  46.840  1.00  0.00           N  
ATOM   2906  H   GLY A 224      34.330  51.310  46.440  1.00  0.00           H  
ATOM   2907  CA  GLY A 224      36.090  50.180  46.800  1.00  0.00           C  
ATOM   2908  HA3 GLY A 224      36.490  50.750  45.970  1.00  0.00           H  
ATOM   2909  HA2 GLY A 224      36.270  49.150  46.490  1.00  0.00           H  
ATOM   2910  C   GLY A 224      36.850  50.560  48.020  1.00  0.00           C  
ATOM   2911  O   GLY A 224      36.490  51.460  48.720  1.00  0.00           O  
ATOM   2912  N   VAL A 225      37.850  49.760  48.420  1.00  0.00           N  
ATOM   2913  H   VAL A 225      38.040  49.010  47.770  1.00  0.00           H  
ATOM   2914  CA  VAL A 225      38.550  49.850  49.760  1.00  0.00           C  
ATOM   2915  HA  VAL A 225      38.080  50.620  50.360  1.00  0.00           H  
ATOM   2916  CB  VAL A 225      38.290  48.620  50.640  1.00  0.00           C  
ATOM   2917  HB  VAL A 225      38.960  47.790  50.390  1.00  0.00           H  
ATOM   2918  CG1 VAL A 225      38.510  48.820  52.130  1.00  0.00           C  
ATOM   2919 HG11 VAL A 225      39.580  48.850  52.340  1.00  0.00           H  
ATOM   2920 HG12 VAL A 225      38.070  49.750  52.520  1.00  0.00           H  
ATOM   2921 HG13 VAL A 225      38.150  47.930  52.640  1.00  0.00           H  
ATOM   2922  CG2 VAL A 225      36.900  47.950  50.510  1.00  0.00           C  
ATOM   2923 HG21 VAL A 225      36.670  47.780  49.460  1.00  0.00           H  
ATOM   2924 HG22 VAL A 225      36.790  47.050  51.130  1.00  0.00           H  
ATOM   2925 HG23 VAL A 225      36.130  48.670  50.750  1.00  0.00           H  
ATOM   2926  C   VAL A 225      40.010  50.160  49.810  1.00  0.00           C  
ATOM   2927  O   VAL A 225      40.760  49.630  49.030  1.00  0.00           O  
ATOM   2928  N   TYR A 226      40.360  51.060  50.710  1.00  0.00           N  
ATOM   2929  H   TYR A 226      39.680  51.170  51.440  1.00  0.00           H  
ATOM   2930  CA  TYR A 226      41.680  51.640  50.790  1.00  0.00           C  
ATOM   2931  HA  TYR A 226      42.300  50.940  50.220  1.00  0.00           H  
ATOM   2932  CB  TYR A 226      41.610  53.050  50.180  1.00  0.00           C  
ATOM   2933  HB3 TYR A 226      42.620  53.450  50.000  1.00  0.00           H  
ATOM   2934  HB2 TYR A 226      41.200  53.710  50.950  1.00  0.00           H  
ATOM   2935  CG  TYR A 226      40.930  53.210  48.830  1.00  0.00           C  
ATOM   2936  CD1 TYR A 226      41.670  53.360  47.730  1.00  0.00           C  
ATOM   2937  HD1 TYR A 226      42.750  53.420  47.840  1.00  0.00           H  
ATOM   2938  CE1 TYR A 226      41.180  53.600  46.440  1.00  0.00           C  
ATOM   2939  HE1 TYR A 226      41.850  53.700  45.590  1.00  0.00           H  
ATOM   2940  CZ  TYR A 226      39.760  53.640  46.260  1.00  0.00           C  
ATOM   2941  OH  TYR A 226      39.190  53.580  44.990  1.00  0.00           O  
ATOM   2942  HH  TYR A 226      38.400  53.040  45.040  1.00  0.00           H  
ATOM   2943  CE2 TYR A 226      38.960  53.430  47.430  1.00  0.00           C  
ATOM   2944  HE2 TYR A 226      37.880  53.420  47.370  1.00  0.00           H  
ATOM   2945  CD2 TYR A 226      39.560  53.240  48.700  1.00  0.00           C  
ATOM   2946  HD2 TYR A 226      38.990  53.150  49.620  1.00  0.00           H  
ATOM   2947  C   TYR A 226      42.310  51.710  52.260  1.00  0.00           C  
ATOM   2948  O   TYR A 226      41.630  51.870  53.300  1.00  0.00           O  
ATOM   2949  N   THR A 227      43.630  51.580  52.270  1.00  0.00           N  
ATOM   2950  H   THR A 227      44.120  51.380  51.420  1.00  0.00           H  
ATOM   2951  CA  THR A 227      44.480  51.710  53.470  1.00  0.00           C  
ATOM   2952  HA  THR A 227      43.890  51.270  54.270  1.00  0.00           H  
ATOM   2953  CB  THR A 227      45.790  50.970  53.160  1.00  0.00           C  
ATOM   2954  HB  THR A 227      46.360  51.530  52.410  1.00  0.00           H  
ATOM   2955  CG2 THR A 227      46.630  51.000  54.430  1.00  0.00           C  
ATOM   2956 HG21 THR A 227      47.570  50.460  54.280  1.00  0.00           H  
ATOM   2957 HG22 THR A 227      46.820  52.040  54.710  1.00  0.00           H  
ATOM   2958 HG23 THR A 227      46.120  50.460  55.220  1.00  0.00           H  
ATOM   2959  OG1 THR A 227      45.560  49.660  52.820  1.00  0.00           O  
ATOM   2960  HG1 THR A 227      46.070  49.560  52.010  1.00  0.00           H  
ATOM   2961  C   THR A 227      44.530  53.120  53.980  1.00  0.00           C  
ATOM   2962  O   THR A 227      44.700  54.040  53.140  1.00  0.00           O  
ATOM   2963  N   LYS A 228      44.350  53.370  55.260  1.00  0.00           N  
ATOM   2964  H   LYS A 228      44.360  52.580  55.900  1.00  0.00           H  
ATOM   2965  CA  LYS A 228      44.180  54.660  55.940  1.00  0.00           C  
ATOM   2966  HA  LYS A 228      43.730  55.320  55.210  1.00  0.00           H  
ATOM   2967  CB  LYS A 228      43.160  54.470  57.130  1.00  0.00           C  
ATOM   2968  HB3 LYS A 228      43.650  53.990  57.980  1.00  0.00           H  
ATOM   2969  HB2 LYS A 228      42.290  53.870  56.850  1.00  0.00           H  
ATOM   2970  CG  LYS A 228      42.630  55.850  57.510  1.00  0.00           C  
ATOM   2971  HG3 LYS A 228      42.210  56.210  56.580  1.00  0.00           H  
ATOM   2972  HG2 LYS A 228      43.410  56.550  57.800  1.00  0.00           H  
ATOM   2973  CD  LYS A 228      41.600  55.720  58.670  1.00  0.00           C  
ATOM   2974  HD3 LYS A 228      42.180  55.400  59.520  1.00  0.00           H  
ATOM   2975  HD2 LYS A 228      40.980  54.850  58.440  1.00  0.00           H  
ATOM   2976  CE  LYS A 228      40.780  57.000  58.910  1.00  0.00           C  
ATOM   2977  HE3 LYS A 228      39.940  57.190  58.240  1.00  0.00           H  
ATOM   2978  HE2 LYS A 228      41.410  57.900  58.930  1.00  0.00           H  
ATOM   2979  NZ  LYS A 228      39.980  56.830  60.160  1.00  0.00           N  
ATOM   2980  HZ1 LYS A 228      39.350  57.610  60.290  1.00  0.00           H  
ATOM   2981  HZ2 LYS A 228      39.360  56.050  60.050  1.00  0.00           H  
ATOM   2982  HZ3 LYS A 228      40.600  56.620  60.940  1.00  0.00           H  
ATOM   2983  C   LYS A 228      45.530  55.220  56.520  1.00  0.00           C  
ATOM   2984  O   LYS A 228      46.040  54.660  57.480  1.00  0.00           O  
ATOM   2985  N   VAL A 229      46.250  56.160  55.880  1.00  0.00           N  
ATOM   2986  H   VAL A 229      45.790  56.660  55.130  1.00  0.00           H  
ATOM   2987  CA  VAL A 229      47.570  56.660  56.100  1.00  0.00           C  
ATOM   2988  HA  VAL A 229      48.220  55.780  56.050  1.00  0.00           H  
ATOM   2989  CB  VAL A 229      48.010  57.460  54.790  1.00  0.00           C  
ATOM   2990  HB  VAL A 229      47.240  58.230  54.670  1.00  0.00           H  
ATOM   2991  CG1 VAL A 229      49.230  58.340  54.950  1.00  0.00           C  
ATOM   2992 HG11 VAL A 229      49.240  58.900  54.010  1.00  0.00           H  
ATOM   2993 HG12 VAL A 229      49.100  59.070  55.740  1.00  0.00           H  
ATOM   2994 HG13 VAL A 229      50.160  57.790  55.080  1.00  0.00           H  
ATOM   2995  CG2 VAL A 229      48.150  56.490  53.580  1.00  0.00           C  
ATOM   2996 HG21 VAL A 229      49.020  55.870  53.810  1.00  0.00           H  
ATOM   2997 HG22 VAL A 229      47.280  55.840  53.480  1.00  0.00           H  
ATOM   2998 HG23 VAL A 229      48.280  57.060  52.660  1.00  0.00           H  
ATOM   2999  C   VAL A 229      47.800  57.470  57.360  1.00  0.00           C  
ATOM   3000  O   VAL A 229      48.920  57.380  57.850  1.00  0.00           O  
ATOM   3001  N   CYS A 230      46.830  58.180  57.890  1.00  0.00           N  
ATOM   3002  H   CYS A 230      45.960  58.210  57.380  1.00  0.00           H  
ATOM   3003  CA  CYS A 230      46.890  58.850  59.230  1.00  0.00           C  
ATOM   3004  HA  CYS A 230      47.640  59.650  59.290  1.00  0.00           H  
ATOM   3005  CB  CYS A 230      45.600  59.550  59.740  1.00  0.00           C  
ATOM   3006  HB3 CYS A 230      45.270  60.380  59.120  1.00  0.00           H  
ATOM   3007  HB2 CYS A 230      45.850  59.940  60.730  1.00  0.00           H  
ATOM   3008  SG  CYS A 230      44.110  58.490  59.810  1.00  0.00           S  
ATOM   3009  C   CYS A 230      47.240  57.770  60.270  1.00  0.00           C  
ATOM   3010  O   CYS A 230      48.000  58.100  61.230  1.00  0.00           O  
ATOM   3011  N   ASN A 231      46.840  56.470  60.130  1.00  0.00           N  
ATOM   3012  H   ASN A 231      46.270  56.240  59.330  1.00  0.00           H  
ATOM   3013  CA  ASN A 231      47.210  55.470  61.090  1.00  0.00           C  
ATOM   3014  HA  ASN A 231      47.090  55.880  62.090  1.00  0.00           H  
ATOM   3015  CB  ASN A 231      46.290  54.270  60.860  1.00  0.00           C  
ATOM   3016  HB3 ASN A 231      46.600  53.430  61.480  1.00  0.00           H  
ATOM   3017  HB2 ASN A 231      46.400  53.850  59.860  1.00  0.00           H  
ATOM   3018  CG  ASN A 231      44.870  54.620  61.150  1.00  0.00           C  
ATOM   3019  OD1 ASN A 231      44.430  55.710  61.370  1.00  0.00           O  
ATOM   3020  ND2 ASN A 231      44.130  53.600  61.450  1.00  0.00           N  
ATOM   3021 HD21 ASN A 231      44.420  52.640  61.330  1.00  0.00           H  
ATOM   3022 HD22 ASN A 231      43.130  53.720  61.470  1.00  0.00           H  
ATOM   3023  C   ASN A 231      48.760  55.100  61.040  1.00  0.00           C  
ATOM   3024  O   ASN A 231      49.280  54.370  61.900  1.00  0.00           O  
ATOM   3025  N   TYR A 232      49.470  55.560  60.030  1.00  0.00           N  
ATOM   3026  H   TYR A 232      48.940  55.940  59.250  1.00  0.00           H  
ATOM   3027  CA  TYR A 232      50.870  55.230  59.830  1.00  0.00           C  
ATOM   3028  HA  TYR A 232      51.160  54.630  60.690  1.00  0.00           H  
ATOM   3029  CB  TYR A 232      51.160  54.300  58.640  1.00  0.00           C  
ATOM   3030  HB3 TYR A 232      52.210  54.030  58.620  1.00  0.00           H  
ATOM   3031  HB2 TYR A 232      51.070  54.830  57.680  1.00  0.00           H  
ATOM   3032  CG  TYR A 232      50.290  53.030  58.520  1.00  0.00           C  
ATOM   3033  CD1 TYR A 232      50.740  51.860  59.170  1.00  0.00           C  
ATOM   3034  HD1 TYR A 232      51.660  51.790  59.740  1.00  0.00           H  
ATOM   3035  CE1 TYR A 232      49.910  50.750  59.190  1.00  0.00           C  
ATOM   3036  HE1 TYR A 232      50.300  49.830  59.620  1.00  0.00           H  
ATOM   3037  CZ  TYR A 232      48.640  50.730  58.610  1.00  0.00           C  
ATOM   3038  OH  TYR A 232      47.850  49.600  58.630  1.00  0.00           O  
ATOM   3039  HH  TYR A 232      48.080  48.980  59.320  1.00  0.00           H  
ATOM   3040  CE2 TYR A 232      48.240  51.920  57.940  1.00  0.00           C  
ATOM   3041  HE2 TYR A 232      47.280  51.890  57.430  1.00  0.00           H  
ATOM   3042  CD2 TYR A 232      49.060  53.060  57.840  1.00  0.00           C  
ATOM   3043  HD2 TYR A 232      48.730  53.990  57.420  1.00  0.00           H  
ATOM   3044  C   TYR A 232      51.760  56.430  59.810  1.00  0.00           C  
ATOM   3045  O   TYR A 232      52.890  56.230  60.090  1.00  0.00           O  
ATOM   3046  N   VAL A 233      51.280  57.670  59.490  1.00  0.00           N  
ATOM   3047  H   VAL A 233      50.390  57.730  59.030  1.00  0.00           H  
ATOM   3048  CA  VAL A 233      52.040  58.860  59.320  1.00  0.00           C  
ATOM   3049  HA  VAL A 233      52.560  58.700  58.380  1.00  0.00           H  
ATOM   3050  CB  VAL A 233      51.160  60.010  58.950  1.00  0.00           C  
ATOM   3051  HB  VAL A 233      50.350  59.800  58.250  1.00  0.00           H  
ATOM   3052  CG1 VAL A 233      50.400  60.590  60.110  1.00  0.00           C  
ATOM   3053 HG11 VAL A 233      51.110  60.950  60.860  1.00  0.00           H  
ATOM   3054 HG12 VAL A 233      49.720  61.370  59.800  1.00  0.00           H  
ATOM   3055 HG13 VAL A 233      49.840  59.790  60.610  1.00  0.00           H  
ATOM   3056  CG2 VAL A 233      51.920  61.150  58.280  1.00  0.00           C  
ATOM   3057 HG21 VAL A 233      52.730  61.470  58.930  1.00  0.00           H  
ATOM   3058 HG22 VAL A 233      52.300  60.850  57.300  1.00  0.00           H  
ATOM   3059 HG23 VAL A 233      51.240  61.990  58.180  1.00  0.00           H  
ATOM   3060  C   VAL A 233      53.240  59.080  60.320  1.00  0.00           C  
ATOM   3061  O   VAL A 233      54.340  59.420  59.890  1.00  0.00           O  
ATOM   3062  N   SER A 234      53.160  58.690  61.630  1.00  0.00           N  
ATOM   3063  H   SER A 234      52.240  58.420  61.970  1.00  0.00           H  
ATOM   3064  CA  SER A 234      54.190  58.910  62.620  1.00  0.00           C  
ATOM   3065  HA  SER A 234      54.490  59.960  62.500  1.00  0.00           H  
ATOM   3066  CB  SER A 234      53.640  58.610  63.950  1.00  0.00           C  
ATOM   3067  HB3 SER A 234      52.820  59.280  64.200  1.00  0.00           H  
ATOM   3068  HB2 SER A 234      54.460  58.820  64.630  1.00  0.00           H  
ATOM   3069  OG  SER A 234      53.170  57.290  64.060  1.00  0.00           O  
ATOM   3070  HG  SER A 234      52.470  57.230  64.720  1.00  0.00           H  
ATOM   3071  C   SER A 234      55.390  57.980  62.350  1.00  0.00           C  
ATOM   3072  O   SER A 234      56.540  58.400  62.600  1.00  0.00           O  
ATOM   3073  N   TRP A 235      55.170  56.800  61.800  1.00  0.00           N  
ATOM   3074  H   TRP A 235      54.230  56.650  61.460  1.00  0.00           H  
ATOM   3075  CA  TRP A 235      56.160  55.830  61.350  1.00  0.00           C  
ATOM   3076  HA  TRP A 235      56.970  55.820  62.080  1.00  0.00           H  
ATOM   3077  CB  TRP A 235      55.500  54.450  61.280  1.00  0.00           C  
ATOM   3078  HB3 TRP A 235      54.490  54.400  60.900  1.00  0.00           H  
ATOM   3079  HB2 TRP A 235      55.450  54.090  62.310  1.00  0.00           H  
ATOM   3080  CG  TRP A 235      56.340  53.480  60.600  1.00  0.00           C  
ATOM   3081  CD1 TRP A 235      57.580  53.070  60.970  1.00  0.00           C  
ATOM   3082  HD1 TRP A 235      58.070  53.500  61.830  1.00  0.00           H  
ATOM   3083  NE1 TRP A 235      58.040  52.080  60.180  1.00  0.00           N  
ATOM   3084  HE1 TRP A 235      58.840  51.490  60.370  1.00  0.00           H  
ATOM   3085  CE2 TRP A 235      57.180  51.840  59.110  1.00  0.00           C  
ATOM   3086  CZ2 TRP A 235      57.280  51.020  57.960  1.00  0.00           C  
ATOM   3087  HZ2 TRP A 235      58.170  50.500  57.640  1.00  0.00           H  
ATOM   3088  CH2 TRP A 235      56.220  51.100  57.000  1.00  0.00           C  
ATOM   3089  HH2 TRP A 235      56.260  50.560  56.070  1.00  0.00           H  
ATOM   3090  CZ3 TRP A 235      55.170  52.040  57.260  1.00  0.00           C  
ATOM   3091  HZ3 TRP A 235      54.360  52.200  56.580  1.00  0.00           H  
ATOM   3092  CE3 TRP A 235      55.100  52.770  58.420  1.00  0.00           C  
ATOM   3093  HE3 TRP A 235      54.280  53.460  58.600  1.00  0.00           H  
ATOM   3094  CD2 TRP A 235      56.110  52.740  59.390  1.00  0.00           C  
ATOM   3095  C   TRP A 235      56.780  56.310  60.040  1.00  0.00           C  
ATOM   3096  O   TRP A 235      57.890  55.940  59.720  1.00  0.00           O  
ATOM   3097  N   ILE A 236      56.050  57.080  59.200  1.00  0.00           N  
ATOM   3098  H   ILE A 236      55.160  57.480  59.450  1.00  0.00           H  
ATOM   3099  CA  ILE A 236      56.520  57.550  57.890  1.00  0.00           C  
ATOM   3100  HA  ILE A 236      57.150  56.740  57.530  1.00  0.00           H  
ATOM   3101  CB  ILE A 236      55.320  57.850  56.850  1.00  0.00           C  
ATOM   3102  HB  ILE A 236      54.790  58.750  57.190  1.00  0.00           H  
ATOM   3103  CG2 ILE A 236      56.080  58.240  55.550  1.00  0.00           C  
ATOM   3104 HG21 ILE A 236      56.740  57.420  55.270  1.00  0.00           H  
ATOM   3105 HG22 ILE A 236      55.310  58.480  54.820  1.00  0.00           H  
ATOM   3106 HG23 ILE A 236      56.500  59.250  55.550  1.00  0.00           H  
ATOM   3107  CG1 ILE A 236      54.350  56.660  56.700  1.00  0.00           C  
ATOM   3108 HG13 ILE A 236      53.970  56.410  57.690  1.00  0.00           H  
ATOM   3109 HG12 ILE A 236      54.880  55.740  56.440  1.00  0.00           H  
ATOM   3110  CD1 ILE A 236      53.210  56.800  55.650  1.00  0.00           C  
ATOM   3111 HD11 ILE A 236      53.650  57.060  54.690  1.00  0.00           H  
ATOM   3112 HD12 ILE A 236      52.670  55.880  55.510  1.00  0.00           H  
ATOM   3113 HD13 ILE A 236      52.530  57.640  55.830  1.00  0.00           H  
ATOM   3114  C   ILE A 236      57.400  58.820  58.150  1.00  0.00           C  
ATOM   3115  O   ILE A 236      58.430  58.930  57.500  1.00  0.00           O  
ATOM   3116  N   LYS A 237      57.040  59.700  59.090  1.00  0.00           N  
ATOM   3117  H   LYS A 237      56.160  59.480  59.520  1.00  0.00           H  
ATOM   3118  CA  LYS A 237      57.920  60.880  59.400  1.00  0.00           C  
ATOM   3119  HA  LYS A 237      58.160  61.330  58.440  1.00  0.00           H  
ATOM   3120  CB  LYS A 237      57.350  61.880  60.380  1.00  0.00           C  
ATOM   3121  HB3 LYS A 237      58.200  62.540  60.580  1.00  0.00           H  
ATOM   3122  HB2 LYS A 237      57.040  61.350  61.290  1.00  0.00           H  
ATOM   3123  CG  LYS A 237      56.120  62.620  59.780  1.00  0.00           C  
ATOM   3124  HG3 LYS A 237      55.360  61.860  59.600  1.00  0.00           H  
ATOM   3125  HG2 LYS A 237      56.460  63.150  58.890  1.00  0.00           H  
ATOM   3126  CD  LYS A 237      55.510  63.540  60.900  1.00  0.00           C  
ATOM   3127  HD3 LYS A 237      56.240  64.330  61.060  1.00  0.00           H  
ATOM   3128  HD2 LYS A 237      55.370  62.980  61.820  1.00  0.00           H  
ATOM   3129  CE  LYS A 237      54.160  64.150  60.620  1.00  0.00           C  
ATOM   3130  HE3 LYS A 237      53.520  63.280  60.440  1.00  0.00           H  
ATOM   3131  HE2 LYS A 237      54.250  64.790  59.740  1.00  0.00           H  
ATOM   3132  NZ  LYS A 237      53.570  64.900  61.790  1.00  0.00           N  
ATOM   3133  HZ1 LYS A 237      53.990  65.750  62.130  1.00  0.00           H  
ATOM   3134  HZ2 LYS A 237      52.640  64.950  61.420  1.00  0.00           H  
ATOM   3135  HZ3 LYS A 237      53.500  64.350  62.640  1.00  0.00           H  
ATOM   3136  C   LYS A 237      59.230  60.320  60.010  1.00  0.00           C  
ATOM   3137  O   LYS A 237      60.330  60.580  59.600  1.00  0.00           O  
ATOM   3138  N   GLN A 238      59.130  59.490  61.000  1.00  0.00           N  
ATOM   3139  H   GLN A 238      58.180  59.270  61.290  1.00  0.00           H  
ATOM   3140  CA  GLN A 238      60.290  58.850  61.690  1.00  0.00           C  
ATOM   3141  HA  GLN A 238      61.000  59.600  62.020  1.00  0.00           H  
ATOM   3142  CB  GLN A 238      59.880  58.160  62.980  1.00  0.00           C  
ATOM   3143  HB3 GLN A 238      59.230  57.300  62.760  1.00  0.00           H  
ATOM   3144  HB2 GLN A 238      59.200  58.830  63.500  1.00  0.00           H  
ATOM   3145  CG  GLN A 238      60.890  57.590  63.990  1.00  0.00           C  
ATOM   3146  HG3 GLN A 238      61.340  56.650  63.650  1.00  0.00           H  
ATOM   3147  HG2 GLN A 238      60.470  57.290  64.940  1.00  0.00           H  
ATOM   3148  CD  GLN A 238      61.960  58.550  64.510  1.00  0.00           C  
ATOM   3149  OE1 GLN A 238      61.750  59.440  65.350  1.00  0.00           O  
ATOM   3150  NE2 GLN A 238      63.180  58.410  64.030  1.00  0.00           N  
ATOM   3151 HE21 GLN A 238      63.280  57.810  63.220  1.00  0.00           H  
ATOM   3152 HE22 GLN A 238      63.900  59.090  64.190  1.00  0.00           H  
ATOM   3153  C   GLN A 238      61.150  58.030  60.720  1.00  0.00           C  
ATOM   3154  O   GLN A 238      62.380  58.060  60.950  1.00  0.00           O  
ATOM   3155  N   THR A 239      60.550  57.510  59.650  1.00  0.00           N  
ATOM   3156  H   THR A 239      59.540  57.560  59.620  1.00  0.00           H  
ATOM   3157  CA  THR A 239      61.360  56.770  58.690  1.00  0.00           C  
ATOM   3158  HA  THR A 239      62.050  56.090  59.210  1.00  0.00           H  
ATOM   3159  CB  THR A 239      60.410  55.980  57.690  1.00  0.00           C  
ATOM   3160  HB  THR A 239      59.470  56.490  57.480  1.00  0.00           H  
ATOM   3161  CG2 THR A 239      61.120  55.570  56.400  1.00  0.00           C  
ATOM   3162 HG21 THR A 239      62.130  55.270  56.690  1.00  0.00           H  
ATOM   3163 HG22 THR A 239      60.500  54.800  55.940  1.00  0.00           H  
ATOM   3164 HG23 THR A 239      61.170  56.450  55.760  1.00  0.00           H  
ATOM   3165  OG1 THR A 239      59.970  54.880  58.410  1.00  0.00           O  
ATOM   3166  HG1 THR A 239      59.210  55.070  58.960  1.00  0.00           H  
ATOM   3167  C   THR A 239      62.290  57.660  57.820  1.00  0.00           C  
ATOM   3168  O   THR A 239      63.460  57.320  57.660  1.00  0.00           O  
ATOM   3169  N   ILE A 240      61.850  58.860  57.420  1.00  0.00           N  
ATOM   3170  H   ILE A 240      61.000  59.190  57.820  1.00  0.00           H  
ATOM   3171  CA  ILE A 240      62.630  59.840  56.690  1.00  0.00           C  
ATOM   3172  HA  ILE A 240      63.270  59.420  55.920  1.00  0.00           H  
ATOM   3173  CB  ILE A 240      61.600  60.870  56.170  1.00  0.00           C  
ATOM   3174  HB  ILE A 240      61.040  61.230  57.030  1.00  0.00           H  
ATOM   3175  CG2 ILE A 240      62.340  62.010  55.500  1.00  0.00           C  
ATOM   3176 HG21 ILE A 240      62.950  62.490  56.270  1.00  0.00           H  
ATOM   3177 HG22 ILE A 240      62.940  61.560  54.720  1.00  0.00           H  
ATOM   3178 HG23 ILE A 240      61.600  62.680  55.060  1.00  0.00           H  
ATOM   3179  CG1 ILE A 240      60.530  60.340  55.230  1.00  0.00           C  
ATOM   3180 HG13 ILE A 240      60.200  59.350  55.550  1.00  0.00           H  
ATOM   3181 HG12 ILE A 240      60.960  60.250  54.230  1.00  0.00           H  
ATOM   3182  CD1 ILE A 240      59.210  61.010  55.230  1.00  0.00           C  
ATOM   3183 HD11 ILE A 240      58.770  60.920  56.220  1.00  0.00           H  
ATOM   3184 HD12 ILE A 240      59.190  62.080  54.980  1.00  0.00           H  
ATOM   3185 HD13 ILE A 240      58.540  60.560  54.490  1.00  0.00           H  
ATOM   3186  C   ILE A 240      63.620  60.340  57.750  1.00  0.00           C  
ATOM   3187  O   ILE A 240      64.750  60.720  57.300  1.00  0.00           O  
ATOM   3188  N   ALA A 241      63.340  60.490  59.040  1.00  0.00           N  
ATOM   3189  H   ALA A 241      62.430  60.280  59.430  1.00  0.00           H  
ATOM   3190  CA  ALA A 241      64.240  60.990  60.040  1.00  0.00           C  
ATOM   3191  HA  ALA A 241      64.700  61.940  59.730  1.00  0.00           H  
ATOM   3192  CB  ALA A 241      63.450  61.380  61.320  1.00  0.00           C  
ATOM   3193  HB1 ALA A 241      62.570  61.960  61.060  1.00  0.00           H  
ATOM   3194  HB2 ALA A 241      62.990  60.470  61.730  1.00  0.00           H  
ATOM   3195  HB3 ALA A 241      64.060  61.860  62.090  1.00  0.00           H  
ATOM   3196  C   ALA A 241      65.410  60.040  60.320  1.00  0.00           C  
ATOM   3197  O   ALA A 241      66.560  60.480  60.210  1.00  0.00           O  
ATOM   3198  N   SER A 242      65.090  58.800  60.770  1.00  0.00           N  
ATOM   3199  H   SER A 242      64.090  58.570  60.820  1.00  0.00           H  
ATOM   3200  CA  SER A 242      66.080  57.730  61.170  1.00  0.00           C  
ATOM   3201  HA  SER A 242      66.600  57.980  62.090  1.00  0.00           H  
ATOM   3202  CB  SER A 242      65.280  56.480  61.370  1.00  0.00           C  
ATOM   3203  HB3 SER A 242      65.850  55.600  61.070  1.00  0.00           H  
ATOM   3204  HB2 SER A 242      64.430  56.420  60.690  1.00  0.00           H  
ATOM   3205  OG  SER A 242      64.820  56.340  62.670  1.00  0.00           O  
ATOM   3206  HG  SER A 242      65.640  56.350  63.170  1.00  0.00           H  
ATOM   3207  C   SER A 242      66.960  57.360  60.000  1.00  0.00           C  
ATOM   3208  O   SER A 242      68.190  57.190  60.180  1.00  0.00           O  
ATOM   3209  N   ASN A 243      66.480  57.230  58.810  1.00  0.00           N  
ATOM   3210  H   ASN A 243      65.550  57.550  58.590  1.00  0.00           H  
ATOM   3211  CA  ASN A 243      67.160  56.390  57.810  1.00  0.00           C  
ATOM   3212  HA  ASN A 243      67.990  55.860  58.280  1.00  0.00           H  
ATOM   3213  CB  ASN A 243      66.190  55.360  57.200  1.00  0.00           C  
ATOM   3214  HB3 ASN A 243      66.710  54.810  56.420  1.00  0.00           H  
ATOM   3215  HB2 ASN A 243      65.430  55.940  56.680  1.00  0.00           H  
ATOM   3216  CG  ASN A 243      65.480  54.400  58.120  1.00  0.00           C  
ATOM   3217  OD1 ASN A 243      66.080  53.360  58.450  1.00  0.00           O  
ATOM   3218  ND2 ASN A 243      64.270  54.710  58.450  1.00  0.00           N  
ATOM   3219 HD21 ASN A 243      63.950  55.630  58.190  1.00  0.00           H  
ATOM   3220 HD22 ASN A 243      63.620  53.980  58.730  1.00  0.00           H  
ATOM   3221  C   ASN A 243      67.970  57.060  56.660  1.00  0.00           C  
ATOM   3222  O   ASN A 243      69.220  57.200  56.750  1.00  0.00           O  
ATOM   3223  OXT ASN A 243      67.370  57.490  55.650  1.00  0.00           O  
TER    3224      ASN A 243
ATOM   3224  N   ARG B   1      39.400  15.650  36.220  1.00  0.00           N  
ATOM   3225  H   ARG B   1      39.730  15.910  35.300  1.00  0.00           H  
ATOM   3226  H2  ARG B   1      38.470  15.270  36.150  1.00  0.00           H  
ATOM   3227  H3  ARG B   1      39.330  16.500  36.770  1.00  0.00           H  
ATOM   3228  CA  ARG B   1      40.360  14.730  36.670  1.00  0.00           C  
ATOM   3229  HA  ARG B   1      40.350  13.900  35.960  1.00  0.00           H  
ATOM   3230  CB  ARG B   1      39.900  14.050  38.030  1.00  0.00           C  
ATOM   3231  HB3 ARG B   1      38.940  13.570  37.850  1.00  0.00           H  
ATOM   3232  HB2 ARG B   1      39.770  14.790  38.820  1.00  0.00           H  
ATOM   3233  CG  ARG B   1      40.850  13.060  38.710  1.00  0.00           C  
ATOM   3234  HG3 ARG B   1      41.660  13.590  39.220  1.00  0.00           H  
ATOM   3235  HG2 ARG B   1      41.450  12.540  37.960  1.00  0.00           H  
ATOM   3236  CD  ARG B   1      40.110  12.030  39.650  1.00  0.00           C  
ATOM   3237  HD3 ARG B   1      40.750  11.210  39.950  1.00  0.00           H  
ATOM   3238  HD2 ARG B   1      39.270  11.580  39.110  1.00  0.00           H  
ATOM   3239  NE  ARG B   1      39.640  12.670  40.950  1.00  0.00           N  
ATOM   3240  HE  ARG B   1      38.960  13.390  40.820  1.00  0.00           H  
ATOM   3241  CZ  ARG B   1      40.080  12.480  42.190  1.00  0.00           C  
ATOM   3242  NH1 ARG B   1      41.070  11.690  42.460  1.00  0.00           N  
ATOM   3243 HH11 ARG B   1      41.480  11.090  41.750  1.00  0.00           H  
ATOM   3244 HH12 ARG B   1      41.360  11.650  43.420  1.00  0.00           H  
ATOM   3245  NH2 ARG B   1      39.580  12.960  43.180  1.00  0.00           N  
ATOM   3246 HH21 ARG B   1      38.920  13.710  43.020  1.00  0.00           H  
ATOM   3247 HH22 ARG B   1      39.900  12.760  44.100  1.00  0.00           H  
ATOM   3248  C   ARG B   1      41.820  15.270  36.630  1.00  0.00           C  
ATOM   3249  O   ARG B   1      42.330  15.070  35.570  1.00  0.00           O  
ATOM   3250  N   PRO B   2      42.460  16.000  37.620  1.00  0.00           N  
ATOM   3251  CD  PRO B   2      43.840  16.450  37.530  1.00  0.00           C  
ATOM   3252  HD3 PRO B   2      43.960  17.310  36.880  1.00  0.00           H  
ATOM   3253  HD2 PRO B   2      44.350  15.610  37.080  1.00  0.00           H  
ATOM   3254  CG  PRO B   2      44.310  16.690  38.910  1.00  0.00           C  
ATOM   3255  HG3 PRO B   2      45.090  17.450  38.930  1.00  0.00           H  
ATOM   3256  HG2 PRO B   2      44.630  15.730  39.320  1.00  0.00           H  
ATOM   3257  CB  PRO B   2      43.060  17.150  39.690  1.00  0.00           C  
ATOM   3258  HB3 PRO B   2      42.870  18.210  39.640  1.00  0.00           H  
ATOM   3259  HB2 PRO B   2      43.250  16.890  40.730  1.00  0.00           H  
ATOM   3260  CA  PRO B   2      41.950  16.380  39.020  1.00  0.00           C  
ATOM   3261  HA  PRO B   2      41.690  15.430  39.510  1.00  0.00           H  
ATOM   3262  C   PRO B   2      40.640  17.230  39.060  1.00  0.00           C  
ATOM   3263  O   PRO B   2      40.250  17.670  38.050  1.00  0.00           O  
ATOM   3264  N   ASP B   3      39.900  17.240  40.220  1.00  0.00           N  
ATOM   3265  H   ASP B   3      40.280  16.820  41.060  1.00  0.00           H  
ATOM   3266  CA  ASP B   3      38.500  17.700  40.210  1.00  0.00           C  
ATOM   3267  HA  ASP B   3      38.020  17.290  39.320  1.00  0.00           H  
ATOM   3268  CB  ASP B   3      37.700  17.110  41.330  1.00  0.00           C  
ATOM   3269  HB3 ASP B   3      36.670  17.360  41.070  1.00  0.00           H  
ATOM   3270  HB2 ASP B   3      37.930  17.610  42.270  1.00  0.00           H  
ATOM   3271  CG  ASP B   3      37.870  15.610  41.510  1.00  0.00           C  
ATOM   3272  OD1 ASP B   3      37.940  15.140  42.670  1.00  0.00           O  
ATOM   3273  OD2 ASP B   3      37.780  14.900  40.470  1.00  0.00           O  
ATOM   3274  C   ASP B   3      38.280  19.220  40.050  1.00  0.00           C  
ATOM   3275  O   ASP B   3      37.540  19.750  39.260  1.00  0.00           O  
ATOM   3276  N   PHE B   4      39.140  19.960  40.750  1.00  0.00           N  
ATOM   3277  H   PHE B   4      39.780  19.530  41.410  1.00  0.00           H  
ATOM   3278  CA  PHE B   4      39.130  21.440  40.830  1.00  0.00           C  
ATOM   3279  HA  PHE B   4      38.140  21.820  41.080  1.00  0.00           H  
ATOM   3280  CB  PHE B   4      40.210  22.030  41.750  1.00  0.00           C  
ATOM   3281  HB3 PHE B   4      40.100  21.670  42.780  1.00  0.00           H  
ATOM   3282  HB2 PHE B   4      40.010  23.090  41.790  1.00  0.00           H  
ATOM   3283  CG  PHE B   4      41.670  21.860  41.300  1.00  0.00           C  
ATOM   3284  CD1 PHE B   4      42.380  22.910  40.680  1.00  0.00           C  
ATOM   3285  HD1 PHE B   4      41.920  23.890  40.610  1.00  0.00           H  
ATOM   3286  CE1 PHE B   4      43.740  22.710  40.340  1.00  0.00           C  
ATOM   3287  HE1 PHE B   4      44.230  23.430  39.710  1.00  0.00           H  
ATOM   3288  CZ  PHE B   4      44.360  21.480  40.620  1.00  0.00           C  
ATOM   3289  HZ  PHE B   4      45.430  21.360  40.490  1.00  0.00           H  
ATOM   3290  CE2 PHE B   4      43.680  20.510  41.280  1.00  0.00           C  
ATOM   3291  HE2 PHE B   4      44.190  19.630  41.650  1.00  0.00           H  
ATOM   3292  CD2 PHE B   4      42.310  20.670  41.560  1.00  0.00           C  
ATOM   3293  HD2 PHE B   4      41.770  19.860  42.040  1.00  0.00           H  
ATOM   3294  C   PHE B   4      39.510  22.010  39.420  1.00  0.00           C  
ATOM   3295  O   PHE B   4      39.190  23.170  39.110  1.00  0.00           O  
ATOM   3296  N   CYS B   5      40.080  21.250  38.450  1.00  0.00           N  
ATOM   3297  H   CYS B   5      40.390  20.330  38.770  1.00  0.00           H  
ATOM   3298  CA  CYS B   5      40.430  21.780  37.120  1.00  0.00           C  
ATOM   3299  HA  CYS B   5      40.890  22.750  37.300  1.00  0.00           H  
ATOM   3300  CB  CYS B   5      41.600  20.910  36.520  1.00  0.00           C  
ATOM   3301  HB3 CYS B   5      41.920  21.440  35.620  1.00  0.00           H  
ATOM   3302  HB2 CYS B   5      41.220  19.960  36.150  1.00  0.00           H  
ATOM   3303  SG  CYS B   5      43.010  20.670  37.610  1.00  0.00           S  
ATOM   3304  C   CYS B   5      39.260  21.930  36.110  1.00  0.00           C  
ATOM   3305  O   CYS B   5      39.410  22.530  35.070  1.00  0.00           O  
ATOM   3306  N   LEU B   6      38.070  21.350  36.440  1.00  0.00           N  
ATOM   3307  H   LEU B   6      38.030  20.840  37.320  1.00  0.00           H  
ATOM   3308  CA  LEU B   6      36.780  21.610  35.790  1.00  0.00           C  
ATOM   3309  HA  LEU B   6      36.980  21.750  34.720  1.00  0.00           H  
ATOM   3310  CB  LEU B   6      35.890  20.440  35.940  1.00  0.00           C  
ATOM   3311  HB3 LEU B   6      34.940  20.770  35.510  1.00  0.00           H  
ATOM   3312  HB2 LEU B   6      35.550  20.250  36.960  1.00  0.00           H  
ATOM   3313  CG  LEU B   6      36.240  19.030  35.330  1.00  0.00           C  
ATOM   3314  HG  LEU B   6      36.210  19.090  34.240  1.00  0.00           H  
ATOM   3315  CD1 LEU B   6      37.650  18.490  35.690  1.00  0.00           C  
ATOM   3316 HD11 LEU B   6      38.490  18.990  35.210  1.00  0.00           H  
ATOM   3317 HD12 LEU B   6      37.830  18.550  36.770  1.00  0.00           H  
ATOM   3318 HD13 LEU B   6      37.740  17.430  35.450  1.00  0.00           H  
ATOM   3319  CD2 LEU B   6      35.220  18.010  35.700  1.00  0.00           C  
ATOM   3320 HD21 LEU B   6      35.240  17.080  35.140  1.00  0.00           H  
ATOM   3321 HD22 LEU B   6      35.270  17.820  36.760  1.00  0.00           H  
ATOM   3322 HD23 LEU B   6      34.220  18.340  35.400  1.00  0.00           H  
ATOM   3323  C   LEU B   6      36.170  22.940  36.370  1.00  0.00           C  
ATOM   3324  O   LEU B   6      35.120  23.310  35.870  1.00  0.00           O  
ATOM   3325  N   GLU B   7      36.830  23.720  37.180  1.00  0.00           N  
ATOM   3326  H   GLU B   7      37.760  23.500  37.520  1.00  0.00           H  
ATOM   3327  CA  GLU B   7      36.390  25.000  37.600  1.00  0.00           C  
ATOM   3328  HA  GLU B   7      35.310  25.070  37.530  1.00  0.00           H  
ATOM   3329  CB  GLU B   7      36.660  25.200  39.120  1.00  0.00           C  
ATOM   3330  HB3 GLU B   7      36.230  26.110  39.530  1.00  0.00           H  
ATOM   3331  HB2 GLU B   7      37.720  25.360  39.310  1.00  0.00           H  
ATOM   3332  CG  GLU B   7      36.070  24.040  39.920  1.00  0.00           C  
ATOM   3333  HG3 GLU B   7      36.310  24.330  40.940  1.00  0.00           H  
ATOM   3334  HG2 GLU B   7      36.480  23.100  39.550  1.00  0.00           H  
ATOM   3335  CD  GLU B   7      34.570  24.100  39.870  1.00  0.00           C  
ATOM   3336  OE1 GLU B   7      33.940  23.070  40.190  1.00  0.00           O  
ATOM   3337  OE2 GLU B   7      33.860  25.070  39.500  1.00  0.00           O  
ATOM   3338  C   GLU B   7      36.990  26.210  36.860  1.00  0.00           C  
ATOM   3339  O   GLU B   7      38.160  26.110  36.430  1.00  0.00           O  
ATOM   3340  N   PRO B   8      36.340  27.420  36.860  1.00  0.00           N  
ATOM   3341  CD  PRO B   8      34.970  27.670  37.350  1.00  0.00           C  
ATOM   3342  HD3 PRO B   8      34.830  27.170  38.310  1.00  0.00           H  
ATOM   3343  HD2 PRO B   8      34.280  27.180  36.660  1.00  0.00           H  
ATOM   3344  CG  PRO B   8      34.730  29.110  37.350  1.00  0.00           C  
ATOM   3345  HG3 PRO B   8      35.130  29.630  38.220  1.00  0.00           H  
ATOM   3346  HG2 PRO B   8      33.680  29.270  37.120  1.00  0.00           H  
ATOM   3347  CB  PRO B   8      35.630  29.520  36.170  1.00  0.00           C  
ATOM   3348  HB3 PRO B   8      35.860  30.570  36.400  1.00  0.00           H  
ATOM   3349  HB2 PRO B   8      35.090  29.400  35.230  1.00  0.00           H  
ATOM   3350  CA  PRO B   8      36.860  28.660  36.300  1.00  0.00           C  
ATOM   3351  HA  PRO B   8      37.170  28.400  35.290  1.00  0.00           H  
ATOM   3352  C   PRO B   8      38.030  29.170  37.140  1.00  0.00           C  
ATOM   3353  O   PRO B   8      38.090  28.810  38.380  1.00  0.00           O  
ATOM   3354  N   PRO B   9      38.910  30.020  36.660  1.00  0.00           N  
ATOM   3355  CD  PRO B   9      39.000  30.450  35.280  1.00  0.00           C  
ATOM   3356  HD3 PRO B   9      37.990  30.800  35.040  1.00  0.00           H  
ATOM   3357  HD2 PRO B   9      39.180  29.660  34.550  1.00  0.00           H  
ATOM   3358  CG  PRO B   9      40.040  31.640  35.230  1.00  0.00           C  
ATOM   3359  HG3 PRO B   9      39.490  32.580  35.320  1.00  0.00           H  
ATOM   3360  HG2 PRO B   9      40.540  31.710  34.260  1.00  0.00           H  
ATOM   3361  CB  PRO B   9      40.850  31.330  36.530  1.00  0.00           C  
ATOM   3362  HB3 PRO B   9      41.400  32.110  37.060  1.00  0.00           H  
ATOM   3363  HB2 PRO B   9      41.600  30.570  36.300  1.00  0.00           H  
ATOM   3364  CA  PRO B   9      39.830  30.780  37.470  1.00  0.00           C  
ATOM   3365  HA  PRO B   9      40.330  30.110  38.170  1.00  0.00           H  
ATOM   3366  C   PRO B   9      39.060  31.900  38.170  1.00  0.00           C  
ATOM   3367  O   PRO B   9      37.860  32.100  37.960  1.00  0.00           O  
ATOM   3368  N   TYR B  10      39.700  32.680  39.090  1.00  0.00           N  
ATOM   3369  H   TYR B  10      40.670  32.520  39.330  1.00  0.00           H  
ATOM   3370  CA  TYR B  10      38.920  33.650  39.910  1.00  0.00           C  
ATOM   3371  HA  TYR B  10      38.180  34.100  39.230  1.00  0.00           H  
ATOM   3372  CB  TYR B  10      38.250  32.860  41.080  1.00  0.00           C  
ATOM   3373  HB3 TYR B  10      38.870  32.010  41.380  1.00  0.00           H  
ATOM   3374  HB2 TYR B  10      37.350  32.350  40.720  1.00  0.00           H  
ATOM   3375  CG  TYR B  10      37.790  33.590  42.310  1.00  0.00           C  
ATOM   3376  CD1 TYR B  10      36.430  33.980  42.520  1.00  0.00           C  
ATOM   3377  HD1 TYR B  10      35.680  33.690  41.800  1.00  0.00           H  
ATOM   3378  CE1 TYR B  10      36.040  34.870  43.550  1.00  0.00           C  
ATOM   3379  HE1 TYR B  10      35.010  35.200  43.690  1.00  0.00           H  
ATOM   3380  CZ  TYR B  10      37.000  35.190  44.530  1.00  0.00           C  
ATOM   3381  OH  TYR B  10      36.650  35.870  45.670  1.00  0.00           O  
ATOM   3382  HH  TYR B  10      35.690  35.900  45.800  1.00  0.00           H  
ATOM   3383  CE2 TYR B  10      38.330  34.800  44.420  1.00  0.00           C  
ATOM   3384  HE2 TYR B  10      39.020  35.260  45.120  1.00  0.00           H  
ATOM   3385  CD2 TYR B  10      38.660  34.020  43.270  1.00  0.00           C  
ATOM   3386  HD2 TYR B  10      39.680  33.710  43.060  1.00  0.00           H  
ATOM   3387  C   TYR B  10      39.860  34.680  40.390  1.00  0.00           C  
ATOM   3388  O   TYR B  10      40.920  34.460  41.020  1.00  0.00           O  
ATOM   3389  N   THR B  11      39.700  35.930  39.940  1.00  0.00           N  
ATOM   3390  H   THR B  11      38.850  36.030  39.390  1.00  0.00           H  
ATOM   3391  CA  THR B  11      40.620  37.040  40.110  1.00  0.00           C  
ATOM   3392  HA  THR B  11      41.630  36.790  39.800  1.00  0.00           H  
ATOM   3393  CB  THR B  11      40.150  38.280  39.160  1.00  0.00           C  
ATOM   3394  HB  THR B  11      39.170  38.710  39.350  1.00  0.00           H  
ATOM   3395  CG2 THR B  11      41.150  39.410  39.290  1.00  0.00           C  
ATOM   3396 HG21 THR B  11      42.210  39.150  39.220  1.00  0.00           H  
ATOM   3397 HG22 THR B  11      40.920  40.090  38.480  1.00  0.00           H  
ATOM   3398 HG23 THR B  11      40.990  39.910  40.240  1.00  0.00           H  
ATOM   3399  OG1 THR B  11      40.010  37.780  37.830  1.00  0.00           O  
ATOM   3400  HG1 THR B  11      39.290  37.150  37.800  1.00  0.00           H  
ATOM   3401  C   THR B  11      40.730  37.650  41.490  1.00  0.00           C  
ATOM   3402  O   THR B  11      41.840  37.980  41.870  1.00  0.00           O  
ATOM   3403  N   GLY B  12      39.670  37.450  42.300  1.00  0.00           N  
ATOM   3404  H   GLY B  12      38.870  37.050  41.840  1.00  0.00           H  
ATOM   3405  CA  GLY B  12      39.480  37.870  43.670  1.00  0.00           C  
ATOM   3406  HA3 GLY B  12      40.240  37.380  44.280  1.00  0.00           H  
ATOM   3407  HA2 GLY B  12      38.480  37.600  44.000  1.00  0.00           H  
ATOM   3408  C   GLY B  12      39.610  39.400  43.850  1.00  0.00           C  
ATOM   3409  O   GLY B  12      39.600  40.160  42.850  1.00  0.00           O  
ATOM   3410  N   PRO B  13      39.670  39.960  45.080  1.00  0.00           N  
ATOM   3411  CD  PRO B  13      39.770  39.100  46.310  1.00  0.00           C  
ATOM   3412  HD3 PRO B  13      40.670  38.480  46.290  1.00  0.00           H  
ATOM   3413  HD2 PRO B  13      38.890  38.450  46.390  1.00  0.00           H  
ATOM   3414  CG  PRO B  13      39.720  40.050  47.510  1.00  0.00           C  
ATOM   3415  HG3 PRO B  13      40.710  40.460  47.750  1.00  0.00           H  
ATOM   3416  HG2 PRO B  13      39.300  39.500  48.370  1.00  0.00           H  
ATOM   3417  CB  PRO B  13      38.890  41.210  47.020  1.00  0.00           C  
ATOM   3418  HB3 PRO B  13      39.180  42.090  47.590  1.00  0.00           H  
ATOM   3419  HB2 PRO B  13      37.830  41.040  47.200  1.00  0.00           H  
ATOM   3420  CA  PRO B  13      39.200  41.280  45.520  1.00  0.00           C  
ATOM   3421  HA  PRO B  13      38.220  41.490  45.110  1.00  0.00           H  
ATOM   3422  C   PRO B  13      40.240  42.400  45.310  1.00  0.00           C  
ATOM   3423  O   PRO B  13      39.890  43.490  44.980  1.00  0.00           O  
ATOM   3424  N   CYS B  14      41.480  42.060  45.540  1.00  0.00           N  
ATOM   3425  H   CYS B  14      41.610  41.140  45.940  1.00  0.00           H  
ATOM   3426  CA  CYS B  14      42.570  43.000  45.420  1.00  0.00           C  
ATOM   3427  HA  CYS B  14      42.390  43.830  46.090  1.00  0.00           H  
ATOM   3428  CB  CYS B  14      43.840  42.190  45.730  1.00  0.00           C  
ATOM   3429  HB3 CYS B  14      44.690  42.820  45.480  1.00  0.00           H  
ATOM   3430  HB2 CYS B  14      44.030  41.320  45.110  1.00  0.00           H  
ATOM   3431  SG  CYS B  14      43.970  41.780  47.540  1.00  0.00           S  
ATOM   3432  C   CYS B  14      42.760  43.660  44.050  1.00  0.00           C  
ATOM   3433  O   CYS B  14      42.170  43.210  43.000  1.00  0.00           O  
ATOM   3434  N   E3G B  15      43.620  44.700  43.890  1.00  0.00           N  
ATOM   3435  H   E3G B  15      44.070  45.090  44.690  1.00  0.00           H  
ATOM   3436  CA  E3G B  15      43.780  45.510  42.690  1.00  0.00           C  
ATOM   3437  HA  E3G B  15      43.080  45.130  41.930  1.00  0.00           H  
ATOM   3438  CB  E3G B  15      43.250  46.960  42.860  1.00  0.00           C  
ATOM   3439  HB1 E3G B  15      43.450  47.490  41.940  1.00  0.00           H  
ATOM   3440  HB2 E3G B  15      43.780  47.460  43.680  1.00  0.00           H  
ATOM   3441  CG  E3G B  15      41.750  46.900  43.140  1.00  0.00           C  
ATOM   3442  F   E3G B  15      41.130  46.260  42.000  1.00  0.00           F  
ATOM   3443  F1  E3G B  15      41.450  46.280  44.300  1.00  0.00           F  
ATOM   3444  F2  E3G B  15      41.280  48.210  43.260  1.00  0.00           F  
ATOM   3445  C   E3G B  15      45.150  45.510  42.090  1.00  0.00           C  
ATOM   3446  O   E3G B  15      45.510  46.430  41.380  1.00  0.00           O  
ATOM   3447  N   ALA B  16      45.930  44.440  42.270  1.00  0.00           N  
ATOM   3448  H   ALA B  16      45.570  43.710  42.860  1.00  0.00           H  
ATOM   3449  CA  ALA B  16      47.150  44.110  41.450  1.00  0.00           C  
ATOM   3450  HA  ALA B  16      47.620  45.090  41.270  1.00  0.00           H  
ATOM   3451  CB  ALA B  16      48.170  43.220  42.230  1.00  0.00           C  
ATOM   3452  HB1 ALA B  16      49.050  43.130  41.580  1.00  0.00           H  
ATOM   3453  HB2 ALA B  16      48.540  43.640  43.170  1.00  0.00           H  
ATOM   3454  HB3 ALA B  16      47.790  42.200  42.330  1.00  0.00           H  
ATOM   3455  C   ALA B  16      46.860  43.490  40.070  1.00  0.00           C  
ATOM   3456  O   ALA B  16      45.680  43.330  39.700  1.00  0.00           O  
ATOM   3457  N   ARG B  17      47.920  43.250  39.320  1.00  0.00           N  
ATOM   3458  H   ARG B  17      48.800  43.360  39.830  1.00  0.00           H  
ATOM   3459  CA  ARG B  17      47.850  42.940  37.870  1.00  0.00           C  
ATOM   3460  HA  ARG B  17      46.830  42.590  37.720  1.00  0.00           H  
ATOM   3461  CB  ARG B  17      48.020  44.180  36.970  1.00  0.00           C  
ATOM   3462  HB3 ARG B  17      49.040  44.570  37.060  1.00  0.00           H  
ATOM   3463  HB2 ARG B  17      47.340  44.980  37.240  1.00  0.00           H  
ATOM   3464  CG  ARG B  17      47.750  43.960  35.500  1.00  0.00           C  
ATOM   3465  HG3 ARG B  17      46.780  43.500  35.280  1.00  0.00           H  
ATOM   3466  HG2 ARG B  17      48.510  43.310  35.060  1.00  0.00           H  
ATOM   3467  CD  ARG B  17      47.890  45.260  34.730  1.00  0.00           C  
ATOM   3468  HD3 ARG B  17      48.820  45.690  35.090  1.00  0.00           H  
ATOM   3469  HD2 ARG B  17      47.080  45.900  35.090  1.00  0.00           H  
ATOM   3470  NE  ARG B  17      47.960  44.980  33.260  1.00  0.00           N  
ATOM   3471  HE  ARG B  17      47.670  44.050  33.040  1.00  0.00           H  
ATOM   3472  CZ  ARG B  17      48.400  45.620  32.250  1.00  0.00           C  
ATOM   3473  NH1 ARG B  17      48.670  46.860  32.350  1.00  0.00           N  
ATOM   3474 HH11 ARG B  17      48.570  47.300  33.250  1.00  0.00           H  
ATOM   3475 HH12 ARG B  17      48.860  47.400  31.520  1.00  0.00           H  
ATOM   3476  NH2 ARG B  17      48.640  45.140  31.100  1.00  0.00           N  
ATOM   3477 HH21 ARG B  17      48.440  44.160  30.940  1.00  0.00           H  
ATOM   3478 HH22 ARG B  17      48.950  45.710  30.310  1.00  0.00           H  
ATOM   3479  C   ARG B  17      48.620  41.700  37.510  1.00  0.00           C  
ATOM   3480  O   ARG B  17      49.500  41.730  36.720  1.00  0.00           O  
ATOM   3481  N   ILE B  18      48.380  40.620  38.280  1.00  0.00           N  
ATOM   3482  H   ILE B  18      47.560  40.550  38.860  1.00  0.00           H  
ATOM   3483  CA  ILE B  18      49.290  39.450  38.330  1.00  0.00           C  
ATOM   3484  HA  ILE B  18      50.320  39.750  38.110  1.00  0.00           H  
ATOM   3485  CB  ILE B  18      49.360  38.760  39.680  1.00  0.00           C  
ATOM   3486  HB  ILE B  18      48.450  38.160  39.830  1.00  0.00           H  
ATOM   3487  CG2 ILE B  18      50.490  37.830  39.670  1.00  0.00           C  
ATOM   3488 HG21 ILE B  18      50.340  36.980  38.990  1.00  0.00           H  
ATOM   3489 HG22 ILE B  18      51.400  38.370  39.400  1.00  0.00           H  
ATOM   3490 HG23 ILE B  18      50.550  37.380  40.660  1.00  0.00           H  
ATOM   3491  CG1 ILE B  18      49.290  39.680  40.950  1.00  0.00           C  
ATOM   3492 HG13 ILE B  18      49.010  39.080  41.810  1.00  0.00           H  
ATOM   3493 HG12 ILE B  18      48.460  40.390  40.840  1.00  0.00           H  
ATOM   3494  CD1 ILE B  18      50.640  40.410  41.030  1.00  0.00           C  
ATOM   3495 HD11 ILE B  18      51.430  39.660  41.090  1.00  0.00           H  
ATOM   3496 HD12 ILE B  18      50.640  40.990  40.100  1.00  0.00           H  
ATOM   3497 HD13 ILE B  18      50.440  41.030  41.900  1.00  0.00           H  
ATOM   3498  C   ILE B  18      48.930  38.470  37.200  1.00  0.00           C  
ATOM   3499  O   ILE B  18      47.800  38.010  37.150  1.00  0.00           O  
ATOM   3500  N   ILE B  19      49.910  38.150  36.360  1.00  0.00           N  
ATOM   3501  H   ILE B  19      50.870  38.390  36.570  1.00  0.00           H  
ATOM   3502  CA  ILE B  19      49.720  37.110  35.370  1.00  0.00           C  
ATOM   3503  HA  ILE B  19      48.710  37.200  34.940  1.00  0.00           H  
ATOM   3504  CB  ILE B  19      50.620  37.340  34.110  1.00  0.00           C  
ATOM   3505  HB  ILE B  19      51.680  37.220  34.360  1.00  0.00           H  
ATOM   3506  CG2 ILE B  19      50.350  36.270  33.030  1.00  0.00           C  
ATOM   3507 HG21 ILE B  19      50.880  35.320  33.170  1.00  0.00           H  
ATOM   3508 HG22 ILE B  19      49.290  36.010  32.880  1.00  0.00           H  
ATOM   3509 HG23 ILE B  19      50.730  36.670  32.100  1.00  0.00           H  
ATOM   3510  CG1 ILE B  19      50.460  38.780  33.490  1.00  0.00           C  
ATOM   3511 HG13 ILE B  19      51.050  38.900  32.590  1.00  0.00           H  
ATOM   3512 HG12 ILE B  19      50.970  39.480  34.160  1.00  0.00           H  
ATOM   3513  CD1 ILE B  19      49.050  39.350  33.210  1.00  0.00           C  
ATOM   3514 HD11 ILE B  19      48.780  39.720  34.210  1.00  0.00           H  
ATOM   3515 HD12 ILE B  19      49.120  40.170  32.490  1.00  0.00           H  
ATOM   3516 HD13 ILE B  19      48.350  38.590  32.900  1.00  0.00           H  
ATOM   3517  C   ILE B  19      49.820  35.630  35.830  1.00  0.00           C  
ATOM   3518  O   ILE B  19      50.820  35.080  36.310  1.00  0.00           O  
ATOM   3519  N   ARG B  20      48.660  34.930  35.620  1.00  0.00           N  
ATOM   3520  H   ARG B  20      47.850  35.410  35.300  1.00  0.00           H  
ATOM   3521  CA  ARG B  20      48.490  33.540  36.120  1.00  0.00           C  
ATOM   3522  HA  ARG B  20      49.440  33.100  36.390  1.00  0.00           H  
ATOM   3523  CB  ARG B  20      47.560  33.520  37.360  1.00  0.00           C  
ATOM   3524  HB3 ARG B  20      47.330  32.470  37.510  1.00  0.00           H  
ATOM   3525  HB2 ARG B  20      46.690  34.100  37.030  1.00  0.00           H  
ATOM   3526  CG  ARG B  20      48.230  34.230  38.520  1.00  0.00           C  
ATOM   3527  HG3 ARG B  20      47.490  34.440  39.300  1.00  0.00           H  
ATOM   3528  HG2 ARG B  20      48.780  35.080  38.120  1.00  0.00           H  
ATOM   3529  CD  ARG B  20      49.270  33.330  39.120  1.00  0.00           C  
ATOM   3530  HD3 ARG B  20      50.010  33.130  38.340  1.00  0.00           H  
ATOM   3531  HD2 ARG B  20      48.810  32.430  39.500  1.00  0.00           H  
ATOM   3532  NE  ARG B  20      50.020  34.050  40.140  1.00  0.00           N  
ATOM   3533  HE  ARG B  20      50.860  34.530  39.860  1.00  0.00           H  
ATOM   3534  CZ  ARG B  20      49.750  33.990  41.420  1.00  0.00           C  
ATOM   3535  NH1 ARG B  20      48.740  33.280  41.970  1.00  0.00           N  
ATOM   3536 HH11 ARG B  20      48.350  32.620  41.310  1.00  0.00           H  
ATOM   3537 HH12 ARG B  20      48.780  33.090  42.960  1.00  0.00           H  
ATOM   3538  NH2 ARG B  20      50.560  34.660  42.190  1.00  0.00           N  
ATOM   3539 HH21 ARG B  20      51.310  35.240  41.830  1.00  0.00           H  
ATOM   3540 HH22 ARG B  20      50.440  34.720  43.190  1.00  0.00           H  
ATOM   3541  C   ARG B  20      47.980  32.570  34.970  1.00  0.00           C  
ATOM   3542  O   ARG B  20      47.310  33.070  34.040  1.00  0.00           O  
ATOM   3543  N   TYR B  21      48.330  31.300  35.090  1.00  0.00           N  
ATOM   3544  H   TYR B  21      48.810  31.050  35.950  1.00  0.00           H  
ATOM   3545  CA  TYR B  21      47.780  30.260  34.180  1.00  0.00           C  
ATOM   3546  HA  TYR B  21      47.480  30.760  33.260  1.00  0.00           H  
ATOM   3547  CB  TYR B  21      48.880  29.230  33.850  1.00  0.00           C  
ATOM   3548  HB3 TYR B  21      48.470  28.290  33.480  1.00  0.00           H  
ATOM   3549  HB2 TYR B  21      49.420  28.820  34.710  1.00  0.00           H  
ATOM   3550  CG  TYR B  21      49.900  29.750  32.840  1.00  0.00           C  
ATOM   3551  CD1 TYR B  21      51.080  30.410  33.270  1.00  0.00           C  
ATOM   3552  HD1 TYR B  21      51.280  30.390  34.330  1.00  0.00           H  
ATOM   3553  CE1 TYR B  21      51.860  31.110  32.310  1.00  0.00           C  
ATOM   3554  HE1 TYR B  21      52.750  31.610  32.670  1.00  0.00           H  
ATOM   3555  CZ  TYR B  21      51.500  31.090  30.940  1.00  0.00           C  
ATOM   3556  OH  TYR B  21      52.350  31.640  30.010  1.00  0.00           O  
ATOM   3557  HH  TYR B  21      52.390  31.240  29.140  1.00  0.00           H  
ATOM   3558  CE2 TYR B  21      50.400  30.310  30.520  1.00  0.00           C  
ATOM   3559  HE2 TYR B  21      50.060  30.440  29.500  1.00  0.00           H  
ATOM   3560  CD2 TYR B  21      49.600  29.650  31.500  1.00  0.00           C  
ATOM   3561  HD2 TYR B  21      48.720  29.100  31.210  1.00  0.00           H  
ATOM   3562  C   TYR B  21      46.600  29.560  34.780  1.00  0.00           C  
ATOM   3563  O   TYR B  21      46.390  29.510  36.000  1.00  0.00           O  
ATOM   3564  N   PHE B  22      45.750  28.970  33.950  1.00  0.00           N  
ATOM   3565  H   PHE B  22      45.930  29.140  32.970  1.00  0.00           H  
ATOM   3566  CA  PHE B  22      44.660  28.090  34.400  1.00  0.00           C  
ATOM   3567  HA  PHE B  22      44.960  27.680  35.360  1.00  0.00           H  
ATOM   3568  CB  PHE B  22      43.400  28.910  34.780  1.00  0.00           C  
ATOM   3569  HB3 PHE B  22      43.690  29.760  35.410  1.00  0.00           H  
ATOM   3570  HB2 PHE B  22      42.760  28.320  35.440  1.00  0.00           H  
ATOM   3571  CG  PHE B  22      42.550  29.520  33.660  1.00  0.00           C  
ATOM   3572  CD1 PHE B  22      43.200  30.390  32.800  1.00  0.00           C  
ATOM   3573  HD1 PHE B  22      44.220  30.700  32.990  1.00  0.00           H  
ATOM   3574  CE1 PHE B  22      42.570  30.870  31.600  1.00  0.00           C  
ATOM   3575  HE1 PHE B  22      43.230  31.400  30.920  1.00  0.00           H  
ATOM   3576  CZ  PHE B  22      41.240  30.500  31.280  1.00  0.00           C  
ATOM   3577  HZ  PHE B  22      40.710  30.810  30.400  1.00  0.00           H  
ATOM   3578  CE2 PHE B  22      40.560  29.630  32.140  1.00  0.00           C  
ATOM   3579  HE2 PHE B  22      39.600  29.250  31.840  1.00  0.00           H  
ATOM   3580  CD2 PHE B  22      41.270  29.080  33.260  1.00  0.00           C  
ATOM   3581  HD2 PHE B  22      40.840  28.260  33.820  1.00  0.00           H  
ATOM   3582  C   PHE B  22      44.430  26.970  33.450  1.00  0.00           C  
ATOM   3583  O   PHE B  22      44.830  27.070  32.310  1.00  0.00           O  
ATOM   3584  N   TYR B  23      43.580  26.020  33.870  1.00  0.00           N  
ATOM   3585  H   TYR B  23      43.310  26.020  34.840  1.00  0.00           H  
ATOM   3586  CA  TYR B  23      43.050  25.000  32.940  1.00  0.00           C  
ATOM   3587  HA  TYR B  23      43.680  25.070  32.050  1.00  0.00           H  
ATOM   3588  CB  TYR B  23      43.390  23.640  33.540  1.00  0.00           C  
ATOM   3589  HB3 TYR B  23      42.890  23.590  34.510  1.00  0.00           H  
ATOM   3590  HB2 TYR B  23      44.460  23.640  33.700  1.00  0.00           H  
ATOM   3591  CG  TYR B  23      43.040  22.440  32.650  1.00  0.00           C  
ATOM   3592  CD1 TYR B  23      43.830  22.170  31.560  1.00  0.00           C  
ATOM   3593  HD1 TYR B  23      44.720  22.740  31.400  1.00  0.00           H  
ATOM   3594  CE1 TYR B  23      43.590  21.060  30.730  1.00  0.00           C  
ATOM   3595  HE1 TYR B  23      44.250  20.890  29.900  1.00  0.00           H  
ATOM   3596  CZ  TYR B  23      42.520  20.200  30.980  1.00  0.00           C  
ATOM   3597  OH  TYR B  23      42.310  19.130  30.260  1.00  0.00           O  
ATOM   3598  HH  TYR B  23      43.160  18.750  29.980  1.00  0.00           H  
ATOM   3599  CE2 TYR B  23      41.690  20.520  32.030  1.00  0.00           C  
ATOM   3600  HE2 TYR B  23      40.740  19.990  32.040  1.00  0.00           H  
ATOM   3601  CD2 TYR B  23      41.870  21.670  32.800  1.00  0.00           C  
ATOM   3602  HD2 TYR B  23      41.170  22.040  33.540  1.00  0.00           H  
ATOM   3603  C   TYR B  23      41.590  25.090  32.590  1.00  0.00           C  
ATOM   3604  O   TYR B  23      40.780  25.490  33.490  1.00  0.00           O  
ATOM   3605  N   ASN B  24      41.330  24.870  31.250  1.00  0.00           N  
ATOM   3606  H   ASN B  24      42.120  24.460  30.770  1.00  0.00           H  
ATOM   3607  CA  ASN B  24      40.040  24.970  30.570  1.00  0.00           C  
ATOM   3608  HA  ASN B  24      39.380  25.480  31.250  1.00  0.00           H  
ATOM   3609  CB  ASN B  24      40.220  25.850  29.280  1.00  0.00           C  
ATOM   3610  HB3 ASN B  24      40.950  25.360  28.630  1.00  0.00           H  
ATOM   3611  HB2 ASN B  24      40.660  26.840  29.470  1.00  0.00           H  
ATOM   3612  CG  ASN B  24      38.910  26.170  28.600  1.00  0.00           C  
ATOM   3613  OD1 ASN B  24      37.910  25.470  28.640  1.00  0.00           O  
ATOM   3614  ND2 ASN B  24      38.790  27.360  27.960  1.00  0.00           N  
ATOM   3615 HD21 ASN B  24      39.560  28.010  27.920  1.00  0.00           H  
ATOM   3616 HD22 ASN B  24      37.850  27.620  27.670  1.00  0.00           H  
ATOM   3617  C   ASN B  24      39.620  23.520  30.200  1.00  0.00           C  
ATOM   3618  O   ASN B  24      40.050  22.940  29.270  1.00  0.00           O  
ATOM   3619  N   ALA B  25      38.650  22.960  30.960  1.00  0.00           N  
ATOM   3620  H   ALA B  25      38.330  23.450  31.780  1.00  0.00           H  
ATOM   3621  CA  ALA B  25      38.220  21.570  30.750  1.00  0.00           C  
ATOM   3622  HA  ALA B  25      39.100  20.930  30.830  1.00  0.00           H  
ATOM   3623  CB  ALA B  25      37.440  21.140  32.000  1.00  0.00           C  
ATOM   3624  HB1 ALA B  25      36.480  21.630  32.160  1.00  0.00           H  
ATOM   3625  HB2 ALA B  25      37.320  20.060  31.920  1.00  0.00           H  
ATOM   3626  HB3 ALA B  25      38.080  21.380  32.840  1.00  0.00           H  
ATOM   3627  C   ALA B  25      37.550  21.220  29.420  1.00  0.00           C  
ATOM   3628  O   ALA B  25      37.830  20.220  28.860  1.00  0.00           O  
ATOM   3629  N   LYS B  26      36.610  22.040  28.940  1.00  0.00           N  
ATOM   3630  H   LYS B  26      36.430  22.840  29.530  1.00  0.00           H  
ATOM   3631  CA  LYS B  26      35.990  21.840  27.640  1.00  0.00           C  
ATOM   3632  HA  LYS B  26      35.700  20.790  27.650  1.00  0.00           H  
ATOM   3633  CB  LYS B  26      34.670  22.590  27.390  1.00  0.00           C  
ATOM   3634  HB3 LYS B  26      33.920  22.170  28.070  1.00  0.00           H  
ATOM   3635  HB2 LYS B  26      34.220  22.460  26.400  1.00  0.00           H  
ATOM   3636  CG  LYS B  26      34.850  24.080  27.620  1.00  0.00           C  
ATOM   3637  HG3 LYS B  26      35.470  24.490  26.830  1.00  0.00           H  
ATOM   3638  HG2 LYS B  26      35.290  24.120  28.620  1.00  0.00           H  
ATOM   3639  CD  LYS B  26      33.550  24.830  27.620  1.00  0.00           C  
ATOM   3640  HD3 LYS B  26      33.020  24.560  28.540  1.00  0.00           H  
ATOM   3641  HD2 LYS B  26      33.040  24.600  26.690  1.00  0.00           H  
ATOM   3642  CE  LYS B  26      33.900  26.350  27.750  1.00  0.00           C  
ATOM   3643  HE3 LYS B  26      32.950  26.860  27.640  1.00  0.00           H  
ATOM   3644  HE2 LYS B  26      34.570  26.690  26.960  1.00  0.00           H  
ATOM   3645  NZ  LYS B  26      34.730  26.680  28.910  1.00  0.00           N  
ATOM   3646  HZ1 LYS B  26      34.910  27.670  28.980  1.00  0.00           H  
ATOM   3647  HZ2 LYS B  26      34.280  26.470  29.780  1.00  0.00           H  
ATOM   3648  HZ3 LYS B  26      35.690  26.390  28.760  1.00  0.00           H  
ATOM   3649  C   LYS B  26      36.980  22.070  26.450  1.00  0.00           C  
ATOM   3650  O   LYS B  26      36.760  21.490  25.360  1.00  0.00           O  
ATOM   3651  N   ALA B  27      38.000  22.950  26.600  1.00  0.00           N  
ATOM   3652  H   ALA B  27      37.990  23.640  27.330  1.00  0.00           H  
ATOM   3653  CA  ALA B  27      38.970  23.150  25.560  1.00  0.00           C  
ATOM   3654  HA  ALA B  27      38.530  22.910  24.590  1.00  0.00           H  
ATOM   3655  CB  ALA B  27      39.470  24.590  25.630  1.00  0.00           C  
ATOM   3656  HB1 ALA B  27      40.130  24.790  24.770  1.00  0.00           H  
ATOM   3657  HB2 ALA B  27      38.590  25.230  25.510  1.00  0.00           H  
ATOM   3658  HB3 ALA B  27      40.000  24.890  26.540  1.00  0.00           H  
ATOM   3659  C   ALA B  27      40.130  22.080  25.570  1.00  0.00           C  
ATOM   3660  O   ALA B  27      40.630  21.590  24.550  1.00  0.00           O  
ATOM   3661  N   GLY B  28      40.470  21.560  26.770  1.00  0.00           N  
ATOM   3662  H   GLY B  28      39.950  21.920  27.550  1.00  0.00           H  
ATOM   3663  CA  GLY B  28      41.330  20.400  26.980  1.00  0.00           C  
ATOM   3664  HA3 GLY B  28      41.460  19.800  26.080  1.00  0.00           H  
ATOM   3665  HA2 GLY B  28      40.970  19.800  27.820  1.00  0.00           H  
ATOM   3666  C   GLY B  28      42.790  20.830  27.270  1.00  0.00           C  
ATOM   3667  O   GLY B  28      43.720  20.020  27.240  1.00  0.00           O  
ATOM   3668  N   LEU B  29      43.100  22.110  27.500  1.00  0.00           N  
ATOM   3669  H   LEU B  29      42.330  22.760  27.610  1.00  0.00           H  
ATOM   3670  CA  LEU B  29      44.360  22.790  27.370  1.00  0.00           C  
ATOM   3671  HA  LEU B  29      45.140  22.050  27.540  1.00  0.00           H  
ATOM   3672  CB  LEU B  29      44.550  23.350  25.990  1.00  0.00           C  
ATOM   3673  HB3 LEU B  29      45.520  23.840  25.990  1.00  0.00           H  
ATOM   3674  HB2 LEU B  29      43.780  24.070  25.730  1.00  0.00           H  
ATOM   3675  CG  LEU B  29      44.500  22.270  24.850  1.00  0.00           C  
ATOM   3676  HG  LEU B  29      43.620  21.640  25.000  1.00  0.00           H  
ATOM   3677  CD1 LEU B  29      44.400  23.030  23.590  1.00  0.00           C  
ATOM   3678 HD11 LEU B  29      45.380  23.370  23.280  1.00  0.00           H  
ATOM   3679 HD12 LEU B  29      44.120  22.350  22.790  1.00  0.00           H  
ATOM   3680 HD13 LEU B  29      43.710  23.860  23.630  1.00  0.00           H  
ATOM   3681  CD2 LEU B  29      45.740  21.310  24.770  1.00  0.00           C  
ATOM   3682 HD21 LEU B  29      45.650  20.730  23.850  1.00  0.00           H  
ATOM   3683 HD22 LEU B  29      46.630  21.930  24.800  1.00  0.00           H  
ATOM   3684 HD23 LEU B  29      45.670  20.600  25.580  1.00  0.00           H  
ATOM   3685  C   LEU B  29      44.570  23.900  28.400  1.00  0.00           C  
ATOM   3686  O   LEU B  29      43.560  24.330  28.990  1.00  0.00           O  
ATOM   3687  N   CYS B  30      45.780  24.350  28.690  1.00  0.00           N  
ATOM   3688  H   CYS B  30      46.540  24.050  28.100  1.00  0.00           H  
ATOM   3689  CA  CYS B  30      46.050  25.460  29.510  1.00  0.00           C  
ATOM   3690  HA  CYS B  30      45.270  25.540  30.260  1.00  0.00           H  
ATOM   3691  CB  CYS B  30      47.350  25.290  30.280  1.00  0.00           C  
ATOM   3692  HB3 CYS B  30      47.430  26.180  30.910  1.00  0.00           H  
ATOM   3693  HB2 CYS B  30      48.150  25.100  29.560  1.00  0.00           H  
ATOM   3694  SG  CYS B  30      47.310  24.020  31.500  1.00  0.00           S  
ATOM   3695  C   CYS B  30      46.090  26.860  28.800  1.00  0.00           C  
ATOM   3696  O   CYS B  30      46.340  26.960  27.570  1.00  0.00           O  
ATOM   3697  N   GLN B  31      45.650  27.850  29.580  1.00  0.00           N  
ATOM   3698  H   GLN B  31      45.460  27.690  30.570  1.00  0.00           H  
ATOM   3699  CA  GLN B  31      45.260  29.180  29.130  1.00  0.00           C  
ATOM   3700  HA  GLN B  31      45.720  29.360  28.160  1.00  0.00           H  
ATOM   3701  CB  GLN B  31      43.710  29.150  28.890  1.00  0.00           C  
ATOM   3702  HB3 GLN B  31      43.400  30.160  28.610  1.00  0.00           H  
ATOM   3703  HB2 GLN B  31      43.140  28.930  29.790  1.00  0.00           H  
ATOM   3704  CG  GLN B  31      43.300  28.180  27.790  1.00  0.00           C  
ATOM   3705  HG3 GLN B  31      43.340  27.190  28.230  1.00  0.00           H  
ATOM   3706  HG2 GLN B  31      43.890  28.280  26.870  1.00  0.00           H  
ATOM   3707  CD  GLN B  31      41.870  28.380  27.350  1.00  0.00           C  
ATOM   3708  OE1 GLN B  31      41.070  29.010  28.030  1.00  0.00           O  
ATOM   3709  NE2 GLN B  31      41.470  27.830  26.210  1.00  0.00           N  
ATOM   3710 HE21 GLN B  31      42.130  27.290  25.680  1.00  0.00           H  
ATOM   3711 HE22 GLN B  31      40.630  28.160  25.740  1.00  0.00           H  
ATOM   3712  C   GLN B  31      45.730  30.220  30.220  1.00  0.00           C  
ATOM   3713  O   GLN B  31      46.410  29.870  31.230  1.00  0.00           O  
ATOM   3714  N   THR B  32      45.470  31.550  30.090  1.00  0.00           N  
ATOM   3715  H   THR B  32      44.890  31.830  29.310  1.00  0.00           H  
ATOM   3716  CA  THR B  32      45.900  32.620  31.060  1.00  0.00           C  
ATOM   3717  HA  THR B  32      46.210  32.150  31.990  1.00  0.00           H  
ATOM   3718  CB  THR B  32      47.080  33.370  30.610  1.00  0.00           C  
ATOM   3719  HB  THR B  32      47.250  34.180  31.330  1.00  0.00           H  
ATOM   3720  CG2 THR B  32      48.380  32.630  30.460  1.00  0.00           C  
ATOM   3721 HG21 THR B  32      48.210  31.670  29.980  1.00  0.00           H  
ATOM   3722 HG22 THR B  32      49.180  33.270  30.080  1.00  0.00           H  
ATOM   3723 HG23 THR B  32      48.730  32.390  31.480  1.00  0.00           H  
ATOM   3724  OG1 THR B  32      46.880  33.830  29.280  1.00  0.00           O  
ATOM   3725  HG1 THR B  32      47.180  33.090  28.750  1.00  0.00           H  
ATOM   3726  C   THR B  32      44.860  33.660  31.440  1.00  0.00           C  
ATOM   3727  O   THR B  32      43.930  33.890  30.670  1.00  0.00           O  
ATOM   3728  N   PHE B  33      45.000  34.110  32.680  1.00  0.00           N  
ATOM   3729  H   PHE B  33      45.830  33.860  33.170  1.00  0.00           H  
ATOM   3730  CA  PHE B  33      44.170  35.160  33.300  1.00  0.00           C  
ATOM   3731  HA  PHE B  33      43.790  35.750  32.480  1.00  0.00           H  
ATOM   3732  CB  PHE B  33      42.940  34.520  33.990  1.00  0.00           C  
ATOM   3733  HB3 PHE B  33      42.600  33.620  33.490  1.00  0.00           H  
ATOM   3734  HB2 PHE B  33      42.190  35.310  33.970  1.00  0.00           H  
ATOM   3735  CG  PHE B  33      43.200  34.120  35.430  1.00  0.00           C  
ATOM   3736  CD1 PHE B  33      43.830  32.910  35.700  1.00  0.00           C  
ATOM   3737  HD1 PHE B  33      44.080  32.290  34.850  1.00  0.00           H  
ATOM   3738  CE1 PHE B  33      44.220  32.590  36.980  1.00  0.00           C  
ATOM   3739  HE1 PHE B  33      44.820  31.710  37.180  1.00  0.00           H  
ATOM   3740  CZ  PHE B  33      43.830  33.370  38.040  1.00  0.00           C  
ATOM   3741  HZ  PHE B  33      44.090  33.110  39.050  1.00  0.00           H  
ATOM   3742  CE2 PHE B  33      43.020  34.530  37.810  1.00  0.00           C  
ATOM   3743  HE2 PHE B  33      42.800  35.150  38.660  1.00  0.00           H  
ATOM   3744  CD2 PHE B  33      42.780  34.930  36.490  1.00  0.00           C  
ATOM   3745  HD2 PHE B  33      42.280  35.870  36.340  1.00  0.00           H  
ATOM   3746  C   PHE B  33      44.890  36.160  34.230  1.00  0.00           C  
ATOM   3747  O   PHE B  33      45.950  35.870  34.840  1.00  0.00           O  
ATOM   3748  N   VAL B  34      44.370  37.400  34.430  1.00  0.00           N  
ATOM   3749  H   VAL B  34      43.530  37.670  33.930  1.00  0.00           H  
ATOM   3750  CA  VAL B  34      44.810  38.320  35.480  1.00  0.00           C  
ATOM   3751  HA  VAL B  34      45.900  38.320  35.600  1.00  0.00           H  
ATOM   3752  CB  VAL B  34      44.580  39.770  35.040  1.00  0.00           C  
ATOM   3753  HB  VAL B  34      43.600  39.860  34.590  1.00  0.00           H  
ATOM   3754  CG1 VAL B  34      44.650  40.830  36.220  1.00  0.00           C  
ATOM   3755 HG11 VAL B  34      43.750  40.740  36.820  1.00  0.00           H  
ATOM   3756 HG12 VAL B  34      45.510  40.550  36.820  1.00  0.00           H  
ATOM   3757 HG13 VAL B  34      44.730  41.880  35.950  1.00  0.00           H  
ATOM   3758  CG2 VAL B  34      45.620  40.230  33.970  1.00  0.00           C  
ATOM   3759 HG21 VAL B  34      45.650  39.580  33.100  1.00  0.00           H  
ATOM   3760 HG22 VAL B  34      45.390  41.180  33.490  1.00  0.00           H  
ATOM   3761 HG23 VAL B  34      46.670  40.250  34.280  1.00  0.00           H  
ATOM   3762  C   VAL B  34      44.200  38.080  36.870  1.00  0.00           C  
ATOM   3763  O   VAL B  34      43.020  38.390  37.070  1.00  0.00           O  
ATOM   3764  N   TYR B  35      45.040  37.560  37.810  1.00  0.00           N  
ATOM   3765  H   TYR B  35      45.990  37.410  37.510  1.00  0.00           H  
ATOM   3766  CA  TYR B  35      44.760  37.510  39.210  1.00  0.00           C  
ATOM   3767  HA  TYR B  35      43.750  37.160  39.410  1.00  0.00           H  
ATOM   3768  CB  TYR B  35      45.680  36.500  39.750  1.00  0.00           C  
ATOM   3769  HB3 TYR B  35      46.720  36.690  39.490  1.00  0.00           H  
ATOM   3770  HB2 TYR B  35      45.430  35.530  39.340  1.00  0.00           H  
ATOM   3771  CG  TYR B  35      45.770  36.320  41.240  1.00  0.00           C  
ATOM   3772  CD1 TYR B  35      44.640  35.950  41.970  1.00  0.00           C  
ATOM   3773  HD1 TYR B  35      43.680  36.030  41.490  1.00  0.00           H  
ATOM   3774  CE1 TYR B  35      44.620  35.610  43.290  1.00  0.00           C  
ATOM   3775  HE1 TYR B  35      43.750  35.390  43.900  1.00  0.00           H  
ATOM   3776  CZ  TYR B  35      45.900  35.440  43.950  1.00  0.00           C  
ATOM   3777  OH  TYR B  35      45.930  34.960  45.220  1.00  0.00           O  
ATOM   3778  HH  TYR B  35      46.660  34.350  45.350  1.00  0.00           H  
ATOM   3779  CE2 TYR B  35      47.110  35.880  43.280  1.00  0.00           C  
ATOM   3780  HE2 TYR B  35      48.020  35.900  43.850  1.00  0.00           H  
ATOM   3781  CD2 TYR B  35      47.040  36.340  41.950  1.00  0.00           C  
ATOM   3782  HD2 TYR B  35      47.950  36.750  41.530  1.00  0.00           H  
ATOM   3783  C   TYR B  35      44.990  38.910  39.850  1.00  0.00           C  
ATOM   3784  O   TYR B  35      45.970  39.620  39.630  1.00  0.00           O  
ATOM   3785  N   GLY B  36      44.130  39.430  40.750  1.00  0.00           N  
ATOM   3786  H   GLY B  36      43.390  38.780  40.970  1.00  0.00           H  
ATOM   3787  CA  GLY B  36      44.280  40.650  41.550  1.00  0.00           C  
ATOM   3788  HA3 GLY B  36      43.320  40.900  41.990  1.00  0.00           H  
ATOM   3789  HA2 GLY B  36      44.670  41.420  40.890  1.00  0.00           H  
ATOM   3790  C   GLY B  36      45.300  40.530  42.720  1.00  0.00           C  
ATOM   3791  O   GLY B  36      45.660  41.570  43.260  1.00  0.00           O  
ATOM   3792  N   GLY B  37      45.890  39.400  43.030  1.00  0.00           N  
ATOM   3793  H   GLY B  37      45.690  38.530  42.540  1.00  0.00           H  
ATOM   3794  CA  GLY B  37      47.010  39.310  43.970  1.00  0.00           C  
ATOM   3795  HA3 GLY B  37      47.660  40.180  44.030  1.00  0.00           H  
ATOM   3796  HA2 GLY B  37      47.750  38.640  43.520  1.00  0.00           H  
ATOM   3797  C   GLY B  37      46.720  38.820  45.350  1.00  0.00           C  
ATOM   3798  O   GLY B  37      47.640  38.620  46.160  1.00  0.00           O  
ATOM   3799  N   CYS B  38      45.470  38.520  45.650  1.00  0.00           N  
ATOM   3800  H   CYS B  38      44.690  38.650  45.010  1.00  0.00           H  
ATOM   3801  CA  CYS B  38      45.020  37.920  46.930  1.00  0.00           C  
ATOM   3802  HA  CYS B  38      45.860  37.300  47.210  1.00  0.00           H  
ATOM   3803  CB  CYS B  38      44.930  39.000  47.980  1.00  0.00           C  
ATOM   3804  HB3 CYS B  38      45.720  39.730  47.840  1.00  0.00           H  
ATOM   3805  HB2 CYS B  38      45.190  38.630  48.970  1.00  0.00           H  
ATOM   3806  SG  CYS B  38      43.350  39.990  48.040  1.00  0.00           S  
ATOM   3807  C   CYS B  38      43.800  36.980  46.860  1.00  0.00           C  
ATOM   3808  O   CYS B  38      43.010  37.180  45.970  1.00  0.00           O  
ATOM   3809  N   ARG B  39      43.850  35.990  47.830  1.00  0.00           N  
ATOM   3810  H   ARG B  39      44.670  35.980  48.420  1.00  0.00           H  
ATOM   3811  CA  ARG B  39      42.820  35.010  47.990  1.00  0.00           C  
ATOM   3812  HA  ARG B  39      43.180  34.440  48.850  1.00  0.00           H  
ATOM   3813  CB  ARG B  39      41.470  35.610  48.470  1.00  0.00           C  
ATOM   3814  HB3 ARG B  39      40.660  34.880  48.420  1.00  0.00           H  
ATOM   3815  HB2 ARG B  39      41.180  36.370  47.730  1.00  0.00           H  
ATOM   3816  CG  ARG B  39      41.570  36.250  49.860  1.00  0.00           C  
ATOM   3817  HG3 ARG B  39      42.160  37.150  49.730  1.00  0.00           H  
ATOM   3818  HG2 ARG B  39      42.030  35.550  50.560  1.00  0.00           H  
ATOM   3819  CD  ARG B  39      40.190  36.730  50.320  1.00  0.00           C  
ATOM   3820  HD3 ARG B  39      39.480  35.910  50.230  1.00  0.00           H  
ATOM   3821  HD2 ARG B  39      39.820  37.500  49.660  1.00  0.00           H  
ATOM   3822  NE  ARG B  39      40.320  37.170  51.710  1.00  0.00           N  
ATOM   3823  HE  ARG B  39      40.690  36.490  52.360  1.00  0.00           H  
ATOM   3824  CZ  ARG B  39      39.900  38.300  52.220  1.00  0.00           C  
ATOM   3825  NH1 ARG B  39      39.260  39.170  51.500  1.00  0.00           N  
ATOM   3826 HH11 ARG B  39      38.920  38.760  50.640  1.00  0.00           H  
ATOM   3827 HH12 ARG B  39      38.880  39.970  51.980  1.00  0.00           H  
ATOM   3828  NH2 ARG B  39      40.360  38.750  53.380  1.00  0.00           N  
ATOM   3829 HH21 ARG B  39      40.970  38.180  53.960  1.00  0.00           H  
ATOM   3830 HH22 ARG B  39      40.070  39.660  53.710  1.00  0.00           H  
ATOM   3831  C   ARG B  39      42.710  33.940  46.890  1.00  0.00           C  
ATOM   3832  O   ARG B  39      41.670  33.690  46.370  1.00  0.00           O  
ATOM   3833  N   ALA B  40      43.780  33.390  46.380  1.00  0.00           N  
ATOM   3834  H   ALA B  40      44.650  33.760  46.740  1.00  0.00           H  
ATOM   3835  CA  ALA B  40      43.760  32.280  45.330  1.00  0.00           C  
ATOM   3836  HA  ALA B  40      43.670  32.760  44.370  1.00  0.00           H  
ATOM   3837  CB  ALA B  40      45.140  31.640  45.210  1.00  0.00           C  
ATOM   3838  HB1 ALA B  40      45.230  31.090  46.140  1.00  0.00           H  
ATOM   3839  HB2 ALA B  40      45.140  31.040  44.300  1.00  0.00           H  
ATOM   3840  HB3 ALA B  40      45.940  32.370  45.140  1.00  0.00           H  
ATOM   3841  C   ALA B  40      42.650  31.240  45.410  1.00  0.00           C  
ATOM   3842  O   ALA B  40      42.490  30.680  46.540  1.00  0.00           O  
ATOM   3843  N   LYS B  41      42.180  30.740  44.270  1.00  0.00           N  
ATOM   3844  H   LYS B  41      42.330  31.350  43.470  1.00  0.00           H  
ATOM   3845  CA  LYS B  41      41.420  29.490  44.100  1.00  0.00           C  
ATOM   3846  HA  LYS B  41      41.120  29.130  45.090  1.00  0.00           H  
ATOM   3847  CB  LYS B  41      40.150  29.840  43.400  1.00  0.00           C  
ATOM   3848  HB3 LYS B  41      39.700  28.870  43.150  1.00  0.00           H  
ATOM   3849  HB2 LYS B  41      40.240  30.540  42.570  1.00  0.00           H  
ATOM   3850  CG  LYS B  41      39.290  30.530  44.410  1.00  0.00           C  
ATOM   3851  HG3 LYS B  41      39.570  31.580  44.460  1.00  0.00           H  
ATOM   3852  HG2 LYS B  41      39.540  30.310  45.450  1.00  0.00           H  
ATOM   3853  CD  LYS B  41      37.770  30.330  44.200  1.00  0.00           C  
ATOM   3854  HD3 LYS B  41      37.500  29.430  44.770  1.00  0.00           H  
ATOM   3855  HD2 LYS B  41      37.520  30.150  43.150  1.00  0.00           H  
ATOM   3856  CE  LYS B  41      36.970  31.490  44.720  1.00  0.00           C  
ATOM   3857  HE3 LYS B  41      35.950  31.440  44.320  1.00  0.00           H  
ATOM   3858  HE2 LYS B  41      37.370  32.430  44.320  1.00  0.00           H  
ATOM   3859  NZ  LYS B  41      36.860  31.620  46.250  1.00  0.00           N  
ATOM   3860  HZ1 LYS B  41      37.760  31.910  46.600  1.00  0.00           H  
ATOM   3861  HZ2 LYS B  41      36.250  32.390  46.480  1.00  0.00           H  
ATOM   3862  HZ3 LYS B  41      36.590  30.790  46.750  1.00  0.00           H  
ATOM   3863  C   LYS B  41      42.250  28.480  43.370  1.00  0.00           C  
ATOM   3864  O   LYS B  41      43.210  28.810  42.790  1.00  0.00           O  
ATOM   3865  N   ARG B  42      41.940  27.200  43.480  1.00  0.00           N  
ATOM   3866  H   ARG B  42      41.100  26.990  43.990  1.00  0.00           H  
ATOM   3867  CA  ARG B  42      42.860  26.070  43.200  1.00  0.00           C  
ATOM   3868  HA  ARG B  42      43.790  26.140  43.770  1.00  0.00           H  
ATOM   3869  CB  ARG B  42      42.120  24.770  43.550  1.00  0.00           C  
ATOM   3870  HB3 ARG B  42      42.550  23.880  43.100  1.00  0.00           H  
ATOM   3871  HB2 ARG B  42      41.080  24.820  43.210  1.00  0.00           H  
ATOM   3872  CG  ARG B  42      42.160  24.580  45.070  1.00  0.00           C  
ATOM   3873  HG3 ARG B  42      41.580  25.350  45.580  1.00  0.00           H  
ATOM   3874  HG2 ARG B  42      43.170  24.490  45.470  1.00  0.00           H  
ATOM   3875  CD  ARG B  42      41.390  23.290  45.460  1.00  0.00           C  
ATOM   3876  HD3 ARG B  42      40.400  23.360  45.000  1.00  0.00           H  
ATOM   3877  HD2 ARG B  42      41.390  23.310  46.550  1.00  0.00           H  
ATOM   3878  NE  ARG B  42      42.110  22.040  45.110  1.00  0.00           N  
ATOM   3879  HE  ARG B  42      43.110  22.100  44.920  1.00  0.00           H  
ATOM   3880  CZ  ARG B  42      41.580  20.840  45.310  1.00  0.00           C  
ATOM   3881  NH1 ARG B  42      40.320  20.710  45.610  1.00  0.00           N  
ATOM   3882 HH11 ARG B  42      39.630  21.420  45.430  1.00  0.00           H  
ATOM   3883 HH12 ARG B  42      39.990  19.760  45.760  1.00  0.00           H  
ATOM   3884  NH2 ARG B  42      42.350  19.790  45.240  1.00  0.00           N  
ATOM   3885 HH21 ARG B  42      43.320  19.890  44.970  1.00  0.00           H  
ATOM   3886 HH22 ARG B  42      41.910  18.880  45.180  1.00  0.00           H  
ATOM   3887  C   ARG B  42      43.330  26.000  41.740  1.00  0.00           C  
ATOM   3888  O   ARG B  42      44.530  25.720  41.480  1.00  0.00           O  
ATOM   3889  N   ASN B  43      42.430  26.350  40.800  1.00  0.00           N  
ATOM   3890  H   ASN B  43      41.550  26.630  41.180  1.00  0.00           H  
ATOM   3891  CA  ASN B  43      42.700  26.550  39.360  1.00  0.00           C  
ATOM   3892  HA  ASN B  43      43.310  25.660  39.200  1.00  0.00           H  
ATOM   3893  CB  ASN B  43      41.430  26.420  38.590  1.00  0.00           C  
ATOM   3894  HB3 ASN B  43      40.860  27.360  38.570  1.00  0.00           H  
ATOM   3895  HB2 ASN B  43      40.810  25.610  38.990  1.00  0.00           H  
ATOM   3896  CG  ASN B  43      41.710  26.080  37.180  1.00  0.00           C  
ATOM   3897  OD1 ASN B  43      42.800  26.220  36.630  1.00  0.00           O  
ATOM   3898  ND2 ASN B  43      40.770  25.440  36.470  1.00  0.00           N  
ATOM   3899 HD21 ASN B  43      39.870  25.520  36.930  1.00  0.00           H  
ATOM   3900 HD22 ASN B  43      40.940  25.080  35.540  1.00  0.00           H  
ATOM   3901  C   ASN B  43      43.470  27.880  39.030  1.00  0.00           C  
ATOM   3902  O   ASN B  43      42.980  28.810  38.340  1.00  0.00           O  
ATOM   3903  N   ASN B  44      44.640  27.990  39.620  1.00  0.00           N  
ATOM   3904  H   ASN B  44      44.910  27.160  40.130  1.00  0.00           H  
ATOM   3905  CA  ASN B  44      45.510  29.190  39.600  1.00  0.00           C  
ATOM   3906  HA  ASN B  44      45.530  29.720  38.650  1.00  0.00           H  
ATOM   3907  CB  ASN B  44      45.110  30.120  40.800  1.00  0.00           C  
ATOM   3908  HB3 ASN B  44      45.330  29.570  41.710  1.00  0.00           H  
ATOM   3909  HB2 ASN B  44      44.050  30.330  40.720  1.00  0.00           H  
ATOM   3910  CG  ASN B  44      45.880  31.420  40.740  1.00  0.00           C  
ATOM   3911  OD1 ASN B  44      47.030  31.560  40.380  1.00  0.00           O  
ATOM   3912  ND2 ASN B  44      45.300  32.510  41.260  1.00  0.00           N  
ATOM   3913 HD21 ASN B  44      44.400  32.460  41.720  1.00  0.00           H  
ATOM   3914 HD22 ASN B  44      45.870  33.290  41.560  1.00  0.00           H  
ATOM   3915  C   ASN B  44      46.920  28.650  39.730  1.00  0.00           C  
ATOM   3916  O   ASN B  44      47.250  27.970  40.680  1.00  0.00           O  
ATOM   3917  N   PHE B  45      47.870  29.110  38.810  1.00  0.00           N  
ATOM   3918  H   PHE B  45      47.520  29.570  37.990  1.00  0.00           H  
ATOM   3919  CA  PHE B  45      49.210  28.540  38.660  1.00  0.00           C  
ATOM   3920  HA  PHE B  45      49.530  28.230  39.650  1.00  0.00           H  
ATOM   3921  CB  PHE B  45      49.130  27.370  37.670  1.00  0.00           C  
ATOM   3922  HB3 PHE B  45      50.090  27.020  37.320  1.00  0.00           H  
ATOM   3923  HB2 PHE B  45      48.730  27.870  36.790  1.00  0.00           H  
ATOM   3924  CG  PHE B  45      48.280  26.130  37.950  1.00  0.00           C  
ATOM   3925  CD1 PHE B  45      48.930  24.990  38.480  1.00  0.00           C  
ATOM   3926  HD1 PHE B  45      49.960  24.940  38.780  1.00  0.00           H  
ATOM   3927  CE1 PHE B  45      48.060  23.900  38.830  1.00  0.00           C  
ATOM   3928  HE1 PHE B  45      48.530  23.080  39.360  1.00  0.00           H  
ATOM   3929  CZ  PHE B  45      46.700  23.900  38.460  1.00  0.00           C  
ATOM   3930  HZ  PHE B  45      46.080  23.060  38.740  1.00  0.00           H  
ATOM   3931  CE2 PHE B  45      46.190  24.970  37.750  1.00  0.00           C  
ATOM   3932  HE2 PHE B  45      45.140  24.910  37.530  1.00  0.00           H  
ATOM   3933  CD2 PHE B  45      47.000  26.090  37.460  1.00  0.00           C  
ATOM   3934  HD2 PHE B  45      46.530  26.890  36.910  1.00  0.00           H  
ATOM   3935  C   PHE B  45      50.210  29.600  38.150  1.00  0.00           C  
ATOM   3936  O   PHE B  45      49.800  30.630  37.610  1.00  0.00           O  
ATOM   3937  N   LYS B  46      51.510  29.370  38.220  1.00  0.00           N  
ATOM   3938  H   LYS B  46      51.650  28.510  38.720  1.00  0.00           H  
ATOM   3939  CA  LYS B  46      52.650  30.300  37.840  1.00  0.00           C  
ATOM   3940  HA  LYS B  46      52.230  31.240  37.490  1.00  0.00           H  
ATOM   3941  CB  LYS B  46      53.430  30.650  39.060  1.00  0.00           C  
ATOM   3942  HB3 LYS B  46      54.300  31.240  38.760  1.00  0.00           H  
ATOM   3943  HB2 LYS B  46      53.830  29.750  39.510  1.00  0.00           H  
ATOM   3944  CG  LYS B  46      52.580  31.390  40.150  1.00  0.00           C  
ATOM   3945  HG3 LYS B  46      51.800  30.750  40.550  1.00  0.00           H  
ATOM   3946  HG2 LYS B  46      52.070  32.270  39.720  1.00  0.00           H  
ATOM   3947  CD  LYS B  46      53.460  31.940  41.290  1.00  0.00           C  
ATOM   3948  HD3 LYS B  46      52.890  32.640  41.890  1.00  0.00           H  
ATOM   3949  HD2 LYS B  46      54.340  32.480  40.940  1.00  0.00           H  
ATOM   3950  CE  LYS B  46      54.070  30.790  42.120  1.00  0.00           C  
ATOM   3951  HE3 LYS B  46      54.970  30.370  41.670  1.00  0.00           H  
ATOM   3952  HE2 LYS B  46      53.320  30.000  42.190  1.00  0.00           H  
ATOM   3953  NZ  LYS B  46      54.460  31.210  43.480  1.00  0.00           N  
ATOM   3954  HZ1 LYS B  46      54.590  30.420  44.090  1.00  0.00           H  
ATOM   3955  HZ2 LYS B  46      55.270  31.820  43.480  1.00  0.00           H  
ATOM   3956  HZ3 LYS B  46      53.630  31.650  43.850  1.00  0.00           H  
ATOM   3957  C   LYS B  46      53.460  29.770  36.660  1.00  0.00           C  
ATOM   3958  O   LYS B  46      54.440  30.440  36.280  1.00  0.00           O  
ATOM   3959  N   SER B  47      52.970  28.800  35.880  1.00  0.00           N  
ATOM   3960  H   SER B  47      52.050  28.480  36.130  1.00  0.00           H  
ATOM   3961  CA  SER B  47      53.540  28.350  34.580  1.00  0.00           C  
ATOM   3962  HA  SER B  47      53.720  29.230  33.950  1.00  0.00           H  
ATOM   3963  CB  SER B  47      54.890  27.700  34.810  1.00  0.00           C  
ATOM   3964  HB3 SER B  47      55.610  28.280  35.380  1.00  0.00           H  
ATOM   3965  HB2 SER B  47      55.340  27.550  33.830  1.00  0.00           H  
ATOM   3966  OG  SER B  47      54.830  26.440  35.420  1.00  0.00           O  
ATOM   3967  HG  SER B  47      54.480  26.610  36.290  1.00  0.00           H  
ATOM   3968  C   SER B  47      52.550  27.500  33.800  1.00  0.00           C  
ATOM   3969  O   SER B  47      51.700  26.830  34.350  1.00  0.00           O  
ATOM   3970  N   ALA B  48      52.810  27.370  32.510  1.00  0.00           N  
ATOM   3971  H   ALA B  48      53.670  27.770  32.180  1.00  0.00           H  
ATOM   3972  CA  ALA B  48      52.080  26.640  31.570  1.00  0.00           C  
ATOM   3973  HA  ALA B  48      51.060  26.890  31.830  1.00  0.00           H  
ATOM   3974  CB  ALA B  48      52.480  27.110  30.150  1.00  0.00           C  
ATOM   3975  HB1 ALA B  48      52.010  28.070  29.950  1.00  0.00           H  
ATOM   3976  HB2 ALA B  48      53.560  27.230  30.070  1.00  0.00           H  
ATOM   3977  HB3 ALA B  48      52.130  26.430  29.360  1.00  0.00           H  
ATOM   3978  C   ALA B  48      52.370  25.100  31.670  1.00  0.00           C  
ATOM   3979  O   ALA B  48      51.470  24.270  31.480  1.00  0.00           O  
ATOM   3980  N   GLU B  49      53.560  24.750  32.060  1.00  0.00           N  
ATOM   3981  H   GLU B  49      54.300  25.400  32.290  1.00  0.00           H  
ATOM   3982  CA  GLU B  49      53.950  23.360  32.460  1.00  0.00           C  
ATOM   3983  HA  GLU B  49      53.620  22.650  31.700  1.00  0.00           H  
ATOM   3984  CB  GLU B  49      55.490  23.180  32.360  1.00  0.00           C  
ATOM   3985  HB3 GLU B  49      55.760  23.980  33.060  1.00  0.00           H  
ATOM   3986  HB2 GLU B  49      55.840  23.540  31.390  1.00  0.00           H  
ATOM   3987  CG  GLU B  49      56.090  21.800  32.690  1.00  0.00           C  
ATOM   3988  HG3 GLU B  49      55.710  21.430  33.650  1.00  0.00           H  
ATOM   3989  HG2 GLU B  49      57.150  21.920  32.910  1.00  0.00           H  
ATOM   3990  CD  GLU B  49      56.060  20.760  31.590  1.00  0.00           C  
ATOM   3991  OE1 GLU B  49      55.900  19.540  31.850  1.00  0.00           O  
ATOM   3992  OE2 GLU B  49      56.190  21.060  30.380  1.00  0.00           O  
ATOM   3993  C   GLU B  49      53.350  22.940  33.820  1.00  0.00           C  
ATOM   3994  O   GLU B  49      52.930  21.810  33.950  1.00  0.00           O  
ATOM   3995  N   ASP B  50      53.150  23.840  34.840  1.00  0.00           N  
ATOM   3996  H   ASP B  50      53.350  24.810  34.610  1.00  0.00           H  
ATOM   3997  CA  ASP B  50      52.620  23.410  36.130  1.00  0.00           C  
ATOM   3998  HA  ASP B  50      53.120  22.490  36.440  1.00  0.00           H  
ATOM   3999  CB  ASP B  50      52.820  24.450  37.240  1.00  0.00           C  
ATOM   4000  HB3 ASP B  50      52.250  24.120  38.110  1.00  0.00           H  
ATOM   4001  HB2 ASP B  50      52.500  25.450  36.920  1.00  0.00           H  
ATOM   4002  CG  ASP B  50      54.230  24.490  37.850  1.00  0.00           C  
ATOM   4003  OD1 ASP B  50      55.100  23.740  37.370  1.00  0.00           O  
ATOM   4004  OD2 ASP B  50      54.400  25.180  38.850  1.00  0.00           O  
ATOM   4005  C   ASP B  50      51.100  23.090  36.010  1.00  0.00           C  
ATOM   4006  O   ASP B  50      50.680  21.990  36.440  1.00  0.00           O  
ATOM   4007  N   CYS B  51      50.420  23.940  35.260  1.00  0.00           N  
ATOM   4008  H   CYS B  51      50.830  24.820  34.960  1.00  0.00           H  
ATOM   4009  CA  CYS B  51      49.050  23.690  34.810  1.00  0.00           C  
ATOM   4010  HA  CYS B  51      48.340  23.640  35.630  1.00  0.00           H  
ATOM   4011  CB  CYS B  51      48.640  24.930  34.060  1.00  0.00           C  
ATOM   4012  HB3 CYS B  51      49.360  25.150  33.270  1.00  0.00           H  
ATOM   4013  HB2 CYS B  51      48.670  25.850  34.650  1.00  0.00           H  
ATOM   4014  SG  CYS B  51      46.980  24.920  33.300  1.00  0.00           S  
ATOM   4015  C   CYS B  51      48.860  22.390  34.010  1.00  0.00           C  
ATOM   4016  O   CYS B  51      47.950  21.640  34.340  1.00  0.00           O  
ATOM   4017  N   MET B  52      49.730  22.170  33.010  1.00  0.00           N  
ATOM   4018  H   MET B  52      50.130  23.000  32.600  1.00  0.00           H  
ATOM   4019  CA  MET B  52      49.640  20.970  32.210  1.00  0.00           C  
ATOM   4020  HA  MET B  52      48.610  20.760  31.970  1.00  0.00           H  
ATOM   4021  CB  MET B  52      50.420  21.180  30.910  1.00  0.00           C  
ATOM   4022  HB3 MET B  52      51.490  21.230  31.160  1.00  0.00           H  
ATOM   4023  HB2 MET B  52      50.080  22.110  30.460  1.00  0.00           H  
ATOM   4024  CG  MET B  52      50.290  20.080  29.840  1.00  0.00           C  
ATOM   4025  HG3 MET B  52      50.930  19.250  30.120  1.00  0.00           H  
ATOM   4026  HG2 MET B  52      50.720  20.470  28.920  1.00  0.00           H  
ATOM   4027  SD  MET B  52      48.680  19.290  29.530  1.00  0.00           S  
ATOM   4028  CE  MET B  52      47.900  20.660  28.630  1.00  0.00           C  
ATOM   4029  HE1 MET B  52      48.070  21.670  28.990  1.00  0.00           H  
ATOM   4030  HE2 MET B  52      48.120  20.620  27.560  1.00  0.00           H  
ATOM   4031  HE3 MET B  52      46.810  20.620  28.760  1.00  0.00           H  
ATOM   4032  C   MET B  52      49.970  19.680  32.950  1.00  0.00           C  
ATOM   4033  O   MET B  52      49.220  18.690  32.910  1.00  0.00           O  
ATOM   4034  N   ARG B  53      51.060  19.670  33.740  1.00  0.00           N  
ATOM   4035  H   ARG B  53      51.580  20.530  33.730  1.00  0.00           H  
ATOM   4036  CA  ARG B  53      51.460  18.620  34.660  1.00  0.00           C  
ATOM   4037  HA  ARG B  53      51.560  17.700  34.080  1.00  0.00           H  
ATOM   4038  CB  ARG B  53      52.850  18.940  35.190  1.00  0.00           C  
ATOM   4039  HB3 ARG B  53      52.950  19.910  35.670  1.00  0.00           H  
ATOM   4040  HB2 ARG B  53      53.420  19.000  34.270  1.00  0.00           H  
ATOM   4041  CG  ARG B  53      53.660  17.810  35.910  1.00  0.00           C  
ATOM   4042  HG3 ARG B  53      53.660  16.920  35.280  1.00  0.00           H  
ATOM   4043  HG2 ARG B  53      53.090  17.590  36.810  1.00  0.00           H  
ATOM   4044  CD  ARG B  53      55.140  18.130  36.300  1.00  0.00           C  
ATOM   4045  HD3 ARG B  53      55.760  18.500  35.480  1.00  0.00           H  
ATOM   4046  HD2 ARG B  53      55.540  17.190  36.660  1.00  0.00           H  
ATOM   4047  NE  ARG B  53      55.170  19.180  37.370  1.00  0.00           N  
ATOM   4048  HE  ARG B  53      55.050  18.820  38.310  1.00  0.00           H  
ATOM   4049  CZ  ARG B  53      55.250  20.490  37.330  1.00  0.00           C  
ATOM   4050  NH1 ARG B  53      55.460  21.180  36.250  1.00  0.00           N  
ATOM   4051 HH11 ARG B  53      55.370  20.820  35.310  1.00  0.00           H  
ATOM   4052 HH12 ARG B  53      55.550  22.190  36.360  1.00  0.00           H  
ATOM   4053  NH2 ARG B  53      55.130  21.210  38.350  1.00  0.00           N  
ATOM   4054 HH21 ARG B  53      55.220  20.870  39.290  1.00  0.00           H  
ATOM   4055 HH22 ARG B  53      55.250  22.200  38.190  1.00  0.00           H  
ATOM   4056  C   ARG B  53      50.550  18.360  35.880  1.00  0.00           C  
ATOM   4057  O   ARG B  53      50.600  17.230  36.390  1.00  0.00           O  
ATOM   4058  N   THR B  54      49.680  19.270  36.320  1.00  0.00           N  
ATOM   4059  H   THR B  54      49.600  20.080  35.740  1.00  0.00           H  
ATOM   4060  CA  THR B  54      48.670  19.070  37.390  1.00  0.00           C  
ATOM   4061  HA  THR B  54      49.090  18.280  38.010  1.00  0.00           H  
ATOM   4062  CB  THR B  54      48.590  20.260  38.310  1.00  0.00           C  
ATOM   4063  HB  THR B  54      48.230  21.100  37.710  1.00  0.00           H  
ATOM   4064  CG2 THR B  54      47.620  20.110  39.450  1.00  0.00           C  
ATOM   4065 HG21 THR B  54      46.610  19.920  39.080  1.00  0.00           H  
ATOM   4066 HG22 THR B  54      47.860  19.250  40.080  1.00  0.00           H  
ATOM   4067 HG23 THR B  54      47.570  21.040  40.030  1.00  0.00           H  
ATOM   4068  OG1 THR B  54      49.910  20.670  38.660  1.00  0.00           O  
ATOM   4069  HG1 THR B  54      50.200  21.200  37.910  1.00  0.00           H  
ATOM   4070  C   THR B  54      47.360  18.590  36.830  1.00  0.00           C  
ATOM   4071  O   THR B  54      46.810  17.610  37.280  1.00  0.00           O  
ATOM   4072  N   CYS B  55      46.830  19.310  35.870  1.00  0.00           N  
ATOM   4073  H   CYS B  55      47.350  20.110  35.540  1.00  0.00           H  
ATOM   4074  CA  CYS B  55      45.430  19.160  35.420  1.00  0.00           C  
ATOM   4075  HA  CYS B  55      44.910  18.790  36.300  1.00  0.00           H  
ATOM   4076  CB  CYS B  55      44.860  20.580  35.210  1.00  0.00           C  
ATOM   4077  HB3 CYS B  55      43.910  20.480  34.690  1.00  0.00           H  
ATOM   4078  HB2 CYS B  55      45.580  21.180  34.640  1.00  0.00           H  
ATOM   4079  SG  CYS B  55      44.610  21.510  36.680  1.00  0.00           S  
ATOM   4080  C   CYS B  55      45.060  18.160  34.230  1.00  0.00           C  
ATOM   4081  O   CYS B  55      44.930  18.570  33.060  1.00  0.00           O  
ATOM   4082  N   GLY B  56      44.930  16.870  34.500  1.00  0.00           N  
ATOM   4083  H   GLY B  56      45.120  16.600  35.450  1.00  0.00           H  
ATOM   4084  CA  GLY B  56      45.120  15.820  33.500  1.00  0.00           C  
ATOM   4085  HA3 GLY B  56      45.100  14.890  34.070  1.00  0.00           H  
ATOM   4086  HA2 GLY B  56      46.090  15.910  33.000  1.00  0.00           H  
ATOM   4087  C   GLY B  56      44.110  15.620  32.400  1.00  0.00           C  
ATOM   4088  O   GLY B  56      44.460  14.940  31.420  1.00  0.00           O  
ATOM   4089  N   GLY B  57      42.970  16.220  32.500  1.00  0.00           N  
ATOM   4090  H   GLY B  57      42.820  16.930  33.200  1.00  0.00           H  
ATOM   4091  CA  GLY B  57      41.740  16.130  31.720  1.00  0.00           C  
ATOM   4092  HA3 GLY B  57      41.720  15.150  31.240  1.00  0.00           H  
ATOM   4093  HA2 GLY B  57      41.770  16.940  30.980  1.00  0.00           H  
ATOM   4094  C   GLY B  57      40.500  16.400  32.500  1.00  0.00           C  
ATOM   4095  O   GLY B  57      40.590  16.550  33.790  1.00  0.00           O  
ATOM   4096  N   ALA B  58      39.360  16.500  31.800  1.00  0.00           N  
ATOM   4097  H   ALA B  58      39.500  16.330  30.810  1.00  0.00           H  
ATOM   4098  CA  ALA B  58      38.030  16.410  32.380  1.00  0.00           C  
ATOM   4099  HA  ALA B  58      37.880  17.130  33.190  1.00  0.00           H  
ATOM   4100  CB  ALA B  58      36.980  16.480  31.220  1.00  0.00           C  
ATOM   4101  HB1 ALA B  58      36.930  17.540  30.920  1.00  0.00           H  
ATOM   4102  HB2 ALA B  58      37.360  15.930  30.360  1.00  0.00           H  
ATOM   4103  HB3 ALA B  58      36.010  16.090  31.530  1.00  0.00           H  
ATOM   4104  C   ALA B  58      37.840  15.030  33.050  1.00  0.00           C  
ATOM   4105  O   ALA B  58      37.630  14.960  34.290  1.00  0.00           O  
ATOM   4106  OXT ALA B  58      37.750  14.030  32.240  1.00  0.00           O  
TER    4107      ALA B  58
ENDMDL
CONECT 3446 3448
CONECT 3448 3446
END
