# Supplementary material for: Prebound State Discovered in the Unbinding Pathway of Fluorinated Variants of the Trypsin–BPTI Complex Using Random Acceleration Molecular Dynamics Simulations
Source: J Chem Inf Model. 2024 Jun 13;64(13):5194–206. doi: 10.1021/acs.jcim.4c00338 (PMC11234359; doi:10.1021/acs.jcim.4c00338)
Supplement: Supplementary file 2 — ci4c00338_si_002.zip [file ci4c00338_si_002.zip › pb_ETG_examples.pdb]

REMARK   1 CREATED WITH MDTraj 1.9.5, 2024-01-04
CRYST1   96.672   96.672   96.672  90.00  90.00  90.00 P 1           1 
MODEL        0
ATOM      1  N   ILE A  16      47.720  57.540  33.810  1.00  0.00           N  
ATOM      2  H   ILE A  16      47.350  57.090  32.990  1.00  0.00           H  
ATOM      3  H2  ILE A  16      48.380  58.240  33.490  1.00  0.00           H  
ATOM      4  H3  ILE A  16      48.220  56.900  34.420  1.00  0.00           H  
ATOM      5  CA  ILE A  16      46.580  58.310  34.380  1.00  0.00           C  
ATOM      6  HA  ILE A  16      45.940  57.690  35.000  1.00  0.00           H  
ATOM      7  CB  ILE A  16      46.920  59.640  35.170  1.00  0.00           C  
ATOM      8  HB  ILE A  16      47.680  60.170  34.580  1.00  0.00           H  
ATOM      9  CG2 ILE A  16      45.710  60.570  35.340  1.00  0.00           C  
ATOM     10 HG21 ILE A  16      45.130  60.110  36.130  1.00  0.00           H  
ATOM     11 HG22 ILE A  16      46.140  61.510  35.670  1.00  0.00           H  
ATOM     12 HG23 ILE A  16      45.120  60.680  34.430  1.00  0.00           H  
ATOM     13  CG1 ILE A  16      47.430  59.270  36.580  1.00  0.00           C  
ATOM     14 HG13 ILE A  16      48.120  58.420  36.520  1.00  0.00           H  
ATOM     15 HG12 ILE A  16      46.580  58.960  37.190  1.00  0.00           H  
ATOM     16  CD1 ILE A  16      48.060  60.380  37.460  1.00  0.00           C  
ATOM     17 HD11 ILE A  16      47.300  61.160  37.570  1.00  0.00           H  
ATOM     18 HD12 ILE A  16      48.310  60.070  38.470  1.00  0.00           H  
ATOM     19 HD13 ILE A  16      48.950  60.800  36.990  1.00  0.00           H  
ATOM     20  C   ILE A  16      45.660  58.650  33.230  1.00  0.00           C  
ATOM     21  O   ILE A  16      46.000  59.420  32.320  1.00  0.00           O  
ATOM     22  N   VAL A  17      44.390  58.120  33.310  1.00  0.00           N  
ATOM     23  H   VAL A  17      44.140  57.620  34.150  1.00  0.00           H  
ATOM     24  CA  VAL A  17      43.270  58.640  32.420  1.00  0.00           C  
ATOM     25  HA  VAL A  17      43.680  58.800  31.410  1.00  0.00           H  
ATOM     26  CB  VAL A  17      42.180  57.560  32.310  1.00  0.00           C  
ATOM     27  HB  VAL A  17      41.760  57.410  33.300  1.00  0.00           H  
ATOM     28  CG1 VAL A  17      41.080  57.960  31.360  1.00  0.00           C  
ATOM     29 HG11 VAL A  17      40.200  57.350  31.570  1.00  0.00           H  
ATOM     30 HG12 VAL A  17      40.810  59.010  31.480  1.00  0.00           H  
ATOM     31 HG13 VAL A  17      41.390  57.770  30.330  1.00  0.00           H  
ATOM     32  CG2 VAL A  17      42.740  56.180  31.940  1.00  0.00           C  
ATOM     33 HG21 VAL A  17      41.890  55.510  31.890  1.00  0.00           H  
ATOM     34 HG22 VAL A  17      43.410  56.310  31.100  1.00  0.00           H  
ATOM     35 HG23 VAL A  17      43.390  55.800  32.730  1.00  0.00           H  
ATOM     36  C   VAL A  17      42.770  60.070  32.860  1.00  0.00           C  
ATOM     37  O   VAL A  17      42.530  60.150  34.060  1.00  0.00           O  
ATOM     38  N   GLY A  18      42.560  61.080  31.950  1.00  0.00           N  
ATOM     39  H   GLY A  18      42.960  60.910  31.040  1.00  0.00           H  
ATOM     40  CA  GLY A  18      41.940  62.390  32.310  1.00  0.00           C  
ATOM     41  HA3 GLY A  18      41.010  62.090  32.830  1.00  0.00           H  
ATOM     42  HA2 GLY A  18      41.770  62.960  31.400  1.00  0.00           H  
ATOM     43  C   GLY A  18      42.820  63.340  33.160  1.00  0.00           C  
ATOM     44  O   GLY A  18      42.260  64.090  34.010  1.00  0.00           O  
ATOM     45  N   GLY A  19      44.170  63.180  33.040  1.00  0.00           N  
ATOM     46  H   GLY A  19      44.540  62.580  32.320  1.00  0.00           H  
ATOM     47  CA  GLY A  19      45.040  64.100  33.720  1.00  0.00           C  
ATOM     48  HA3 GLY A  19      45.930  63.530  33.960  1.00  0.00           H  
ATOM     49  HA2 GLY A  19      44.550  64.330  34.660  1.00  0.00           H  
ATOM     50  C   GLY A  19      45.550  65.330  32.920  1.00  0.00           C  
ATOM     51  O   GLY A  19      45.250  65.470  31.740  1.00  0.00           O  
ATOM     52  N   TYR A  20      46.340  66.070  33.690  1.00  0.00           N  
ATOM     53  H   TYR A  20      46.590  65.800  34.630  1.00  0.00           H  
ATOM     54  CA  TYR A  20      47.030  67.200  33.090  1.00  0.00           C  
ATOM     55  HA  TYR A  20      46.620  67.350  32.090  1.00  0.00           H  
ATOM     56  CB  TYR A  20      46.640  68.520  33.840  1.00  0.00           C  
ATOM     57  HB3 TYR A  20      45.570  68.720  33.670  1.00  0.00           H  
ATOM     58  HB2 TYR A  20      47.180  69.320  33.330  1.00  0.00           H  
ATOM     59  CG  TYR A  20      47.000  68.560  35.280  1.00  0.00           C  
ATOM     60  CD1 TYR A  20      46.160  67.950  36.300  1.00  0.00           C  
ATOM     61  HD1 TYR A  20      45.300  67.430  35.920  1.00  0.00           H  
ATOM     62  CE1 TYR A  20      46.540  68.050  37.640  1.00  0.00           C  
ATOM     63  HE1 TYR A  20      45.960  67.500  38.360  1.00  0.00           H  
ATOM     64  CZ  TYR A  20      47.700  68.790  38.010  1.00  0.00           C  
ATOM     65  OH  TYR A  20      47.980  68.920  39.290  1.00  0.00           O  
ATOM     66  HH  TYR A  20      48.850  69.290  39.440  1.00  0.00           H  
ATOM     67  CE2 TYR A  20      48.530  69.330  37.060  1.00  0.00           C  
ATOM     68  HE2 TYR A  20      49.340  69.960  37.410  1.00  0.00           H  
ATOM     69  CD2 TYR A  20      48.230  69.160  35.750  1.00  0.00           C  
ATOM     70  HD2 TYR A  20      48.840  69.640  35.010  1.00  0.00           H  
ATOM     71  C   TYR A  20      48.580  67.020  33.020  1.00  0.00           C  
ATOM     72  O   TYR A  20      49.240  66.190  33.680  1.00  0.00           O  
ATOM     73  N   THR A  21      49.280  67.920  32.330  1.00  0.00           N  
ATOM     74  H   THR A  21      48.900  68.590  31.670  1.00  0.00           H  
ATOM     75  CA  THR A  21      50.720  68.000  32.450  1.00  0.00           C  
ATOM     76  HA  THR A  21      51.010  66.950  32.420  1.00  0.00           H  
ATOM     77  CB  THR A  21      51.350  68.640  31.260  1.00  0.00           C  
ATOM     78  HB  THR A  21      50.810  69.560  30.990  1.00  0.00           H  
ATOM     79  CG2 THR A  21      52.880  68.900  31.360  1.00  0.00           C  
ATOM     80 HG21 THR A  21      53.180  69.230  30.370  1.00  0.00           H  
ATOM     81 HG22 THR A  21      53.170  69.610  32.150  1.00  0.00           H  
ATOM     82 HG23 THR A  21      53.330  67.940  31.590  1.00  0.00           H  
ATOM     83  OG1 THR A  21      51.120  67.840  30.200  1.00  0.00           O  
ATOM     84  HG1 THR A  21      50.300  68.170  29.830  1.00  0.00           H  
ATOM     85  C   THR A  21      51.190  68.670  33.750  1.00  0.00           C  
ATOM     86  O   THR A  21      50.910  69.870  33.810  1.00  0.00           O  
ATOM     87  N   CYS A  22      51.910  68.100  34.720  1.00  0.00           N  
ATOM     88  H   CYS A  22      52.050  67.110  34.600  1.00  0.00           H  
ATOM     89  CA  CYS A  22      52.210  68.780  35.980  1.00  0.00           C  
ATOM     90  HA  CYS A  22      51.250  69.020  36.440  1.00  0.00           H  
ATOM     91  CB  CYS A  22      52.940  67.750  36.830  1.00  0.00           C  
ATOM     92  HB3 CYS A  22      53.010  68.210  37.810  1.00  0.00           H  
ATOM     93  HB2 CYS A  22      53.980  67.770  36.490  1.00  0.00           H  
ATOM     94  SG  CYS A  22      52.240  66.100  36.820  1.00  0.00           S  
ATOM     95  C   CYS A  22      53.070  70.050  35.830  1.00  0.00           C  
ATOM     96  O   CYS A  22      52.760  71.000  36.510  1.00  0.00           O  
ATOM     97  N   GLY A  23      54.120  69.990  35.000  1.00  0.00           N  
ATOM     98  H   GLY A  23      54.170  69.170  34.430  1.00  0.00           H  
ATOM     99  CA  GLY A  23      55.090  71.010  34.820  1.00  0.00           C  
ATOM    100  HA3 GLY A  23      54.530  71.950  34.890  1.00  0.00           H  
ATOM    101  HA2 GLY A  23      55.400  70.940  33.780  1.00  0.00           H  
ATOM    102  C   GLY A  23      56.330  71.050  35.720  1.00  0.00           C  
ATOM    103  O   GLY A  23      56.350  70.510  36.780  1.00  0.00           O  
ATOM    104  N   ALA A  24      57.360  71.830  35.390  1.00  0.00           N  
ATOM    105  H   ALA A  24      57.510  72.300  34.500  1.00  0.00           H  
ATOM    106  CA  ALA A  24      58.610  71.880  36.240  1.00  0.00           C  
ATOM    107  HA  ALA A  24      58.940  70.840  36.390  1.00  0.00           H  
ATOM    108  CB  ALA A  24      59.760  72.630  35.480  1.00  0.00           C  
ATOM    109  HB1 ALA A  24      59.810  72.160  34.500  1.00  0.00           H  
ATOM    110  HB2 ALA A  24      59.600  73.690  35.290  1.00  0.00           H  
ATOM    111  HB3 ALA A  24      60.700  72.380  35.980  1.00  0.00           H  
ATOM    112  C   ALA A  24      58.410  72.510  37.630  1.00  0.00           C  
ATOM    113  O   ALA A  24      57.740  73.580  37.820  1.00  0.00           O  
ATOM    114  N   ASN A  25      59.070  71.930  38.640  1.00  0.00           N  
ATOM    115  H   ASN A  25      59.690  71.140  38.470  1.00  0.00           H  
ATOM    116  CA  ASN A  25      59.170  72.470  40.030  1.00  0.00           C  
ATOM    117  HA  ASN A  25      59.750  71.710  40.540  1.00  0.00           H  
ATOM    118  CB  ASN A  25      60.010  73.780  40.100  1.00  0.00           C  
ATOM    119  HB3 ASN A  25      60.510  74.020  41.040  1.00  0.00           H  
ATOM    120  HB2 ASN A  25      59.330  74.630  39.940  1.00  0.00           H  
ATOM    121  CG  ASN A  25      61.170  73.840  39.110  1.00  0.00           C  
ATOM    122  OD1 ASN A  25      62.000  72.880  39.030  1.00  0.00           O  
ATOM    123  ND2 ASN A  25      61.420  74.980  38.450  1.00  0.00           N  
ATOM    124 HD21 ASN A  25      60.690  75.680  38.490  1.00  0.00           H  
ATOM    125 HD22 ASN A  25      62.220  74.900  37.840  1.00  0.00           H  
ATOM    126  C   ASN A  25      57.810  72.500  40.770  1.00  0.00           C  
ATOM    127  O   ASN A  25      57.750  72.910  41.940  1.00  0.00           O  
ATOM    128  N   THR A  26      56.740  71.900  40.190  1.00  0.00           N  
ATOM    129  H   THR A  26      56.790  71.480  39.280  1.00  0.00           H  
ATOM    130  CA  THR A  26      55.340  71.820  40.810  1.00  0.00           C  
ATOM    131  HA  THR A  26      55.290  72.700  41.460  1.00  0.00           H  
ATOM    132  CB  THR A  26      54.180  72.010  39.780  1.00  0.00           C  
ATOM    133  HB  THR A  26      53.280  72.030  40.400  1.00  0.00           H  
ATOM    134  CG2 THR A  26      54.350  73.240  38.960  1.00  0.00           C  
ATOM    135 HG21 THR A  26      54.890  74.060  39.440  1.00  0.00           H  
ATOM    136 HG22 THR A  26      54.870  72.950  38.050  1.00  0.00           H  
ATOM    137 HG23 THR A  26      53.400  73.620  38.560  1.00  0.00           H  
ATOM    138  OG1 THR A  26      54.140  70.920  38.840  1.00  0.00           O  
ATOM    139  HG1 THR A  26      53.450  71.080  38.190  1.00  0.00           H  
ATOM    140  C   THR A  26      55.120  70.580  41.630  1.00  0.00           C  
ATOM    141  O   THR A  26      54.440  70.670  42.640  1.00  0.00           O  
ATOM    142  N   VAL A  27      55.700  69.440  41.230  1.00  0.00           N  
ATOM    143  H   VAL A  27      56.190  69.440  40.340  1.00  0.00           H  
ATOM    144  CA  VAL A  27      55.770  68.160  41.980  1.00  0.00           C  
ATOM    145  HA  VAL A  27      55.460  68.350  43.010  1.00  0.00           H  
ATOM    146  CB  VAL A  27      54.770  67.110  41.360  1.00  0.00           C  
ATOM    147  HB  VAL A  27      54.980  66.140  41.850  1.00  0.00           H  
ATOM    148  CG1 VAL A  27      53.290  67.590  41.580  1.00  0.00           C  
ATOM    149 HG11 VAL A  27      52.570  66.830  41.310  1.00  0.00           H  
ATOM    150 HG12 VAL A  27      53.080  67.870  42.610  1.00  0.00           H  
ATOM    151 HG13 VAL A  27      53.100  68.510  41.020  1.00  0.00           H  
ATOM    152  CG2 VAL A  27      54.910  66.970  39.850  1.00  0.00           C  
ATOM    153 HG21 VAL A  27      54.300  66.170  39.440  1.00  0.00           H  
ATOM    154 HG22 VAL A  27      54.580  67.880  39.330  1.00  0.00           H  
ATOM    155 HG23 VAL A  27      55.960  66.790  39.650  1.00  0.00           H  
ATOM    156  C   VAL A  27      57.190  67.630  42.220  1.00  0.00           C  
ATOM    157  O   VAL A  27      57.630  66.660  41.640  1.00  0.00           O  
ATOM    158  N   PRO A  28      58.100  68.370  42.930  1.00  0.00           N  
ATOM    159  CD  PRO A  28      57.880  69.590  43.640  1.00  0.00           C  
ATOM    160  HD3 PRO A  28      57.070  69.520  44.380  1.00  0.00           H  
ATOM    161  HD2 PRO A  28      57.580  70.320  42.890  1.00  0.00           H  
ATOM    162  CG  PRO A  28      59.160  69.960  44.350  1.00  0.00           C  
ATOM    163  HG3 PRO A  28      59.140  69.560  45.360  1.00  0.00           H  
ATOM    164  HG2 PRO A  28      59.350  71.040  44.300  1.00  0.00           H  
ATOM    165  CB  PRO A  28      60.220  69.260  43.470  1.00  0.00           C  
ATOM    166  HB3 PRO A  28      61.140  69.090  44.020  1.00  0.00           H  
ATOM    167  HB2 PRO A  28      60.390  69.900  42.600  1.00  0.00           H  
ATOM    168  CA  PRO A  28      59.460  67.980  43.040  1.00  0.00           C  
ATOM    169  HA  PRO A  28      59.960  67.660  42.140  1.00  0.00           H  
ATOM    170  C   PRO A  28      59.720  66.820  44.100  1.00  0.00           C  
ATOM    171  O   PRO A  28      60.900  66.530  44.410  1.00  0.00           O  
ATOM    172  N   TYR A  29      58.660  66.210  44.650  1.00  0.00           N  
ATOM    173  H   TYR A  29      57.740  66.560  44.450  1.00  0.00           H  
ATOM    174  CA  TYR A  29      58.750  65.100  45.580  1.00  0.00           C  
ATOM    175  HA  TYR A  29      59.620  65.140  46.230  1.00  0.00           H  
ATOM    176  CB  TYR A  29      57.510  65.250  46.480  1.00  0.00           C  
ATOM    177  HB3 TYR A  29      57.660  66.210  47.000  1.00  0.00           H  
ATOM    178  HB2 TYR A  29      57.720  64.500  47.260  1.00  0.00           H  
ATOM    179  CG  TYR A  29      56.080  65.190  45.830  1.00  0.00           C  
ATOM    180  CD1 TYR A  29      55.580  63.940  45.360  1.00  0.00           C  
ATOM    181  HD1 TYR A  29      56.070  63.040  45.680  1.00  0.00           H  
ATOM    182  CE1 TYR A  29      54.320  63.950  44.740  1.00  0.00           C  
ATOM    183  HE1 TYR A  29      53.890  62.980  44.530  1.00  0.00           H  
ATOM    184  CZ  TYR A  29      53.640  65.080  44.450  1.00  0.00           C  
ATOM    185  OH  TYR A  29      52.500  64.950  43.710  1.00  0.00           O  
ATOM    186  HH  TYR A  29      52.200  64.040  43.770  1.00  0.00           H  
ATOM    187  CE2 TYR A  29      54.090  66.320  45.010  1.00  0.00           C  
ATOM    188  HE2 TYR A  29      53.550  67.230  44.770  1.00  0.00           H  
ATOM    189  CD2 TYR A  29      55.360  66.340  45.680  1.00  0.00           C  
ATOM    190  HD2 TYR A  29      55.690  67.260  46.150  1.00  0.00           H  
ATOM    191  C   TYR A  29      58.740  63.710  44.930  1.00  0.00           C  
ATOM    192  O   TYR A  29      59.070  62.700  45.550  1.00  0.00           O  
ATOM    193  N   GLN A  30      58.310  63.640  43.660  1.00  0.00           N  
ATOM    194  H   GLN A  30      58.060  64.510  43.230  1.00  0.00           H  
ATOM    195  CA  GLN A  30      58.150  62.430  42.750  1.00  0.00           C  
ATOM    196  HA  GLN A  30      57.640  61.630  43.290  1.00  0.00           H  
ATOM    197  CB  GLN A  30      57.120  62.870  41.690  1.00  0.00           C  
ATOM    198  HB3 GLN A  30      56.360  63.590  42.000  1.00  0.00           H  
ATOM    199  HB2 GLN A  30      56.640  61.940  41.390  1.00  0.00           H  
ATOM    200  CG  GLN A  30      57.730  63.460  40.400  1.00  0.00           C  
ATOM    201  HG3 GLN A  30      58.500  64.190  40.660  1.00  0.00           H  
ATOM    202  HG2 GLN A  30      56.940  64.000  39.890  1.00  0.00           H  
ATOM    203  CD  GLN A  30      58.390  62.530  39.440  1.00  0.00           C  
ATOM    204  OE1 GLN A  30      58.320  61.360  39.560  1.00  0.00           O  
ATOM    205  NE2 GLN A  30      58.950  63.180  38.480  1.00  0.00           N  
ATOM    206 HE21 GLN A  30      58.870  64.180  38.450  1.00  0.00           H  
ATOM    207 HE22 GLN A  30      59.500  62.680  37.790  1.00  0.00           H  
ATOM    208  C   GLN A  30      59.460  61.850  42.300  1.00  0.00           C  
ATOM    209  O   GLN A  30      60.400  62.550  41.840  1.00  0.00           O  
ATOM    210  N   VAL A  31      59.440  60.540  42.300  1.00  0.00           N  
ATOM    211  H   VAL A  31      58.740  59.970  42.750  1.00  0.00           H  
ATOM    212  CA  VAL A  31      60.680  59.810  41.970  1.00  0.00           C  
ATOM    213  HA  VAL A  31      61.430  60.520  41.630  1.00  0.00           H  
ATOM    214  CB  VAL A  31      61.270  59.090  43.180  1.00  0.00           C  
ATOM    215  HB  VAL A  31      60.530  58.370  43.530  1.00  0.00           H  
ATOM    216  CG1 VAL A  31      62.520  58.260  43.010  1.00  0.00           C  
ATOM    217 HG11 VAL A  31      63.330  58.760  42.490  1.00  0.00           H  
ATOM    218 HG12 VAL A  31      62.930  57.850  43.930  1.00  0.00           H  
ATOM    219 HG13 VAL A  31      62.220  57.480  42.310  1.00  0.00           H  
ATOM    220  CG2 VAL A  31      61.620  60.120  44.230  1.00  0.00           C  
ATOM    221 HG21 VAL A  31      61.910  59.670  45.170  1.00  0.00           H  
ATOM    222 HG22 VAL A  31      62.430  60.770  43.890  1.00  0.00           H  
ATOM    223 HG23 VAL A  31      60.680  60.660  44.390  1.00  0.00           H  
ATOM    224  C   VAL A  31      60.520  58.810  40.870  1.00  0.00           C  
ATOM    225  O   VAL A  31      59.520  58.110  40.850  1.00  0.00           O  
ATOM    226  N   SER A  32      61.490  58.680  39.930  1.00  0.00           N  
ATOM    227  H   SER A  32      62.290  59.290  39.880  1.00  0.00           H  
ATOM    228  CA  SER A  32      61.500  57.710  38.890  1.00  0.00           C  
ATOM    229  HA  SER A  32      60.480  57.400  38.620  1.00  0.00           H  
ATOM    230  CB  SER A  32      62.040  58.330  37.580  1.00  0.00           C  
ATOM    231  HB3 SER A  32      63.050  58.730  37.750  1.00  0.00           H  
ATOM    232  HB2 SER A  32      61.360  59.090  37.220  1.00  0.00           H  
ATOM    233  OG  SER A  32      62.120  57.380  36.550  1.00  0.00           O  
ATOM    234  HG  SER A  32      62.710  57.760  35.890  1.00  0.00           H  
ATOM    235  C   SER A  32      62.390  56.500  39.300  1.00  0.00           C  
ATOM    236  O   SER A  32      63.620  56.700  39.570  1.00  0.00           O  
ATOM    237  N   LEU A  33      61.870  55.240  39.370  1.00  0.00           N  
ATOM    238  H   LEU A  33      60.900  55.030  39.190  1.00  0.00           H  
ATOM    239  CA  LEU A  33      62.720  53.980  39.460  1.00  0.00           C  
ATOM    240  HA  LEU A  33      63.740  54.260  39.730  1.00  0.00           H  
ATOM    241  CB  LEU A  33      62.150  52.950  40.510  1.00  0.00           C  
ATOM    242  HB3 LEU A  33      62.920  52.270  40.870  1.00  0.00           H  
ATOM    243  HB2 LEU A  33      61.440  52.380  39.920  1.00  0.00           H  
ATOM    244  CG  LEU A  33      61.400  53.500  41.750  1.00  0.00           C  
ATOM    245  HG  LEU A  33      60.490  53.990  41.410  1.00  0.00           H  
ATOM    246  CD1 LEU A  33      61.020  52.270  42.600  1.00  0.00           C  
ATOM    247 HD11 LEU A  33      61.820  51.530  42.630  1.00  0.00           H  
ATOM    248 HD12 LEU A  33      60.720  52.510  43.620  1.00  0.00           H  
ATOM    249 HD13 LEU A  33      60.240  51.730  42.060  1.00  0.00           H  
ATOM    250  CD2 LEU A  33      62.340  54.440  42.550  1.00  0.00           C  
ATOM    251 HD21 LEU A  33      63.260  53.990  42.910  1.00  0.00           H  
ATOM    252 HD22 LEU A  33      62.420  55.400  42.040  1.00  0.00           H  
ATOM    253 HD23 LEU A  33      61.750  54.760  43.410  1.00  0.00           H  
ATOM    254  C   LEU A  33      62.830  53.320  38.080  1.00  0.00           C  
ATOM    255  O   LEU A  33      61.870  53.220  37.320  1.00  0.00           O  
ATOM    256  N   ASN A  34      64.020  52.770  37.870  1.00  0.00           N  
ATOM    257  H   ASN A  34      64.610  52.620  38.680  1.00  0.00           H  
ATOM    258  CA  ASN A  34      64.450  52.130  36.630  1.00  0.00           C  
ATOM    259  HA  ASN A  34      63.600  51.870  36.010  1.00  0.00           H  
ATOM    260  CB  ASN A  34      65.290  53.150  35.790  1.00  0.00           C  
ATOM    261  HB3 ASN A  34      66.160  53.280  36.440  1.00  0.00           H  
ATOM    262  HB2 ASN A  34      64.840  54.120  35.630  1.00  0.00           H  
ATOM    263  CG  ASN A  34      65.810  52.750  34.370  1.00  0.00           C  
ATOM    264  OD1 ASN A  34      66.150  51.580  34.090  1.00  0.00           O  
ATOM    265  ND2 ASN A  34      65.940  53.670  33.440  1.00  0.00           N  
ATOM    266 HD21 ASN A  34      65.610  54.610  33.640  1.00  0.00           H  
ATOM    267 HD22 ASN A  34      66.270  53.290  32.570  1.00  0.00           H  
ATOM    268  C   ASN A  34      65.290  50.830  36.950  1.00  0.00           C  
ATOM    269  O   ASN A  34      66.050  50.820  37.940  1.00  0.00           O  
ATOM    270  N   SER A  37      65.300  49.850  36.080  1.00  0.00           N  
ATOM    271  H   SER A  37      64.770  49.990  35.230  1.00  0.00           H  
ATOM    272  CA  SER A  37      65.960  48.540  36.270  1.00  0.00           C  
ATOM    273  HA  SER A  37      67.040  48.670  36.390  1.00  0.00           H  
ATOM    274  CB  SER A  37      65.300  47.760  37.430  1.00  0.00           C  
ATOM    275  HB3 SER A  37      64.260  47.630  37.140  1.00  0.00           H  
ATOM    276  HB2 SER A  37      65.270  48.340  38.340  1.00  0.00           H  
ATOM    277  OG  SER A  37      65.850  46.480  37.600  1.00  0.00           O  
ATOM    278  HG  SER A  37      66.710  46.610  38.020  1.00  0.00           H  
ATOM    279  C   SER A  37      65.850  47.770  34.940  1.00  0.00           C  
ATOM    280  O   SER A  37      64.840  47.190  34.640  1.00  0.00           O  
ATOM    281  N   GLY A  38      66.760  48.010  34.060  1.00  0.00           N  
ATOM    282  H   GLY A  38      67.500  48.580  34.460  1.00  0.00           H  
ATOM    283  CA  GLY A  38      66.810  47.680  32.660  1.00  0.00           C  
ATOM    284  HA3 GLY A  38      66.460  46.670  32.490  1.00  0.00           H  
ATOM    285  HA2 GLY A  38      67.840  47.720  32.290  1.00  0.00           H  
ATOM    286  C   GLY A  38      66.030  48.650  31.780  1.00  0.00           C  
ATOM    287  O   GLY A  38      66.260  48.850  30.650  1.00  0.00           O  
ATOM    288  N   TYR A  39      64.980  49.220  32.380  1.00  0.00           N  
ATOM    289  H   TYR A  39      64.890  48.910  33.350  1.00  0.00           H  
ATOM    290  CA  TYR A  39      64.060  50.240  31.840  1.00  0.00           C  
ATOM    291  HA  TYR A  39      64.740  50.810  31.220  1.00  0.00           H  
ATOM    292  CB  TYR A  39      63.120  49.670  30.930  1.00  0.00           C  
ATOM    293  HB3 TYR A  39      62.490  48.950  31.470  1.00  0.00           H  
ATOM    294  HB2 TYR A  39      63.690  49.040  30.250  1.00  0.00           H  
ATOM    295  CG  TYR A  39      62.160  50.550  30.170  1.00  0.00           C  
ATOM    296  CD1 TYR A  39      60.770  50.560  30.410  1.00  0.00           C  
ATOM    297  HD1 TYR A  39      60.330  49.920  31.150  1.00  0.00           H  
ATOM    298  CE1 TYR A  39      59.930  51.410  29.630  1.00  0.00           C  
ATOM    299  HE1 TYR A  39      58.860  51.440  29.780  1.00  0.00           H  
ATOM    300  CZ  TYR A  39      60.440  52.200  28.530  1.00  0.00           C  
ATOM    301  OH  TYR A  39      59.710  52.950  27.790  1.00  0.00           O  
ATOM    302  HH  TYR A  39      60.210  53.520  27.210  1.00  0.00           H  
ATOM    303  CE2 TYR A  39      61.850  52.050  28.280  1.00  0.00           C  
ATOM    304  HE2 TYR A  39      62.330  52.680  27.540  1.00  0.00           H  
ATOM    305  CD2 TYR A  39      62.690  51.240  29.040  1.00  0.00           C  
ATOM    306  HD2 TYR A  39      63.720  51.110  28.750  1.00  0.00           H  
ATOM    307  C   TYR A  39      63.390  50.980  33.020  1.00  0.00           C  
ATOM    308  O   TYR A  39      63.320  50.350  34.080  1.00  0.00           O  
ATOM    309  N   HIS A  40      62.740  52.110  32.840  1.00  0.00           N  
ATOM    310  H   HIS A  40      62.770  52.570  31.940  1.00  0.00           H  
ATOM    311  CA  HIS A  40      61.790  52.730  33.840  1.00  0.00           C  
ATOM    312  HA  HIS A  40      62.210  53.000  34.800  1.00  0.00           H  
ATOM    313  CB  HIS A  40      61.180  54.040  33.280  1.00  0.00           C  
ATOM    314  HB3 HIS A  40      60.750  53.750  32.310  1.00  0.00           H  
ATOM    315  HB2 HIS A  40      61.990  54.750  33.170  1.00  0.00           H  
ATOM    316  CG  HIS A  40      60.160  54.720  34.130  1.00  0.00           C  
ATOM    317  ND1 HIS A  40      60.430  55.710  35.110  1.00  0.00           N  
ATOM    318  HD1 HIS A  40      61.350  56.070  35.260  1.00  0.00           H  
ATOM    319  CE1 HIS A  40      59.290  55.900  35.740  1.00  0.00           C  
ATOM    320  HE1 HIS A  40      59.290  56.370  36.720  1.00  0.00           H  
ATOM    321  NE2 HIS A  40      58.260  55.410  35.090  1.00  0.00           N  
ATOM    322  HE2 HIS A  40      57.350  55.710  35.430  1.00  0.00           H  
ATOM    323  CD2 HIS A  40      58.760  54.600  34.140  1.00  0.00           C  
ATOM    324  HD2 HIS A  40      58.190  54.000  33.450  1.00  0.00           H  
ATOM    325  C   HIS A  40      60.660  51.730  34.160  1.00  0.00           C  
ATOM    326  O   HIS A  40      60.210  51.030  33.250  1.00  0.00           O  
ATOM    327  N   PHE A  41      60.220  51.560  35.430  1.00  0.00           N  
ATOM    328  H   PHE A  41      60.830  51.930  36.150  1.00  0.00           H  
ATOM    329  CA  PHE A  41      59.150  50.530  35.660  1.00  0.00           C  
ATOM    330  HA  PHE A  41      58.430  50.520  34.850  1.00  0.00           H  
ATOM    331  CB  PHE A  41      59.910  49.180  35.800  1.00  0.00           C  
ATOM    332  HB3 PHE A  41      60.650  49.010  35.020  1.00  0.00           H  
ATOM    333  HB2 PHE A  41      59.310  48.280  35.740  1.00  0.00           H  
ATOM    334  CG  PHE A  41      60.620  48.990  37.080  1.00  0.00           C  
ATOM    335  CD1 PHE A  41      61.830  49.600  37.310  1.00  0.00           C  
ATOM    336  HD1 PHE A  41      62.240  50.020  36.400  1.00  0.00           H  
ATOM    337  CE1 PHE A  41      62.340  49.750  38.520  1.00  0.00           C  
ATOM    338  HE1 PHE A  41      63.270  50.270  38.700  1.00  0.00           H  
ATOM    339  CZ  PHE A  41      61.770  49.080  39.640  1.00  0.00           C  
ATOM    340  HZ  PHE A  41      62.390  48.970  40.510  1.00  0.00           H  
ATOM    341  CE2 PHE A  41      60.580  48.430  39.460  1.00  0.00           C  
ATOM    342  HE2 PHE A  41      60.080  47.860  40.240  1.00  0.00           H  
ATOM    343  CD2 PHE A  41      59.980  48.410  38.210  1.00  0.00           C  
ATOM    344  HD2 PHE A  41      59.090  47.800  38.080  1.00  0.00           H  
ATOM    345  C   PHE A  41      58.240  50.800  36.870  1.00  0.00           C  
ATOM    346  O   PHE A  41      57.140  50.250  37.040  1.00  0.00           O  
ATOM    347  N   CYS A  42      58.670  51.790  37.720  1.00  0.00           N  
ATOM    348  H   CYS A  42      59.570  52.180  37.480  1.00  0.00           H  
ATOM    349  CA  CYS A  42      57.890  52.260  38.860  1.00  0.00           C  
ATOM    350  HA  CYS A  42      56.830  52.140  38.630  1.00  0.00           H  
ATOM    351  CB  CYS A  42      58.160  51.410  40.110  1.00  0.00           C  
ATOM    352  HB3 CYS A  42      57.920  51.890  41.060  1.00  0.00           H  
ATOM    353  HB2 CYS A  42      59.240  51.260  40.280  1.00  0.00           H  
ATOM    354  SG  CYS A  42      57.530  49.810  40.030  1.00  0.00           S  
ATOM    355  C   CYS A  42      58.110  53.740  39.110  1.00  0.00           C  
ATOM    356  O   CYS A  42      59.100  54.350  38.740  1.00  0.00           O  
ATOM    357  N   GLY A  43      57.150  54.380  39.770  1.00  0.00           N  
ATOM    358  H   GLY A  43      56.400  53.840  40.170  1.00  0.00           H  
ATOM    359  CA  GLY A  43      57.410  55.640  40.490  1.00  0.00           C  
ATOM    360  HA3 GLY A  43      56.510  56.230  40.310  1.00  0.00           H  
ATOM    361  HA2 GLY A  43      58.250  56.240  40.130  1.00  0.00           H  
ATOM    362  C   GLY A  43      57.630  55.520  42.020  1.00  0.00           C  
ATOM    363  O   GLY A  43      57.730  54.390  42.640  1.00  0.00           O  
ATOM    364  N   GLY A  44      57.470  56.610  42.700  1.00  0.00           N  
ATOM    365  H   GLY A  44      57.320  57.430  42.130  1.00  0.00           H  
ATOM    366  CA  GLY A  44      57.590  56.710  44.170  1.00  0.00           C  
ATOM    367  HA3 GLY A  44      58.350  56.020  44.510  1.00  0.00           H  
ATOM    368  HA2 GLY A  44      56.670  56.380  44.670  1.00  0.00           H  
ATOM    369  C   GLY A  44      57.820  58.090  44.640  1.00  0.00           C  
ATOM    370  O   GLY A  44      57.590  59.060  43.860  1.00  0.00           O  
ATOM    371  N   SER A  45      58.270  58.320  45.890  1.00  0.00           N  
ATOM    372  H   SER A  45      58.330  57.520  46.500  1.00  0.00           H  
ATOM    373  CA  SER A  45      58.620  59.660  46.380  1.00  0.00           C  
ATOM    374  HA  SER A  45      58.920  60.360  45.610  1.00  0.00           H  
ATOM    375  CB  SER A  45      57.390  60.220  47.050  1.00  0.00           C  
ATOM    376  HB3 SER A  45      57.060  59.550  47.840  1.00  0.00           H  
ATOM    377  HB2 SER A  45      56.630  60.260  46.260  1.00  0.00           H  
ATOM    378  OG  SER A  45      57.530  61.580  47.520  1.00  0.00           O  
ATOM    379  HG  SER A  45      57.870  62.070  46.780  1.00  0.00           H  
ATOM    380  C   SER A  45      59.800  59.720  47.370  1.00  0.00           C  
ATOM    381  O   SER A  45      59.920  58.890  48.190  1.00  0.00           O  
ATOM    382  N   LEU A  46      60.530  60.820  47.370  1.00  0.00           N  
ATOM    383  H   LEU A  46      60.120  61.610  46.900  1.00  0.00           H  
ATOM    384  CA  LEU A  46      61.610  61.080  48.240  1.00  0.00           C  
ATOM    385  HA  LEU A  46      62.140  60.130  48.420  1.00  0.00           H  
ATOM    386  CB  LEU A  46      62.580  62.080  47.600  1.00  0.00           C  
ATOM    387  HB3 LEU A  46      62.210  63.100  47.630  1.00  0.00           H  
ATOM    388  HB2 LEU A  46      62.720  62.010  46.520  1.00  0.00           H  
ATOM    389  CG  LEU A  46      64.010  62.160  48.200  1.00  0.00           C  
ATOM    390  HG  LEU A  46      63.910  62.320  49.280  1.00  0.00           H  
ATOM    391  CD1 LEU A  46      64.700  60.730  48.070  1.00  0.00           C  
ATOM    392 HD11 LEU A  46      64.970  60.530  47.040  1.00  0.00           H  
ATOM    393 HD12 LEU A  46      65.540  60.700  48.760  1.00  0.00           H  
ATOM    394 HD13 LEU A  46      64.080  59.940  48.490  1.00  0.00           H  
ATOM    395  CD2 LEU A  46      64.910  63.230  47.670  1.00  0.00           C  
ATOM    396 HD21 LEU A  46      64.560  64.190  48.040  1.00  0.00           H  
ATOM    397 HD22 LEU A  46      65.930  62.990  47.960  1.00  0.00           H  
ATOM    398 HD23 LEU A  46      64.880  63.350  46.580  1.00  0.00           H  
ATOM    399  C   LEU A  46      61.130  61.530  49.620  1.00  0.00           C  
ATOM    400  O   LEU A  46      60.420  62.490  49.700  1.00  0.00           O  
ATOM    401  N   ILE A  47      61.410  60.760  50.700  1.00  0.00           N  
ATOM    402  H   ILE A  47      61.900  59.910  50.460  1.00  0.00           H  
ATOM    403  CA  ILE A  47      60.940  61.050  52.120  1.00  0.00           C  
ATOM    404  HA  ILE A  47      60.070  61.700  52.020  1.00  0.00           H  
ATOM    405  CB  ILE A  47      60.310  59.830  52.830  1.00  0.00           C  
ATOM    406  HB  ILE A  47      59.880  60.190  53.770  1.00  0.00           H  
ATOM    407  CG2 ILE A  47      59.170  59.210  51.990  1.00  0.00           C  
ATOM    408 HG21 ILE A  47      58.550  58.520  52.560  1.00  0.00           H  
ATOM    409 HG22 ILE A  47      58.480  60.050  51.830  1.00  0.00           H  
ATOM    410 HG23 ILE A  47      59.510  58.760  51.060  1.00  0.00           H  
ATOM    411  CG1 ILE A  47      61.350  58.700  53.060  1.00  0.00           C  
ATOM    412 HG13 ILE A  47      62.340  59.150  53.160  1.00  0.00           H  
ATOM    413 HG12 ILE A  47      61.480  58.090  52.170  1.00  0.00           H  
ATOM    414  CD1 ILE A  47      61.020  57.740  54.220  1.00  0.00           C  
ATOM    415 HD11 ILE A  47      61.270  58.320  55.120  1.00  0.00           H  
ATOM    416 HD12 ILE A  47      59.930  57.630  54.320  1.00  0.00           H  
ATOM    417 HD13 ILE A  47      61.660  56.870  54.280  1.00  0.00           H  
ATOM    418  C   ILE A  47      62.010  61.860  52.940  1.00  0.00           C  
ATOM    419  O   ILE A  47      61.720  62.670  53.780  1.00  0.00           O  
ATOM    420  N   ASN A  48      63.300  61.600  52.680  1.00  0.00           N  
ATOM    421  H   ASN A  48      63.470  60.900  51.970  1.00  0.00           H  
ATOM    422  CA  ASN A  48      64.410  62.550  53.010  1.00  0.00           C  
ATOM    423  HA  ASN A  48      64.090  63.580  53.000  1.00  0.00           H  
ATOM    424  CB  ASN A  48      64.900  62.400  54.440  1.00  0.00           C  
ATOM    425  HB3 ASN A  48      64.020  62.440  55.090  1.00  0.00           H  
ATOM    426  HB2 ASN A  48      65.430  63.300  54.750  1.00  0.00           H  
ATOM    427  CG  ASN A  48      65.740  61.150  54.850  1.00  0.00           C  
ATOM    428  OD1 ASN A  48      66.850  60.880  54.370  1.00  0.00           O  
ATOM    429  ND2 ASN A  48      65.070  60.210  55.500  1.00  0.00           N  
ATOM    430 HD21 ASN A  48      64.110  60.350  55.790  1.00  0.00           H  
ATOM    431 HD22 ASN A  48      65.570  59.340  55.640  1.00  0.00           H  
ATOM    432  C   ASN A  48      65.580  62.390  52.030  1.00  0.00           C  
ATOM    433  O   ASN A  48      65.500  61.670  51.050  1.00  0.00           O  
ATOM    434  N   SER A  49      66.730  63.030  52.230  1.00  0.00           N  
ATOM    435  H   SER A  49      66.770  63.710  52.970  1.00  0.00           H  
ATOM    436  CA  SER A  49      67.790  63.030  51.190  1.00  0.00           C  
ATOM    437  HA  SER A  49      67.390  63.420  50.250  1.00  0.00           H  
ATOM    438  CB  SER A  49      68.950  63.900  51.550  1.00  0.00           C  
ATOM    439  HB3 SER A  49      68.650  64.930  51.760  1.00  0.00           H  
ATOM    440  HB2 SER A  49      69.540  63.960  50.630  1.00  0.00           H  
ATOM    441  OG  SER A  49      69.620  63.440  52.670  1.00  0.00           O  
ATOM    442  HG  SER A  49      69.110  63.780  53.400  1.00  0.00           H  
ATOM    443  C   SER A  49      68.420  61.660  50.840  1.00  0.00           C  
ATOM    444  O   SER A  49      68.980  61.450  49.760  1.00  0.00           O  
ATOM    445  N   GLN A  50      68.250  60.600  51.660  1.00  0.00           N  
ATOM    446  H   GLN A  50      67.710  60.680  52.510  1.00  0.00           H  
ATOM    447  CA  GLN A  50      68.810  59.300  51.340  1.00  0.00           C  
ATOM    448  HA  GLN A  50      69.220  59.200  50.340  1.00  0.00           H  
ATOM    449  CB  GLN A  50      70.080  59.010  52.310  1.00  0.00           C  
ATOM    450  HB3 GLN A  50      69.740  58.740  53.310  1.00  0.00           H  
ATOM    451  HB2 GLN A  50      70.490  60.020  52.330  1.00  0.00           H  
ATOM    452  CG  GLN A  50      71.190  58.100  51.730  1.00  0.00           C  
ATOM    453  HG3 GLN A  50      71.130  58.210  50.660  1.00  0.00           H  
ATOM    454  HG2 GLN A  50      70.970  57.050  51.920  1.00  0.00           H  
ATOM    455  CD  GLN A  50      72.550  58.470  52.240  1.00  0.00           C  
ATOM    456  OE1 GLN A  50      73.560  58.670  51.580  1.00  0.00           O  
ATOM    457  NE2 GLN A  50      72.720  58.670  53.480  1.00  0.00           N  
ATOM    458 HE21 GLN A  50      72.110  58.210  54.150  1.00  0.00           H  
ATOM    459 HE22 GLN A  50      73.680  58.940  53.610  1.00  0.00           H  
ATOM    460  C   GLN A  50      67.800  58.060  51.230  1.00  0.00           C  
ATOM    461  O   GLN A  50      68.280  56.980  51.030  1.00  0.00           O  
ATOM    462  N   TRP A  51      66.480  58.400  51.470  1.00  0.00           N  
ATOM    463  H   TRP A  51      66.290  59.370  51.660  1.00  0.00           H  
ATOM    464  CA  TRP A  51      65.330  57.410  51.540  1.00  0.00           C  
ATOM    465  HA  TRP A  51      65.580  56.430  51.150  1.00  0.00           H  
ATOM    466  CB  TRP A  51      64.950  57.440  53.050  1.00  0.00           C  
ATOM    467  HB3 TRP A  51      64.010  56.910  53.130  1.00  0.00           H  
ATOM    468  HB2 TRP A  51      64.740  58.490  53.270  1.00  0.00           H  
ATOM    469  CG  TRP A  51      65.900  56.750  53.900  1.00  0.00           C  
ATOM    470  CD1 TRP A  51      66.990  57.270  54.530  1.00  0.00           C  
ATOM    471  HD1 TRP A  51      67.170  58.320  54.350  1.00  0.00           H  
ATOM    472  NE1 TRP A  51      67.590  56.300  55.320  1.00  0.00           N  
ATOM    473  HE1 TRP A  51      68.300  56.450  56.020  1.00  0.00           H  
ATOM    474  CE2 TRP A  51      67.050  55.100  55.090  1.00  0.00           C  
ATOM    475  CZ2 TRP A  51      67.270  53.780  55.640  1.00  0.00           C  
ATOM    476  HZ2 TRP A  51      68.140  53.700  56.260  1.00  0.00           H  
ATOM    477  CH2 TRP A  51      66.530  52.660  55.160  1.00  0.00           C  
ATOM    478  HH2 TRP A  51      66.680  51.680  55.560  1.00  0.00           H  
ATOM    479  CZ3 TRP A  51      65.470  52.910  54.270  1.00  0.00           C  
ATOM    480  HZ3 TRP A  51      64.730  52.150  54.090  1.00  0.00           H  
ATOM    481  CE3 TRP A  51      65.180  54.200  53.860  1.00  0.00           C  
ATOM    482  HE3 TRP A  51      64.250  54.400  53.360  1.00  0.00           H  
ATOM    483  CD2 TRP A  51      65.970  55.320  54.240  1.00  0.00           C  
ATOM    484  C   TRP A  51      64.140  57.710  50.640  1.00  0.00           C  
ATOM    485  O   TRP A  51      63.530  58.780  50.800  1.00  0.00           O  
ATOM    486  N   VAL A  52      63.660  56.790  49.770  1.00  0.00           N  
ATOM    487  H   VAL A  52      64.220  55.960  49.700  1.00  0.00           H  
ATOM    488  CA  VAL A  52      62.570  56.850  48.860  1.00  0.00           C  
ATOM    489  HA  VAL A  52      62.180  57.860  48.870  1.00  0.00           H  
ATOM    490  CB  VAL A  52      63.080  56.580  47.410  1.00  0.00           C  
ATOM    491  HB  VAL A  52      63.800  55.760  47.440  1.00  0.00           H  
ATOM    492  CG1 VAL A  52      61.930  56.430  46.330  1.00  0.00           C  
ATOM    493 HG11 VAL A  52      61.350  57.350  46.310  1.00  0.00           H  
ATOM    494 HG12 VAL A  52      62.450  56.140  45.410  1.00  0.00           H  
ATOM    495 HG13 VAL A  52      61.420  55.530  46.690  1.00  0.00           H  
ATOM    496  CG2 VAL A  52      63.980  57.690  46.830  1.00  0.00           C  
ATOM    497 HG21 VAL A  52      64.860  57.890  47.450  1.00  0.00           H  
ATOM    498 HG22 VAL A  52      64.150  57.520  45.770  1.00  0.00           H  
ATOM    499 HG23 VAL A  52      63.470  58.660  46.890  1.00  0.00           H  
ATOM    500  C   VAL A  52      61.560  55.770  49.240  1.00  0.00           C  
ATOM    501  O   VAL A  52      61.750  54.590  49.010  1.00  0.00           O  
ATOM    502  N   VAL A  53      60.320  56.210  49.430  1.00  0.00           N  
ATOM    503  H   VAL A  53      60.190  57.150  49.750  1.00  0.00           H  
ATOM    504  CA  VAL A  53      59.110  55.330  49.450  1.00  0.00           C  
ATOM    505  HA  VAL A  53      59.350  54.410  49.990  1.00  0.00           H  
ATOM    506  CB  VAL A  53      58.010  55.980  50.340  1.00  0.00           C  
ATOM    507  HB  VAL A  53      58.090  57.050  50.150  1.00  0.00           H  
ATOM    508  CG1 VAL A  53      56.550  55.540  50.010  1.00  0.00           C  
ATOM    509 HG11 VAL A  53      56.230  55.660  48.970  1.00  0.00           H  
ATOM    510 HG12 VAL A  53      56.490  54.490  50.290  1.00  0.00           H  
ATOM    511 HG13 VAL A  53      55.860  56.070  50.650  1.00  0.00           H  
ATOM    512  CG2 VAL A  53      58.320  55.740  51.800  1.00  0.00           C  
ATOM    513 HG21 VAL A  53      58.200  54.670  51.960  1.00  0.00           H  
ATOM    514 HG22 VAL A  53      59.340  56.030  52.080  1.00  0.00           H  
ATOM    515 HG23 VAL A  53      57.590  56.150  52.490  1.00  0.00           H  
ATOM    516  C   VAL A  53      58.570  54.970  48.080  1.00  0.00           C  
ATOM    517  O   VAL A  53      58.530  55.850  47.200  1.00  0.00           O  
ATOM    518  N   SER A  54      58.180  53.750  47.960  1.00  0.00           N  
ATOM    519  H   SER A  54      58.320  53.100  48.720  1.00  0.00           H  
ATOM    520  CA  SER A  54      57.480  53.120  46.830  1.00  0.00           C  
ATOM    521  HA  SER A  54      56.840  53.900  46.430  1.00  0.00           H  
ATOM    522  CB  SER A  54      58.540  52.780  45.780  1.00  0.00           C  
ATOM    523  HB3 SER A  54      59.040  51.890  46.180  1.00  0.00           H  
ATOM    524  HB2 SER A  54      59.250  53.590  45.640  1.00  0.00           H  
ATOM    525  OG  SER A  54      57.940  52.480  44.500  1.00  0.00           O  
ATOM    526  HG  SER A  54      57.860  53.270  43.960  1.00  0.00           H  
ATOM    527  C   SER A  54      56.600  52.020  47.310  1.00  0.00           C  
ATOM    528  O   SER A  54      56.200  51.850  48.470  1.00  0.00           O  
ATOM    529  N   ALA A  55      56.220  51.140  46.360  1.00  0.00           N  
ATOM    530  H   ALA A  55      56.650  51.380  45.470  1.00  0.00           H  
ATOM    531  CA  ALA A  55      55.370  49.920  46.510  1.00  0.00           C  
ATOM    532  HA  ALA A  55      54.870  49.980  47.470  1.00  0.00           H  
ATOM    533  CB  ALA A  55      54.380  49.900  45.390  1.00  0.00           C  
ATOM    534  HB1 ALA A  55      54.890  49.720  44.450  1.00  0.00           H  
ATOM    535  HB2 ALA A  55      53.660  49.130  45.670  1.00  0.00           H  
ATOM    536  HB3 ALA A  55      53.810  50.840  45.380  1.00  0.00           H  
ATOM    537  C   ALA A  55      56.120  48.580  46.610  1.00  0.00           C  
ATOM    538  O   ALA A  55      57.270  48.570  46.100  1.00  0.00           O  
ATOM    539  N   ALA A  56      55.670  47.550  47.290  1.00  0.00           N  
ATOM    540  H   ALA A  56      54.710  47.670  47.590  1.00  0.00           H  
ATOM    541  CA  ALA A  56      56.400  46.290  47.480  1.00  0.00           C  
ATOM    542  HA  ALA A  56      57.390  46.520  47.880  1.00  0.00           H  
ATOM    543  CB  ALA A  56      55.870  45.360  48.500  1.00  0.00           C  
ATOM    544  HB1 ALA A  56      56.440  44.450  48.650  1.00  0.00           H  
ATOM    545  HB2 ALA A  56      55.710  45.840  49.470  1.00  0.00           H  
ATOM    546  HB3 ALA A  56      54.910  45.030  48.100  1.00  0.00           H  
ATOM    547  C   ALA A  56      56.710  45.570  46.200  1.00  0.00           C  
ATOM    548  O   ALA A  56      57.830  45.150  45.870  1.00  0.00           O  
ATOM    549  N   HIS A  57      55.630  45.500  45.390  1.00  0.00           N  
ATOM    550  H   HIS A  57      54.730  45.760  45.760  1.00  0.00           H  
ATOM    551  CA  HIS A  57      55.660  44.760  44.100  1.00  0.00           C  
ATOM    552  HA  HIS A  57      55.870  43.710  44.310  1.00  0.00           H  
ATOM    553  CB  HIS A  57      54.270  44.740  43.430  1.00  0.00           C  
ATOM    554  HB3 HIS A  57      53.620  44.290  44.190  1.00  0.00           H  
ATOM    555  HB2 HIS A  57      54.290  44.100  42.550  1.00  0.00           H  
ATOM    556  CG  HIS A  57      53.830  46.070  43.060  1.00  0.00           C  
ATOM    557  ND1 HIS A  57      53.000  46.910  43.820  1.00  0.00           N  
ATOM    558  HD1 HIS A  57      52.770  46.820  44.800  1.00  0.00           H  
ATOM    559  CE1 HIS A  57      52.700  47.990  43.140  1.00  0.00           C  
ATOM    560  HE1 HIS A  57      52.200  48.870  43.510  1.00  0.00           H  
ATOM    561  NE2 HIS A  57      53.440  47.920  42.030  1.00  0.00           N  
ATOM    562  HE2 HIS A  57      53.490  48.650  41.320  1.00  0.00           H  
ATOM    563  CD2 HIS A  57      54.020  46.740  41.880  1.00  0.00           C  
ATOM    564  HD2 HIS A  57      54.500  46.440  40.970  1.00  0.00           H  
ATOM    565  C   HIS A  57      56.650  45.200  43.020  1.00  0.00           C  
ATOM    566  O   HIS A  57      56.850  44.580  41.960  1.00  0.00           O  
ATOM    567  N   CYS A  58      57.290  46.390  43.230  1.00  0.00           N  
ATOM    568  H   CYS A  58      57.060  46.840  44.100  1.00  0.00           H  
ATOM    569  CA  CYS A  58      58.410  46.990  42.480  1.00  0.00           C  
ATOM    570  HA  CYS A  58      58.350  46.640  41.450  1.00  0.00           H  
ATOM    571  CB  CYS A  58      58.430  48.550  42.680  1.00  0.00           C  
ATOM    572  HB3 CYS A  58      59.360  48.900  42.210  1.00  0.00           H  
ATOM    573  HB2 CYS A  58      58.450  48.700  43.750  1.00  0.00           H  
ATOM    574  SG  CYS A  58      57.140  49.440  41.990  1.00  0.00           S  
ATOM    575  C   CYS A  58      59.790  46.380  42.910  1.00  0.00           C  
ATOM    576  O   CYS A  58      60.800  46.850  42.360  1.00  0.00           O  
ATOM    577  N   TYR A  59      59.900  45.370  43.770  1.00  0.00           N  
ATOM    578  H   TYR A  59      59.050  45.010  44.180  1.00  0.00           H  
ATOM    579  CA  TYR A  59      61.200  44.770  44.100  1.00  0.00           C  
ATOM    580  HA  TYR A  59      61.810  45.650  44.320  1.00  0.00           H  
ATOM    581  CB  TYR A  59      61.030  43.870  45.270  1.00  0.00           C  
ATOM    582  HB3 TYR A  59      60.420  43.030  44.920  1.00  0.00           H  
ATOM    583  HB2 TYR A  59      60.490  44.430  46.020  1.00  0.00           H  
ATOM    584  CG  TYR A  59      62.300  43.340  45.840  1.00  0.00           C  
ATOM    585  CD1 TYR A  59      63.090  44.120  46.730  1.00  0.00           C  
ATOM    586  HD1 TYR A  59      62.690  45.030  47.130  1.00  0.00           H  
ATOM    587  CE1 TYR A  59      64.250  43.590  47.340  1.00  0.00           C  
ATOM    588  HE1 TYR A  59      64.700  44.170  48.130  1.00  0.00           H  
ATOM    589  CZ  TYR A  59      64.730  42.330  46.940  1.00  0.00           C  
ATOM    590  OH  TYR A  59      65.920  41.860  47.450  1.00  0.00           O  
ATOM    591  HH  TYR A  59      66.390  42.480  48.010  1.00  0.00           H  
ATOM    592  CE2 TYR A  59      64.020  41.540  46.050  1.00  0.00           C  
ATOM    593  HE2 TYR A  59      64.380  40.570  45.760  1.00  0.00           H  
ATOM    594  CD2 TYR A  59      62.850  42.070  45.480  1.00  0.00           C  
ATOM    595  HD2 TYR A  59      62.240  41.440  44.850  1.00  0.00           H  
ATOM    596  C   TYR A  59      61.900  44.050  42.910  1.00  0.00           C  
ATOM    597  O   TYR A  59      61.210  43.400  42.070  1.00  0.00           O  
ATOM    598  N   LYS A  60      63.240  44.120  42.790  1.00  0.00           N  
ATOM    599  H   LYS A  60      63.730  44.600  43.540  1.00  0.00           H  
ATOM    600  CA  LYS A  60      64.120  43.570  41.710  1.00  0.00           C  
ATOM    601  HA  LYS A  60      63.720  42.630  41.330  1.00  0.00           H  
ATOM    602  CB  LYS A  60      64.250  44.640  40.570  1.00  0.00           C  
ATOM    603  HB3 LYS A  60      64.950  44.260  39.810  1.00  0.00           H  
ATOM    604  HB2 LYS A  60      64.800  45.490  40.990  1.00  0.00           H  
ATOM    605  CG  LYS A  60      62.960  45.010  39.810  1.00  0.00           C  
ATOM    606  HG3 LYS A  60      63.200  45.780  39.090  1.00  0.00           H  
ATOM    607  HG2 LYS A  60      62.140  45.370  40.430  1.00  0.00           H  
ATOM    608  CD  LYS A  60      62.370  43.790  39.080  1.00  0.00           C  
ATOM    609  HD3 LYS A  60      61.870  43.100  39.760  1.00  0.00           H  
ATOM    610  HD2 LYS A  60      63.190  43.260  38.590  1.00  0.00           H  
ATOM    611  CE  LYS A  60      61.270  44.280  38.120  1.00  0.00           C  
ATOM    612  HE3 LYS A  60      61.670  44.880  37.290  1.00  0.00           H  
ATOM    613  HE2 LYS A  60      60.650  44.930  38.710  1.00  0.00           H  
ATOM    614  NZ  LYS A  60      60.510  43.220  37.590  1.00  0.00           N  
ATOM    615  HZ1 LYS A  60      60.000  42.680  38.290  1.00  0.00           H  
ATOM    616  HZ2 LYS A  60      59.860  43.480  36.880  1.00  0.00           H  
ATOM    617  HZ3 LYS A  60      61.130  42.580  37.120  1.00  0.00           H  
ATOM    618  C   LYS A  60      65.420  43.260  42.400  1.00  0.00           C  
ATOM    619  O   LYS A  60      65.720  43.690  43.550  1.00  0.00           O  
ATOM    620  N   SER A  61      66.340  42.540  41.700  1.00  0.00           N  
ATOM    621  H   SER A  61      65.970  42.080  40.880  1.00  0.00           H  
ATOM    622  CA  SER A  61      67.720  42.260  42.260  1.00  0.00           C  
ATOM    623  HA  SER A  61      67.590  41.930  43.300  1.00  0.00           H  
ATOM    624  CB  SER A  61      68.460  41.160  41.500  1.00  0.00           C  
ATOM    625  HB3 SER A  61      67.780  40.320  41.550  1.00  0.00           H  
ATOM    626  HB2 SER A  61      69.410  41.000  42.030  1.00  0.00           H  
ATOM    627  OG  SER A  61      68.890  41.510  40.250  1.00  0.00           O  
ATOM    628  HG  SER A  61      69.850  41.450  40.340  1.00  0.00           H  
ATOM    629  C   SER A  61      68.630  43.540  42.320  1.00  0.00           C  
ATOM    630  O   SER A  61      69.570  43.550  43.120  1.00  0.00           O  
ATOM    631  N   GLY A  62      68.370  44.610  41.640  1.00  0.00           N  
ATOM    632  H   GLY A  62      67.590  44.610  41.000  1.00  0.00           H  
ATOM    633  CA  GLY A  62      69.030  45.850  41.800  1.00  0.00           C  
ATOM    634  HA3 GLY A  62      69.980  45.800  41.290  1.00  0.00           H  
ATOM    635  HA2 GLY A  62      69.130  45.990  42.880  1.00  0.00           H  
ATOM    636  C   GLY A  62      68.110  46.930  41.150  1.00  0.00           C  
ATOM    637  O   GLY A  62      67.100  46.630  40.550  1.00  0.00           O  
ATOM    638  N   ILE A  63      68.370  48.210  41.410  1.00  0.00           N  
ATOM    639  H   ILE A  63      69.180  48.310  42.010  1.00  0.00           H  
ATOM    640  CA  ILE A  63      67.530  49.410  41.030  1.00  0.00           C  
ATOM    641  HA  ILE A  63      66.950  49.110  40.160  1.00  0.00           H  
ATOM    642  CB  ILE A  63      66.460  49.680  42.130  1.00  0.00           C  
ATOM    643  HB  ILE A  63      67.010  49.900  43.050  1.00  0.00           H  
ATOM    644  CG2 ILE A  63      65.580  50.920  41.780  1.00  0.00           C  
ATOM    645 HG21 ILE A  63      64.750  51.200  42.430  1.00  0.00           H  
ATOM    646 HG22 ILE A  63      66.240  51.770  41.940  1.00  0.00           H  
ATOM    647 HG23 ILE A  63      65.430  50.940  40.700  1.00  0.00           H  
ATOM    648  CG1 ILE A  63      65.550  48.430  42.430  1.00  0.00           C  
ATOM    649 HG13 ILE A  63      66.190  47.650  42.850  1.00  0.00           H  
ATOM    650 HG12 ILE A  63      65.070  48.070  41.510  1.00  0.00           H  
ATOM    651  CD1 ILE A  63      64.450  48.610  43.420  1.00  0.00           C  
ATOM    652 HD11 ILE A  63      64.790  48.940  44.400  1.00  0.00           H  
ATOM    653 HD12 ILE A  63      63.700  49.260  42.990  1.00  0.00           H  
ATOM    654 HD13 ILE A  63      63.970  47.630  43.520  1.00  0.00           H  
ATOM    655  C   ILE A  63      68.440  50.600  40.820  1.00  0.00           C  
ATOM    656  O   ILE A  63      69.140  51.040  41.720  1.00  0.00           O  
ATOM    657  N   GLN A  64      68.190  51.310  39.730  1.00  0.00           N  
ATOM    658  H   GLN A  64      67.430  51.060  39.120  1.00  0.00           H  
ATOM    659  CA  GLN A  64      68.670  52.680  39.590  1.00  0.00           C  
ATOM    660  HA  GLN A  64      69.480  52.820  40.300  1.00  0.00           H  
ATOM    661  CB  GLN A  64      69.110  52.970  38.150  1.00  0.00           C  
ATOM    662  HB3 GLN A  64      68.260  52.700  37.540  1.00  0.00           H  
ATOM    663  HB2 GLN A  64      69.930  52.310  37.870  1.00  0.00           H  
ATOM    664  CG  GLN A  64      69.610  54.410  37.780  1.00  0.00           C  
ATOM    665  HG3 GLN A  64      70.500  54.750  38.310  1.00  0.00           H  
ATOM    666  HG2 GLN A  64      68.860  55.180  37.920  1.00  0.00           H  
ATOM    667  CD  GLN A  64      69.930  54.490  36.260  1.00  0.00           C  
ATOM    668  OE1 GLN A  64      69.000  54.590  35.440  1.00  0.00           O  
ATOM    669  NE2 GLN A  64      71.110  54.220  35.760  1.00  0.00           N  
ATOM    670 HE21 GLN A  64      71.940  54.000  36.300  1.00  0.00           H  
ATOM    671 HE22 GLN A  64      71.180  54.220  34.760  1.00  0.00           H  
ATOM    672  C   GLN A  64      67.490  53.650  39.970  1.00  0.00           C  
ATOM    673  O   GLN A  64      66.460  53.590  39.310  1.00  0.00           O  
ATOM    674  N   VAL A  65      67.750  54.700  40.730  1.00  0.00           N  
ATOM    675  H   VAL A  65      68.460  54.640  41.450  1.00  0.00           H  
ATOM    676  CA  VAL A  65      66.800  55.800  40.940  1.00  0.00           C  
ATOM    677  HA  VAL A  65      65.840  55.400  40.620  1.00  0.00           H  
ATOM    678  CB  VAL A  65      66.680  56.120  42.450  1.00  0.00           C  
ATOM    679  HB  VAL A  65      67.680  56.370  42.820  1.00  0.00           H  
ATOM    680  CG1 VAL A  65      65.750  57.240  42.770  1.00  0.00           C  
ATOM    681 HG11 VAL A  65      66.070  58.180  42.330  1.00  0.00           H  
ATOM    682 HG12 VAL A  65      64.800  57.010  42.290  1.00  0.00           H  
ATOM    683 HG13 VAL A  65      65.820  57.380  43.840  1.00  0.00           H  
ATOM    684  CG2 VAL A  65      66.140  54.920  43.170  1.00  0.00           C  
ATOM    685 HG21 VAL A  65      65.730  55.250  44.120  1.00  0.00           H  
ATOM    686 HG22 VAL A  65      65.330  54.500  42.570  1.00  0.00           H  
ATOM    687 HG23 VAL A  65      66.940  54.200  43.350  1.00  0.00           H  
ATOM    688  C   VAL A  65      67.210  56.950  40.030  1.00  0.00           C  
ATOM    689  O   VAL A  65      68.350  57.170  39.670  1.00  0.00           O  
ATOM    690  N   ARG A  66      66.240  57.750  39.650  1.00  0.00           N  
ATOM    691  H   ARG A  66      65.290  57.480  39.890  1.00  0.00           H  
ATOM    692  CA  ARG A  66      66.400  59.010  38.920  1.00  0.00           C  
ATOM    693  HA  ARG A  66      67.430  59.360  39.060  1.00  0.00           H  
ATOM    694  CB  ARG A  66      66.220  58.830  37.400  1.00  0.00           C  
ATOM    695  HB3 ARG A  66      65.930  59.780  36.940  1.00  0.00           H  
ATOM    696  HB2 ARG A  66      65.310  58.230  37.320  1.00  0.00           H  
ATOM    697  CG  ARG A  66      67.280  57.980  36.620  1.00  0.00           C  
ATOM    698  HG3 ARG A  66      67.360  57.070  37.210  1.00  0.00           H  
ATOM    699  HG2 ARG A  66      68.200  58.550  36.490  1.00  0.00           H  
ATOM    700  CD  ARG A  66      66.780  57.690  35.220  1.00  0.00           C  
ATOM    701  HD3 ARG A  66      66.670  58.700  34.860  1.00  0.00           H  
ATOM    702  HD2 ARG A  66      65.800  57.220  35.280  1.00  0.00           H  
ATOM    703  NE  ARG A  66      67.720  56.850  34.430  1.00  0.00           N  
ATOM    704  HE  ARG A  66      68.230  56.150  34.970  1.00  0.00           H  
ATOM    705  CZ  ARG A  66      67.650  56.770  33.110  1.00  0.00           C  
ATOM    706  NH1 ARG A  66      66.840  57.500  32.350  1.00  0.00           N  
ATOM    707 HH11 ARG A  66      66.200  58.150  32.780  1.00  0.00           H  
ATOM    708 HH12 ARG A  66      66.610  57.190  31.430  1.00  0.00           H  
ATOM    709  NH2 ARG A  66      68.360  55.930  32.470  1.00  0.00           N  
ATOM    710 HH21 ARG A  66      68.830  55.240  33.030  1.00  0.00           H  
ATOM    711 HH22 ARG A  66      68.250  55.900  31.460  1.00  0.00           H  
ATOM    712  C   ARG A  66      65.490  60.030  39.520  1.00  0.00           C  
ATOM    713  O   ARG A  66      64.260  59.820  39.550  1.00  0.00           O  
ATOM    714  N   LEU A  67      66.080  61.110  40.010  1.00  0.00           N  
ATOM    715  H   LEU A  67      67.090  61.090  39.900  1.00  0.00           H  
ATOM    716  CA  LEU A  67      65.480  62.200  40.710  1.00  0.00           C  
ATOM    717  HA  LEU A  67      64.420  61.950  40.840  1.00  0.00           H  
ATOM    718  CB  LEU A  67      66.110  62.470  42.090  1.00  0.00           C  
ATOM    719  HB3 LEU A  67      65.590  63.270  42.610  1.00  0.00           H  
ATOM    720  HB2 LEU A  67      67.140  62.790  41.930  1.00  0.00           H  
ATOM    721  CG  LEU A  67      66.060  61.180  42.950  1.00  0.00           C  
ATOM    722  HG  LEU A  67      65.470  60.390  42.480  1.00  0.00           H  
ATOM    723  CD1 LEU A  67      67.500  60.620  43.120  1.00  0.00           C  
ATOM    724 HD11 LEU A  67      67.460  59.790  43.830  1.00  0.00           H  
ATOM    725 HD12 LEU A  67      67.970  60.240  42.210  1.00  0.00           H  
ATOM    726 HD13 LEU A  67      68.250  61.360  43.370  1.00  0.00           H  
ATOM    727  CD2 LEU A  67      65.450  61.470  44.340  1.00  0.00           C  
ATOM    728 HD21 LEU A  67      64.500  61.970  44.150  1.00  0.00           H  
ATOM    729 HD22 LEU A  67      65.430  60.540  44.890  1.00  0.00           H  
ATOM    730 HD23 LEU A  67      66.160  62.070  44.900  1.00  0.00           H  
ATOM    731  C   LEU A  67      65.570  63.480  39.930  1.00  0.00           C  
ATOM    732  O   LEU A  67      66.630  63.900  39.510  1.00  0.00           O  
ATOM    733  N   GLY A  69      64.420  64.200  39.810  1.00  0.00           N  
ATOM    734  H   GLY A  69      63.620  63.940  40.370  1.00  0.00           H  
ATOM    735  CA  GLY A  69      64.130  65.250  38.860  1.00  0.00           C  
ATOM    736  HA3 GLY A  69      65.020  65.890  38.780  1.00  0.00           H  
ATOM    737  HA2 GLY A  69      63.380  65.900  39.310  1.00  0.00           H  
ATOM    738  C   GLY A  69      63.730  64.870  37.400  1.00  0.00           C  
ATOM    739  O   GLY A  69      63.310  65.760  36.610  1.00  0.00           O  
ATOM    740  N   GLU A  70      63.750  63.550  37.070  1.00  0.00           N  
ATOM    741  H   GLU A  70      63.780  62.900  37.830  1.00  0.00           H  
ATOM    742  CA  GLU A  70      63.180  62.980  35.930  1.00  0.00           C  
ATOM    743  HA  GLU A  70      63.490  63.560  35.060  1.00  0.00           H  
ATOM    744  CB  GLU A  70      63.700  61.520  35.740  1.00  0.00           C  
ATOM    745  HB3 GLU A  70      63.490  61.000  36.680  1.00  0.00           H  
ATOM    746  HB2 GLU A  70      64.790  61.530  35.710  1.00  0.00           H  
ATOM    747  CG  GLU A  70      63.120  60.770  34.520  1.00  0.00           C  
ATOM    748  HG3 GLU A  70      63.230  61.420  33.650  1.00  0.00           H  
ATOM    749  HG2 GLU A  70      62.050  60.610  34.640  1.00  0.00           H  
ATOM    750  CD  GLU A  70      63.890  59.460  34.180  1.00  0.00           C  
ATOM    751  OE1 GLU A  70      63.500  58.400  34.700  1.00  0.00           O  
ATOM    752  OE2 GLU A  70      64.830  59.360  33.320  1.00  0.00           O  
ATOM    753  C   GLU A  70      61.650  62.890  36.030  1.00  0.00           C  
ATOM    754  O   GLU A  70      61.060  62.270  36.950  1.00  0.00           O  
ATOM    755  N   ASP A  71      61.040  63.350  34.930  1.00  0.00           N  
ATOM    756  H   ASP A  71      61.650  63.890  34.330  1.00  0.00           H  
ATOM    757  CA  ASP A  71      59.600  63.220  34.520  1.00  0.00           C  
ATOM    758  HA  ASP A  71      59.180  62.340  34.980  1.00  0.00           H  
ATOM    759  CB  ASP A  71      58.730  64.490  34.810  1.00  0.00           C  
ATOM    760  HB3 ASP A  71      58.520  64.490  35.880  1.00  0.00           H  
ATOM    761  HB2 ASP A  71      57.740  64.400  34.370  1.00  0.00           H  
ATOM    762  CG  ASP A  71      59.440  65.810  34.410  1.00  0.00           C  
ATOM    763  OD1 ASP A  71      58.900  66.920  34.670  1.00  0.00           O  
ATOM    764  OD2 ASP A  71      60.510  65.820  33.760  1.00  0.00           O  
ATOM    765  C   ASP A  71      59.480  62.840  33.060  1.00  0.00           C  
ATOM    766  O   ASP A  71      58.390  62.520  32.590  1.00  0.00           O  
ATOM    767  N   ASN A  72      60.540  62.930  32.270  1.00  0.00           N  
ATOM    768  H   ASN A  72      61.390  63.300  32.660  1.00  0.00           H  
ATOM    769  CA  ASN A  72      60.500  62.480  30.910  1.00  0.00           C  
ATOM    770  HA  ASN A  72      59.530  62.770  30.500  1.00  0.00           H  
ATOM    771  CB  ASN A  72      61.730  63.120  30.200  1.00  0.00           C  
ATOM    772  HB3 ASN A  72      61.730  64.180  30.460  1.00  0.00           H  
ATOM    773  HB2 ASN A  72      61.700  62.900  29.130  1.00  0.00           H  
ATOM    774  CG  ASN A  72      63.120  62.650  30.670  1.00  0.00           C  
ATOM    775  OD1 ASN A  72      63.490  61.560  30.310  1.00  0.00           O  
ATOM    776  ND2 ASN A  72      63.890  63.410  31.420  1.00  0.00           N  
ATOM    777 HD21 ASN A  72      63.630  64.270  31.890  1.00  0.00           H  
ATOM    778 HD22 ASN A  72      64.780  63.050  31.740  1.00  0.00           H  
ATOM    779  C   ASN A  72      60.410  60.930  30.820  1.00  0.00           C  
ATOM    780  O   ASN A  72      60.400  60.280  31.840  1.00  0.00           O  
ATOM    781  N   ILE A  73      60.320  60.420  29.570  1.00  0.00           N  
ATOM    782  H   ILE A  73      60.370  61.050  28.770  1.00  0.00           H  
ATOM    783  CA  ILE A  73      60.090  58.900  29.460  1.00  0.00           C  
ATOM    784  HA  ILE A  73      60.830  58.440  30.130  1.00  0.00           H  
ATOM    785  CB  ILE A  73      58.660  58.530  29.740  1.00  0.00           C  
ATOM    786  HB  ILE A  73      58.480  58.760  30.790  1.00  0.00           H  
ATOM    787  CG2 ILE A  73      57.640  59.210  28.830  1.00  0.00           C  
ATOM    788 HG21 ILE A  73      57.680  60.290  28.930  1.00  0.00           H  
ATOM    789 HG22 ILE A  73      57.590  58.860  27.800  1.00  0.00           H  
ATOM    790 HG23 ILE A  73      56.640  58.940  29.210  1.00  0.00           H  
ATOM    791  CG1 ILE A  73      58.510  57.010  29.550  1.00  0.00           C  
ATOM    792 HG13 ILE A  73      58.510  56.780  28.500  1.00  0.00           H  
ATOM    793 HG12 ILE A  73      57.510  56.720  29.890  1.00  0.00           H  
ATOM    794  CD1 ILE A  73      59.500  56.110  30.350  1.00  0.00           C  
ATOM    795 HD11 ILE A  73      59.450  56.360  31.410  1.00  0.00           H  
ATOM    796 HD12 ILE A  73      59.190  55.080  30.180  1.00  0.00           H  
ATOM    797 HD13 ILE A  73      60.500  56.340  29.990  1.00  0.00           H  
ATOM    798  C   ILE A  73      60.570  58.420  28.030  1.00  0.00           C  
ATOM    799  O   ILE A  73      61.140  57.290  27.920  1.00  0.00           O  
ATOM    800  N   ASN A  74      60.440  59.260  26.970  1.00  0.00           N  
ATOM    801  H   ASN A  74      59.940  60.120  27.110  1.00  0.00           H  
ATOM    802  CA  ASN A  74      61.020  58.970  25.650  1.00  0.00           C  
ATOM    803  HA  ASN A  74      61.030  57.900  25.450  1.00  0.00           H  
ATOM    804  CB  ASN A  74      60.070  59.570  24.580  1.00  0.00           C  
ATOM    805  HB3 ASN A  74      60.480  59.370  23.600  1.00  0.00           H  
ATOM    806  HB2 ASN A  74      60.160  60.660  24.620  1.00  0.00           H  
ATOM    807  CG  ASN A  74      58.640  59.150  24.700  1.00  0.00           C  
ATOM    808  OD1 ASN A  74      58.310  58.050  25.020  1.00  0.00           O  
ATOM    809  ND2 ASN A  74      57.750  60.120  24.520  1.00  0.00           N  
ATOM    810 HD21 ASN A  74      58.080  61.010  24.160  1.00  0.00           H  
ATOM    811 HD22 ASN A  74      56.800  59.910  24.310  1.00  0.00           H  
ATOM    812  C   ASN A  74      62.490  59.440  25.430  1.00  0.00           C  
ATOM    813  O   ASN A  74      63.070  58.870  24.530  1.00  0.00           O  
ATOM    814  N   VAL A  75      63.110  60.390  26.090  1.00  0.00           N  
ATOM    815  H   VAL A  75      62.630  61.030  26.700  1.00  0.00           H  
ATOM    816  CA  VAL A  75      64.440  60.920  25.780  1.00  0.00           C  
ATOM    817  HA  VAL A  75      65.220  60.160  25.760  1.00  0.00           H  
ATOM    818  CB  VAL A  75      64.390  61.720  24.450  1.00  0.00           C  
ATOM    819  HB  VAL A  75      63.960  61.130  23.630  1.00  0.00           H  
ATOM    820  CG1 VAL A  75      63.530  62.990  24.560  1.00  0.00           C  
ATOM    821 HG11 VAL A  75      63.480  63.480  23.590  1.00  0.00           H  
ATOM    822 HG12 VAL A  75      62.550  62.710  24.910  1.00  0.00           H  
ATOM    823 HG13 VAL A  75      64.060  63.630  25.270  1.00  0.00           H  
ATOM    824  CG2 VAL A  75      65.860  62.090  24.090  1.00  0.00           C  
ATOM    825 HG21 VAL A  75      66.610  61.340  24.360  1.00  0.00           H  
ATOM    826 HG22 VAL A  75      65.940  62.280  23.020  1.00  0.00           H  
ATOM    827 HG23 VAL A  75      66.110  62.970  24.690  1.00  0.00           H  
ATOM    828  C   VAL A  75      64.890  61.710  27.030  1.00  0.00           C  
ATOM    829  O   VAL A  75      64.060  62.460  27.570  1.00  0.00           O  
ATOM    830  N   VAL A  76      66.150  61.590  27.510  1.00  0.00           N  
ATOM    831  H   VAL A  76      66.850  61.110  26.970  1.00  0.00           H  
ATOM    832  CA  VAL A  76      66.610  62.270  28.760  1.00  0.00           C  
ATOM    833  HA  VAL A  76      65.930  62.100  29.590  1.00  0.00           H  
ATOM    834  CB  VAL A  76      68.000  61.720  29.270  1.00  0.00           C  
ATOM    835  HB  VAL A  76      68.290  62.270  30.160  1.00  0.00           H  
ATOM    836  CG1 VAL A  76      67.870  60.210  29.660  1.00  0.00           C  
ATOM    837 HG11 VAL A  76      67.050  60.220  30.390  1.00  0.00           H  
ATOM    838 HG12 VAL A  76      67.540  59.500  28.900  1.00  0.00           H  
ATOM    839 HG13 VAL A  76      68.820  59.840  30.030  1.00  0.00           H  
ATOM    840  CG2 VAL A  76      69.180  61.930  28.240  1.00  0.00           C  
ATOM    841 HG21 VAL A  76      69.400  63.000  28.200  1.00  0.00           H  
ATOM    842 HG22 VAL A  76      70.100  61.450  28.600  1.00  0.00           H  
ATOM    843 HG23 VAL A  76      69.040  61.740  27.180  1.00  0.00           H  
ATOM    844  C   VAL A  76      66.760  63.780  28.670  1.00  0.00           C  
ATOM    845  O   VAL A  76      66.990  64.280  27.580  1.00  0.00           O  
ATOM    846  N   GLU A  77      66.660  64.600  29.710  1.00  0.00           N  
ATOM    847  H   GLU A  77      66.550  64.200  30.630  1.00  0.00           H  
ATOM    848  CA  GLU A  77      66.520  66.120  29.640  1.00  0.00           C  
ATOM    849  HA  GLU A  77      65.970  66.440  28.760  1.00  0.00           H  
ATOM    850  CB  GLU A  77      65.710  66.600  30.860  1.00  0.00           C  
ATOM    851  HB3 GLU A  77      66.130  66.290  31.820  1.00  0.00           H  
ATOM    852  HB2 GLU A  77      64.850  65.950  30.820  1.00  0.00           H  
ATOM    853  CG  GLU A  77      65.400  68.100  30.970  1.00  0.00           C  
ATOM    854  HG3 GLU A  77      65.060  68.510  30.020  1.00  0.00           H  
ATOM    855  HG2 GLU A  77      66.330  68.580  31.280  1.00  0.00           H  
ATOM    856  CD  GLU A  77      64.410  68.340  32.050  1.00  0.00           C  
ATOM    857  OE1 GLU A  77      64.680  68.930  33.120  1.00  0.00           O  
ATOM    858  OE2 GLU A  77      63.190  68.120  31.870  1.00  0.00           O  
ATOM    859  C   GLU A  77      67.890  66.850  29.690  1.00  0.00           C  
ATOM    860  O   GLU A  77      68.050  68.030  29.330  1.00  0.00           O  
ATOM    861  N   GLY A  78      68.960  66.170  30.130  1.00  0.00           N  
ATOM    862  H   GLY A  78      68.730  65.350  30.660  1.00  0.00           H  
ATOM    863  CA  GLY A  78      70.270  66.760  30.340  1.00  0.00           C  
ATOM    864  HA3 GLY A  78      70.430  67.480  29.540  1.00  0.00           H  
ATOM    865  HA2 GLY A  78      71.060  66.010  30.230  1.00  0.00           H  
ATOM    866  C   GLY A  78      70.500  67.430  31.670  1.00  0.00           C  
ATOM    867  O   GLY A  78      71.230  68.450  31.680  1.00  0.00           O  
ATOM    868  N   ASN A  79      69.890  66.960  32.730  1.00  0.00           N  
ATOM    869  H   ASN A  79      69.290  66.160  32.680  1.00  0.00           H  
ATOM    870  CA  ASN A  79      69.900  67.590  34.060  1.00  0.00           C  
ATOM    871  HA  ASN A  79      70.910  67.950  34.270  1.00  0.00           H  
ATOM    872  CB  ASN A  79      68.870  68.770  33.980  1.00  0.00           C  
ATOM    873  HB3 ASN A  79      68.440  69.040  34.940  1.00  0.00           H  
ATOM    874  HB2 ASN A  79      67.970  68.480  33.450  1.00  0.00           H  
ATOM    875  CG  ASN A  79      69.440  70.070  33.330  1.00  0.00           C  
ATOM    876  OD1 ASN A  79      69.000  70.600  32.350  1.00  0.00           O  
ATOM    877  ND2 ASN A  79      70.450  70.600  33.950  1.00  0.00           N  
ATOM    878 HD21 ASN A  79      70.740  70.160  34.800  1.00  0.00           H  
ATOM    879 HD22 ASN A  79      70.810  71.480  33.590  1.00  0.00           H  
ATOM    880  C   ASN A  79      69.430  66.750  35.260  1.00  0.00           C  
ATOM    881  O   ASN A  79      69.400  67.250  36.380  1.00  0.00           O  
ATOM    882  N   GLU A  80      68.940  65.550  35.010  1.00  0.00           N  
ATOM    883  H   GLU A  80      69.070  65.210  34.070  1.00  0.00           H  
ATOM    884  CA  GLU A  80      68.360  64.610  35.990  1.00  0.00           C  
ATOM    885  HA  GLU A  80      67.760  65.320  36.550  1.00  0.00           H  
ATOM    886  CB  GLU A  80      67.490  63.530  35.330  1.00  0.00           C  
ATOM    887  HB3 GLU A  80      66.800  63.130  36.080  1.00  0.00           H  
ATOM    888  HB2 GLU A  80      68.030  62.690  34.910  1.00  0.00           H  
ATOM    889  CG  GLU A  80      66.590  64.130  34.170  1.00  0.00           C  
ATOM    890  HG3 GLU A  80      66.320  65.160  34.400  1.00  0.00           H  
ATOM    891  HG2 GLU A  80      65.670  63.550  34.100  1.00  0.00           H  
ATOM    892  CD  GLU A  80      67.230  63.990  32.780  1.00  0.00           C  
ATOM    893  OE1 GLU A  80      66.860  63.050  32.010  1.00  0.00           O  
ATOM    894  OE2 GLU A  80      68.270  64.650  32.510  1.00  0.00           O  
ATOM    895  C   GLU A  80      69.450  63.940  36.970  1.00  0.00           C  
ATOM    896  O   GLU A  80      70.580  63.530  36.510  1.00  0.00           O  
ATOM    897  N   GLN A  81      69.170  63.820  38.290  1.00  0.00           N  
ATOM    898  H   GLN A  81      68.290  64.060  38.740  1.00  0.00           H  
ATOM    899  CA  GLN A  81      70.090  63.020  39.160  1.00  0.00           C  
ATOM    900  HA  GLN A  81      71.120  63.170  38.820  1.00  0.00           H  
ATOM    901  CB  GLN A  81      70.080  63.570  40.610  1.00  0.00           C  
ATOM    902  HB3 GLN A  81      70.570  62.910  41.330  1.00  0.00           H  
ATOM    903  HB2 GLN A  81      69.040  63.640  40.930  1.00  0.00           H  
ATOM    904  CG  GLN A  81      70.530  65.040  40.900  1.00  0.00           C  
ATOM    905  HG3 GLN A  81      70.130  65.620  40.080  1.00  0.00           H  
ATOM    906  HG2 GLN A  81      71.620  65.150  40.860  1.00  0.00           H  
ATOM    907  CD  GLN A  81      70.250  65.510  42.290  1.00  0.00           C  
ATOM    908  OE1 GLN A  81      70.570  64.840  43.290  1.00  0.00           O  
ATOM    909  NE2 GLN A  81      69.610  66.620  42.480  1.00  0.00           N  
ATOM    910 HE21 GLN A  81      69.330  67.190  41.690  1.00  0.00           H  
ATOM    911 HE22 GLN A  81      69.640  67.030  43.400  1.00  0.00           H  
ATOM    912  C   GLN A  81      69.840  61.550  39.180  1.00  0.00           C  
ATOM    913  O   GLN A  81      68.790  61.130  39.610  1.00  0.00           O  
ATOM    914  N   PHE A  82      70.690  60.670  38.580  1.00  0.00           N  
ATOM    915  H   PHE A  82      71.480  61.070  38.090  1.00  0.00           H  
ATOM    916  CA  PHE A  82      70.710  59.220  38.730  1.00  0.00           C  
ATOM    917  HA  PHE A  82      69.680  58.920  38.900  1.00  0.00           H  
ATOM    918  CB  PHE A  82      71.180  58.540  37.410  1.00  0.00           C  
ATOM    919  HB3 PHE A  82      70.630  58.870  36.530  1.00  0.00           H  
ATOM    920  HB2 PHE A  82      70.860  57.490  37.400  1.00  0.00           H  
ATOM    921  CG  PHE A  82      72.660  58.510  37.200  1.00  0.00           C  
ATOM    922  CD1 PHE A  82      73.300  57.260  37.410  1.00  0.00           C  
ATOM    923  HD1 PHE A  82      72.750  56.420  37.810  1.00  0.00           H  
ATOM    924  CE1 PHE A  82      74.660  57.190  37.170  1.00  0.00           C  
ATOM    925  HE1 PHE A  82      75.210  56.250  37.200  1.00  0.00           H  
ATOM    926  CZ  PHE A  82      75.400  58.320  36.800  1.00  0.00           C  
ATOM    927  HZ  PHE A  82      76.470  58.220  36.810  1.00  0.00           H  
ATOM    928  CE2 PHE A  82      74.700  59.470  36.390  1.00  0.00           C  
ATOM    929  HE2 PHE A  82      75.270  60.300  36.020  1.00  0.00           H  
ATOM    930  CD2 PHE A  82      73.340  59.640  36.710  1.00  0.00           C  
ATOM    931  HD2 PHE A  82      73.040  60.670  36.550  1.00  0.00           H  
ATOM    932  C   PHE A  82      71.560  58.800  39.920  1.00  0.00           C  
ATOM    933  O   PHE A  82      72.720  59.230  40.170  1.00  0.00           O  
ATOM    934  N   ILE A  83      70.920  58.020  40.790  1.00  0.00           N  
ATOM    935  H   ILE A  83      70.000  57.690  40.540  1.00  0.00           H  
ATOM    936  CA  ILE A  83      71.600  57.450  41.920  1.00  0.00           C  
ATOM    937  HA  ILE A  83      72.680  57.390  41.810  1.00  0.00           H  
ATOM    938  CB  ILE A  83      71.360  58.260  43.250  1.00  0.00           C  
ATOM    939  HB  ILE A  83      70.300  58.090  43.450  1.00  0.00           H  
ATOM    940  CG2 ILE A  83      72.120  57.570  44.390  1.00  0.00           C  
ATOM    941 HG21 ILE A  83      73.190  57.580  44.150  1.00  0.00           H  
ATOM    942 HG22 ILE A  83      71.960  58.160  45.290  1.00  0.00           H  
ATOM    943 HG23 ILE A  83      71.780  56.580  44.640  1.00  0.00           H  
ATOM    944  CG1 ILE A  83      71.620  59.800  43.110  1.00  0.00           C  
ATOM    945 HG13 ILE A  83      71.100  60.310  42.300  1.00  0.00           H  
ATOM    946 HG12 ILE A  83      72.650  60.070  42.860  1.00  0.00           H  
ATOM    947  CD1 ILE A  83      71.320  60.610  44.320  1.00  0.00           C  
ATOM    948 HD11 ILE A  83      71.220  61.670  44.070  1.00  0.00           H  
ATOM    949 HD12 ILE A  83      70.530  60.220  44.960  1.00  0.00           H  
ATOM    950 HD13 ILE A  83      72.230  60.540  44.900  1.00  0.00           H  
ATOM    951  C   ILE A  83      71.080  55.990  42.090  1.00  0.00           C  
ATOM    952  O   ILE A  83      69.890  55.690  42.160  1.00  0.00           O  
ATOM    953  N   SER A  84      72.010  55.060  42.020  1.00  0.00           N  
ATOM    954  H   SER A  84      72.910  55.330  41.640  1.00  0.00           H  
ATOM    955  CA  SER A  84      71.620  53.680  42.310  1.00  0.00           C  
ATOM    956  HA  SER A  84      70.770  53.430  41.680  1.00  0.00           H  
ATOM    957  CB  SER A  84      72.900  52.810  42.050  1.00  0.00           C  
ATOM    958  HB3 SER A  84      72.720  51.800  42.430  1.00  0.00           H  
ATOM    959  HB2 SER A  84      73.810  53.150  42.550  1.00  0.00           H  
ATOM    960  OG  SER A  84      73.030  52.670  40.630  1.00  0.00           O  
ATOM    961  HG  SER A  84      73.630  53.340  40.290  1.00  0.00           H  
ATOM    962  C   SER A  84      71.130  53.560  43.780  1.00  0.00           C  
ATOM    963  O   SER A  84      71.670  54.120  44.750  1.00  0.00           O  
ATOM    964  N   ALA A  85      70.230  52.560  44.040  1.00  0.00           N  
ATOM    965  H   ALA A  85      69.940  52.010  43.250  1.00  0.00           H  
ATOM    966  CA  ALA A  85      70.070  52.060  45.420  1.00  0.00           C  
ATOM    967  HA  ALA A  85      69.830  52.910  46.070  1.00  0.00           H  
ATOM    968  CB  ALA A  85      68.840  51.070  45.330  1.00  0.00           C  
ATOM    969  HB1 ALA A  85      68.970  50.210  44.680  1.00  0.00           H  
ATOM    970  HB2 ALA A  85      68.580  50.600  46.280  1.00  0.00           H  
ATOM    971  HB3 ALA A  85      68.060  51.740  44.940  1.00  0.00           H  
ATOM    972  C   ALA A  85      71.390  51.430  45.970  1.00  0.00           C  
ATOM    973  O   ALA A  85      72.180  50.870  45.230  1.00  0.00           O  
ATOM    974  N   SER A  86      71.380  51.250  47.300  1.00  0.00           N  
ATOM    975  H   SER A  86      70.550  51.630  47.750  1.00  0.00           H  
ATOM    976  CA  SER A  86      72.280  50.360  48.020  1.00  0.00           C  
ATOM    977  HA  SER A  86      72.730  49.670  47.310  1.00  0.00           H  
ATOM    978  CB  SER A  86      73.320  51.140  48.780  1.00  0.00           C  
ATOM    979  HB3 SER A  86      73.780  51.750  48.010  1.00  0.00           H  
ATOM    980  HB2 SER A  86      74.060  50.480  49.210  1.00  0.00           H  
ATOM    981  OG  SER A  86      72.870  51.950  49.880  1.00  0.00           O  
ATOM    982  HG  SER A  86      73.620  52.520  49.980  1.00  0.00           H  
ATOM    983  C   SER A  86      71.610  49.380  49.050  1.00  0.00           C  
ATOM    984  O   SER A  86      72.250  48.430  49.480  1.00  0.00           O  
ATOM    985  N   LYS A  87      70.310  49.650  49.340  1.00  0.00           N  
ATOM    986  H   LYS A  87      69.930  50.480  48.910  1.00  0.00           H  
ATOM    987  CA  LYS A  87      69.410  48.660  49.930  1.00  0.00           C  
ATOM    988  HA  LYS A  87      69.630  47.690  49.470  1.00  0.00           H  
ATOM    989  CB  LYS A  87      69.670  48.620  51.490  1.00  0.00           C  
ATOM    990  HB3 LYS A  87      69.290  49.500  52.000  1.00  0.00           H  
ATOM    991  HB2 LYS A  87      70.730  48.680  51.710  1.00  0.00           H  
ATOM    992  CG  LYS A  87      69.120  47.330  52.130  1.00  0.00           C  
ATOM    993  HG3 LYS A  87      69.510  46.490  51.550  1.00  0.00           H  
ATOM    994  HG2 LYS A  87      68.040  47.140  52.040  1.00  0.00           H  
ATOM    995  CD  LYS A  87      69.520  47.230  53.570  1.00  0.00           C  
ATOM    996  HD3 LYS A  87      69.140  48.060  54.150  1.00  0.00           H  
ATOM    997  HD2 LYS A  87      70.610  47.250  53.690  1.00  0.00           H  
ATOM    998  CE  LYS A  87      68.990  45.900  54.140  1.00  0.00           C  
ATOM    999  HE3 LYS A  87      69.340  45.150  53.410  1.00  0.00           H  
ATOM   1000  HE2 LYS A  87      67.910  45.890  54.160  1.00  0.00           H  
ATOM   1001  NZ  LYS A  87      69.540  45.760  55.540  1.00  0.00           N  
ATOM   1002  HZ1 LYS A  87      68.930  46.220  56.200  1.00  0.00           H  
ATOM   1003  HZ2 LYS A  87      69.540  44.790  55.800  1.00  0.00           H  
ATOM   1004  HZ3 LYS A  87      70.520  46.050  55.570  1.00  0.00           H  
ATOM   1005  C   LYS A  87      67.990  48.990  49.700  1.00  0.00           C  
ATOM   1006  O   LYS A  87      67.630  50.180  49.900  1.00  0.00           O  
ATOM   1007  N   SER A  88      67.110  48.040  49.370  1.00  0.00           N  
ATOM   1008  H   SER A  88      67.390  47.060  49.370  1.00  0.00           H  
ATOM   1009  CA  SER A  88      65.670  48.190  49.350  1.00  0.00           C  
ATOM   1010  HA  SER A  88      65.510  49.210  49.700  1.00  0.00           H  
ATOM   1011  CB  SER A  88      65.180  47.980  47.930  1.00  0.00           C  
ATOM   1012  HB3 SER A  88      65.560  48.730  47.230  1.00  0.00           H  
ATOM   1013  HB2 SER A  88      64.090  48.030  47.960  1.00  0.00           H  
ATOM   1014  OG  SER A  88      65.470  46.700  47.330  1.00  0.00           O  
ATOM   1015  HG  SER A  88      66.400  46.740  47.080  1.00  0.00           H  
ATOM   1016  C   SER A  88      65.090  47.380  50.510  1.00  0.00           C  
ATOM   1017  O   SER A  88      65.570  46.270  50.780  1.00  0.00           O  
ATOM   1018  N   ILE A  89      64.040  47.820  51.160  1.00  0.00           N  
ATOM   1019  H   ILE A  89      63.790  48.750  50.870  1.00  0.00           H  
ATOM   1020  CA  ILE A  89      63.350  47.200  52.300  1.00  0.00           C  
ATOM   1021  HA  ILE A  89      63.770  46.220  52.440  1.00  0.00           H  
ATOM   1022  CB  ILE A  89      63.690  48.000  53.590  1.00  0.00           C  
ATOM   1023  HB  ILE A  89      63.440  49.020  53.310  1.00  0.00           H  
ATOM   1024  CG2 ILE A  89      62.830  47.510  54.800  1.00  0.00           C  
ATOM   1025 HG21 ILE A  89      63.440  47.800  55.650  1.00  0.00           H  
ATOM   1026 HG22 ILE A  89      61.910  48.090  54.880  1.00  0.00           H  
ATOM   1027 HG23 ILE A  89      62.660  46.440  54.710  1.00  0.00           H  
ATOM   1028  CG1 ILE A  89      65.220  47.990  53.900  1.00  0.00           C  
ATOM   1029 HG13 ILE A  89      65.730  47.400  53.130  1.00  0.00           H  
ATOM   1030 HG12 ILE A  89      65.430  47.560  54.870  1.00  0.00           H  
ATOM   1031  CD1 ILE A  89      65.710  49.420  53.940  1.00  0.00           C  
ATOM   1032 HD11 ILE A  89      65.270  49.720  54.890  1.00  0.00           H  
ATOM   1033 HD12 ILE A  89      66.800  49.410  54.030  1.00  0.00           H  
ATOM   1034 HD13 ILE A  89      65.430  50.010  53.070  1.00  0.00           H  
ATOM   1035  C   ILE A  89      61.820  47.080  52.060  1.00  0.00           C  
ATOM   1036  O   ILE A  89      61.170  48.150  52.120  1.00  0.00           O  
ATOM   1037  N   VAL A  90      61.330  45.900  51.660  1.00  0.00           N  
ATOM   1038  H   VAL A  90      62.040  45.210  51.470  1.00  0.00           H  
ATOM   1039  CA  VAL A  90      59.880  45.510  51.600  1.00  0.00           C  
ATOM   1040  HA  VAL A  90      59.380  46.350  51.100  1.00  0.00           H  
ATOM   1041  CB  VAL A  90      59.740  44.220  50.720  1.00  0.00           C  
ATOM   1042  HB  VAL A  90      60.510  43.580  51.140  1.00  0.00           H  
ATOM   1043  CG1 VAL A  90      58.340  43.580  50.830  1.00  0.00           C  
ATOM   1044 HG11 VAL A  90      58.250  42.860  50.020  1.00  0.00           H  
ATOM   1045 HG12 VAL A  90      58.170  43.010  51.750  1.00  0.00           H  
ATOM   1046 HG13 VAL A  90      57.590  44.360  50.700  1.00  0.00           H  
ATOM   1047  CG2 VAL A  90      60.050  44.690  49.250  1.00  0.00           C  
ATOM   1048 HG21 VAL A  90      60.080  43.890  48.500  1.00  0.00           H  
ATOM   1049 HG22 VAL A  90      59.250  45.390  49.020  1.00  0.00           H  
ATOM   1050 HG23 VAL A  90      61.050  45.120  49.200  1.00  0.00           H  
ATOM   1051  C   VAL A  90      59.330  45.240  53.020  1.00  0.00           C  
ATOM   1052  O   VAL A  90      60.060  44.790  53.910  1.00  0.00           O  
ATOM   1053  N   HIS A  91      58.060  45.650  53.270  1.00  0.00           N  
ATOM   1054  H   HIS A  91      57.550  46.120  52.520  1.00  0.00           H  
ATOM   1055  CA  HIS A  91      57.380  45.440  54.530  1.00  0.00           C  
ATOM   1056  HA  HIS A  91      58.010  45.820  55.340  1.00  0.00           H  
ATOM   1057  CB  HIS A  91      56.040  46.320  54.640  1.00  0.00           C  
ATOM   1058  HB3 HIS A  91      55.250  45.980  53.970  1.00  0.00           H  
ATOM   1059  HB2 HIS A  91      56.270  47.350  54.340  1.00  0.00           H  
ATOM   1060  CG  HIS A  91      55.400  46.480  56.010  1.00  0.00           C  
ATOM   1061  ND1 HIS A  91      54.460  45.620  56.510  1.00  0.00           N  
ATOM   1062  HD1 HIS A  91      54.200  44.740  56.070  1.00  0.00           H  
ATOM   1063  CE1 HIS A  91      54.050  45.990  57.760  1.00  0.00           C  
ATOM   1064  HE1 HIS A  91      53.370  45.440  58.380  1.00  0.00           H  
ATOM   1065  NE2 HIS A  91      54.790  47.050  58.110  1.00  0.00           N  
ATOM   1066  HE2 HIS A  91      54.860  47.510  59.010  1.00  0.00           H  
ATOM   1067  CD2 HIS A  91      55.670  47.340  57.050  1.00  0.00           C  
ATOM   1068  HD2 HIS A  91      56.470  48.080  57.090  1.00  0.00           H  
ATOM   1069  C   HIS A  91      57.080  43.890  54.630  1.00  0.00           C  
ATOM   1070  O   HIS A  91      56.390  43.430  53.690  1.00  0.00           O  
ATOM   1071  N   PRO A  92      57.470  43.200  55.720  1.00  0.00           N  
ATOM   1072  CD  PRO A  92      58.340  43.650  56.810  1.00  0.00           C  
ATOM   1073  HD3 PRO A  92      57.780  44.070  57.660  1.00  0.00           H  
ATOM   1074  HD2 PRO A  92      59.000  44.430  56.420  1.00  0.00           H  
ATOM   1075  CG  PRO A  92      59.170  42.490  57.180  1.00  0.00           C  
ATOM   1076  HG3 PRO A  92      59.420  42.580  58.240  1.00  0.00           H  
ATOM   1077  HG2 PRO A  92      60.050  42.570  56.550  1.00  0.00           H  
ATOM   1078  CB  PRO A  92      58.410  41.200  56.860  1.00  0.00           C  
ATOM   1079  HB3 PRO A  92      57.690  41.100  57.690  1.00  0.00           H  
ATOM   1080  HB2 PRO A  92      58.930  40.260  56.700  1.00  0.00           H  
ATOM   1081  CA  PRO A  92      57.600  41.720  55.620  1.00  0.00           C  
ATOM   1082  HA  PRO A  92      58.220  41.600  54.730  1.00  0.00           H  
ATOM   1083  C   PRO A  92      56.300  40.910  55.450  1.00  0.00           C  
ATOM   1084  O   PRO A  92      56.260  39.790  54.850  1.00  0.00           O  
ATOM   1085  N   SER A  93      55.170  41.470  55.930  1.00  0.00           N  
ATOM   1086  H   SER A  93      55.230  42.290  56.520  1.00  0.00           H  
ATOM   1087  CA  SER A  93      53.820  40.950  55.640  1.00  0.00           C  
ATOM   1088  HA  SER A  93      53.540  39.930  55.900  1.00  0.00           H  
ATOM   1089  CB  SER A  93      52.840  41.730  56.450  1.00  0.00           C  
ATOM   1090  HB3 SER A  93      53.030  41.450  57.490  1.00  0.00           H  
ATOM   1091  HB2 SER A  93      51.800  41.520  56.210  1.00  0.00           H  
ATOM   1092  OG  SER A  93      53.130  43.150  56.320  1.00  0.00           O  
ATOM   1093  HG  SER A  93      52.460  43.590  56.840  1.00  0.00           H  
ATOM   1094  C   SER A  93      53.280  41.150  54.200  1.00  0.00           C  
ATOM   1095  O   SER A  93      52.130  40.790  53.910  1.00  0.00           O  
ATOM   1096  N   TYR A  94      54.000  41.700  53.260  1.00  0.00           N  
ATOM   1097  H   TYR A  94      54.930  42.060  53.470  1.00  0.00           H  
ATOM   1098  CA  TYR A  94      53.520  41.800  51.870  1.00  0.00           C  
ATOM   1099  HA  TYR A  94      52.690  42.480  51.980  1.00  0.00           H  
ATOM   1100  CB  TYR A  94      54.610  42.450  50.970  1.00  0.00           C  
ATOM   1101  HB3 TYR A  94      55.520  41.850  51.070  1.00  0.00           H  
ATOM   1102  HB2 TYR A  94      54.830  43.470  51.290  1.00  0.00           H  
ATOM   1103  CG  TYR A  94      54.170  42.470  49.510  1.00  0.00           C  
ATOM   1104  CD1 TYR A  94      52.950  43.110  49.200  1.00  0.00           C  
ATOM   1105  HD1 TYR A  94      52.420  43.550  50.030  1.00  0.00           H  
ATOM   1106  CE1 TYR A  94      52.440  42.910  47.940  1.00  0.00           C  
ATOM   1107  HE1 TYR A  94      51.410  43.200  47.830  1.00  0.00           H  
ATOM   1108  CZ  TYR A  94      53.190  42.290  46.930  1.00  0.00           C  
ATOM   1109  OH  TYR A  94      52.650  42.300  45.670  1.00  0.00           O  
ATOM   1110  HH  TYR A  94      53.180  42.010  44.910  1.00  0.00           H  
ATOM   1111  CE2 TYR A  94      54.460  41.750  47.220  1.00  0.00           C  
ATOM   1112  HE2 TYR A  94      55.050  41.220  46.470  1.00  0.00           H  
ATOM   1113  CD2 TYR A  94      54.910  41.850  48.530  1.00  0.00           C  
ATOM   1114  HD2 TYR A  94      55.780  41.270  48.850  1.00  0.00           H  
ATOM   1115  C   TYR A  94      53.170  40.420  51.340  1.00  0.00           C  
ATOM   1116  O   TYR A  94      53.770  39.400  51.630  1.00  0.00           O  
ATOM   1117  N   ASN A  95      52.120  40.390  50.560  1.00  0.00           N  
ATOM   1118  H   ASN A  95      51.520  41.200  50.570  1.00  0.00           H  
ATOM   1119  CA  ASN A  95      51.590  39.180  49.940  1.00  0.00           C  
ATOM   1120  HA  ASN A  95      52.380  38.440  49.900  1.00  0.00           H  
ATOM   1121  CB  ASN A  95      50.480  38.610  50.870  1.00  0.00           C  
ATOM   1122  HB3 ASN A  95      49.790  39.430  51.000  1.00  0.00           H  
ATOM   1123  HB2 ASN A  95      50.850  38.290  51.850  1.00  0.00           H  
ATOM   1124  CG  ASN A  95      49.750  37.390  50.290  1.00  0.00           C  
ATOM   1125  OD1 ASN A  95      50.140  36.920  49.280  1.00  0.00           O  
ATOM   1126  ND2 ASN A  95      48.650  36.990  50.880  1.00  0.00           N  
ATOM   1127 HD21 ASN A  95      48.350  37.390  51.760  1.00  0.00           H  
ATOM   1128 HD22 ASN A  95      48.180  36.260  50.360  1.00  0.00           H  
ATOM   1129  C   ASN A  95      51.040  39.570  48.570  1.00  0.00           C  
ATOM   1130  O   ASN A  95      50.160  40.410  48.510  1.00  0.00           O  
ATOM   1131  N   SER A  96      51.490  38.940  47.450  1.00  0.00           N  
ATOM   1132  H   SER A  96      52.100  38.150  47.580  1.00  0.00           H  
ATOM   1133  CA  SER A  96      51.080  39.280  46.110  1.00  0.00           C  
ATOM   1134  HA  SER A  96      50.980  40.370  46.090  1.00  0.00           H  
ATOM   1135  CB  SER A  96      52.160  39.080  45.080  1.00  0.00           C  
ATOM   1136  HB3 SER A  96      53.050  39.620  45.390  1.00  0.00           H  
ATOM   1137  HB2 SER A  96      51.830  39.370  44.080  1.00  0.00           H  
ATOM   1138  OG  SER A  96      52.420  37.700  45.050  1.00  0.00           O  
ATOM   1139  HG  SER A  96      51.740  37.240  44.560  1.00  0.00           H  
ATOM   1140  C   SER A  96      49.730  38.580  45.750  1.00  0.00           C  
ATOM   1141  O   SER A  96      49.260  38.730  44.610  1.00  0.00           O  
ATOM   1142  N   ASN A  97      49.070  37.920  46.700  1.00  0.00           N  
ATOM   1143  H   ASN A  97      49.450  38.000  47.630  1.00  0.00           H  
ATOM   1144  CA  ASN A  97      47.700  37.420  46.530  1.00  0.00           C  
ATOM   1145  HA  ASN A  97      47.480  37.170  45.490  1.00  0.00           H  
ATOM   1146  CB  ASN A  97      47.750  36.060  47.290  1.00  0.00           C  
ATOM   1147  HB3 ASN A  97      47.840  36.160  48.370  1.00  0.00           H  
ATOM   1148  HB2 ASN A  97      48.540  35.390  46.940  1.00  0.00           H  
ATOM   1149  CG  ASN A  97      46.390  35.370  47.170  1.00  0.00           C  
ATOM   1150  OD1 ASN A  97      45.730  35.420  46.130  1.00  0.00           O  
ATOM   1151  ND2 ASN A  97      45.750  34.760  48.130  1.00  0.00           N  
ATOM   1152 HD21 ASN A  97      46.070  34.550  49.070  1.00  0.00           H  
ATOM   1153 HD22 ASN A  97      44.910  34.250  47.880  1.00  0.00           H  
ATOM   1154  C   ASN A  97      46.630  38.430  46.930  1.00  0.00           C  
ATOM   1155  O   ASN A  97      45.770  38.880  46.150  1.00  0.00           O  
ATOM   1156  N   THR A  98      46.700  38.810  48.260  1.00  0.00           N  
ATOM   1157  H   THR A  98      47.390  38.370  48.850  1.00  0.00           H  
ATOM   1158  CA  THR A  98      45.870  39.910  48.830  1.00  0.00           C  
ATOM   1159  HA  THR A  98      44.840  39.810  48.470  1.00  0.00           H  
ATOM   1160  CB  THR A  98      45.800  39.830  50.410  1.00  0.00           C  
ATOM   1161  HB  THR A  98      45.150  40.650  50.690  1.00  0.00           H  
ATOM   1162  CG2 THR A  98      45.170  38.510  50.800  1.00  0.00           C  
ATOM   1163 HG21 THR A  98      45.700  37.700  50.280  1.00  0.00           H  
ATOM   1164 HG22 THR A  98      45.370  38.410  51.870  1.00  0.00           H  
ATOM   1165 HG23 THR A  98      44.120  38.550  50.540  1.00  0.00           H  
ATOM   1166  OG1 THR A  98      47.190  39.900  50.770  1.00  0.00           O  
ATOM   1167  HG1 THR A  98      47.240  39.490  51.640  1.00  0.00           H  
ATOM   1168  C   THR A  98      46.330  41.300  48.450  1.00  0.00           C  
ATOM   1169  O   THR A  98      45.550  42.230  48.640  1.00  0.00           O  
ATOM   1170  N   LEU A  99      47.460  41.500  47.790  1.00  0.00           N  
ATOM   1171  H   LEU A  99      48.110  40.730  47.830  1.00  0.00           H  
ATOM   1172  CA  LEU A  99      48.000  42.870  47.450  1.00  0.00           C  
ATOM   1173  HA  LEU A  99      49.030  42.700  47.130  1.00  0.00           H  
ATOM   1174  CB  LEU A  99      47.250  43.530  46.220  1.00  0.00           C  
ATOM   1175  HB3 LEU A  99      48.010  44.100  45.680  1.00  0.00           H  
ATOM   1176  HB2 LEU A  99      46.460  44.180  46.590  1.00  0.00           H  
ATOM   1177  CG  LEU A  99      46.580  42.570  45.220  1.00  0.00           C  
ATOM   1178  HG  LEU A  99      45.940  41.910  45.820  1.00  0.00           H  
ATOM   1179  CD1 LEU A  99      45.750  43.310  44.200  1.00  0.00           C  
ATOM   1180 HD11 LEU A  99      45.120  43.970  44.800  1.00  0.00           H  
ATOM   1181 HD12 LEU A  99      46.370  43.970  43.600  1.00  0.00           H  
ATOM   1182 HD13 LEU A  99      45.150  42.570  43.680  1.00  0.00           H  
ATOM   1183  CD2 LEU A  99      47.600  41.610  44.580  1.00  0.00           C  
ATOM   1184 HD21 LEU A  99      48.440  41.380  45.240  1.00  0.00           H  
ATOM   1185 HD22 LEU A  99      47.080  40.690  44.330  1.00  0.00           H  
ATOM   1186 HD23 LEU A  99      48.170  41.930  43.720  1.00  0.00           H  
ATOM   1187  C   LEU A  99      47.960  43.830  48.660  1.00  0.00           C  
ATOM   1188  O   LEU A  99      47.750  45.050  48.470  1.00  0.00           O  
ATOM   1189  N   ASN A 100      48.200  43.290  49.850  1.00  0.00           N  
ATOM   1190  H   ASN A 100      48.560  42.340  49.750  1.00  0.00           H  
ATOM   1191  CA  ASN A 100      48.140  43.970  51.130  1.00  0.00           C  
ATOM   1192  HA  ASN A 100      47.520  44.880  51.090  1.00  0.00           H  
ATOM   1193  CB  ASN A 100      47.300  43.070  52.190  1.00  0.00           C  
ATOM   1194  HB3 ASN A 100      47.930  42.180  52.290  1.00  0.00           H  
ATOM   1195  HB2 ASN A 100      46.370  42.720  51.740  1.00  0.00           H  
ATOM   1196  CG  ASN A 100      47.130  43.760  53.520  1.00  0.00           C  
ATOM   1197  OD1 ASN A 100      47.210  44.990  53.780  1.00  0.00           O  
ATOM   1198  ND2 ASN A 100      46.800  43.050  54.530  1.00  0.00           N  
ATOM   1199 HD21 ASN A 100      46.690  42.050  54.410  1.00  0.00           H  
ATOM   1200 HD22 ASN A 100      46.650  43.470  55.440  1.00  0.00           H  
ATOM   1201  C   ASN A 100      49.570  44.360  51.610  1.00  0.00           C  
ATOM   1202  O   ASN A 100      50.550  43.700  51.240  1.00  0.00           O  
ATOM   1203  N   ASN A 101      49.690  45.410  52.470  1.00  0.00           N  
ATOM   1204  H   ASN A 101      48.840  45.840  52.760  1.00  0.00           H  
ATOM   1205  CA  ASN A 101      51.010  45.940  53.040  1.00  0.00           C  
ATOM   1206  HA  ASN A 101      50.810  46.970  53.360  1.00  0.00           H  
ATOM   1207  CB  ASN A 101      51.560  45.050  54.150  1.00  0.00           C  
ATOM   1208  HB3 ASN A 101      52.490  45.500  54.480  1.00  0.00           H  
ATOM   1209  HB2 ASN A 101      51.690  44.000  53.850  1.00  0.00           H  
ATOM   1210  CG  ASN A 101      50.510  45.150  55.240  1.00  0.00           C  
ATOM   1211  OD1 ASN A 101      50.550  46.070  56.080  1.00  0.00           O  
ATOM   1212  ND2 ASN A 101      49.770  44.060  55.520  1.00  0.00           N  
ATOM   1213 HD21 ASN A 101      49.840  43.260  54.900  1.00  0.00           H  
ATOM   1214 HD22 ASN A 101      49.250  44.150  56.380  1.00  0.00           H  
ATOM   1215  C   ASN A 101      52.030  46.120  51.830  1.00  0.00           C  
ATOM   1216  O   ASN A 101      53.190  46.020  52.070  1.00  0.00           O  
ATOM   1217  N   ASP A 102      51.520  46.430  50.620  1.00  0.00           N  
ATOM   1218  H   ASP A 102      50.540  46.630  50.520  1.00  0.00           H  
ATOM   1219  CA  ASP A 102      52.260  46.740  49.430  1.00  0.00           C  
ATOM   1220  HA  ASP A 102      52.890  45.860  49.280  1.00  0.00           H  
ATOM   1221  CB  ASP A 102      51.260  46.710  48.260  1.00  0.00           C  
ATOM   1222  HB3 ASP A 102      50.540  47.490  48.460  1.00  0.00           H  
ATOM   1223  HB2 ASP A 102      50.770  45.740  48.340  1.00  0.00           H  
ATOM   1224  CG  ASP A 102      51.880  46.870  46.860  1.00  0.00           C  
ATOM   1225  OD1 ASP A 102      53.050  46.500  46.580  1.00  0.00           O  
ATOM   1226  OD2 ASP A 102      51.190  47.350  45.880  1.00  0.00           O  
ATOM   1227  C   ASP A 102      53.120  48.010  49.440  1.00  0.00           C  
ATOM   1228  O   ASP A 102      52.930  48.890  48.640  1.00  0.00           O  
ATOM   1229  N   ILE A 103      53.870  48.190  50.510  1.00  0.00           N  
ATOM   1230  H   ILE A 103      54.080  47.420  51.130  1.00  0.00           H  
ATOM   1231  CA  ILE A 103      54.640  49.340  50.740  1.00  0.00           C  
ATOM   1232  HA  ILE A 103      54.540  50.040  49.910  1.00  0.00           H  
ATOM   1233  CB  ILE A 103      54.300  50.160  52.020  1.00  0.00           C  
ATOM   1234  HB  ILE A 103      53.220  50.270  51.990  1.00  0.00           H  
ATOM   1235  CG2 ILE A 103      54.550  49.370  53.320  1.00  0.00           C  
ATOM   1236 HG21 ILE A 103      54.100  49.940  54.130  1.00  0.00           H  
ATOM   1237 HG22 ILE A 103      54.110  48.390  53.180  1.00  0.00           H  
ATOM   1238 HG23 ILE A 103      55.590  49.210  53.600  1.00  0.00           H  
ATOM   1239  CG1 ILE A 103      55.000  51.540  51.980  1.00  0.00           C  
ATOM   1240 HG13 ILE A 103      54.640  52.050  51.080  1.00  0.00           H  
ATOM   1241 HG12 ILE A 103      56.080  51.450  51.990  1.00  0.00           H  
ATOM   1242  CD1 ILE A 103      54.640  52.520  53.050  1.00  0.00           C  
ATOM   1243 HD11 ILE A 103      55.100  52.180  53.990  1.00  0.00           H  
ATOM   1244 HD12 ILE A 103      55.120  53.490  52.930  1.00  0.00           H  
ATOM   1245 HD13 ILE A 103      53.580  52.650  53.240  1.00  0.00           H  
ATOM   1246  C   ILE A 103      56.170  48.910  50.750  1.00  0.00           C  
ATOM   1247  O   ILE A 103      56.650  47.850  51.170  1.00  0.00           O  
ATOM   1248  N   MET A 104      57.020  49.800  50.240  1.00  0.00           N  
ATOM   1249  H   MET A 104      56.610  50.550  49.710  1.00  0.00           H  
ATOM   1250  CA  MET A 104      58.470  49.580  50.270  1.00  0.00           C  
ATOM   1251  HA  MET A 104      58.750  49.050  51.190  1.00  0.00           H  
ATOM   1252  CB  MET A 104      58.940  48.650  49.130  1.00  0.00           C  
ATOM   1253  HB3 MET A 104      58.500  48.890  48.160  1.00  0.00           H  
ATOM   1254  HB2 MET A 104      58.660  47.620  49.340  1.00  0.00           H  
ATOM   1255  CG  MET A 104      60.420  48.610  48.790  1.00  0.00           C  
ATOM   1256  HG3 MET A 104      60.980  48.330  49.680  1.00  0.00           H  
ATOM   1257  HG2 MET A 104      60.670  49.640  48.520  1.00  0.00           H  
ATOM   1258  SD  MET A 104      60.960  47.470  47.540  1.00  0.00           S  
ATOM   1259  CE  MET A 104      60.560  48.360  46.050  1.00  0.00           C  
ATOM   1260  HE1 MET A 104      59.550  48.030  45.800  1.00  0.00           H  
ATOM   1261  HE2 MET A 104      60.620  49.430  46.280  1.00  0.00           H  
ATOM   1262  HE3 MET A 104      61.280  48.070  45.280  1.00  0.00           H  
ATOM   1263  C   MET A 104      59.360  50.890  50.350  1.00  0.00           C  
ATOM   1264  O   MET A 104      59.060  51.950  49.820  1.00  0.00           O  
ATOM   1265  N   LEU A 105      60.520  50.750  51.000  1.00  0.00           N  
ATOM   1266  H   LEU A 105      60.730  49.870  51.430  1.00  0.00           H  
ATOM   1267  CA  LEU A 105      61.480  51.780  51.140  1.00  0.00           C  
ATOM   1268  HA  LEU A 105      61.130  52.780  50.890  1.00  0.00           H  
ATOM   1269  CB  LEU A 105      61.920  51.970  52.590  1.00  0.00           C  
ATOM   1270  HB3 LEU A 105      62.820  52.570  52.680  1.00  0.00           H  
ATOM   1271  HB2 LEU A 105      62.270  51.040  53.060  1.00  0.00           H  
ATOM   1272  CG  LEU A 105      60.910  52.610  53.540  1.00  0.00           C  
ATOM   1273  HG  LEU A 105      59.920  52.160  53.390  1.00  0.00           H  
ATOM   1274  CD1 LEU A 105      61.130  52.410  55.050  1.00  0.00           C  
ATOM   1275 HD11 LEU A 105      62.020  52.900  55.440  1.00  0.00           H  
ATOM   1276 HD12 LEU A 105      60.270  52.760  55.590  1.00  0.00           H  
ATOM   1277 HD13 LEU A 105      61.300  51.340  55.180  1.00  0.00           H  
ATOM   1278  CD2 LEU A 105      60.750  54.110  53.310  1.00  0.00           C  
ATOM   1279 HD21 LEU A 105      61.680  54.640  53.560  1.00  0.00           H  
ATOM   1280 HD22 LEU A 105      60.430  54.140  52.270  1.00  0.00           H  
ATOM   1281 HD23 LEU A 105      59.910  54.480  53.890  1.00  0.00           H  
ATOM   1282  C   LEU A 105      62.670  51.480  50.270  1.00  0.00           C  
ATOM   1283  O   LEU A 105      63.170  50.330  50.290  1.00  0.00           O  
ATOM   1284  N   ILE A 106      63.210  52.490  49.570  1.00  0.00           N  
ATOM   1285  H   ILE A 106      62.660  53.350  49.570  1.00  0.00           H  
ATOM   1286  CA  ILE A 106      64.470  52.330  48.860  1.00  0.00           C  
ATOM   1287  HA  ILE A 106      64.770  51.290  49.060  1.00  0.00           H  
ATOM   1288  CB  ILE A 106      64.320  52.510  47.320  1.00  0.00           C  
ATOM   1289  HB  ILE A 106      63.890  53.490  47.120  1.00  0.00           H  
ATOM   1290  CG2 ILE A 106      65.660  52.560  46.560  1.00  0.00           C  
ATOM   1291 HG21 ILE A 106      66.140  51.590  46.510  1.00  0.00           H  
ATOM   1292 HG22 ILE A 106      65.380  52.920  45.580  1.00  0.00           H  
ATOM   1293 HG23 ILE A 106      66.300  53.340  46.980  1.00  0.00           H  
ATOM   1294  CG1 ILE A 106      63.370  51.340  46.920  1.00  0.00           C  
ATOM   1295 HG13 ILE A 106      62.480  51.320  47.540  1.00  0.00           H  
ATOM   1296 HG12 ILE A 106      63.950  50.420  47.010  1.00  0.00           H  
ATOM   1297  CD1 ILE A 106      63.050  51.530  45.450  1.00  0.00           C  
ATOM   1298 HD11 ILE A 106      62.560  52.500  45.380  1.00  0.00           H  
ATOM   1299 HD12 ILE A 106      63.940  51.490  44.820  1.00  0.00           H  
ATOM   1300 HD13 ILE A 106      62.420  50.700  45.140  1.00  0.00           H  
ATOM   1301  C   ILE A 106      65.500  53.240  49.570  1.00  0.00           C  
ATOM   1302  O   ILE A 106      65.210  54.410  49.830  1.00  0.00           O  
ATOM   1303  N   LYS A 107      66.650  52.730  49.910  1.00  0.00           N  
ATOM   1304  H   LYS A 107      66.890  51.750  49.840  1.00  0.00           H  
ATOM   1305  CA  LYS A 107      67.810  53.530  50.390  1.00  0.00           C  
ATOM   1306  HA  LYS A 107      67.460  54.440  50.860  1.00  0.00           H  
ATOM   1307  CB  LYS A 107      68.570  52.840  51.480  1.00  0.00           C  
ATOM   1308  HB3 LYS A 107      69.290  52.080  51.150  1.00  0.00           H  
ATOM   1309  HB2 LYS A 107      67.850  52.470  52.220  1.00  0.00           H  
ATOM   1310  CG  LYS A 107      69.460  53.880  52.250  1.00  0.00           C  
ATOM   1311  HG3 LYS A 107      68.880  54.760  52.560  1.00  0.00           H  
ATOM   1312  HG2 LYS A 107      70.310  54.110  51.610  1.00  0.00           H  
ATOM   1313  CD  LYS A 107      70.120  53.280  53.470  1.00  0.00           C  
ATOM   1314  HD3 LYS A 107      70.840  52.500  53.210  1.00  0.00           H  
ATOM   1315  HD2 LYS A 107      69.380  52.890  54.160  1.00  0.00           H  
ATOM   1316  CE  LYS A 107      71.060  54.430  54.010  1.00  0.00           C  
ATOM   1317  HE3 LYS A 107      70.490  55.330  54.230  1.00  0.00           H  
ATOM   1318  HE2 LYS A 107      71.730  54.670  53.170  1.00  0.00           H  
ATOM   1319  NZ  LYS A 107      71.850  53.890  55.130  1.00  0.00           N  
ATOM   1320  HZ1 LYS A 107      72.600  53.270  54.870  1.00  0.00           H  
ATOM   1321  HZ2 LYS A 107      72.360  54.570  55.680  1.00  0.00           H  
ATOM   1322  HZ3 LYS A 107      71.320  53.400  55.830  1.00  0.00           H  
ATOM   1323  C   LYS A 107      68.770  53.870  49.230  1.00  0.00           C  
ATOM   1324  O   LYS A 107      69.100  53.020  48.390  1.00  0.00           O  
ATOM   1325  N   LEU A 108      69.340  55.090  49.200  1.00  0.00           N  
ATOM   1326  H   LEU A 108      69.110  55.790  49.900  1.00  0.00           H  
ATOM   1327  CA  LEU A 108      70.170  55.470  48.060  1.00  0.00           C  
ATOM   1328  HA  LEU A 108      69.920  54.890  47.170  1.00  0.00           H  
ATOM   1329  CB  LEU A 108      69.820  56.960  47.790  1.00  0.00           C  
ATOM   1330  HB3 LEU A 108      70.430  57.510  47.060  1.00  0.00           H  
ATOM   1331  HB2 LEU A 108      70.020  57.510  48.710  1.00  0.00           H  
ATOM   1332  CG  LEU A 108      68.350  57.270  47.430  1.00  0.00           C  
ATOM   1333  HG  LEU A 108      67.630  56.990  48.200  1.00  0.00           H  
ATOM   1334  CD1 LEU A 108      68.110  58.810  47.370  1.00  0.00           C  
ATOM   1335 HD11 LEU A 108      68.560  59.230  46.460  1.00  0.00           H  
ATOM   1336 HD12 LEU A 108      67.060  59.090  47.400  1.00  0.00           H  
ATOM   1337 HD13 LEU A 108      68.570  59.260  48.250  1.00  0.00           H  
ATOM   1338  CD2 LEU A 108      67.870  56.620  46.180  1.00  0.00           C  
ATOM   1339 HD21 LEU A 108      66.860  56.950  45.950  1.00  0.00           H  
ATOM   1340 HD22 LEU A 108      68.610  56.790  45.390  1.00  0.00           H  
ATOM   1341 HD23 LEU A 108      67.750  55.560  46.350  1.00  0.00           H  
ATOM   1342  C   LEU A 108      71.650  55.180  48.270  1.00  0.00           C  
ATOM   1343  O   LEU A 108      72.150  55.260  49.410  1.00  0.00           O  
ATOM   1344  N   LYS A 109      72.460  55.070  47.200  1.00  0.00           N  
ATOM   1345  H   LYS A 109      72.120  54.960  46.260  1.00  0.00           H  
ATOM   1346  CA  LYS A 109      73.890  54.850  47.360  1.00  0.00           C  
ATOM   1347  HA  LYS A 109      74.040  54.210  48.230  1.00  0.00           H  
ATOM   1348  CB  LYS A 109      74.570  54.230  46.110  1.00  0.00           C  
ATOM   1349  HB3 LYS A 109      74.490  54.940  45.280  1.00  0.00           H  
ATOM   1350  HB2 LYS A 109      74.020  53.370  45.730  1.00  0.00           H  
ATOM   1351  CG  LYS A 109      76.070  53.880  46.370  1.00  0.00           C  
ATOM   1352  HG3 LYS A 109      76.110  53.100  47.130  1.00  0.00           H  
ATOM   1353  HG2 LYS A 109      76.620  54.700  46.810  1.00  0.00           H  
ATOM   1354  CD  LYS A 109      76.710  53.450  45.070  1.00  0.00           C  
ATOM   1355  HD3 LYS A 109      77.010  54.350  44.520  1.00  0.00           H  
ATOM   1356  HD2 LYS A 109      76.130  52.750  44.460  1.00  0.00           H  
ATOM   1357  CE  LYS A 109      78.010  52.840  45.370  1.00  0.00           C  
ATOM   1358  HE3 LYS A 109      77.850  51.930  45.950  1.00  0.00           H  
ATOM   1359  HE2 LYS A 109      78.570  53.560  45.960  1.00  0.00           H  
ATOM   1360  NZ  LYS A 109      78.830  52.490  44.160  1.00  0.00           N  
ATOM   1361  HZ1 LYS A 109      78.260  52.280  43.350  1.00  0.00           H  
ATOM   1362  HZ2 LYS A 109      79.330  53.310  43.850  1.00  0.00           H  
ATOM   1363  HZ3 LYS A 109      79.550  51.790  44.280  1.00  0.00           H  
ATOM   1364  C   LYS A 109      74.610  56.160  47.760  1.00  0.00           C  
ATOM   1365  O   LYS A 109      75.600  56.130  48.550  1.00  0.00           O  
ATOM   1366  N   SER A 110      73.990  57.350  47.480  1.00  0.00           N  
ATOM   1367  H   SER A 110      73.250  57.390  46.800  1.00  0.00           H  
ATOM   1368  CA  SER A 110      74.450  58.640  48.070  1.00  0.00           C  
ATOM   1369  HA  SER A 110      74.970  58.520  49.030  1.00  0.00           H  
ATOM   1370  CB  SER A 110      75.470  59.330  47.120  1.00  0.00           C  
ATOM   1371  HB3 SER A 110      76.410  58.780  47.150  1.00  0.00           H  
ATOM   1372  HB2 SER A 110      75.520  60.350  47.510  1.00  0.00           H  
ATOM   1373  OG  SER A 110      74.940  59.420  45.790  1.00  0.00           O  
ATOM   1374  HG  SER A 110      74.730  60.350  45.640  1.00  0.00           H  
ATOM   1375  C   SER A 110      73.210  59.520  48.240  1.00  0.00           C  
ATOM   1376  O   SER A 110      72.100  59.400  47.680  1.00  0.00           O  
ATOM   1377  N   ALA A 111      73.380  60.560  49.080  1.00  0.00           N  
ATOM   1378  H   ALA A 111      74.280  60.700  49.500  1.00  0.00           H  
ATOM   1379  CA  ALA A 111      72.340  61.470  49.400  1.00  0.00           C  
ATOM   1380  HA  ALA A 111      71.430  60.960  49.720  1.00  0.00           H  
ATOM   1381  CB  ALA A 111      72.790  62.210  50.680  1.00  0.00           C  
ATOM   1382  HB1 ALA A 111      72.670  61.500  51.490  1.00  0.00           H  
ATOM   1383  HB2 ALA A 111      73.720  62.760  50.570  1.00  0.00           H  
ATOM   1384  HB3 ALA A 111      72.050  63.020  50.800  1.00  0.00           H  
ATOM   1385  C   ALA A 111      71.930  62.530  48.300  1.00  0.00           C  
ATOM   1386  O   ALA A 111      72.870  63.160  47.900  1.00  0.00           O  
ATOM   1387  N   ALA A 112      70.670  62.640  47.890  1.00  0.00           N  
ATOM   1388  H   ALA A 112      69.960  62.140  48.390  1.00  0.00           H  
ATOM   1389  CA  ALA A 112      70.340  63.540  46.790  1.00  0.00           C  
ATOM   1390  HA  ALA A 112      70.960  63.330  45.930  1.00  0.00           H  
ATOM   1391  CB  ALA A 112      68.890  63.220  46.290  1.00  0.00           C  
ATOM   1392  HB1 ALA A 112      68.570  63.920  45.510  1.00  0.00           H  
ATOM   1393  HB2 ALA A 112      68.940  62.280  45.750  1.00  0.00           H  
ATOM   1394  HB3 ALA A 112      68.280  63.240  47.190  1.00  0.00           H  
ATOM   1395  C   ALA A 112      70.540  65.020  47.110  1.00  0.00           C  
ATOM   1396  O   ALA A 112      70.140  65.450  48.210  1.00  0.00           O  
ATOM   1397  N   SER A 113      71.150  65.720  46.210  1.00  0.00           N  
ATOM   1398  H   SER A 113      71.350  65.190  45.370  1.00  0.00           H  
ATOM   1399  CA  SER A 113      71.310  67.180  46.160  1.00  0.00           C  
ATOM   1400  HA  SER A 113      71.660  67.550  47.130  1.00  0.00           H  
ATOM   1401  CB  SER A 113      72.290  67.550  44.990  1.00  0.00           C  
ATOM   1402  HB3 SER A 113      71.910  67.310  43.990  1.00  0.00           H  
ATOM   1403  HB2 SER A 113      73.190  66.950  45.160  1.00  0.00           H  
ATOM   1404  OG  SER A 113      72.640  68.880  45.130  1.00  0.00           O  
ATOM   1405  HG  SER A 113      72.450  69.190  44.240  1.00  0.00           H  
ATOM   1406  C   SER A 113      69.990  67.870  45.960  1.00  0.00           C  
ATOM   1407  O   SER A 113      69.450  67.900  44.850  1.00  0.00           O  
ATOM   1408  N   LEU A 114      69.440  68.430  47.020  1.00  0.00           N  
ATOM   1409  H   LEU A 114      69.870  68.480  47.930  1.00  0.00           H  
ATOM   1410  CA  LEU A 114      68.100  69.010  46.900  1.00  0.00           C  
ATOM   1411  HA  LEU A 114      67.600  68.240  46.300  1.00  0.00           H  
ATOM   1412  CB  LEU A 114      67.380  69.070  48.230  1.00  0.00           C  
ATOM   1413  HB3 LEU A 114      66.360  69.370  48.050  1.00  0.00           H  
ATOM   1414  HB2 LEU A 114      67.900  69.760  48.900  1.00  0.00           H  
ATOM   1415  CG  LEU A 114      67.260  67.750  49.070  1.00  0.00           C  
ATOM   1416  HG  LEU A 114      68.220  67.470  49.510  1.00  0.00           H  
ATOM   1417  CD1 LEU A 114      66.290  67.930  50.210  1.00  0.00           C  
ATOM   1418 HD11 LEU A 114      66.680  68.630  50.940  1.00  0.00           H  
ATOM   1419 HD12 LEU A 114      65.280  68.250  49.970  1.00  0.00           H  
ATOM   1420 HD13 LEU A 114      66.300  67.000  50.800  1.00  0.00           H  
ATOM   1421  CD2 LEU A 114      66.720  66.530  48.350  1.00  0.00           C  
ATOM   1422 HD21 LEU A 114      67.250  66.340  47.410  1.00  0.00           H  
ATOM   1423 HD22 LEU A 114      66.640  65.670  49.010  1.00  0.00           H  
ATOM   1424 HD23 LEU A 114      65.690  66.760  48.080  1.00  0.00           H  
ATOM   1425  C   LEU A 114      68.130  70.290  46.150  1.00  0.00           C  
ATOM   1426  O   LEU A 114      69.130  71.010  46.250  1.00  0.00           O  
ATOM   1427  N   ASN A 115      67.070  70.640  45.410  1.00  0.00           N  
ATOM   1428  H   ASN A 115      66.200  70.150  45.530  1.00  0.00           H  
ATOM   1429  CA  ASN A 115      66.990  71.820  44.560  1.00  0.00           C  
ATOM   1430  HA  ASN A 115      67.240  72.690  45.160  1.00  0.00           H  
ATOM   1431  CB  ASN A 115      68.020  71.800  43.390  1.00  0.00           C  
ATOM   1432  HB3 ASN A 115      68.990  71.790  43.870  1.00  0.00           H  
ATOM   1433  HB2 ASN A 115      68.110  72.770  42.900  1.00  0.00           H  
ATOM   1434  CG  ASN A 115      67.780  70.720  42.360  1.00  0.00           C  
ATOM   1435  OD1 ASN A 115      67.080  70.880  41.400  1.00  0.00           O  
ATOM   1436  ND2 ASN A 115      68.360  69.570  42.530  1.00  0.00           N  
ATOM   1437 HD21 ASN A 115      68.810  69.420  43.430  1.00  0.00           H  
ATOM   1438 HD22 ASN A 115      68.490  68.950  41.730  1.00  0.00           H  
ATOM   1439  C   ASN A 115      65.500  72.090  44.190  1.00  0.00           C  
ATOM   1440  O   ASN A 115      64.600  71.640  44.890  1.00  0.00           O  
ATOM   1441  N   SER A 116      65.270  72.890  43.140  1.00  0.00           N  
ATOM   1442  H   SER A 116      66.000  73.400  42.660  1.00  0.00           H  
ATOM   1443  CA  SER A 116      63.920  73.160  42.650  1.00  0.00           C  
ATOM   1444  HA  SER A 116      63.280  73.450  43.490  1.00  0.00           H  
ATOM   1445  CB  SER A 116      63.990  74.230  41.540  1.00  0.00           C  
ATOM   1446  HB3 SER A 116      64.520  75.140  41.830  1.00  0.00           H  
ATOM   1447  HB2 SER A 116      62.960  74.580  41.460  1.00  0.00           H  
ATOM   1448  OG  SER A 116      64.470  73.670  40.350  1.00  0.00           O  
ATOM   1449  HG  SER A 116      63.720  73.350  39.840  1.00  0.00           H  
ATOM   1450  C   SER A 116      63.260  71.870  42.070  1.00  0.00           C  
ATOM   1451  O   SER A 116      62.030  71.790  41.970  1.00  0.00           O  
ATOM   1452  N   ARG A 117      64.070  71.080  41.400  1.00  0.00           N  
ATOM   1453  H   ARG A 117      65.050  71.280  41.460  1.00  0.00           H  
ATOM   1454  CA  ARG A 117      63.530  69.880  40.670  1.00  0.00           C  
ATOM   1455  HA  ARG A 117      62.520  70.080  40.290  1.00  0.00           H  
ATOM   1456  CB  ARG A 117      64.500  69.630  39.480  1.00  0.00           C  
ATOM   1457  HB3 ARG A 117      65.280  68.930  39.800  1.00  0.00           H  
ATOM   1458  HB2 ARG A 117      64.980  70.540  39.160  1.00  0.00           H  
ATOM   1459  CG  ARG A 117      63.710  69.050  38.270  1.00  0.00           C  
ATOM   1460  HG3 ARG A 117      63.150  68.160  38.530  1.00  0.00           H  
ATOM   1461  HG2 ARG A 117      64.500  68.740  37.570  1.00  0.00           H  
ATOM   1462  CD  ARG A 117      63.020  70.170  37.410  1.00  0.00           C  
ATOM   1463  HD3 ARG A 117      63.760  70.980  37.390  1.00  0.00           H  
ATOM   1464  HD2 ARG A 117      62.140  70.570  37.910  1.00  0.00           H  
ATOM   1465  NE  ARG A 117      62.740  69.690  36.000  1.00  0.00           N  
ATOM   1466  HE  ARG A 117      63.170  70.190  35.240  1.00  0.00           H  
ATOM   1467  CZ  ARG A 117      61.800  68.840  35.640  1.00  0.00           C  
ATOM   1468  NH1 ARG A 117      60.860  68.250  36.360  1.00  0.00           N  
ATOM   1469 HH11 ARG A 117      60.810  68.510  37.320  1.00  0.00           H  
ATOM   1470 HH12 ARG A 117      60.080  67.890  35.830  1.00  0.00           H  
ATOM   1471  NH2 ARG A 117      61.760  68.450  34.420  1.00  0.00           N  
ATOM   1472 HH21 ARG A 117      62.560  68.690  33.850  1.00  0.00           H  
ATOM   1473 HH22 ARG A 117      61.110  67.720  34.130  1.00  0.00           H  
ATOM   1474  C   ARG A 117      63.480  68.640  41.620  1.00  0.00           C  
ATOM   1475  O   ARG A 117      62.860  67.610  41.240  1.00  0.00           O  
ATOM   1476  N   VAL A 118      64.150  68.670  42.790  1.00  0.00           N  
ATOM   1477  H   VAL A 118      64.550  69.560  43.040  1.00  0.00           H  
ATOM   1478  CA  VAL A 118      64.380  67.530  43.740  1.00  0.00           C  
ATOM   1479  HA  VAL A 118      63.650  66.760  43.510  1.00  0.00           H  
ATOM   1480  CB  VAL A 118      65.780  66.920  43.580  1.00  0.00           C  
ATOM   1481  HB  VAL A 118      66.540  67.700  43.730  1.00  0.00           H  
ATOM   1482  CG1 VAL A 118      66.040  65.830  44.610  1.00  0.00           C  
ATOM   1483 HG11 VAL A 118      65.220  65.110  44.600  1.00  0.00           H  
ATOM   1484 HG12 VAL A 118      67.030  65.410  44.400  1.00  0.00           H  
ATOM   1485 HG13 VAL A 118      65.980  66.230  45.610  1.00  0.00           H  
ATOM   1486  CG2 VAL A 118      65.940  66.310  42.190  1.00  0.00           C  
ATOM   1487 HG21 VAL A 118      65.040  65.860  41.790  1.00  0.00           H  
ATOM   1488 HG22 VAL A 118      66.250  67.120  41.510  1.00  0.00           H  
ATOM   1489 HG23 VAL A 118      66.860  65.720  42.140  1.00  0.00           H  
ATOM   1490  C   VAL A 118      64.170  68.020  45.190  1.00  0.00           C  
ATOM   1491  O   VAL A 118      65.020  68.710  45.750  1.00  0.00           O  
ATOM   1492  N   ALA A 119      63.060  67.710  45.860  1.00  0.00           N  
ATOM   1493  H   ALA A 119      62.530  66.970  45.430  1.00  0.00           H  
ATOM   1494  CA  ALA A 119      62.830  67.890  47.220  1.00  0.00           C  
ATOM   1495  HA  ALA A 119      63.770  68.180  47.710  1.00  0.00           H  
ATOM   1496  CB  ALA A 119      61.980  69.200  47.500  1.00  0.00           C  
ATOM   1497  HB1 ALA A 119      61.210  69.220  46.720  1.00  0.00           H  
ATOM   1498  HB2 ALA A 119      61.650  69.100  48.540  1.00  0.00           H  
ATOM   1499  HB3 ALA A 119      62.570  70.120  47.450  1.00  0.00           H  
ATOM   1500  C   ALA A 119      62.280  66.600  47.920  1.00  0.00           C  
ATOM   1501  O   ALA A 119      61.860  65.630  47.250  1.00  0.00           O  
ATOM   1502  N   SER A 120      62.270  66.590  49.270  1.00  0.00           N  
ATOM   1503  H   SER A 120      62.670  67.370  49.760  1.00  0.00           H  
ATOM   1504  CA  SER A 120      61.630  65.480  50.040  1.00  0.00           C  
ATOM   1505  HA  SER A 120      61.540  64.660  49.340  1.00  0.00           H  
ATOM   1506  CB  SER A 120      62.370  65.040  51.300  1.00  0.00           C  
ATOM   1507  HB3 SER A 120      63.350  64.770  50.910  1.00  0.00           H  
ATOM   1508  HB2 SER A 120      61.920  64.190  51.820  1.00  0.00           H  
ATOM   1509  OG  SER A 120      62.620  66.090  52.150  1.00  0.00           O  
ATOM   1510  HG  SER A 120      61.860  66.630  52.330  1.00  0.00           H  
ATOM   1511  C   SER A 120      60.130  65.770  50.360  1.00  0.00           C  
ATOM   1512  O   SER A 120      59.510  66.700  49.870  1.00  0.00           O  
ATOM   1513  N   ILE A 121      59.480  64.970  51.210  1.00  0.00           N  
ATOM   1514  H   ILE A 121      59.900  64.150  51.610  1.00  0.00           H  
ATOM   1515  CA  ILE A 121      58.130  65.270  51.660  1.00  0.00           C  
ATOM   1516  HA  ILE A 121      57.960  66.340  51.610  1.00  0.00           H  
ATOM   1517  CB  ILE A 121      57.130  64.760  50.710  1.00  0.00           C  
ATOM   1518  HB  ILE A 121      57.380  65.070  49.690  1.00  0.00           H  
ATOM   1519  CG2 ILE A 121      57.110  63.190  50.640  1.00  0.00           C  
ATOM   1520 HG21 ILE A 121      56.640  62.930  49.700  1.00  0.00           H  
ATOM   1521 HG22 ILE A 121      58.140  62.880  50.450  1.00  0.00           H  
ATOM   1522 HG23 ILE A 121      56.630  62.820  51.540  1.00  0.00           H  
ATOM   1523  CG1 ILE A 121      55.670  65.160  51.030  1.00  0.00           C  
ATOM   1524 HG13 ILE A 121      55.720  66.240  51.180  1.00  0.00           H  
ATOM   1525 HG12 ILE A 121      55.270  64.850  51.990  1.00  0.00           H  
ATOM   1526  CD1 ILE A 121      54.610  64.980  49.920  1.00  0.00           C  
ATOM   1527 HD11 ILE A 121      54.990  65.320  48.960  1.00  0.00           H  
ATOM   1528 HD12 ILE A 121      54.280  63.940  49.900  1.00  0.00           H  
ATOM   1529 HD13 ILE A 121      53.770  65.610  50.230  1.00  0.00           H  
ATOM   1530  C   ILE A 121      57.810  64.800  53.160  1.00  0.00           C  
ATOM   1531  O   ILE A 121      58.300  63.710  53.550  1.00  0.00           O  
ATOM   1532  N   SER A 122      57.080  65.680  53.960  1.00  0.00           N  
ATOM   1533  H   SER A 122      56.700  66.460  53.450  1.00  0.00           H  
ATOM   1534  CA  SER A 122      56.720  65.460  55.330  1.00  0.00           C  
ATOM   1535  HA  SER A 122      57.610  65.390  55.960  1.00  0.00           H  
ATOM   1536  CB  SER A 122      56.030  66.780  55.860  1.00  0.00           C  
ATOM   1537  HB3 SER A 122      55.120  67.130  55.360  1.00  0.00           H  
ATOM   1538  HB2 SER A 122      56.660  67.670  55.830  1.00  0.00           H  
ATOM   1539  OG  SER A 122      55.610  66.530  57.230  1.00  0.00           O  
ATOM   1540  HG  SER A 122      56.460  66.210  57.550  1.00  0.00           H  
ATOM   1541  C   SER A 122      55.830  64.130  55.540  1.00  0.00           C  
ATOM   1542  O   SER A 122      54.960  63.790  54.810  1.00  0.00           O  
ATOM   1543  N   LEU A 123      56.190  63.330  56.600  1.00  0.00           N  
ATOM   1544  H   LEU A 123      57.050  63.460  57.110  1.00  0.00           H  
ATOM   1545  CA  LEU A 123      55.360  62.180  56.870  1.00  0.00           C  
ATOM   1546  HA  LEU A 123      55.090  61.740  55.910  1.00  0.00           H  
ATOM   1547  CB  LEU A 123      56.220  61.240  57.660  1.00  0.00           C  
ATOM   1548  HB3 LEU A 123      55.650  60.350  57.940  1.00  0.00           H  
ATOM   1549  HB2 LEU A 123      56.560  61.710  58.570  1.00  0.00           H  
ATOM   1550  CG  LEU A 123      57.400  60.750  56.760  1.00  0.00           C  
ATOM   1551  HG  LEU A 123      57.810  61.670  56.320  1.00  0.00           H  
ATOM   1552  CD1 LEU A 123      58.420  59.950  57.610  1.00  0.00           C  
ATOM   1553 HD11 LEU A 123      58.590  60.470  58.550  1.00  0.00           H  
ATOM   1554 HD12 LEU A 123      58.220  58.890  57.750  1.00  0.00           H  
ATOM   1555 HD13 LEU A 123      59.330  60.020  57.020  1.00  0.00           H  
ATOM   1556  CD2 LEU A 123      56.970  59.800  55.600  1.00  0.00           C  
ATOM   1557 HD21 LEU A 123      56.500  60.430  54.840  1.00  0.00           H  
ATOM   1558 HD22 LEU A 123      57.820  59.200  55.280  1.00  0.00           H  
ATOM   1559 HD23 LEU A 123      56.280  58.990  55.850  1.00  0.00           H  
ATOM   1560  C   LEU A 123      54.000  62.460  57.590  1.00  0.00           C  
ATOM   1561  O   LEU A 123      53.960  63.490  58.280  1.00  0.00           O  
ATOM   1562  N   PRO A 124      52.950  61.650  57.250  1.00  0.00           N  
ATOM   1563  CD  PRO A 124      52.940  60.520  56.360  1.00  0.00           C  
ATOM   1564  HD3 PRO A 124      53.590  59.720  56.720  1.00  0.00           H  
ATOM   1565  HD2 PRO A 124      53.190  60.850  55.350  1.00  0.00           H  
ATOM   1566  CG  PRO A 124      51.550  60.010  56.540  1.00  0.00           C  
ATOM   1567  HG3 PRO A 124      51.580  59.270  57.340  1.00  0.00           H  
ATOM   1568  HG2 PRO A 124      51.160  59.430  55.700  1.00  0.00           H  
ATOM   1569  CB  PRO A 124      50.700  61.260  56.770  1.00  0.00           C  
ATOM   1570  HB3 PRO A 124      49.810  61.020  57.360  1.00  0.00           H  
ATOM   1571  HB2 PRO A 124      50.540  61.780  55.820  1.00  0.00           H  
ATOM   1572  CA  PRO A 124      51.580  62.090  57.640  1.00  0.00           C  
ATOM   1573  HA  PRO A 124      51.370  63.140  57.490  1.00  0.00           H  
ATOM   1574  C   PRO A 124      51.460  61.870  59.170  1.00  0.00           C  
ATOM   1575  O   PRO A 124      51.430  60.730  59.620  1.00  0.00           O  
ATOM   1576  N   THR A 125      51.260  62.950  59.910  1.00  0.00           N  
ATOM   1577  H   THR A 125      51.330  63.780  59.360  1.00  0.00           H  
ATOM   1578  CA  THR A 125      50.760  63.020  61.280  1.00  0.00           C  
ATOM   1579  HA  THR A 125      51.450  62.520  61.960  1.00  0.00           H  
ATOM   1580  CB  THR A 125      50.770  64.510  61.750  1.00  0.00           C  
ATOM   1581  HB  THR A 125      50.380  64.520  62.770  1.00  0.00           H  
ATOM   1582  CG2 THR A 125      52.130  65.160  61.760  1.00  0.00           C  
ATOM   1583 HG21 THR A 125      52.530  65.100  60.750  1.00  0.00           H  
ATOM   1584 HG22 THR A 125      52.100  66.240  61.970  1.00  0.00           H  
ATOM   1585 HG23 THR A 125      52.750  64.650  62.500  1.00  0.00           H  
ATOM   1586  OG1 THR A 125      49.910  65.230  60.840  1.00  0.00           O  
ATOM   1587  HG1 THR A 125      49.910  66.140  61.160  1.00  0.00           H  
ATOM   1588  C   THR A 125      49.430  62.370  61.510  1.00  0.00           C  
ATOM   1589  O   THR A 125      49.140  61.960  62.680  1.00  0.00           O  
ATOM   1590  N   SER A 127      48.500  62.210  60.510  1.00  0.00           N  
ATOM   1591  H   SER A 127      48.610  62.630  59.600  1.00  0.00           H  
ATOM   1592  CA  SER A 127      47.240  61.510  60.600  1.00  0.00           C  
ATOM   1593  HA  SER A 127      47.380  60.550  61.070  1.00  0.00           H  
ATOM   1594  CB  SER A 127      46.210  62.370  61.410  1.00  0.00           C  
ATOM   1595  HB3 SER A 127      46.570  62.450  62.440  1.00  0.00           H  
ATOM   1596  HB2 SER A 127      45.300  61.780  61.410  1.00  0.00           H  
ATOM   1597  OG  SER A 127      45.910  63.680  60.810  1.00  0.00           O  
ATOM   1598  HG  SER A 127      45.040  63.590  60.420  1.00  0.00           H  
ATOM   1599  C   SER A 127      46.730  61.290  59.140  1.00  0.00           C  
ATOM   1600  O   SER A 127      47.020  62.080  58.220  1.00  0.00           O  
ATOM   1601  N   CYS A 128      45.880  60.290  58.900  1.00  0.00           N  
ATOM   1602  H   CYS A 128      45.620  59.630  59.630  1.00  0.00           H  
ATOM   1603  CA  CYS A 128      45.390  59.790  57.600  1.00  0.00           C  
ATOM   1604  HA  CYS A 128      46.230  59.580  56.930  1.00  0.00           H  
ATOM   1605  CB  CYS A 128      44.550  58.510  57.760  1.00  0.00           C  
ATOM   1606  HB3 CYS A 128      44.070  58.240  56.820  1.00  0.00           H  
ATOM   1607  HB2 CYS A 128      43.690  58.700  58.400  1.00  0.00           H  
ATOM   1608  SG  CYS A 128      45.500  57.150  58.490  1.00  0.00           S  
ATOM   1609  C   CYS A 128      44.540  60.730  56.810  1.00  0.00           C  
ATOM   1610  O   CYS A 128      43.810  61.510  57.350  1.00  0.00           O  
ATOM   1611  N   ALA A 129      44.660  60.670  55.440  1.00  0.00           N  
ATOM   1612  H   ALA A 129      45.300  60.020  54.980  1.00  0.00           H  
ATOM   1613  CA  ALA A 129      43.720  61.490  54.660  1.00  0.00           C  
ATOM   1614  HA  ALA A 129      43.890  62.520  55.010  1.00  0.00           H  
ATOM   1615  CB  ALA A 129      44.110  61.400  53.180  1.00  0.00           C  
ATOM   1616  HB1 ALA A 129      45.180  61.600  53.050  1.00  0.00           H  
ATOM   1617  HB2 ALA A 129      43.910  60.400  52.820  1.00  0.00           H  
ATOM   1618  HB3 ALA A 129      43.630  62.200  52.620  1.00  0.00           H  
ATOM   1619  C   ALA A 129      42.220  61.120  54.880  1.00  0.00           C  
ATOM   1620  O   ALA A 129      41.970  59.940  55.020  1.00  0.00           O  
ATOM   1621  N   SER A 130      41.320  62.110  54.950  1.00  0.00           N  
ATOM   1622  H   SER A 130      41.680  63.050  54.780  1.00  0.00           H  
ATOM   1623  CA  SER A 130      39.910  61.820  55.270  1.00  0.00           C  
ATOM   1624  HA  SER A 130      39.760  60.890  55.800  1.00  0.00           H  
ATOM   1625  CB  SER A 130      39.440  62.990  56.210  1.00  0.00           C  
ATOM   1626  HB3 SER A 130      39.390  63.910  55.630  1.00  0.00           H  
ATOM   1627  HB2 SER A 130      40.150  63.250  56.990  1.00  0.00           H  
ATOM   1628  OG  SER A 130      38.060  62.740  56.730  1.00  0.00           O  
ATOM   1629  HG  SER A 130      38.080  62.330  57.590  1.00  0.00           H  
ATOM   1630  C   SER A 130      39.030  61.770  54.020  1.00  0.00           C  
ATOM   1631  O   SER A 130      39.290  62.510  53.060  1.00  0.00           O  
ATOM   1632  N   ALA A 132      37.930  60.970  54.100  1.00  0.00           N  
ATOM   1633  H   ALA A 132      37.830  60.650  55.060  1.00  0.00           H  
ATOM   1634  CA  ALA A 132      36.940  60.900  52.990  1.00  0.00           C  
ATOM   1635  HA  ALA A 132      37.460  60.400  52.170  1.00  0.00           H  
ATOM   1636  CB  ALA A 132      35.680  60.180  53.380  1.00  0.00           C  
ATOM   1637  HB1 ALA A 132      34.850  60.510  52.750  1.00  0.00           H  
ATOM   1638  HB2 ALA A 132      35.870  59.110  53.310  1.00  0.00           H  
ATOM   1639  HB3 ALA A 132      35.430  60.310  54.430  1.00  0.00           H  
ATOM   1640  C   ALA A 132      36.560  62.340  52.500  1.00  0.00           C  
ATOM   1641  O   ALA A 132      36.420  63.230  53.350  1.00  0.00           O  
ATOM   1642  N   GLY A 133      36.250  62.500  51.240  1.00  0.00           N  
ATOM   1643  H   GLY A 133      36.330  61.700  50.630  1.00  0.00           H  
ATOM   1644  CA  GLY A 133      35.840  63.750  50.470  1.00  0.00           C  
ATOM   1645  HA3 GLY A 133      35.030  64.190  51.050  1.00  0.00           H  
ATOM   1646  HA2 GLY A 133      35.470  63.350  49.530  1.00  0.00           H  
ATOM   1647  C   GLY A 133      37.010  64.790  50.260  1.00  0.00           C  
ATOM   1648  O   GLY A 133      36.720  65.900  49.740  1.00  0.00           O  
ATOM   1649  N   THR A 134      38.230  64.460  50.720  1.00  0.00           N  
ATOM   1650  H   THR A 134      38.370  63.530  51.090  1.00  0.00           H  
ATOM   1651  CA  THR A 134      39.400  65.320  50.550  1.00  0.00           C  
ATOM   1652  HA  THR A 134      39.000  66.330  50.530  1.00  0.00           H  
ATOM   1653  CB  THR A 134      40.530  65.150  51.660  1.00  0.00           C  
ATOM   1654  HB  THR A 134      40.870  64.120  51.590  1.00  0.00           H  
ATOM   1655  CG2 THR A 134      41.670  66.120  51.690  1.00  0.00           C  
ATOM   1656 HG21 THR A 134      42.330  65.770  50.890  1.00  0.00           H  
ATOM   1657 HG22 THR A 134      41.310  67.130  51.460  1.00  0.00           H  
ATOM   1658 HG23 THR A 134      42.220  66.030  52.620  1.00  0.00           H  
ATOM   1659  OG1 THR A 134      39.900  65.370  52.910  1.00  0.00           O  
ATOM   1660  HG1 THR A 134      39.410  64.570  53.160  1.00  0.00           H  
ATOM   1661  C   THR A 134      40.050  65.140  49.190  1.00  0.00           C  
ATOM   1662  O   THR A 134      40.400  64.000  48.940  1.00  0.00           O  
ATOM   1663  N   GLN A 135      40.210  66.230  48.420  1.00  0.00           N  
ATOM   1664  H   GLN A 135      39.800  67.080  48.750  1.00  0.00           H  
ATOM   1665  CA  GLN A 135      40.950  66.230  47.150  1.00  0.00           C  
ATOM   1666  HA  GLN A 135      40.510  65.430  46.550  1.00  0.00           H  
ATOM   1667  CB  GLN A 135      40.860  67.550  46.390  1.00  0.00           C  
ATOM   1668  HB3 GLN A 135      41.740  68.140  46.680  1.00  0.00           H  
ATOM   1669  HB2 GLN A 135      39.940  68.080  46.650  1.00  0.00           H  
ATOM   1670  CG  GLN A 135      40.780  67.450  44.850  1.00  0.00           C  
ATOM   1671  HG3 GLN A 135      41.650  66.880  44.510  1.00  0.00           H  
ATOM   1672  HG2 GLN A 135      40.990  68.430  44.450  1.00  0.00           H  
ATOM   1673  CD  GLN A 135      39.520  66.860  44.170  1.00  0.00           C  
ATOM   1674  OE1 GLN A 135      38.490  66.620  44.740  1.00  0.00           O  
ATOM   1675  NE2 GLN A 135      39.590  66.550  42.870  1.00  0.00           N  
ATOM   1676 HE21 GLN A 135      40.380  66.860  42.320  1.00  0.00           H  
ATOM   1677 HE22 GLN A 135      38.710  66.310  42.440  1.00  0.00           H  
ATOM   1678  C   GLN A 135      42.420  65.930  47.450  1.00  0.00           C  
ATOM   1679  O   GLN A 135      42.940  66.460  48.420  1.00  0.00           O  
ATOM   1680  N   CYS A 136      43.010  64.990  46.690  1.00  0.00           N  
ATOM   1681  H   CYS A 136      42.500  64.470  46.000  1.00  0.00           H  
ATOM   1682  CA  CYS A 136      44.390  64.700  46.870  1.00  0.00           C  
ATOM   1683  HA  CYS A 136      44.950  65.480  47.370  1.00  0.00           H  
ATOM   1684  CB  CYS A 136      44.550  63.400  47.620  1.00  0.00           C  
ATOM   1685  HB3 CYS A 136      45.610  63.120  47.560  1.00  0.00           H  
ATOM   1686  HB2 CYS A 136      44.060  62.570  47.100  1.00  0.00           H  
ATOM   1687  SG  CYS A 136      44.010  63.510  49.370  1.00  0.00           S  
ATOM   1688  C   CYS A 136      45.040  64.590  45.490  1.00  0.00           C  
ATOM   1689  O   CYS A 136      44.280  64.350  44.540  1.00  0.00           O  
ATOM   1690  N   LEU A 137      46.390  64.770  45.310  1.00  0.00           N  
ATOM   1691  H   LEU A 137      46.890  64.770  46.190  1.00  0.00           H  
ATOM   1692  CA  LEU A 137      47.160  64.650  44.080  1.00  0.00           C  
ATOM   1693  HA  LEU A 137      46.450  64.790  43.270  1.00  0.00           H  
ATOM   1694  CB  LEU A 137      48.220  65.760  44.080  1.00  0.00           C  
ATOM   1695  HB3 LEU A 137      48.900  65.540  44.900  1.00  0.00           H  
ATOM   1696  HB2 LEU A 137      47.750  66.720  44.290  1.00  0.00           H  
ATOM   1697  CG  LEU A 137      48.980  66.000  42.810  1.00  0.00           C  
ATOM   1698  HG  LEU A 137      49.590  65.100  42.660  1.00  0.00           H  
ATOM   1699  CD1 LEU A 137      48.170  66.360  41.540  1.00  0.00           C  
ATOM   1700 HD11 LEU A 137      47.570  65.490  41.280  1.00  0.00           H  
ATOM   1701 HD12 LEU A 137      47.600  67.240  41.790  1.00  0.00           H  
ATOM   1702 HD13 LEU A 137      48.930  66.470  40.760  1.00  0.00           H  
ATOM   1703  CD2 LEU A 137      49.940  67.190  42.990  1.00  0.00           C  
ATOM   1704 HD21 LEU A 137      50.450  67.100  43.950  1.00  0.00           H  
ATOM   1705 HD22 LEU A 137      50.590  67.260  42.120  1.00  0.00           H  
ATOM   1706 HD23 LEU A 137      49.440  68.160  43.010  1.00  0.00           H  
ATOM   1707  C   LEU A 137      47.780  63.340  43.820  1.00  0.00           C  
ATOM   1708  O   LEU A 137      48.460  62.770  44.670  1.00  0.00           O  
ATOM   1709  N   ILE A 138      47.580  62.810  42.620  1.00  0.00           N  
ATOM   1710  H   ILE A 138      46.810  63.110  42.040  1.00  0.00           H  
ATOM   1711  CA  ILE A 138      48.290  61.570  42.160  1.00  0.00           C  
ATOM   1712  HA  ILE A 138      48.950  61.310  42.990  1.00  0.00           H  
ATOM   1713  CB  ILE A 138      47.320  60.420  41.890  1.00  0.00           C  
ATOM   1714  HB  ILE A 138      46.730  60.590  40.990  1.00  0.00           H  
ATOM   1715  CG2 ILE A 138      48.030  59.040  41.680  1.00  0.00           C  
ATOM   1716 HG21 ILE A 138      48.640  58.980  42.580  1.00  0.00           H  
ATOM   1717 HG22 ILE A 138      47.380  58.170  41.760  1.00  0.00           H  
ATOM   1718 HG23 ILE A 138      48.760  59.000  40.870  1.00  0.00           H  
ATOM   1719  CG1 ILE A 138      46.260  60.210  42.980  1.00  0.00           C  
ATOM   1720 HG13 ILE A 138      46.690  60.230  43.990  1.00  0.00           H  
ATOM   1721 HG12 ILE A 138      45.790  59.240  42.880  1.00  0.00           H  
ATOM   1722  CD1 ILE A 138      45.010  61.080  42.860  1.00  0.00           C  
ATOM   1723 HD11 ILE A 138      45.260  62.070  43.250  1.00  0.00           H  
ATOM   1724 HD12 ILE A 138      44.580  61.270  41.880  1.00  0.00           H  
ATOM   1725 HD13 ILE A 138      44.330  60.670  43.610  1.00  0.00           H  
ATOM   1726  C   ILE A 138      49.100  61.920  40.900  1.00  0.00           C  
ATOM   1727  O   ILE A 138      48.790  62.940  40.260  1.00  0.00           O  
ATOM   1728  N   SER A 139      50.220  61.280  40.660  1.00  0.00           N  
ATOM   1729  H   SER A 139      50.360  60.440  41.210  1.00  0.00           H  
ATOM   1730  CA  SER A 139      51.010  61.560  39.440  1.00  0.00           C  
ATOM   1731  HA  SER A 139      50.260  61.930  38.740  1.00  0.00           H  
ATOM   1732  CB  SER A 139      51.960  62.790  39.710  1.00  0.00           C  
ATOM   1733  HB3 SER A 139      51.340  63.670  39.830  1.00  0.00           H  
ATOM   1734  HB2 SER A 139      52.620  62.930  38.860  1.00  0.00           H  
ATOM   1735  OG  SER A 139      52.770  62.490  40.790  1.00  0.00           O  
ATOM   1736  HG  SER A 139      52.160  62.450  41.530  1.00  0.00           H  
ATOM   1737  C   SER A 139      51.720  60.290  38.930  1.00  0.00           C  
ATOM   1738  O   SER A 139      51.770  59.220  39.590  1.00  0.00           O  
ATOM   1739  N   GLY A 140      52.010  60.260  37.590  1.00  0.00           N  
ATOM   1740  H   GLY A 140      51.940  61.060  36.980  1.00  0.00           H  
ATOM   1741  CA  GLY A 140      52.420  59.010  36.970  1.00  0.00           C  
ATOM   1742  HA3 GLY A 140      51.610  58.320  37.240  1.00  0.00           H  
ATOM   1743  HA2 GLY A 140      53.320  58.640  37.460  1.00  0.00           H  
ATOM   1744  C   GLY A 140      52.730  59.060  35.450  1.00  0.00           C  
ATOM   1745  O   GLY A 140      52.580  60.070  34.800  1.00  0.00           O  
ATOM   1746  N   TRP A 141      53.150  57.920  34.940  1.00  0.00           N  
ATOM   1747  H   TRP A 141      53.280  57.220  35.650  1.00  0.00           H  
ATOM   1748  CA  TRP A 141      53.560  57.690  33.500  1.00  0.00           C  
ATOM   1749  HA  TRP A 141      53.550  58.660  33.010  1.00  0.00           H  
ATOM   1750  CB  TRP A 141      54.970  57.200  33.410  1.00  0.00           C  
ATOM   1751  HB3 TRP A 141      55.200  56.830  32.410  1.00  0.00           H  
ATOM   1752  HB2 TRP A 141      54.990  56.390  34.140  1.00  0.00           H  
ATOM   1753  CG  TRP A 141      56.110  58.190  33.740  1.00  0.00           C  
ATOM   1754  CD1 TRP A 141      56.750  58.980  32.860  1.00  0.00           C  
ATOM   1755  HD1 TRP A 141      56.420  59.150  31.850  1.00  0.00           H  
ATOM   1756  NE1 TRP A 141      57.740  59.650  33.540  1.00  0.00           N  
ATOM   1757  HE1 TRP A 141      58.440  60.250  33.120  1.00  0.00           H  
ATOM   1758  CE2 TRP A 141      57.810  59.300  34.870  1.00  0.00           C  
ATOM   1759  CZ2 TRP A 141      58.660  59.620  35.990  1.00  0.00           C  
ATOM   1760  HZ2 TRP A 141      59.500  60.290  35.820  1.00  0.00           H  
ATOM   1761  CH2 TRP A 141      58.500  58.920  37.230  1.00  0.00           C  
ATOM   1762  HH2 TRP A 141      59.130  59.210  38.050  1.00  0.00           H  
ATOM   1763  CZ3 TRP A 141      57.390  58.050  37.380  1.00  0.00           C  
ATOM   1764  HZ3 TRP A 141      57.090  57.600  38.310  1.00  0.00           H  
ATOM   1765  CE3 TRP A 141      56.570  57.830  36.270  1.00  0.00           C  
ATOM   1766  HE3 TRP A 141      55.720  57.200  36.450  1.00  0.00           H  
ATOM   1767  CD2 TRP A 141      56.710  58.440  35.030  1.00  0.00           C  
ATOM   1768  C   TRP A 141      52.660  56.810  32.680  1.00  0.00           C  
ATOM   1769  O   TRP A 141      52.950  56.630  31.550  1.00  0.00           O  
ATOM   1770  N   GLY A 142      51.590  56.200  33.240  1.00  0.00           N  
ATOM   1771  H   GLY A 142      51.420  56.410  34.220  1.00  0.00           H  
ATOM   1772  CA  GLY A 142      50.650  55.170  32.720  1.00  0.00           C  
ATOM   1773  HA3 GLY A 142      50.180  54.610  33.530  1.00  0.00           H  
ATOM   1774  HA2 GLY A 142      51.120  54.370  32.160  1.00  0.00           H  
ATOM   1775  C   GLY A 142      49.630  55.720  31.690  1.00  0.00           C  
ATOM   1776  O   GLY A 142      49.510  56.920  31.480  1.00  0.00           O  
ATOM   1777  N   ASN A 143      48.880  54.800  31.120  1.00  0.00           N  
ATOM   1778  H   ASN A 143      49.060  53.900  31.540  1.00  0.00           H  
ATOM   1779  CA  ASN A 143      47.890  54.940  29.990  1.00  0.00           C  
ATOM   1780  HA  ASN A 143      48.350  55.010  29.010  1.00  0.00           H  
ATOM   1781  CB  ASN A 143      47.130  53.640  29.840  1.00  0.00           C  
ATOM   1782  HB3 ASN A 143      46.510  53.490  30.730  1.00  0.00           H  
ATOM   1783  HB2 ASN A 143      47.860  52.830  29.790  1.00  0.00           H  
ATOM   1784  CG  ASN A 143      46.170  53.550  28.720  1.00  0.00           C  
ATOM   1785  OD1 ASN A 143      46.050  54.350  27.800  1.00  0.00           O  
ATOM   1786  ND2 ASN A 143      45.410  52.440  28.730  1.00  0.00           N  
ATOM   1787 HD21 ASN A 143      45.340  51.920  29.580  1.00  0.00           H  
ATOM   1788 HD22 ASN A 143      44.760  52.340  27.960  1.00  0.00           H  
ATOM   1789  C   ASN A 143      46.980  56.210  30.160  1.00  0.00           C  
ATOM   1790  O   ASN A 143      46.510  56.530  31.280  1.00  0.00           O  
ATOM   1791  N   THR A 144      46.590  56.830  29.010  1.00  0.00           N  
ATOM   1792  H   THR A 144      46.970  56.400  28.170  1.00  0.00           H  
ATOM   1793  CA  THR A 144      45.790  58.010  28.970  1.00  0.00           C  
ATOM   1794  HA  THR A 144      45.680  58.440  29.970  1.00  0.00           H  
ATOM   1795  CB  THR A 144      46.490  59.130  28.160  1.00  0.00           C  
ATOM   1796  HB  THR A 144      45.920  60.060  28.290  1.00  0.00           H  
ATOM   1797  CG2 THR A 144      47.940  59.410  28.580  1.00  0.00           C  
ATOM   1798 HG21 THR A 144      48.280  60.330  28.130  1.00  0.00           H  
ATOM   1799 HG22 THR A 144      48.090  59.430  29.660  1.00  0.00           H  
ATOM   1800 HG23 THR A 144      48.610  58.630  28.200  1.00  0.00           H  
ATOM   1801  OG1 THR A 144      46.570  58.850  26.770  1.00  0.00           O  
ATOM   1802  HG1 THR A 144      46.970  57.980  26.680  1.00  0.00           H  
ATOM   1803  C   THR A 144      44.300  57.710  28.590  1.00  0.00           C  
ATOM   1804  O   THR A 144      43.510  58.610  28.830  1.00  0.00           O  
ATOM   1805  N   LYS A 145      43.980  56.580  27.950  1.00  0.00           N  
ATOM   1806  H   LYS A 145      44.670  55.830  27.880  1.00  0.00           H  
ATOM   1807  CA  LYS A 145      42.650  56.260  27.370  1.00  0.00           C  
ATOM   1808  HA  LYS A 145      42.090  57.190  27.210  1.00  0.00           H  
ATOM   1809  CB  LYS A 145      42.750  55.550  25.950  1.00  0.00           C  
ATOM   1810  HB3 LYS A 145      41.810  55.260  25.500  1.00  0.00           H  
ATOM   1811  HB2 LYS A 145      43.380  54.670  26.110  1.00  0.00           H  
ATOM   1812  CG  LYS A 145      43.500  56.410  24.820  1.00  0.00           C  
ATOM   1813  HG3 LYS A 145      43.600  55.670  24.020  1.00  0.00           H  
ATOM   1814  HG2 LYS A 145      44.470  56.750  25.210  1.00  0.00           H  
ATOM   1815  CD  LYS A 145      42.750  57.680  24.460  1.00  0.00           C  
ATOM   1816  HD3 LYS A 145      42.440  58.320  25.290  1.00  0.00           H  
ATOM   1817  HD2 LYS A 145      41.970  57.260  23.810  1.00  0.00           H  
ATOM   1818  CE  LYS A 145      43.550  58.500  23.510  1.00  0.00           C  
ATOM   1819  HE3 LYS A 145      43.990  57.780  22.820  1.00  0.00           H  
ATOM   1820  HE2 LYS A 145      44.310  59.050  24.070  1.00  0.00           H  
ATOM   1821  NZ  LYS A 145      42.740  59.460  22.760  1.00  0.00           N  
ATOM   1822  HZ1 LYS A 145      43.240  59.740  21.920  1.00  0.00           H  
ATOM   1823  HZ2 LYS A 145      41.870  59.080  22.440  1.00  0.00           H  
ATOM   1824  HZ3 LYS A 145      42.520  60.240  23.370  1.00  0.00           H  
ATOM   1825  C   LYS A 145      41.760  55.360  28.270  1.00  0.00           C  
ATOM   1826  O   LYS A 145      42.210  54.340  28.660  1.00  0.00           O  
ATOM   1827  N   SER A 146      40.500  55.780  28.410  1.00  0.00           N  
ATOM   1828  H   SER A 146      40.300  56.720  28.100  1.00  0.00           H  
ATOM   1829  CA  SER A 146      39.390  54.990  28.960  1.00  0.00           C  
ATOM   1830  HA  SER A 146      39.810  54.550  29.870  1.00  0.00           H  
ATOM   1831  CB  SER A 146      38.270  55.910  29.410  1.00  0.00           C  
ATOM   1832  HB3 SER A 146      38.650  56.660  30.100  1.00  0.00           H  
ATOM   1833  HB2 SER A 146      37.600  55.310  30.030  1.00  0.00           H  
ATOM   1834  OG  SER A 146      37.610  56.560  28.250  1.00  0.00           O  
ATOM   1835  HG  SER A 146      38.050  57.320  27.870  1.00  0.00           H  
ATOM   1836  C   SER A 146      38.900  53.820  28.020  1.00  0.00           C  
ATOM   1837  O   SER A 146      38.330  52.900  28.620  1.00  0.00           O  
ATOM   1838  N   SER A 147      39.260  53.790  26.740  1.00  0.00           N  
ATOM   1839  H   SER A 147      39.600  54.650  26.350  1.00  0.00           H  
ATOM   1840  CA  SER A 147      38.970  52.790  25.660  1.00  0.00           C  
ATOM   1841  HA  SER A 147      38.950  51.740  25.960  1.00  0.00           H  
ATOM   1842  CB  SER A 147      37.710  53.160  24.910  1.00  0.00           C  
ATOM   1843  HB3 SER A 147      37.810  54.120  24.420  1.00  0.00           H  
ATOM   1844  HB2 SER A 147      36.950  53.240  25.680  1.00  0.00           H  
ATOM   1845  OG  SER A 147      37.320  52.230  23.840  1.00  0.00           O  
ATOM   1846  HG  SER A 147      36.920  51.470  24.280  1.00  0.00           H  
ATOM   1847  C   SER A 147      40.140  52.820  24.620  1.00  0.00           C  
ATOM   1848  O   SER A 147      40.400  53.870  24.020  1.00  0.00           O  
ATOM   1849  N   GLY A 148      40.790  51.670  24.430  1.00  0.00           N  
ATOM   1850  H   GLY A 148      40.470  50.880  24.960  1.00  0.00           H  
ATOM   1851  CA  GLY A 148      42.140  51.580  23.850  1.00  0.00           C  
ATOM   1852  HA3 GLY A 148      42.280  52.230  22.990  1.00  0.00           H  
ATOM   1853  HA2 GLY A 148      42.310  50.560  23.480  1.00  0.00           H  
ATOM   1854  C   GLY A 148      43.300  51.890  24.730  1.00  0.00           C  
ATOM   1855  O   GLY A 148      43.290  51.810  25.980  1.00  0.00           O  
ATOM   1856  N   THR A 149      44.470  52.290  24.180  1.00  0.00           N  
ATOM   1857  H   THR A 149      44.540  52.350  23.170  1.00  0.00           H  
ATOM   1858  CA  THR A 149      45.690  52.630  24.960  1.00  0.00           C  
ATOM   1859  HA  THR A 149      45.410  53.110  25.890  1.00  0.00           H  
ATOM   1860  CB  THR A 149      46.560  51.360  25.330  1.00  0.00           C  
ATOM   1861  HB  THR A 149      46.570  50.730  24.440  1.00  0.00           H  
ATOM   1862  CG2 THR A 149      48.050  51.610  25.690  1.00  0.00           C  
ATOM   1863 HG21 THR A 149      48.480  50.610  25.740  1.00  0.00           H  
ATOM   1864 HG22 THR A 149      48.600  52.170  24.940  1.00  0.00           H  
ATOM   1865 HG23 THR A 149      48.260  52.040  26.680  1.00  0.00           H  
ATOM   1866  OG1 THR A 149      45.970  50.610  26.380  1.00  0.00           O  
ATOM   1867  HG1 THR A 149      45.230  50.130  26.010  1.00  0.00           H  
ATOM   1868  C   THR A 149      46.560  53.610  24.110  1.00  0.00           C  
ATOM   1869  O   THR A 149      46.790  53.470  22.880  1.00  0.00           O  
ATOM   1870  N   SER A 150      47.100  54.540  24.840  1.00  0.00           N  
ATOM   1871  H   SER A 150      46.700  54.660  25.760  1.00  0.00           H  
ATOM   1872  CA  SER A 150      48.160  55.490  24.470  1.00  0.00           C  
ATOM   1873  HA  SER A 150      48.930  54.950  23.900  1.00  0.00           H  
ATOM   1874  CB  SER A 150      47.590  56.640  23.650  1.00  0.00           C  
ATOM   1875  HB3 SER A 150      46.720  57.130  24.090  1.00  0.00           H  
ATOM   1876  HB2 SER A 150      47.340  56.310  22.640  1.00  0.00           H  
ATOM   1877  OG  SER A 150      48.630  57.630  23.340  1.00  0.00           O  
ATOM   1878  HG  SER A 150      49.010  57.410  22.490  1.00  0.00           H  
ATOM   1879  C   SER A 150      48.740  56.040  25.760  1.00  0.00           C  
ATOM   1880  O   SER A 150      47.990  56.510  26.670  1.00  0.00           O  
ATOM   1881  N   TYR A 151      50.050  56.030  25.870  1.00  0.00           N  
ATOM   1882  H   TYR A 151      50.510  55.780  25.000  1.00  0.00           H  
ATOM   1883  CA  TYR A 151      50.930  56.500  26.970  1.00  0.00           C  
ATOM   1884  HA  TYR A 151      50.270  56.530  27.840  1.00  0.00           H  
ATOM   1885  CB  TYR A 151      52.060  55.410  27.050  1.00  0.00           C  
ATOM   1886  HB3 TYR A 151      52.780  55.750  27.790  1.00  0.00           H  
ATOM   1887  HB2 TYR A 151      52.720  55.440  26.170  1.00  0.00           H  
ATOM   1888  CG  TYR A 151      51.610  53.970  27.340  1.00  0.00           C  
ATOM   1889  CD1 TYR A 151      51.320  53.640  28.670  1.00  0.00           C  
ATOM   1890  HD1 TYR A 151      51.420  54.390  29.430  1.00  0.00           H  
ATOM   1891  CE1 TYR A 151      50.960  52.290  28.960  1.00  0.00           C  
ATOM   1892  HE1 TYR A 151      50.790  52.040  30.000  1.00  0.00           H  
ATOM   1893  CZ  TYR A 151      50.740  51.310  27.980  1.00  0.00           C  
ATOM   1894  OH  TYR A 151      50.390  50.030  28.310  1.00  0.00           O  
ATOM   1895  HH  TYR A 151      50.500  49.470  27.540  1.00  0.00           H  
ATOM   1896  CE2 TYR A 151      51.090  51.670  26.640  1.00  0.00           C  
ATOM   1897  HE2 TYR A 151      50.990  50.890  25.900  1.00  0.00           H  
ATOM   1898  CD2 TYR A 151      51.490  52.990  26.310  1.00  0.00           C  
ATOM   1899  HD2 TYR A 151      51.790  53.200  25.300  1.00  0.00           H  
ATOM   1900  C   TYR A 151      51.410  57.910  26.790  1.00  0.00           C  
ATOM   1901  O   TYR A 151      51.610  58.280  25.670  1.00  0.00           O  
ATOM   1902  N   PRO A 152      51.500  58.690  27.870  1.00  0.00           N  
ATOM   1903  CD  PRO A 152      51.210  58.350  29.250  1.00  0.00           C  
ATOM   1904  HD3 PRO A 152      51.860  57.540  29.580  1.00  0.00           H  
ATOM   1905  HD2 PRO A 152      50.130  58.240  29.460  1.00  0.00           H  
ATOM   1906  CG  PRO A 152      51.670  59.500  30.130  1.00  0.00           C  
ATOM   1907  HG3 PRO A 152      52.710  59.320  30.440  1.00  0.00           H  
ATOM   1908  HG2 PRO A 152      51.090  59.680  31.020  1.00  0.00           H  
ATOM   1909  CB  PRO A 152      51.580  60.710  29.190  1.00  0.00           C  
ATOM   1910  HB3 PRO A 152      52.320  61.460  29.490  1.00  0.00           H  
ATOM   1911  HB2 PRO A 152      50.580  61.160  29.150  1.00  0.00           H  
ATOM   1912  CA  PRO A 152      51.970  60.160  27.820  1.00  0.00           C  
ATOM   1913  HA  PRO A 152      51.440  60.640  27.000  1.00  0.00           H  
ATOM   1914  C   PRO A 152      53.460  60.250  27.530  1.00  0.00           C  
ATOM   1915  O   PRO A 152      54.260  59.300  27.700  1.00  0.00           O  
ATOM   1916  N   ASP A 153      53.980  61.440  27.200  1.00  0.00           N  
ATOM   1917  H   ASP A 153      53.280  62.170  27.240  1.00  0.00           H  
ATOM   1918  CA  ASP A 153      55.350  61.760  26.850  1.00  0.00           C  
ATOM   1919  HA  ASP A 153      55.850  60.820  26.620  1.00  0.00           H  
ATOM   1920  CB  ASP A 153      55.420  62.720  25.640  1.00  0.00           C  
ATOM   1921  HB3 ASP A 153      56.460  62.810  25.330  1.00  0.00           H  
ATOM   1922  HB2 ASP A 153      54.980  63.680  25.890  1.00  0.00           H  
ATOM   1923  CG  ASP A 153      54.760  62.100  24.420  1.00  0.00           C  
ATOM   1924  OD1 ASP A 153      54.770  60.880  24.240  1.00  0.00           O  
ATOM   1925  OD2 ASP A 153      54.060  62.860  23.760  1.00  0.00           O  
ATOM   1926  C   ASP A 153      56.090  62.450  28.020  1.00  0.00           C  
ATOM   1927  O   ASP A 153      57.250  62.860  27.880  1.00  0.00           O  
ATOM   1928  N   VAL A 154      55.520  62.530  29.190  1.00  0.00           N  
ATOM   1929  H   VAL A 154      54.640  62.030  29.270  1.00  0.00           H  
ATOM   1930  CA  VAL A 154      56.000  63.200  30.370  1.00  0.00           C  
ATOM   1931  HA  VAL A 154      57.020  62.870  30.510  1.00  0.00           H  
ATOM   1932  CB  VAL A 154      55.990  64.680  30.220  1.00  0.00           C  
ATOM   1933  HB  VAL A 154      56.570  64.870  29.310  1.00  0.00           H  
ATOM   1934  CG1 VAL A 154      54.550  65.170  30.040  1.00  0.00           C  
ATOM   1935 HG11 VAL A 154      54.550  66.170  29.640  1.00  0.00           H  
ATOM   1936 HG12 VAL A 154      54.050  64.510  29.320  1.00  0.00           H  
ATOM   1937 HG13 VAL A 154      54.130  65.050  31.030  1.00  0.00           H  
ATOM   1938  CG2 VAL A 154      56.690  65.240  31.460  1.00  0.00           C  
ATOM   1939 HG21 VAL A 154      56.880  66.320  31.390  1.00  0.00           H  
ATOM   1940 HG22 VAL A 154      55.970  65.230  32.290  1.00  0.00           H  
ATOM   1941 HG23 VAL A 154      57.620  64.750  31.750  1.00  0.00           H  
ATOM   1942  C   VAL A 154      55.250  62.560  31.540  1.00  0.00           C  
ATOM   1943  O   VAL A 154      54.190  61.990  31.340  1.00  0.00           O  
ATOM   1944  N   LEU A 155      55.610  62.730  32.780  1.00  0.00           N  
ATOM   1945  H   LEU A 155      56.420  63.290  33.010  1.00  0.00           H  
ATOM   1946  CA  LEU A 155      54.790  62.500  34.010  1.00  0.00           C  
ATOM   1947  HA  LEU A 155      54.490  61.450  34.040  1.00  0.00           H  
ATOM   1948  CB  LEU A 155      55.620  62.940  35.290  1.00  0.00           C  
ATOM   1949  HB3 LEU A 155      55.740  64.020  35.320  1.00  0.00           H  
ATOM   1950  HB2 LEU A 155      56.520  62.350  35.310  1.00  0.00           H  
ATOM   1951  CG  LEU A 155      54.890  62.550  36.590  1.00  0.00           C  
ATOM   1952  HG  LEU A 155      53.810  62.480  36.380  1.00  0.00           H  
ATOM   1953  CD1 LEU A 155      55.320  61.230  37.280  1.00  0.00           C  
ATOM   1954 HD11 LEU A 155      55.270  60.390  36.590  1.00  0.00           H  
ATOM   1955 HD12 LEU A 155      56.310  61.200  37.740  1.00  0.00           H  
ATOM   1956 HD13 LEU A 155      54.590  60.960  38.040  1.00  0.00           H  
ATOM   1957  CD2 LEU A 155      55.000  63.660  37.660  1.00  0.00           C  
ATOM   1958 HD21 LEU A 155      54.560  64.570  37.260  1.00  0.00           H  
ATOM   1959 HD22 LEU A 155      54.540  63.310  38.590  1.00  0.00           H  
ATOM   1960 HD23 LEU A 155      56.060  63.850  37.860  1.00  0.00           H  
ATOM   1961  C   LEU A 155      53.420  63.300  33.950  1.00  0.00           C  
ATOM   1962  O   LEU A 155      53.540  64.530  33.830  1.00  0.00           O  
ATOM   1963  N   LYS A 156      52.240  62.730  33.960  1.00  0.00           N  
ATOM   1964  H   LYS A 156      52.280  61.730  33.840  1.00  0.00           H  
ATOM   1965  CA  LYS A 156      50.980  63.450  34.190  1.00  0.00           C  
ATOM   1966  HA  LYS A 156      51.100  64.510  33.970  1.00  0.00           H  
ATOM   1967  CB  LYS A 156      49.890  62.940  33.250  1.00  0.00           C  
ATOM   1968  HB3 LYS A 156      48.970  63.520  33.350  1.00  0.00           H  
ATOM   1969  HB2 LYS A 156      49.670  61.910  33.520  1.00  0.00           H  
ATOM   1970  CG  LYS A 156      50.200  62.910  31.780  1.00  0.00           C  
ATOM   1971  HG3 LYS A 156      49.370  62.450  31.250  1.00  0.00           H  
ATOM   1972  HG2 LYS A 156      51.050  62.270  31.510  1.00  0.00           H  
ATOM   1973  CD  LYS A 156      50.430  64.220  31.210  1.00  0.00           C  
ATOM   1974  HD3 LYS A 156      51.410  64.580  31.560  1.00  0.00           H  
ATOM   1975  HD2 LYS A 156      49.560  64.810  31.490  1.00  0.00           H  
ATOM   1976  CE  LYS A 156      50.510  64.110  29.710  1.00  0.00           C  
ATOM   1977  HE3 LYS A 156      49.640  63.480  29.560  1.00  0.00           H  
ATOM   1978  HE2 LYS A 156      51.390  63.700  29.220  1.00  0.00           H  
ATOM   1979  NZ  LYS A 156      50.040  65.400  29.110  1.00  0.00           N  
ATOM   1980  HZ1 LYS A 156      49.110  65.670  29.410  1.00  0.00           H  
ATOM   1981  HZ2 LYS A 156      50.650  66.170  29.320  1.00  0.00           H  
ATOM   1982  HZ3 LYS A 156      50.030  65.400  28.090  1.00  0.00           H  
ATOM   1983  C   LYS A 156      50.550  63.560  35.650  1.00  0.00           C  
ATOM   1984  O   LYS A 156      51.140  62.900  36.560  1.00  0.00           O  
ATOM   1985  N   CYS A 157      49.600  64.430  35.930  1.00  0.00           N  
ATOM   1986  H   CYS A 157      49.400  65.020  35.150  1.00  0.00           H  
ATOM   1987  CA  CYS A 157      49.020  64.540  37.210  1.00  0.00           C  
ATOM   1988  HA  CYS A 157      49.310  63.780  37.930  1.00  0.00           H  
ATOM   1989  CB  CYS A 157      49.370  65.950  37.750  1.00  0.00           C  
ATOM   1990  HB3 CYS A 157      48.620  66.090  38.530  1.00  0.00           H  
ATOM   1991  HB2 CYS A 157      49.220  66.650  36.930  1.00  0.00           H  
ATOM   1992  SG  CYS A 157      51.010  66.060  38.460  1.00  0.00           S  
ATOM   1993  C   CYS A 157      47.530  64.510  37.080  1.00  0.00           C  
ATOM   1994  O   CYS A 157      46.950  64.750  36.040  1.00  0.00           O  
ATOM   1995  N   LEU A 158      46.840  64.170  38.240  1.00  0.00           N  
ATOM   1996  H   LEU A 158      47.450  64.120  39.040  1.00  0.00           H  
ATOM   1997  CA  LEU A 158      45.370  64.150  38.470  1.00  0.00           C  
ATOM   1998  HA  LEU A 158      45.000  65.010  37.930  1.00  0.00           H  
ATOM   1999  CB  LEU A 158      44.760  62.810  37.960  1.00  0.00           C  
ATOM   2000  HB3 LEU A 158      45.360  61.930  38.220  1.00  0.00           H  
ATOM   2001  HB2 LEU A 158      44.650  62.770  36.870  1.00  0.00           H  
ATOM   2002  CG  LEU A 158      43.330  62.550  38.340  1.00  0.00           C  
ATOM   2003  HG  LEU A 158      43.050  62.710  39.380  1.00  0.00           H  
ATOM   2004  CD1 LEU A 158      42.350  63.540  37.620  1.00  0.00           C  
ATOM   2005 HD11 LEU A 158      42.270  63.360  36.540  1.00  0.00           H  
ATOM   2006 HD12 LEU A 158      41.340  63.530  38.050  1.00  0.00           H  
ATOM   2007 HD13 LEU A 158      42.640  64.580  37.660  1.00  0.00           H  
ATOM   2008  CD2 LEU A 158      42.990  61.180  37.770  1.00  0.00           C  
ATOM   2009 HD21 LEU A 158      42.040  60.820  38.170  1.00  0.00           H  
ATOM   2010 HD22 LEU A 158      43.040  61.190  36.680  1.00  0.00           H  
ATOM   2011 HD23 LEU A 158      43.710  60.460  38.170  1.00  0.00           H  
ATOM   2012  C   LEU A 158      45.020  64.410  39.950  1.00  0.00           C  
ATOM   2013  O   LEU A 158      45.410  63.680  40.800  1.00  0.00           O  
ATOM   2014  N   LYS A 159      44.200  65.500  40.260  1.00  0.00           N  
ATOM   2015  H   LYS A 159      43.880  66.030  39.460  1.00  0.00           H  
ATOM   2016  CA  LYS A 159      43.500  65.680  41.540  1.00  0.00           C  
ATOM   2017  HA  LYS A 159      44.040  65.130  42.310  1.00  0.00           H  
ATOM   2018  CB  LYS A 159      43.350  67.220  41.840  1.00  0.00           C  
ATOM   2019  HB3 LYS A 159      42.990  67.470  42.840  1.00  0.00           H  
ATOM   2020  HB2 LYS A 159      42.810  67.680  41.000  1.00  0.00           H  
ATOM   2021  CG  LYS A 159      44.740  67.800  41.920  1.00  0.00           C  
ATOM   2022  HG3 LYS A 159      45.340  67.610  41.030  1.00  0.00           H  
ATOM   2023  HG2 LYS A 159      45.300  67.320  42.730  1.00  0.00           H  
ATOM   2024  CD  LYS A 159      44.600  69.320  42.230  1.00  0.00           C  
ATOM   2025  HD3 LYS A 159      44.290  69.550  43.240  1.00  0.00           H  
ATOM   2026  HD2 LYS A 159      43.940  69.740  41.470  1.00  0.00           H  
ATOM   2027  CE  LYS A 159      45.970  69.850  42.100  1.00  0.00           C  
ATOM   2028  HE3 LYS A 159      46.240  69.690  41.060  1.00  0.00           H  
ATOM   2029  HE2 LYS A 159      46.550  69.290  42.840  1.00  0.00           H  
ATOM   2030  NZ  LYS A 159      46.000  71.370  42.310  1.00  0.00           N  
ATOM   2031  HZ1 LYS A 159      45.510  71.840  41.560  1.00  0.00           H  
ATOM   2032  HZ2 LYS A 159      45.600  71.640  43.190  1.00  0.00           H  
ATOM   2033  HZ3 LYS A 159      46.980  71.600  42.260  1.00  0.00           H  
ATOM   2034  C   LYS A 159      42.170  64.900  41.550  1.00  0.00           C  
ATOM   2035  O   LYS A 159      41.260  65.240  40.800  1.00  0.00           O  
ATOM   2036  N   ALA A 160      42.000  64.000  42.530  1.00  0.00           N  
ATOM   2037  H   ALA A 160      42.820  63.960  43.140  1.00  0.00           H  
ATOM   2038  CA  ALA A 160      40.780  63.340  42.810  1.00  0.00           C  
ATOM   2039  HA  ALA A 160      39.940  63.910  42.380  1.00  0.00           H  
ATOM   2040  CB  ALA A 160      40.830  62.010  42.060  1.00  0.00           C  
ATOM   2041  HB1 ALA A 160      39.810  62.000  41.670  1.00  0.00           H  
ATOM   2042  HB2 ALA A 160      41.480  61.950  41.190  1.00  0.00           H  
ATOM   2043  HB3 ALA A 160      41.180  61.270  42.780  1.00  0.00           H  
ATOM   2044  C   ALA A 160      40.590  63.160  44.310  1.00  0.00           C  
ATOM   2045  O   ALA A 160      41.610  63.190  45.050  1.00  0.00           O  
ATOM   2046  N   PRO A 161      39.340  62.950  44.750  1.00  0.00           N  
ATOM   2047  CD  PRO A 161      38.100  63.230  44.040  1.00  0.00           C  
ATOM   2048  HD3 PRO A 161      38.050  62.550  43.190  1.00  0.00           H  
ATOM   2049  HD2 PRO A 161      38.200  64.220  43.590  1.00  0.00           H  
ATOM   2050  CG  PRO A 161      36.960  63.000  44.960  1.00  0.00           C  
ATOM   2051  HG3 PRO A 161      36.560  61.990  44.840  1.00  0.00           H  
ATOM   2052  HG2 PRO A 161      36.180  63.740  44.800  1.00  0.00           H  
ATOM   2053  CB  PRO A 161      37.630  63.310  46.350  1.00  0.00           C  
ATOM   2054  HB3 PRO A 161      37.140  62.710  47.110  1.00  0.00           H  
ATOM   2055  HB2 PRO A 161      37.600  64.400  46.460  1.00  0.00           H  
ATOM   2056  CA  PRO A 161      39.060  62.880  46.150  1.00  0.00           C  
ATOM   2057  HA  PRO A 161      39.750  63.580  46.630  1.00  0.00           H  
ATOM   2058  C   PRO A 161      39.260  61.500  46.730  1.00  0.00           C  
ATOM   2059  O   PRO A 161      39.130  60.490  46.080  1.00  0.00           O  
ATOM   2060  N   ILE A 162      39.550  61.420  48.050  1.00  0.00           N  
ATOM   2061  H   ILE A 162      39.740  62.280  48.540  1.00  0.00           H  
ATOM   2062  CA  ILE A 162      39.320  60.220  48.830  1.00  0.00           C  
ATOM   2063  HA  ILE A 162      39.820  59.350  48.400  1.00  0.00           H  
ATOM   2064  CB  ILE A 162      39.970  60.520  50.240  1.00  0.00           C  
ATOM   2065  HB  ILE A 162      39.500  61.350  50.750  1.00  0.00           H  
ATOM   2066  CG2 ILE A 162      39.860  59.290  51.130  1.00  0.00           C  
ATOM   2067 HG21 ILE A 162      40.350  59.580  52.070  1.00  0.00           H  
ATOM   2068 HG22 ILE A 162      38.850  58.940  51.250  1.00  0.00           H  
ATOM   2069 HG23 ILE A 162      40.360  58.450  50.670  1.00  0.00           H  
ATOM   2070  CG1 ILE A 162      41.450  60.990  50.160  1.00  0.00           C  
ATOM   2071 HG13 ILE A 162      41.870  60.980  51.170  1.00  0.00           H  
ATOM   2072 HG12 ILE A 162      41.360  62.060  49.990  1.00  0.00           H  
ATOM   2073  CD1 ILE A 162      42.400  60.310  49.190  1.00  0.00           C  
ATOM   2074 HD11 ILE A 162      42.360  60.700  48.190  1.00  0.00           H  
ATOM   2075 HD12 ILE A 162      43.410  60.420  49.590  1.00  0.00           H  
ATOM   2076 HD13 ILE A 162      42.190  59.230  49.170  1.00  0.00           H  
ATOM   2077  C   ILE A 162      37.790  59.890  48.940  1.00  0.00           C  
ATOM   2078  O   ILE A 162      37.070  60.890  49.210  1.00  0.00           O  
ATOM   2079  N   LEU A 163      37.430  58.590  48.830  1.00  0.00           N  
ATOM   2080  H   LEU A 163      38.110  57.900  48.530  1.00  0.00           H  
ATOM   2081  CA  LEU A 163      36.180  58.010  49.190  1.00  0.00           C  
ATOM   2082  HA  LEU A 163      35.330  58.660  49.020  1.00  0.00           H  
ATOM   2083  CB  LEU A 163      35.910  56.800  48.200  1.00  0.00           C  
ATOM   2084  HB3 LEU A 163      35.210  56.190  48.760  1.00  0.00           H  
ATOM   2085  HB2 LEU A 163      36.790  56.170  48.150  1.00  0.00           H  
ATOM   2086  CG  LEU A 163      35.260  57.220  46.890  1.00  0.00           C  
ATOM   2087  HG  LEU A 163      34.620  58.110  46.960  1.00  0.00           H  
ATOM   2088  CD1 LEU A 163      36.350  57.370  45.840  1.00  0.00           C  
ATOM   2089 HD11 LEU A 163      37.000  58.230  46.010  1.00  0.00           H  
ATOM   2090 HD12 LEU A 163      36.950  56.450  45.800  1.00  0.00           H  
ATOM   2091 HD13 LEU A 163      35.930  57.510  44.850  1.00  0.00           H  
ATOM   2092  CD2 LEU A 163      34.460  56.020  46.330  1.00  0.00           C  
ATOM   2093 HD21 LEU A 163      34.170  56.280  45.310  1.00  0.00           H  
ATOM   2094 HD22 LEU A 163      35.010  55.090  46.410  1.00  0.00           H  
ATOM   2095 HD23 LEU A 163      33.610  55.840  46.990  1.00  0.00           H  
ATOM   2096  C   LEU A 163      35.990  57.550  50.610  1.00  0.00           C  
ATOM   2097  O   LEU A 163      36.990  57.260  51.260  1.00  0.00           O  
ATOM   2098  N   SER A 164      34.740  57.350  51.120  1.00  0.00           N  
ATOM   2099  H   SER A 164      33.940  57.550  50.540  1.00  0.00           H  
ATOM   2100  CA  SER A 164      34.530  56.740  52.410  1.00  0.00           C  
ATOM   2101  HA  SER A 164      35.210  57.130  53.160  1.00  0.00           H  
ATOM   2102  CB  SER A 164      33.060  57.000  52.910  1.00  0.00           C  
ATOM   2103  HB3 SER A 164      32.460  56.580  52.100  1.00  0.00           H  
ATOM   2104  HB2 SER A 164      32.990  58.080  53.020  1.00  0.00           H  
ATOM   2105  OG  SER A 164      32.800  56.360  54.160  1.00  0.00           O  
ATOM   2106  HG  SER A 164      31.890  56.020  54.170  1.00  0.00           H  
ATOM   2107  C   SER A 164      34.720  55.240  52.380  1.00  0.00           C  
ATOM   2108  O   SER A 164      34.150  54.620  51.460  1.00  0.00           O  
ATOM   2109  N   ASP A 165      35.340  54.660  53.340  1.00  0.00           N  
ATOM   2110  H   ASP A 165      35.680  55.250  54.100  1.00  0.00           H  
ATOM   2111  CA  ASP A 165      35.840  53.310  53.370  1.00  0.00           C  
ATOM   2112  HA  ASP A 165      36.380  53.160  52.430  1.00  0.00           H  
ATOM   2113  CB  ASP A 165      36.750  53.100  54.570  1.00  0.00           C  
ATOM   2114  HB3 ASP A 165      37.480  53.910  54.650  1.00  0.00           H  
ATOM   2115  HB2 ASP A 165      37.370  52.200  54.500  1.00  0.00           H  
ATOM   2116  CG  ASP A 165      35.940  53.100  55.910  1.00  0.00           C  
ATOM   2117  OD1 ASP A 165      35.380  52.040  56.280  1.00  0.00           O  
ATOM   2118  OD2 ASP A 165      35.900  54.160  56.530  1.00  0.00           O  
ATOM   2119  C   ASP A 165      34.700  52.250  53.330  1.00  0.00           C  
ATOM   2120  O   ASP A 165      34.980  51.170  52.860  1.00  0.00           O  
ATOM   2121  N   SER A 166      33.470  52.650  53.670  1.00  0.00           N  
ATOM   2122  H   SER A 166      33.280  53.590  53.990  1.00  0.00           H  
ATOM   2123  CA  SER A 166      32.330  51.750  53.510  1.00  0.00           C  
ATOM   2124  HA  SER A 166      32.610  50.770  53.880  1.00  0.00           H  
ATOM   2125  CB  SER A 166      31.160  52.380  54.310  1.00  0.00           C  
ATOM   2126  HB3 SER A 166      31.420  52.350  55.370  1.00  0.00           H  
ATOM   2127  HB2 SER A 166      30.250  51.810  54.150  1.00  0.00           H  
ATOM   2128  OG  SER A 166      30.920  53.680  53.940  1.00  0.00           O  
ATOM   2129  HG  SER A 166      29.980  53.800  54.120  1.00  0.00           H  
ATOM   2130  C   SER A 166      31.940  51.580  52.050  1.00  0.00           C  
ATOM   2131  O   SER A 166      31.730  50.470  51.590  1.00  0.00           O  
ATOM   2132  N   SER A 167      31.970  52.620  51.280  1.00  0.00           N  
ATOM   2133  H   SER A 167      32.040  53.490  51.810  1.00  0.00           H  
ATOM   2134  CA  SER A 167      31.760  52.610  49.820  1.00  0.00           C  
ATOM   2135  HA  SER A 167      30.770  52.170  49.690  1.00  0.00           H  
ATOM   2136  CB  SER A 167      31.640  54.030  49.390  1.00  0.00           C  
ATOM   2137  HB3 SER A 167      32.660  54.370  49.190  1.00  0.00           H  
ATOM   2138  HB2 SER A 167      31.150  54.500  50.230  1.00  0.00           H  
ATOM   2139  OG  SER A 167      30.940  54.150  48.210  1.00  0.00           O  
ATOM   2140  HG  SER A 167      30.100  54.540  48.430  1.00  0.00           H  
ATOM   2141  C   SER A 167      32.820  51.800  49.090  1.00  0.00           C  
ATOM   2142  O   SER A 167      32.520  51.020  48.170  1.00  0.00           O  
ATOM   2143  N   CYS A 168      34.070  51.970  49.440  1.00  0.00           N  
ATOM   2144  H   CYS A 168      34.270  52.520  50.270  1.00  0.00           H  
ATOM   2145  CA  CYS A 168      35.200  51.200  48.840  1.00  0.00           C  
ATOM   2146  HA  CYS A 168      35.170  51.230  47.750  1.00  0.00           H  
ATOM   2147  CB  CYS A 168      36.470  51.900  49.350  1.00  0.00           C  
ATOM   2148  HB3 CYS A 168      36.560  51.710  50.420  1.00  0.00           H  
ATOM   2149  HB2 CYS A 168      36.310  52.970  49.200  1.00  0.00           H  
ATOM   2150  SG  CYS A 168      38.050  51.370  48.610  1.00  0.00           S  
ATOM   2151  C   CYS A 168      35.090  49.760  49.250  1.00  0.00           C  
ATOM   2152  O   CYS A 168      35.370  48.910  48.460  1.00  0.00           O  
ATOM   2153  N   LYS A 169      34.750  49.400  50.560  1.00  0.00           N  
ATOM   2154  H   LYS A 169      34.550  50.140  51.210  1.00  0.00           H  
ATOM   2155  CA  LYS A 169      34.430  47.980  51.040  1.00  0.00           C  
ATOM   2156  HA  LYS A 169      35.330  47.370  50.910  1.00  0.00           H  
ATOM   2157  CB  LYS A 169      34.180  48.090  52.590  1.00  0.00           C  
ATOM   2158  HB3 LYS A 169      33.680  47.170  52.890  1.00  0.00           H  
ATOM   2159  HB2 LYS A 169      33.600  48.970  52.860  1.00  0.00           H  
ATOM   2160  CG  LYS A 169      35.480  48.150  53.360  1.00  0.00           C  
ATOM   2161  HG3 LYS A 169      36.080  49.000  53.030  1.00  0.00           H  
ATOM   2162  HG2 LYS A 169      36.040  47.230  53.240  1.00  0.00           H  
ATOM   2163  CD  LYS A 169      35.080  48.520  54.820  1.00  0.00           C  
ATOM   2164  HD3 LYS A 169      34.550  47.680  55.250  1.00  0.00           H  
ATOM   2165  HD2 LYS A 169      34.560  49.480  54.840  1.00  0.00           H  
ATOM   2166  CE  LYS A 169      36.420  48.660  55.610  1.00  0.00           C  
ATOM   2167  HE3 LYS A 169      37.260  48.870  54.950  1.00  0.00           H  
ATOM   2168  HE2 LYS A 169      36.660  47.660  55.990  1.00  0.00           H  
ATOM   2169  NZ  LYS A 169      36.400  49.600  56.730  1.00  0.00           N  
ATOM   2170  HZ1 LYS A 169      36.260  50.520  56.340  1.00  0.00           H  
ATOM   2171  HZ2 LYS A 169      35.720  49.250  57.390  1.00  0.00           H  
ATOM   2172  HZ3 LYS A 169      37.290  49.590  57.210  1.00  0.00           H  
ATOM   2173  C   LYS A 169      33.240  47.350  50.360  1.00  0.00           C  
ATOM   2174  O   LYS A 169      33.070  46.120  50.370  1.00  0.00           O  
ATOM   2175  N   SER A 170      32.320  48.190  49.830  1.00  0.00           N  
ATOM   2176  H   SER A 170      32.530  49.160  50.040  1.00  0.00           H  
ATOM   2177  CA  SER A 170      31.220  47.760  49.020  1.00  0.00           C  
ATOM   2178  HA  SER A 170      30.860  46.810  49.440  1.00  0.00           H  
ATOM   2179  CB  SER A 170      30.070  48.810  49.050  1.00  0.00           C  
ATOM   2180  HB3 SER A 170      29.300  48.570  48.320  1.00  0.00           H  
ATOM   2181  HB2 SER A 170      30.400  49.760  48.650  1.00  0.00           H  
ATOM   2182  OG  SER A 170      29.660  49.020  50.420  1.00  0.00           O  
ATOM   2183  HG  SER A 170      30.420  49.390  50.890  1.00  0.00           H  
ATOM   2184  C   SER A 170      31.470  47.610  47.520  1.00  0.00           C  
ATOM   2185  O   SER A 170      30.830  46.740  46.870  1.00  0.00           O  
ATOM   2186  N   ALA A 171      32.390  48.310  46.960  1.00  0.00           N  
ATOM   2187  H   ALA A 171      32.780  49.040  47.530  1.00  0.00           H  
ATOM   2188  CA  ALA A 171      32.960  48.320  45.640  1.00  0.00           C  
ATOM   2189  HA  ALA A 171      32.170  48.350  44.900  1.00  0.00           H  
ATOM   2190  CB  ALA A 171      33.680  49.630  45.370  1.00  0.00           C  
ATOM   2191  HB1 ALA A 171      34.580  49.530  45.970  1.00  0.00           H  
ATOM   2192  HB2 ALA A 171      34.060  49.610  44.340  1.00  0.00           H  
ATOM   2193  HB3 ALA A 171      33.110  50.520  45.590  1.00  0.00           H  
ATOM   2194  C   ALA A 171      33.970  47.170  45.370  1.00  0.00           C  
ATOM   2195  O   ALA A 171      34.080  46.710  44.240  1.00  0.00           O  
ATOM   2196  N   TYR A 172      34.750  46.630  46.390  1.00  0.00           N  
ATOM   2197  H   TYR A 172      34.870  47.120  47.270  1.00  0.00           H  
ATOM   2198  CA  TYR A 172      35.620  45.460  46.320  1.00  0.00           C  
ATOM   2199  HA  TYR A 172      35.470  44.860  45.430  1.00  0.00           H  
ATOM   2200  CB  TYR A 172      37.060  46.060  46.430  1.00  0.00           C  
ATOM   2201  HB3 TYR A 172      37.810  45.270  46.520  1.00  0.00           H  
ATOM   2202  HB2 TYR A 172      37.190  46.730  47.280  1.00  0.00           H  
ATOM   2203  CG  TYR A 172      37.420  46.970  45.260  1.00  0.00           C  
ATOM   2204  CD1 TYR A 172      37.570  46.510  43.970  1.00  0.00           C  
ATOM   2205  HD1 TYR A 172      37.490  45.460  43.730  1.00  0.00           H  
ATOM   2206  CE1 TYR A 172      37.840  47.370  42.910  1.00  0.00           C  
ATOM   2207  HE1 TYR A 172      38.170  47.040  41.930  1.00  0.00           H  
ATOM   2208  CZ  TYR A 172      37.850  48.790  43.210  1.00  0.00           C  
ATOM   2209  OH  TYR A 172      38.450  49.600  42.230  1.00  0.00           O  
ATOM   2210  HH  TYR A 172      38.690  50.470  42.540  1.00  0.00           H  
ATOM   2211  CE2 TYR A 172      37.660  49.270  44.460  1.00  0.00           C  
ATOM   2212  HE2 TYR A 172      37.420  50.320  44.560  1.00  0.00           H  
ATOM   2213  CD2 TYR A 172      37.360  48.360  45.480  1.00  0.00           C  
ATOM   2214  HD2 TYR A 172      37.000  48.620  46.470  1.00  0.00           H  
ATOM   2215  C   TYR A 172      35.260  44.540  47.520  1.00  0.00           C  
ATOM   2216  O   TYR A 172      36.020  44.560  48.430  1.00  0.00           O  
ATOM   2217  N   PRO A 173      34.060  43.880  47.550  1.00  0.00           N  
ATOM   2218  CD  PRO A 173      32.930  43.900  46.550  1.00  0.00           C  
ATOM   2219  HD3 PRO A 173      33.250  43.360  45.660  1.00  0.00           H  
ATOM   2220  HD2 PRO A 173      32.720  44.930  46.310  1.00  0.00           H  
ATOM   2221  CG  PRO A 173      31.670  43.200  47.200  1.00  0.00           C  
ATOM   2222  HG3 PRO A 173      31.030  42.790  46.420  1.00  0.00           H  
ATOM   2223  HG2 PRO A 173      31.090  43.910  47.790  1.00  0.00           H  
ATOM   2224  CB  PRO A 173      32.410  42.270  48.100  1.00  0.00           C  
ATOM   2225  HB3 PRO A 173      32.660  41.310  47.640  1.00  0.00           H  
ATOM   2226  HB2 PRO A 173      31.770  42.030  48.940  1.00  0.00           H  
ATOM   2227  CA  PRO A 173      33.680  43.000  48.610  1.00  0.00           C  
ATOM   2228  HA  PRO A 173      33.480  43.740  49.380  1.00  0.00           H  
ATOM   2229  C   PRO A 173      34.770  42.050  49.110  1.00  0.00           C  
ATOM   2230  O   PRO A 173      35.390  41.320  48.300  1.00  0.00           O  
ATOM   2231  N   GLY A 174      34.960  42.080  50.480  1.00  0.00           N  
ATOM   2232  H   GLY A 174      34.310  42.700  50.960  1.00  0.00           H  
ATOM   2233  CA  GLY A 174      35.930  41.330  51.280  1.00  0.00           C  
ATOM   2234  HA3 GLY A 174      35.870  40.240  51.280  1.00  0.00           H  
ATOM   2235  HA2 GLY A 174      35.650  41.690  52.280  1.00  0.00           H  
ATOM   2236  C   GLY A 174      37.450  41.620  51.150  1.00  0.00           C  
ATOM   2237  O   GLY A 174      38.260  41.100  51.930  1.00  0.00           O  
ATOM   2238  N   GLN A 175      37.780  42.370  50.040  1.00  0.00           N  
ATOM   2239  H   GLN A 175      36.990  42.610  49.460  1.00  0.00           H  
ATOM   2240  CA  GLN A 175      39.140  42.780  49.670  1.00  0.00           C  
ATOM   2241  HA  GLN A 175      39.860  42.010  49.920  1.00  0.00           H  
ATOM   2242  CB  GLN A 175      39.170  42.910  48.100  1.00  0.00           C  
ATOM   2243  HB3 GLN A 175      38.200  43.350  47.840  1.00  0.00           H  
ATOM   2244  HB2 GLN A 175      39.160  41.960  47.550  1.00  0.00           H  
ATOM   2245  CG  GLN A 175      40.300  43.620  47.340  1.00  0.00           C  
ATOM   2246  HG3 GLN A 175      40.570  44.550  47.840  1.00  0.00           H  
ATOM   2247  HG2 GLN A 175      39.870  43.890  46.380  1.00  0.00           H  
ATOM   2248  CD  GLN A 175      41.510  42.810  47.040  1.00  0.00           C  
ATOM   2249  OE1 GLN A 175      41.570  41.640  47.160  1.00  0.00           O  
ATOM   2250  NE2 GLN A 175      42.630  43.410  46.690  1.00  0.00           N  
ATOM   2251 HE21 GLN A 175      42.650  44.430  46.710  1.00  0.00           H  
ATOM   2252 HE22 GLN A 175      43.480  42.860  46.580  1.00  0.00           H  
ATOM   2253  C   GLN A 175      39.730  44.000  50.430  1.00  0.00           C  
ATOM   2254  O   GLN A 175      40.960  44.010  50.540  1.00  0.00           O  
ATOM   2255  N   ILE A 176      38.980  44.970  50.920  1.00  0.00           N  
ATOM   2256  H   ILE A 176      37.990  44.990  50.690  1.00  0.00           H  
ATOM   2257  CA  ILE A 176      39.590  46.200  51.460  1.00  0.00           C  
ATOM   2258  HA  ILE A 176      40.500  46.320  50.870  1.00  0.00           H  
ATOM   2259  CB  ILE A 176      38.660  47.420  51.150  1.00  0.00           C  
ATOM   2260  HB  ILE A 176      37.720  47.250  51.680  1.00  0.00           H  
ATOM   2261  CG2 ILE A 176      39.170  48.820  51.740  1.00  0.00           C  
ATOM   2262 HG21 ILE A 176      40.190  49.020  51.420  1.00  0.00           H  
ATOM   2263 HG22 ILE A 176      38.500  49.600  51.410  1.00  0.00           H  
ATOM   2264 HG23 ILE A 176      39.240  48.740  52.820  1.00  0.00           H  
ATOM   2265  CG1 ILE A 176      38.300  47.530  49.630  1.00  0.00           C  
ATOM   2266 HG13 ILE A 176      37.650  48.390  49.520  1.00  0.00           H  
ATOM   2267 HG12 ILE A 176      37.780  46.590  49.460  1.00  0.00           H  
ATOM   2268  CD1 ILE A 176      39.430  47.770  48.660  1.00  0.00           C  
ATOM   2269 HD11 ILE A 176      39.130  47.770  47.610  1.00  0.00           H  
ATOM   2270 HD12 ILE A 176      39.900  48.740  48.830  1.00  0.00           H  
ATOM   2271 HD13 ILE A 176      40.240  47.080  48.900  1.00  0.00           H  
ATOM   2272  C   ILE A 176      39.930  45.950  52.900  1.00  0.00           C  
ATOM   2273  O   ILE A 176      39.050  45.950  53.760  1.00  0.00           O  
ATOM   2274  N   THR A 177      41.210  45.710  53.190  1.00  0.00           N  
ATOM   2275  H   THR A 177      41.890  45.640  52.450  1.00  0.00           H  
ATOM   2276  CA  THR A 177      41.770  45.790  54.570  1.00  0.00           C  
ATOM   2277  HA  THR A 177      41.010  45.330  55.210  1.00  0.00           H  
ATOM   2278  CB  THR A 177      43.100  45.100  54.590  1.00  0.00           C  
ATOM   2279  HB  THR A 177      43.250  44.760  55.620  1.00  0.00           H  
ATOM   2280  CG2 THR A 177      43.190  43.830  53.720  1.00  0.00           C  
ATOM   2281 HG21 THR A 177      43.080  44.070  52.670  1.00  0.00           H  
ATOM   2282 HG22 THR A 177      44.090  43.240  53.900  1.00  0.00           H  
ATOM   2283 HG23 THR A 177      42.330  43.190  53.980  1.00  0.00           H  
ATOM   2284  OG1 THR A 177      44.130  45.950  54.180  1.00  0.00           O  
ATOM   2285  HG1 THR A 177      44.920  45.410  54.140  1.00  0.00           H  
ATOM   2286  C   THR A 177      41.870  47.230  55.180  1.00  0.00           C  
ATOM   2287  O   THR A 177      41.540  48.210  54.490  1.00  0.00           O  
ATOM   2288  N   SER A 178      42.270  47.330  56.470  1.00  0.00           N  
ATOM   2289  H   SER A 178      42.410  46.480  57.010  1.00  0.00           H  
ATOM   2290  CA  SER A 178      42.570  48.650  57.120  1.00  0.00           C  
ATOM   2291  HA  SER A 178      41.730  49.350  57.060  1.00  0.00           H  
ATOM   2292  CB  SER A 178      42.880  48.520  58.580  1.00  0.00           C  
ATOM   2293  HB3 SER A 178      42.090  47.900  59.000  1.00  0.00           H  
ATOM   2294  HB2 SER A 178      42.870  49.500  59.090  1.00  0.00           H  
ATOM   2295  OG  SER A 178      44.100  47.870  58.770  1.00  0.00           O  
ATOM   2296  HG  SER A 178      44.000  46.910  58.680  1.00  0.00           H  
ATOM   2297  C   SER A 178      43.740  49.450  56.480  1.00  0.00           C  
ATOM   2298  O   SER A 178      43.820  50.650  56.650  1.00  0.00           O  
ATOM   2299  N   ASN A 179      44.650  48.860  55.770  1.00  0.00           N  
ATOM   2300  H   ASN A 179      44.810  47.870  55.830  1.00  0.00           H  
ATOM   2301  CA  ASN A 179      45.760  49.540  55.020  1.00  0.00           C  
ATOM   2302  HA  ASN A 179      46.230  50.320  55.640  1.00  0.00           H  
ATOM   2303  CB  ASN A 179      46.970  48.590  54.800  1.00  0.00           C  
ATOM   2304  HB3 ASN A 179      47.660  49.110  54.140  1.00  0.00           H  
ATOM   2305  HB2 ASN A 179      46.520  47.770  54.270  1.00  0.00           H  
ATOM   2306  CG  ASN A 179      47.580  47.920  55.940  1.00  0.00           C  
ATOM   2307  OD1 ASN A 179      48.060  48.620  56.830  1.00  0.00           O  
ATOM   2308  ND2 ASN A 179      47.650  46.640  56.050  1.00  0.00           N  
ATOM   2309 HD21 ASN A 179      47.380  46.050  55.270  1.00  0.00           H  
ATOM   2310 HD22 ASN A 179      47.950  46.140  56.870  1.00  0.00           H  
ATOM   2311  C   ASN A 179      45.300  50.230  53.720  1.00  0.00           C  
ATOM   2312  O   ASN A 179      46.060  50.980  53.140  1.00  0.00           O  
ATOM   2313  N   MET A 180      44.120  49.970  53.120  1.00  0.00           N  
ATOM   2314  H   MET A 180      43.480  49.360  53.600  1.00  0.00           H  
ATOM   2315  CA  MET A 180      43.730  50.380  51.790  1.00  0.00           C  
ATOM   2316  HA  MET A 180      44.670  50.590  51.270  1.00  0.00           H  
ATOM   2317  CB  MET A 180      43.140  49.200  51.100  1.00  0.00           C  
ATOM   2318  HB3 MET A 180      42.690  49.560  50.170  1.00  0.00           H  
ATOM   2319  HB2 MET A 180      42.360  48.770  51.730  1.00  0.00           H  
ATOM   2320  CG  MET A 180      44.100  48.100  50.810  1.00  0.00           C  
ATOM   2321  HG3 MET A 180      44.710  47.820  51.670  1.00  0.00           H  
ATOM   2322  HG2 MET A 180      44.500  48.510  49.890  1.00  0.00           H  
ATOM   2323  SD  MET A 180      43.320  46.600  50.330  1.00  0.00           S  
ATOM   2324  CE  MET A 180      44.740  45.490  50.300  1.00  0.00           C  
ATOM   2325  HE1 MET A 180      45.600  45.980  49.850  1.00  0.00           H  
ATOM   2326  HE2 MET A 180      44.980  45.310  51.350  1.00  0.00           H  
ATOM   2327  HE3 MET A 180      44.610  44.530  49.830  1.00  0.00           H  
ATOM   2328  C   MET A 180      42.830  51.660  51.840  1.00  0.00           C  
ATOM   2329  O   MET A 180      42.000  51.760  52.700  1.00  0.00           O  
ATOM   2330  N   PHE A 181      42.890  52.590  50.840  1.00  0.00           N  
ATOM   2331  H   PHE A 181      43.710  52.570  50.240  1.00  0.00           H  
ATOM   2332  CA  PHE A 181      41.940  53.690  50.640  1.00  0.00           C  
ATOM   2333  HA  PHE A 181      41.060  53.490  51.240  1.00  0.00           H  
ATOM   2334  CB  PHE A 181      42.520  54.940  51.340  1.00  0.00           C  
ATOM   2335  HB3 PHE A 181      42.970  54.660  52.290  1.00  0.00           H  
ATOM   2336  HB2 PHE A 181      41.710  55.630  51.580  1.00  0.00           H  
ATOM   2337  CG  PHE A 181      43.620  55.750  50.620  1.00  0.00           C  
ATOM   2338  CD1 PHE A 181      44.950  55.520  50.930  1.00  0.00           C  
ATOM   2339  HD1 PHE A 181      45.050  54.690  51.630  1.00  0.00           H  
ATOM   2340  CE1 PHE A 181      45.950  56.310  50.340  1.00  0.00           C  
ATOM   2341  HE1 PHE A 181      46.980  55.990  50.500  1.00  0.00           H  
ATOM   2342  CZ  PHE A 181      45.660  57.330  49.450  1.00  0.00           C  
ATOM   2343  HZ  PHE A 181      46.420  57.990  49.060  1.00  0.00           H  
ATOM   2344  CE2 PHE A 181      44.300  57.500  49.140  1.00  0.00           C  
ATOM   2345  HE2 PHE A 181      44.070  58.180  48.340  1.00  0.00           H  
ATOM   2346  CD2 PHE A 181      43.290  56.780  49.710  1.00  0.00           C  
ATOM   2347  HD2 PHE A 181      42.280  56.980  49.360  1.00  0.00           H  
ATOM   2348  C   PHE A 181      41.630  53.820  49.170  1.00  0.00           C  
ATOM   2349  O   PHE A 181      42.550  53.740  48.380  1.00  0.00           O  
ATOM   2350  N   CYS A 182      40.410  54.060  48.840  1.00  0.00           N  
ATOM   2351  H   CYS A 182      39.670  54.200  49.520  1.00  0.00           H  
ATOM   2352  CA  CYS A 182      40.000  54.340  47.500  1.00  0.00           C  
ATOM   2353  HA  CYS A 182      40.630  53.750  46.840  1.00  0.00           H  
ATOM   2354  CB  CYS A 182      38.560  54.030  47.170  1.00  0.00           C  
ATOM   2355  HB3 CYS A 182      38.200  54.580  46.300  1.00  0.00           H  
ATOM   2356  HB2 CYS A 182      37.930  54.380  47.980  1.00  0.00           H  
ATOM   2357  SG  CYS A 182      38.180  52.280  46.790  1.00  0.00           S  
ATOM   2358  C   CYS A 182      40.160  55.840  47.200  1.00  0.00           C  
ATOM   2359  O   CYS A 182      39.940  56.700  48.060  1.00  0.00           O  
ATOM   2360  N   ALA A 183      40.270  56.130  45.880  1.00  0.00           N  
ATOM   2361  H   ALA A 183      40.360  55.390  45.200  1.00  0.00           H  
ATOM   2362  CA  ALA A 183      40.160  57.480  45.340  1.00  0.00           C  
ATOM   2363  HA  ALA A 183      39.380  58.050  45.840  1.00  0.00           H  
ATOM   2364  CB  ALA A 183      41.520  58.250  45.570  1.00  0.00           C  
ATOM   2365  HB1 ALA A 183      41.510  59.160  44.970  1.00  0.00           H  
ATOM   2366  HB2 ALA A 183      41.640  58.410  46.640  1.00  0.00           H  
ATOM   2367  HB3 ALA A 183      42.360  57.680  45.180  1.00  0.00           H  
ATOM   2368  C   ALA A 183      39.800  57.510  43.830  1.00  0.00           C  
ATOM   2369  O   ALA A 183      40.180  56.680  43.030  1.00  0.00           O  
ATOM   2370  N   GLY A 184      38.980  58.580  43.520  1.00  0.00           N  
ATOM   2371  H   GLY A 184      38.880  59.370  44.140  1.00  0.00           H  
ATOM   2372  CA  GLY A 184      38.390  58.830  42.220  1.00  0.00           C  
ATOM   2373  HA3 GLY A 184      38.710  58.050  41.530  1.00  0.00           H  
ATOM   2374  HA2 GLY A 184      38.770  59.790  41.870  1.00  0.00           H  
ATOM   2375  C   GLY A 184      36.880  59.090  42.380  1.00  0.00           C  
ATOM   2376  O   GLY A 184      36.290  59.570  43.360  1.00  0.00           O  
ATOM   2377  N   TYR A 185      36.230  58.880  41.230  1.00  0.00           N  
ATOM   2378  H   TYR A 185      36.670  58.490  40.400  1.00  0.00           H  
ATOM   2379  CA  TYR A 185      34.780  59.190  41.030  1.00  0.00           C  
ATOM   2380  HA  TYR A 185      34.340  59.490  41.980  1.00  0.00           H  
ATOM   2381  CB  TYR A 185      34.660  60.370  40.110  1.00  0.00           C  
ATOM   2382  HB3 TYR A 185      33.620  60.600  39.890  1.00  0.00           H  
ATOM   2383  HB2 TYR A 185      35.100  60.110  39.140  1.00  0.00           H  
ATOM   2384  CG  TYR A 185      35.320  61.690  40.510  1.00  0.00           C  
ATOM   2385  CD1 TYR A 185      36.620  61.930  40.080  1.00  0.00           C  
ATOM   2386  HD1 TYR A 185      37.070  61.180  39.440  1.00  0.00           H  
ATOM   2387  CE1 TYR A 185      37.310  63.100  40.520  1.00  0.00           C  
ATOM   2388  HE1 TYR A 185      38.240  63.360  40.050  1.00  0.00           H  
ATOM   2389  CZ  TYR A 185      36.610  63.980  41.330  1.00  0.00           C  
ATOM   2390  OH  TYR A 185      37.210  65.150  41.570  1.00  0.00           O  
ATOM   2391  HH  TYR A 185      36.500  65.770  41.440  1.00  0.00           H  
ATOM   2392  CE2 TYR A 185      35.320  63.720  41.820  1.00  0.00           C  
ATOM   2393  HE2 TYR A 185      34.790  64.380  42.510  1.00  0.00           H  
ATOM   2394  CD2 TYR A 185      34.680  62.540  41.450  1.00  0.00           C  
ATOM   2395  HD2 TYR A 185      33.660  62.340  41.750  1.00  0.00           H  
ATOM   2396  C   TYR A 185      34.040  57.940  40.470  1.00  0.00           C  
ATOM   2397  O   TYR A 185      34.490  57.310  39.450  1.00  0.00           O  
ATOM   2398  N   LEU A 186      32.890  57.480  41.080  1.00  0.00           N  
ATOM   2399  H   LEU A 186      32.450  57.980  41.840  1.00  0.00           H  
ATOM   2400  CA  LEU A 186      32.100  56.350  40.610  1.00  0.00           C  
ATOM   2401  HA  LEU A 186      32.680  55.430  40.650  1.00  0.00           H  
ATOM   2402  CB  LEU A 186      30.930  56.100  41.540  1.00  0.00           C  
ATOM   2403  HB3 LEU A 186      30.260  55.320  41.160  1.00  0.00           H  
ATOM   2404  HB2 LEU A 186      30.340  57.010  41.580  1.00  0.00           H  
ATOM   2405  CG  LEU A 186      31.330  55.820  43.020  1.00  0.00           C  
ATOM   2406  HG  LEU A 186      31.680  56.770  43.380  1.00  0.00           H  
ATOM   2407  CD1 LEU A 186      30.130  55.270  43.830  1.00  0.00           C  
ATOM   2408 HD11 LEU A 186      30.320  55.280  44.900  1.00  0.00           H  
ATOM   2409 HD12 LEU A 186      29.220  55.830  43.680  1.00  0.00           H  
ATOM   2410 HD13 LEU A 186      30.020  54.230  43.520  1.00  0.00           H  
ATOM   2411  CD2 LEU A 186      32.400  54.750  43.170  1.00  0.00           C  
ATOM   2412 HD21 LEU A 186      33.310  54.950  42.590  1.00  0.00           H  
ATOM   2413 HD22 LEU A 186      32.690  54.600  44.220  1.00  0.00           H  
ATOM   2414 HD23 LEU A 186      32.120  53.780  42.780  1.00  0.00           H  
ATOM   2415  C   LEU A 186      31.740  56.440  39.070  1.00  0.00           C  
ATOM   2416  O   LEU A 186      31.510  55.390  38.440  1.00  0.00           O  
ATOM   2417  N   GLU A 187      31.460  57.630  38.630  1.00  0.00           N  
ATOM   2418  H   GLU A 187      31.330  58.240  39.410  1.00  0.00           H  
ATOM   2419  CA  GLU A 187      30.960  57.860  37.330  1.00  0.00           C  
ATOM   2420  HA  GLU A 187      30.070  57.240  37.220  1.00  0.00           H  
ATOM   2421  CB  GLU A 187      30.510  59.340  37.200  1.00  0.00           C  
ATOM   2422  HB3 GLU A 187      29.800  59.590  38.000  1.00  0.00           H  
ATOM   2423  HB2 GLU A 187      30.080  59.530  36.210  1.00  0.00           H  
ATOM   2424  CG  GLU A 187      31.680  60.340  37.470  1.00  0.00           C  
ATOM   2425  HG3 GLU A 187      32.430  60.100  36.720  1.00  0.00           H  
ATOM   2426  HG2 GLU A 187      31.990  60.100  38.480  1.00  0.00           H  
ATOM   2427  CD  GLU A 187      31.280  61.770  37.440  1.00  0.00           C  
ATOM   2428  OE1 GLU A 187      32.020  62.620  37.890  1.00  0.00           O  
ATOM   2429  OE2 GLU A 187      30.120  62.040  37.030  1.00  0.00           O  
ATOM   2430  C   GLU A 187      31.970  57.560  36.240  1.00  0.00           C  
ATOM   2431  O   GLU A 187      31.590  57.520  35.030  1.00  0.00           O  
ATOM   2432  N   GLY A 188      33.250  57.330  36.640  1.00  0.00           N  
ATOM   2433  H   GLY A 188      33.490  57.420  37.620  1.00  0.00           H  
ATOM   2434  CA  GLY A 188      34.340  56.910  35.720  1.00  0.00           C  
ATOM   2435  HA3 GLY A 188      33.980  56.390  34.830  1.00  0.00           H  
ATOM   2436  HA2 GLY A 188      34.940  56.220  36.330  1.00  0.00           H  
ATOM   2437  C   GLY A 188      35.170  58.010  35.130  1.00  0.00           C  
ATOM   2438  O   GLY A 188      35.300  59.030  35.810  1.00  0.00           O  
ATOM   2439  N   GLY A 189      35.710  57.830  33.940  1.00  0.00           N  
ATOM   2440  H   GLY A 189      35.640  56.970  33.430  1.00  0.00           H  
ATOM   2441  CA  GLY A 189      36.140  58.950  33.040  1.00  0.00           C  
ATOM   2442  HA3 GLY A 189      35.530  59.800  33.330  1.00  0.00           H  
ATOM   2443  HA2 GLY A 189      36.090  58.740  31.980  1.00  0.00           H  
ATOM   2444  C   GLY A 189      37.560  59.440  33.340  1.00  0.00           C  
ATOM   2445  O   GLY A 189      38.180  59.900  32.350  1.00  0.00           O  
ATOM   2446  N   LYS A 190      38.060  59.390  34.590  1.00  0.00           N  
ATOM   2447  H   LYS A 190      37.380  59.130  35.290  1.00  0.00           H  
ATOM   2448  CA  LYS A 190      39.530  59.570  34.990  1.00  0.00           C  
ATOM   2449  HA  LYS A 190      40.140  59.330  34.120  1.00  0.00           H  
ATOM   2450  CB  LYS A 190      39.710  61.010  35.340  1.00  0.00           C  
ATOM   2451  HB3 LYS A 190      39.530  61.600  34.440  1.00  0.00           H  
ATOM   2452  HB2 LYS A 190      40.760  61.170  35.600  1.00  0.00           H  
ATOM   2453  CG  LYS A 190      38.870  61.610  36.540  1.00  0.00           C  
ATOM   2454  HG3 LYS A 190      39.350  61.310  37.470  1.00  0.00           H  
ATOM   2455  HG2 LYS A 190      37.880  61.200  36.690  1.00  0.00           H  
ATOM   2456  CD  LYS A 190      38.710  63.190  36.330  1.00  0.00           C  
ATOM   2457  HD3 LYS A 190      39.700  63.490  35.990  1.00  0.00           H  
ATOM   2458  HD2 LYS A 190      38.500  63.760  37.240  1.00  0.00           H  
ATOM   2459  CE  LYS A 190      37.630  63.580  35.300  1.00  0.00           C  
ATOM   2460  HE3 LYS A 190      36.640  63.370  35.700  1.00  0.00           H  
ATOM   2461  HE2 LYS A 190      37.740  63.040  34.360  1.00  0.00           H  
ATOM   2462  NZ  LYS A 190      37.740  65.060  35.150  1.00  0.00           N  
ATOM   2463  HZ1 LYS A 190      37.370  65.560  35.940  1.00  0.00           H  
ATOM   2464  HZ2 LYS A 190      38.700  65.290  34.950  1.00  0.00           H  
ATOM   2465  HZ3 LYS A 190      37.220  65.300  34.320  1.00  0.00           H  
ATOM   2466  C   LYS A 190      39.920  58.620  36.190  1.00  0.00           C  
ATOM   2467  O   LYS A 190      39.150  58.560  37.180  1.00  0.00           O  
ATOM   2468  N   ASP A 191      41.100  58.080  36.160  1.00  0.00           N  
ATOM   2469  H   ASP A 191      41.610  58.300  35.320  1.00  0.00           H  
ATOM   2470  CA  ASP A 191      41.860  57.250  37.170  1.00  0.00           C  
ATOM   2471  HA  ASP A 191      41.710  57.790  38.100  1.00  0.00           H  
ATOM   2472  CB  ASP A 191      41.070  55.890  37.290  1.00  0.00           C  
ATOM   2473  HB3 ASP A 191      41.330  55.260  36.430  1.00  0.00           H  
ATOM   2474  HB2 ASP A 191      40.020  56.170  37.140  1.00  0.00           H  
ATOM   2475  CG  ASP A 191      41.210  55.110  38.610  1.00  0.00           C  
ATOM   2476  OD1 ASP A 191      40.650  53.950  38.740  1.00  0.00           O  
ATOM   2477  OD2 ASP A 191      41.780  55.610  39.560  1.00  0.00           O  
ATOM   2478  C   ASP A 191      43.290  56.890  36.830  1.00  0.00           C  
ATOM   2479  O   ASP A 191      43.730  56.990  35.680  1.00  0.00           O  
ATOM   2480  N   SER A 192      44.040  56.400  37.860  1.00  0.00           N  
ATOM   2481  H   SER A 192      43.550  56.290  38.740  1.00  0.00           H  
ATOM   2482  CA  SER A 192      45.390  55.770  37.620  1.00  0.00           C  
ATOM   2483  HA  SER A 192      45.850  56.590  37.060  1.00  0.00           H  
ATOM   2484  CB  SER A 192      46.310  55.580  38.890  1.00  0.00           C  
ATOM   2485  HB3 SER A 192      47.340  55.340  38.640  1.00  0.00           H  
ATOM   2486  HB2 SER A 192      45.900  55.010  39.720  1.00  0.00           H  
ATOM   2487  OG  SER A 192      46.430  56.800  39.530  1.00  0.00           O  
ATOM   2488  HG  SER A 192      45.590  57.060  39.910  1.00  0.00           H  
ATOM   2489  C   SER A 192      45.160  54.420  36.880  1.00  0.00           C  
ATOM   2490  O   SER A 192      44.270  53.660  37.360  1.00  0.00           O  
ATOM   2491  N   CYS A 193      46.000  54.090  35.920  1.00  0.00           N  
ATOM   2492  H   CYS A 193      46.770  54.650  35.580  1.00  0.00           H  
ATOM   2493  CA  CYS A 193      45.940  52.690  35.350  1.00  0.00           C  
ATOM   2494  HA  CYS A 193      45.780  51.960  36.130  1.00  0.00           H  
ATOM   2495  CB  CYS A 193      44.720  52.520  34.440  1.00  0.00           C  
ATOM   2496  HB3 CYS A 193      43.790  52.800  34.920  1.00  0.00           H  
ATOM   2497  HB2 CYS A 193      44.660  51.450  34.240  1.00  0.00           H  
ATOM   2498  SG  CYS A 193      44.840  53.230  32.770  1.00  0.00           S  
ATOM   2499  C   CYS A 193      47.220  52.360  34.580  1.00  0.00           C  
ATOM   2500  O   CYS A 193      47.910  53.260  34.080  1.00  0.00           O  
ATOM   2501  N   GLN A 194      47.450  51.100  34.340  1.00  0.00           N  
ATOM   2502  H   GLN A 194      46.840  50.450  34.800  1.00  0.00           H  
ATOM   2503  CA  GLN A 194      48.250  50.630  33.230  1.00  0.00           C  
ATOM   2504  HA  GLN A 194      48.500  49.590  33.450  1.00  0.00           H  
ATOM   2505  CB  GLN A 194      47.360  50.540  32.000  1.00  0.00           C  
ATOM   2506  HB3 GLN A 194      47.080  51.490  31.540  1.00  0.00           H  
ATOM   2507  HB2 GLN A 194      46.450  49.990  32.210  1.00  0.00           H  
ATOM   2508  CG  GLN A 194      47.930  49.650  30.930  1.00  0.00           C  
ATOM   2509  HG3 GLN A 194      48.080  48.690  31.420  1.00  0.00           H  
ATOM   2510  HG2 GLN A 194      48.900  50.030  30.620  1.00  0.00           H  
ATOM   2511  CD  GLN A 194      46.990  49.530  29.700  1.00  0.00           C  
ATOM   2512  OE1 GLN A 194      45.800  49.140  29.750  1.00  0.00           O  
ATOM   2513  NE2 GLN A 194      47.410  49.800  28.540  1.00  0.00           N  
ATOM   2514 HE21 GLN A 194      48.400  49.940  28.430  1.00  0.00           H  
ATOM   2515 HE22 GLN A 194      46.750  49.940  27.780  1.00  0.00           H  
ATOM   2516  C   GLN A 194      49.560  51.350  32.930  1.00  0.00           C  
ATOM   2517  O   GLN A 194      49.690  52.040  31.920  1.00  0.00           O  
ATOM   2518  N   GLY A 195      50.480  51.370  33.890  1.00  0.00           N  
ATOM   2519  H   GLY A 195      50.310  50.850  34.740  1.00  0.00           H  
ATOM   2520  CA  GLY A 195      51.790  52.060  33.660  1.00  0.00           C  
ATOM   2521  HA3 GLY A 195      51.750  52.630  32.730  1.00  0.00           H  
ATOM   2522  HA2 GLY A 195      52.590  51.320  33.690  1.00  0.00           H  
ATOM   2523  C   GLY A 195      52.190  53.000  34.810  1.00  0.00           C  
ATOM   2524  O   GLY A 195      53.350  53.350  34.930  1.00  0.00           O  
ATOM   2525  N   ASP A 196      51.180  53.390  35.690  1.00  0.00           N  
ATOM   2526  H   ASP A 196      50.230  53.070  35.630  1.00  0.00           H  
ATOM   2527  CA  ASP A 196      51.480  54.280  36.830  1.00  0.00           C  
ATOM   2528  HA  ASP A 196      52.280  54.880  36.420  1.00  0.00           H  
ATOM   2529  CB  ASP A 196      50.290  55.180  37.270  1.00  0.00           C  
ATOM   2530  HB3 ASP A 196      50.640  55.930  37.980  1.00  0.00           H  
ATOM   2531  HB2 ASP A 196      49.520  54.630  37.830  1.00  0.00           H  
ATOM   2532  CG  ASP A 196      49.600  55.970  36.080  1.00  0.00           C  
ATOM   2533  OD1 ASP A 196      50.150  56.950  35.530  1.00  0.00           O  
ATOM   2534  OD2 ASP A 196      48.410  55.640  35.700  1.00  0.00           O  
ATOM   2535  C   ASP A 196      52.040  53.590  38.160  1.00  0.00           C  
ATOM   2536  O   ASP A 196      52.020  54.180  39.220  1.00  0.00           O  
ATOM   2537  N   SER A 197      52.490  52.360  38.000  1.00  0.00           N  
ATOM   2538  H   SER A 197      52.320  51.980  37.080  1.00  0.00           H  
ATOM   2539  CA  SER A 197      52.890  51.430  39.090  1.00  0.00           C  
ATOM   2540  HA  SER A 197      52.020  50.960  39.520  1.00  0.00           H  
ATOM   2541  CB  SER A 197      53.680  50.260  38.540  1.00  0.00           C  
ATOM   2542  HB3 SER A 197      54.600  50.520  38.020  1.00  0.00           H  
ATOM   2543  HB2 SER A 197      53.030  49.770  37.810  1.00  0.00           H  
ATOM   2544  OG  SER A 197      53.980  49.360  39.590  1.00  0.00           O  
ATOM   2545  HG  SER A 197      54.630  48.700  39.330  1.00  0.00           H  
ATOM   2546  C   SER A 197      53.620  52.160  40.200  1.00  0.00           C  
ATOM   2547  O   SER A 197      54.800  52.580  40.040  1.00  0.00           O  
ATOM   2548  N   GLY A 198      53.120  52.180  41.390  1.00  0.00           N  
ATOM   2549  H   GLY A 198      52.230  51.700  41.450  1.00  0.00           H  
ATOM   2550  CA  GLY A 198      53.840  52.510  42.620  1.00  0.00           C  
ATOM   2551  HA3 GLY A 198      54.780  51.950  42.600  1.00  0.00           H  
ATOM   2552  HA2 GLY A 198      53.190  52.060  43.380  1.00  0.00           H  
ATOM   2553  C   GLY A 198      54.000  54.040  42.880  1.00  0.00           C  
ATOM   2554  O   GLY A 198      54.640  54.420  43.890  1.00  0.00           O  
ATOM   2555  N   GLY A 199      53.370  54.920  42.140  1.00  0.00           N  
ATOM   2556  H   GLY A 199      52.730  54.470  41.510  1.00  0.00           H  
ATOM   2557  CA  GLY A 199      53.470  56.380  42.210  1.00  0.00           C  
ATOM   2558  HA3 GLY A 199      52.830  56.650  41.350  1.00  0.00           H  
ATOM   2559  HA2 GLY A 199      54.490  56.710  42.040  1.00  0.00           H  
ATOM   2560  C   GLY A 199      52.820  57.010  43.420  1.00  0.00           C  
ATOM   2561  O   GLY A 199      51.800  56.490  43.870  1.00  0.00           O  
ATOM   2562  N   PRO A 200      53.220  58.190  43.910  1.00  0.00           N  
ATOM   2563  CD  PRO A 200      54.270  59.010  43.280  1.00  0.00           C  
ATOM   2564  HD3 PRO A 200      54.140  59.170  42.210  1.00  0.00           H  
ATOM   2565  HD2 PRO A 200      55.230  58.530  43.480  1.00  0.00           H  
ATOM   2566  CG  PRO A 200      54.300  60.290  44.080  1.00  0.00           C  
ATOM   2567  HG3 PRO A 200      53.570  61.000  43.700  1.00  0.00           H  
ATOM   2568  HG2 PRO A 200      55.340  60.620  44.060  1.00  0.00           H  
ATOM   2569  CB  PRO A 200      53.820  59.880  45.510  1.00  0.00           C  
ATOM   2570  HB3 PRO A 200      53.530  60.760  46.080  1.00  0.00           H  
ATOM   2571  HB2 PRO A 200      54.600  59.320  46.010  1.00  0.00           H  
ATOM   2572  CA  PRO A 200      52.760  58.790  45.160  1.00  0.00           C  
ATOM   2573  HA  PRO A 200      52.680  58.040  45.960  1.00  0.00           H  
ATOM   2574  C   PRO A 200      51.360  59.360  45.040  1.00  0.00           C  
ATOM   2575  O   PRO A 200      50.910  59.830  43.980  1.00  0.00           O  
ATOM   2576  N   VAL A 201      50.700  59.440  46.190  1.00  0.00           N  
ATOM   2577  H   VAL A 201      51.190  59.010  46.970  1.00  0.00           H  
ATOM   2578  CA  VAL A 201      49.500  60.190  46.540  1.00  0.00           C  
ATOM   2579  HA  VAL A 201      49.240  60.770  45.660  1.00  0.00           H  
ATOM   2580  CB  VAL A 201      48.350  59.220  46.950  1.00  0.00           C  
ATOM   2581  HB  VAL A 201      48.680  58.740  47.870  1.00  0.00           H  
ATOM   2582  CG1 VAL A 201      46.980  59.830  47.160  1.00  0.00           C  
ATOM   2583 HG11 VAL A 201      46.210  59.060  47.250  1.00  0.00           H  
ATOM   2584 HG12 VAL A 201      46.840  60.600  47.920  1.00  0.00           H  
ATOM   2585 HG13 VAL A 201      46.690  60.430  46.290  1.00  0.00           H  
ATOM   2586  CG2 VAL A 201      48.220  58.170  45.850  1.00  0.00           C  
ATOM   2587 HG21 VAL A 201      48.100  58.700  44.900  1.00  0.00           H  
ATOM   2588 HG22 VAL A 201      49.110  57.550  45.760  1.00  0.00           H  
ATOM   2589 HG23 VAL A 201      47.440  57.450  46.110  1.00  0.00           H  
ATOM   2590  C   VAL A 201      49.770  61.100  47.660  1.00  0.00           C  
ATOM   2591  O   VAL A 201      50.300  60.630  48.660  1.00  0.00           O  
ATOM   2592  N   VAL A 202      49.480  62.370  47.570  1.00  0.00           N  
ATOM   2593  H   VAL A 202      48.920  62.570  46.740  1.00  0.00           H  
ATOM   2594  CA  VAL A 202      49.790  63.470  48.490  1.00  0.00           C  
ATOM   2595  HA  VAL A 202      50.370  63.140  49.360  1.00  0.00           H  
ATOM   2596  CB  VAL A 202      50.680  64.480  47.810  1.00  0.00           C  
ATOM   2597  HB  VAL A 202      50.270  64.830  46.870  1.00  0.00           H  
ATOM   2598  CG1 VAL A 202      50.900  65.780  48.680  1.00  0.00           C  
ATOM   2599 HG11 VAL A 202      51.410  65.570  49.620  1.00  0.00           H  
ATOM   2600 HG12 VAL A 202      51.570  66.490  48.210  1.00  0.00           H  
ATOM   2601 HG13 VAL A 202      49.970  66.340  48.850  1.00  0.00           H  
ATOM   2602  CG2 VAL A 202      52.090  63.840  47.560  1.00  0.00           C  
ATOM   2603 HG21 VAL A 202      52.480  63.240  48.380  1.00  0.00           H  
ATOM   2604 HG22 VAL A 202      51.840  63.160  46.740  1.00  0.00           H  
ATOM   2605 HG23 VAL A 202      52.820  64.600  47.280  1.00  0.00           H  
ATOM   2606  C   VAL A 202      48.510  64.140  48.910  1.00  0.00           C  
ATOM   2607  O   VAL A 202      47.700  64.410  48.020  1.00  0.00           O  
ATOM   2608  N   CYS A 203      48.250  64.470  50.240  1.00  0.00           N  
ATOM   2609  H   CYS A 203      48.930  64.230  50.930  1.00  0.00           H  
ATOM   2610  CA  CYS A 203      47.130  65.340  50.710  1.00  0.00           C  
ATOM   2611  HA  CYS A 203      46.740  65.870  49.840  1.00  0.00           H  
ATOM   2612  CB  CYS A 203      46.080  64.340  51.330  1.00  0.00           C  
ATOM   2613  HB3 CYS A 203      45.170  64.830  51.720  1.00  0.00           H  
ATOM   2614  HB2 CYS A 203      46.540  63.970  52.250  1.00  0.00           H  
ATOM   2615  SG  CYS A 203      45.570  62.800  50.440  1.00  0.00           S  
ATOM   2616  C   CYS A 203      47.650  66.410  51.690  1.00  0.00           C  
ATOM   2617  O   CYS A 203      48.480  66.120  52.570  1.00  0.00           O  
ATOM   2618  N   SER A 204      47.190  67.630  51.600  1.00  0.00           N  
ATOM   2619  H   SER A 204      46.450  67.770  50.920  1.00  0.00           H  
ATOM   2620  CA  SER A 204      47.500  68.760  52.490  1.00  0.00           C  
ATOM   2621  HA  SER A 204      47.340  69.640  51.870  1.00  0.00           H  
ATOM   2622  CB  SER A 204      46.600  68.650  53.750  1.00  0.00           C  
ATOM   2623  HB3 SER A 204      46.740  69.610  54.240  1.00  0.00           H  
ATOM   2624  HB2 SER A 204      46.990  67.890  54.420  1.00  0.00           H  
ATOM   2625  OG  SER A 204      45.250  68.470  53.390  1.00  0.00           O  
ATOM   2626  HG  SER A 204      44.740  69.290  53.370  1.00  0.00           H  
ATOM   2627  C   SER A 204      49.050  68.800  52.810  1.00  0.00           C  
ATOM   2628  O   SER A 204      49.540  68.860  53.950  1.00  0.00           O  
ATOM   2629  N   GLY A 205      49.940  68.710  51.830  1.00  0.00           N  
ATOM   2630  H   GLY A 205      49.610  68.780  50.870  1.00  0.00           H  
ATOM   2631  CA  GLY A 205      51.420  68.900  51.980  1.00  0.00           C  
ATOM   2632  HA3 GLY A 205      51.580  69.530  52.860  1.00  0.00           H  
ATOM   2633  HA2 GLY A 205      51.780  69.510  51.160  1.00  0.00           H  
ATOM   2634  C   GLY A 205      52.280  67.670  52.240  1.00  0.00           C  
ATOM   2635  O   GLY A 205      53.530  67.780  52.110  1.00  0.00           O  
ATOM   2636  N   LYS A 206      51.630  66.570  52.650  1.00  0.00           N  
ATOM   2637  H   LYS A 206      50.630  66.580  52.730  1.00  0.00           H  
ATOM   2638  CA  LYS A 206      52.330  65.330  53.070  1.00  0.00           C  
ATOM   2639  HA  LYS A 206      53.410  65.450  53.040  1.00  0.00           H  
ATOM   2640  CB  LYS A 206      51.870  65.040  54.510  1.00  0.00           C  
ATOM   2641  HB3 LYS A 206      52.270  64.090  54.850  1.00  0.00           H  
ATOM   2642  HB2 LYS A 206      50.790  64.930  54.580  1.00  0.00           H  
ATOM   2643  CG  LYS A 206      52.360  66.100  55.500  1.00  0.00           C  
ATOM   2644  HG3 LYS A 206      52.280  67.120  55.080  1.00  0.00           H  
ATOM   2645  HG2 LYS A 206      53.390  65.830  55.680  1.00  0.00           H  
ATOM   2646  CD  LYS A 206      51.700  66.110  56.870  1.00  0.00           C  
ATOM   2647  HD3 LYS A 206      51.930  65.170  57.380  1.00  0.00           H  
ATOM   2648  HD2 LYS A 206      50.620  66.240  56.960  1.00  0.00           H  
ATOM   2649  CE  LYS A 206      52.420  67.100  57.770  1.00  0.00           C  
ATOM   2650  HE3 LYS A 206      53.410  67.300  57.400  1.00  0.00           H  
ATOM   2651  HE2 LYS A 206      52.500  66.620  58.750  1.00  0.00           H  
ATOM   2652  NZ  LYS A 206      51.780  68.380  57.900  1.00  0.00           N  
ATOM   2653  HZ1 LYS A 206      52.490  68.980  58.300  1.00  0.00           H  
ATOM   2654  HZ2 LYS A 206      51.400  68.780  57.050  1.00  0.00           H  
ATOM   2655  HZ3 LYS A 206      51.070  68.370  58.630  1.00  0.00           H  
ATOM   2656  C   LYS A 206      52.010  64.070  52.250  1.00  0.00           C  
ATOM   2657  O   LYS A 206      51.100  64.140  51.440  1.00  0.00           O  
ATOM   2658  N   LEU A 207      52.870  63.030  52.210  1.00  0.00           N  
ATOM   2659  H   LEU A 207      53.610  62.940  52.880  1.00  0.00           H  
ATOM   2660  CA  LEU A 207      52.700  61.850  51.400  1.00  0.00           C  
ATOM   2661  HA  LEU A 207      52.220  62.210  50.490  1.00  0.00           H  
ATOM   2662  CB  LEU A 207      54.100  61.350  51.120  1.00  0.00           C  
ATOM   2663  HB3 LEU A 207      54.600  61.340  52.080  1.00  0.00           H  
ATOM   2664  HB2 LEU A 207      54.700  62.000  50.480  1.00  0.00           H  
ATOM   2665  CG  LEU A 207      54.180  59.890  50.580  1.00  0.00           C  
ATOM   2666  HG  LEU A 207      53.510  59.180  51.060  1.00  0.00           H  
ATOM   2667  CD1 LEU A 207      53.910  60.000  49.070  1.00  0.00           C  
ATOM   2668 HD11 LEU A 207      52.940  60.480  48.980  1.00  0.00           H  
ATOM   2669 HD12 LEU A 207      54.670  60.590  48.550  1.00  0.00           H  
ATOM   2670 HD13 LEU A 207      53.940  58.970  48.690  1.00  0.00           H  
ATOM   2671  CD2 LEU A 207      55.620  59.360  50.890  1.00  0.00           C  
ATOM   2672 HD21 LEU A 207      55.770  58.300  50.640  1.00  0.00           H  
ATOM   2673 HD22 LEU A 207      56.290  59.930  50.240  1.00  0.00           H  
ATOM   2674 HD23 LEU A 207      55.900  59.480  51.940  1.00  0.00           H  
ATOM   2675  C   LEU A 207      51.790  60.800  52.080  1.00  0.00           C  
ATOM   2676  O   LEU A 207      51.940  60.570  53.260  1.00  0.00           O  
ATOM   2677  N   GLN A 208      50.750  60.400  51.410  1.00  0.00           N  
ATOM   2678  H   GLN A 208      50.660  60.720  50.450  1.00  0.00           H  
ATOM   2679  CA  GLN A 208      49.620  59.770  52.010  1.00  0.00           C  
ATOM   2680  HA  GLN A 208      49.740  59.460  53.040  1.00  0.00           H  
ATOM   2681  CB  GLN A 208      48.460  60.810  51.960  1.00  0.00           C  
ATOM   2682  HB3 GLN A 208      47.490  60.320  52.010  1.00  0.00           H  
ATOM   2683  HB2 GLN A 208      48.430  61.270  50.970  1.00  0.00           H  
ATOM   2684  CG  GLN A 208      48.570  61.930  53.110  1.00  0.00           C  
ATOM   2685  HG3 GLN A 208      48.240  62.890  52.720  1.00  0.00           H  
ATOM   2686  HG2 GLN A 208      49.610  62.090  53.380  1.00  0.00           H  
ATOM   2687  CD  GLN A 208      47.900  61.530  54.450  1.00  0.00           C  
ATOM   2688  OE1 GLN A 208      47.660  60.340  54.740  1.00  0.00           O  
ATOM   2689  NE2 GLN A 208      47.600  62.440  55.310  1.00  0.00           N  
ATOM   2690 HE21 GLN A 208      47.780  63.420  55.160  1.00  0.00           H  
ATOM   2691 HE22 GLN A 208      47.340  62.100  56.230  1.00  0.00           H  
ATOM   2692  C   GLN A 208      49.160  58.510  51.220  1.00  0.00           C  
ATOM   2693  O   GLN A 208      48.460  57.760  51.820  1.00  0.00           O  
ATOM   2694  N   GLY A 209      49.790  58.090  50.130  1.00  0.00           N  
ATOM   2695  H   GLY A 209      50.580  58.630  49.820  1.00  0.00           H  
ATOM   2696  CA  GLY A 209      49.500  56.820  49.520  1.00  0.00           C  
ATOM   2697  HA3 GLY A 209      48.540  56.770  49.010  1.00  0.00           H  
ATOM   2698  HA2 GLY A 209      49.550  56.040  50.290  1.00  0.00           H  
ATOM   2699  C   GLY A 209      50.550  56.440  48.440  1.00  0.00           C  
ATOM   2700  O   GLY A 209      51.290  57.350  48.060  1.00  0.00           O  
ATOM   2701  N   ILE A 210      50.620  55.200  47.990  1.00  0.00           N  
ATOM   2702  H   ILE A 210      49.980  54.540  48.420  1.00  0.00           H  
ATOM   2703  CA  ILE A 210      51.330  54.740  46.730  1.00  0.00           C  
ATOM   2704  HA  ILE A 210      51.640  55.630  46.190  1.00  0.00           H  
ATOM   2705  CB  ILE A 210      52.650  53.920  47.020  1.00  0.00           C  
ATOM   2706  HB  ILE A 210      52.830  53.160  46.270  1.00  0.00           H  
ATOM   2707  CG2 ILE A 210      53.990  54.700  47.190  1.00  0.00           C  
ATOM   2708 HG21 ILE A 210      53.910  55.490  47.930  1.00  0.00           H  
ATOM   2709 HG22 ILE A 210      54.800  53.970  47.300  1.00  0.00           H  
ATOM   2710 HG23 ILE A 210      54.170  55.200  46.240  1.00  0.00           H  
ATOM   2711  CG1 ILE A 210      52.350  53.070  48.240  1.00  0.00           C  
ATOM   2712 HG13 ILE A 210      52.890  52.150  48.060  1.00  0.00           H  
ATOM   2713 HG12 ILE A 210      51.290  52.850  48.330  1.00  0.00           H  
ATOM   2714  CD1 ILE A 210      52.940  53.550  49.560  1.00  0.00           C  
ATOM   2715 HD11 ILE A 210      52.610  52.880  50.360  1.00  0.00           H  
ATOM   2716 HD12 ILE A 210      54.030  53.590  49.580  1.00  0.00           H  
ATOM   2717 HD13 ILE A 210      52.540  54.550  49.710  1.00  0.00           H  
ATOM   2718  C   ILE A 210      50.390  53.970  45.810  1.00  0.00           C  
ATOM   2719  O   ILE A 210      49.400  53.390  46.260  1.00  0.00           O  
ATOM   2720  N   VAL A 211      50.520  54.010  44.470  1.00  0.00           N  
ATOM   2721  H   VAL A 211      51.250  54.610  44.090  1.00  0.00           H  
ATOM   2722  CA  VAL A 211      49.630  53.280  43.530  1.00  0.00           C  
ATOM   2723  HA  VAL A 211      48.590  53.520  43.780  1.00  0.00           H  
ATOM   2724  CB  VAL A 211      49.870  53.580  42.050  1.00  0.00           C  
ATOM   2725  HB  VAL A 211      50.940  53.690  41.820  1.00  0.00           H  
ATOM   2726  CG1 VAL A 211      49.470  52.500  41.080  1.00  0.00           C  
ATOM   2727 HG11 VAL A 211      48.390  52.320  41.140  1.00  0.00           H  
ATOM   2728 HG12 VAL A 211      49.750  52.720  40.050  1.00  0.00           H  
ATOM   2729 HG13 VAL A 211      50.060  51.590  41.190  1.00  0.00           H  
ATOM   2730  CG2 VAL A 211      49.230  54.880  41.590  1.00  0.00           C  
ATOM   2731 HG21 VAL A 211      48.160  54.700  41.540  1.00  0.00           H  
ATOM   2732 HG22 VAL A 211      49.470  55.570  42.400  1.00  0.00           H  
ATOM   2733 HG23 VAL A 211      49.700  55.340  40.710  1.00  0.00           H  
ATOM   2734  C   VAL A 211      49.810  51.760  43.720  1.00  0.00           C  
ATOM   2735  O   VAL A 211      50.950  51.280  43.830  1.00  0.00           O  
ATOM   2736  N   SER A 212      48.710  51.000  43.810  1.00  0.00           N  
ATOM   2737  H   SER A 212      47.830  51.490  43.860  1.00  0.00           H  
ATOM   2738  CA  SER A 212      48.730  49.610  44.100  1.00  0.00           C  
ATOM   2739  HA  SER A 212      49.720  49.220  43.870  1.00  0.00           H  
ATOM   2740  CB  SER A 212      48.200  49.320  45.510  1.00  0.00           C  
ATOM   2741  HB3 SER A 212      47.110  49.320  45.500  1.00  0.00           H  
ATOM   2742  HB2 SER A 212      48.640  50.030  46.190  1.00  0.00           H  
ATOM   2743  OG  SER A 212      48.670  48.060  45.880  1.00  0.00           O  
ATOM   2744  HG  SER A 212      49.630  48.000  45.970  1.00  0.00           H  
ATOM   2745  C   SER A 212      47.830  48.880  43.080  1.00  0.00           C  
ATOM   2746  O   SER A 212      48.450  48.050  42.340  1.00  0.00           O  
ATOM   2747  N   TRP A 213      46.500  49.030  43.000  1.00  0.00           N  
ATOM   2748  H   TRP A 213      45.960  49.640  43.600  1.00  0.00           H  
ATOM   2749  CA  TRP A 213      45.650  48.170  42.100  1.00  0.00           C  
ATOM   2750  HA  TRP A 213      46.050  48.060  41.090  1.00  0.00           H  
ATOM   2751  CB  TRP A 213      45.640  46.770  42.850  1.00  0.00           C  
ATOM   2752  HB3 TRP A 213      46.630  46.340  42.910  1.00  0.00           H  
ATOM   2753  HB2 TRP A 213      45.010  46.140  42.210  1.00  0.00           H  
ATOM   2754  CG  TRP A 213      45.020  46.760  44.160  1.00  0.00           C  
ATOM   2755  CD1 TRP A 213      45.740  46.790  45.320  1.00  0.00           C  
ATOM   2756  HD1 TRP A 213      46.820  46.760  45.410  1.00  0.00           H  
ATOM   2757  NE1 TRP A 213      44.840  46.730  46.380  1.00  0.00           N  
ATOM   2758  HE1 TRP A 213      45.150  46.730  47.330  1.00  0.00           H  
ATOM   2759  CE2 TRP A 213      43.510  46.670  45.930  1.00  0.00           C  
ATOM   2760  CZ2 TRP A 213      42.320  46.540  46.590  1.00  0.00           C  
ATOM   2761  HZ2 TRP A 213      42.230  46.730  47.650  1.00  0.00           H  
ATOM   2762  CH2 TRP A 213      41.200  46.450  45.820  1.00  0.00           C  
ATOM   2763  HH2 TRP A 213      40.220  46.370  46.270  1.00  0.00           H  
ATOM   2764  CZ3 TRP A 213      41.220  46.420  44.400  1.00  0.00           C  
ATOM   2765  HZ3 TRP A 213      40.380  46.350  43.750  1.00  0.00           H  
ATOM   2766  CE3 TRP A 213      42.470  46.370  43.720  1.00  0.00           C  
ATOM   2767  HE3 TRP A 213      42.530  46.370  42.640  1.00  0.00           H  
ATOM   2768  CD2 TRP A 213      43.630  46.610  44.500  1.00  0.00           C  
ATOM   2769  C   TRP A 213      44.330  48.860  41.950  1.00  0.00           C  
ATOM   2770  O   TRP A 213      43.880  49.700  42.790  1.00  0.00           O  
ATOM   2771  N   GLY A 214      43.480  48.510  40.990  1.00  0.00           N  
ATOM   2772  H   GLY A 214      43.810  47.900  40.270  1.00  0.00           H  
ATOM   2773  CA  GLY A 214      42.060  48.960  40.790  1.00  0.00           C  
ATOM   2774  HA3 GLY A 214      42.000  49.950  40.350  1.00  0.00           H  
ATOM   2775  HA2 GLY A 214      41.480  49.060  41.710  1.00  0.00           H  
ATOM   2776  C   GLY A 214      41.290  47.940  39.950  1.00  0.00           C  
ATOM   2777  O   GLY A 214      41.330  46.670  40.180  1.00  0.00           O  
ATOM   2778  N   SER A 215      40.600  48.520  38.940  1.00  0.00           N  
ATOM   2779  H   SER A 215      40.530  49.520  38.910  1.00  0.00           H  
ATOM   2780  CA  SER A 215      40.180  47.760  37.800  1.00  0.00           C  
ATOM   2781  HA  SER A 215      40.840  46.900  37.700  1.00  0.00           H  
ATOM   2782  CB  SER A 215      38.800  47.170  38.110  1.00  0.00           C  
ATOM   2783  HB3 SER A 215      38.140  47.990  38.390  1.00  0.00           H  
ATOM   2784  HB2 SER A 215      38.970  46.610  39.040  1.00  0.00           H  
ATOM   2785  OG  SER A 215      38.450  46.100  37.180  1.00  0.00           O  
ATOM   2786  HG  SER A 215      37.900  46.460  36.470  1.00  0.00           H  
ATOM   2787  C   SER A 215      40.170  48.620  36.480  1.00  0.00           C  
ATOM   2788  O   SER A 215      39.570  49.710  36.500  1.00  0.00           O  
ATOM   2789  N   GLY A 216      40.600  48.080  35.350  1.00  0.00           N  
ATOM   2790  H   GLY A 216      41.180  47.250  35.420  1.00  0.00           H  
ATOM   2791  CA  GLY A 216      40.350  48.730  34.060  1.00  0.00           C  
ATOM   2792  HA3 GLY A 216      39.270  48.920  33.950  1.00  0.00           H  
ATOM   2793  HA2 GLY A 216      40.670  48.040  33.280  1.00  0.00           H  
ATOM   2794  C   GLY A 216      41.220  49.970  33.690  1.00  0.00           C  
ATOM   2795  O   GLY A 216      42.290  50.050  34.240  1.00  0.00           O  
ATOM   2796  N   CYS A 217      40.700  50.990  33.010  1.00  0.00           N  
ATOM   2797  H   CYS A 217      39.820  50.800  32.570  1.00  0.00           H  
ATOM   2798  CA  CYS A 217      41.270  52.330  33.010  1.00  0.00           C  
ATOM   2799  HA  CYS A 217      41.900  52.320  33.900  1.00  0.00           H  
ATOM   2800  CB  CYS A 217      42.180  52.520  31.790  1.00  0.00           C  
ATOM   2801  HB3 CYS A 217      42.290  53.540  31.400  1.00  0.00           H  
ATOM   2802  HB2 CYS A 217      41.600  52.010  31.020  1.00  0.00           H  
ATOM   2803  SG  CYS A 217      43.800  51.840  31.870  1.00  0.00           S  
ATOM   2804  C   CYS A 217      40.080  53.290  33.190  1.00  0.00           C  
ATOM   2805  O   CYS A 217      39.230  53.290  32.310  1.00  0.00           O  
ATOM   2806  N   ALA A 218      39.930  53.980  34.320  1.00  0.00           N  
ATOM   2807  H   ALA A 218      40.690  53.760  34.950  1.00  0.00           H  
ATOM   2808  CA  ALA A 218      38.860  54.870  34.770  1.00  0.00           C  
ATOM   2809  HA  ALA A 218      38.950  55.150  35.810  1.00  0.00           H  
ATOM   2810  CB  ALA A 218      38.870  56.110  33.880  1.00  0.00           C  
ATOM   2811  HB1 ALA A 218      39.880  56.510  33.970  1.00  0.00           H  
ATOM   2812  HB2 ALA A 218      38.840  55.890  32.810  1.00  0.00           H  
ATOM   2813  HB3 ALA A 218      38.120  56.830  34.190  1.00  0.00           H  
ATOM   2814  C   ALA A 218      37.460  54.180  34.780  1.00  0.00           C  
ATOM   2815  O   ALA A 218      36.430  54.770  34.410  1.00  0.00           O  
ATOM   2816  N   GLN A 219      37.350  52.950  35.240  1.00  0.00           N  
ATOM   2817  H   GLN A 219      38.190  52.460  35.510  1.00  0.00           H  
ATOM   2818  CA  GLN A 219      36.180  52.140  35.100  1.00  0.00           C  
ATOM   2819  HA  GLN A 219      35.840  52.210  34.060  1.00  0.00           H  
ATOM   2820  CB  GLN A 219      36.560  50.650  35.370  1.00  0.00           C  
ATOM   2821  HB3 GLN A 219      36.980  50.670  36.380  1.00  0.00           H  
ATOM   2822  HB2 GLN A 219      37.300  50.320  34.640  1.00  0.00           H  
ATOM   2823  CG  GLN A 219      35.400  49.620  35.440  1.00  0.00           C  
ATOM   2824  HG3 GLN A 219      34.940  49.560  34.460  1.00  0.00           H  
ATOM   2825  HG2 GLN A 219      34.680  49.930  36.210  1.00  0.00           H  
ATOM   2826  CD  GLN A 219      35.840  48.190  35.660  1.00  0.00           C  
ATOM   2827  OE1 GLN A 219      37.040  47.820  35.670  1.00  0.00           O  
ATOM   2828  NE2 GLN A 219      34.980  47.200  35.690  1.00  0.00           N  
ATOM   2829 HE21 GLN A 219      34.000  47.380  35.600  1.00  0.00           H  
ATOM   2830 HE22 GLN A 219      35.380  46.280  35.510  1.00  0.00           H  
ATOM   2831  C   GLN A 219      35.060  52.530  36.100  1.00  0.00           C  
ATOM   2832  O   GLN A 219      35.370  52.760  37.250  1.00  0.00           O  
ATOM   2833  N   LYS A 220      33.810  52.660  35.640  1.00  0.00           N  
ATOM   2834  H   LYS A 220      33.680  52.530  34.660  1.00  0.00           H  
ATOM   2835  CA  LYS A 220      32.650  52.970  36.450  1.00  0.00           C  
ATOM   2836  HA  LYS A 220      32.710  54.000  36.790  1.00  0.00           H  
ATOM   2837  CB  LYS A 220      31.470  52.920  35.520  1.00  0.00           C  
ATOM   2838  HB3 LYS A 220      30.540  52.810  36.090  1.00  0.00           H  
ATOM   2839  HB2 LYS A 220      31.560  51.980  35.000  1.00  0.00           H  
ATOM   2840  CG  LYS A 220      31.340  54.170  34.570  1.00  0.00           C  
ATOM   2841  HG3 LYS A 220      32.340  54.500  34.290  1.00  0.00           H  
ATOM   2842  HG2 LYS A 220      30.830  55.000  35.030  1.00  0.00           H  
ATOM   2843  CD  LYS A 220      30.430  53.740  33.300  1.00  0.00           C  
ATOM   2844  HD3 LYS A 220      30.780  52.810  32.860  1.00  0.00           H  
ATOM   2845  HD2 LYS A 220      30.490  54.470  32.500  1.00  0.00           H  
ATOM   2846  CE  LYS A 220      29.030  53.420  33.750  1.00  0.00           C  
ATOM   2847  HE3 LYS A 220      29.100  52.580  34.440  1.00  0.00           H  
ATOM   2848  HE2 LYS A 220      28.480  53.170  32.840  1.00  0.00           H  
ATOM   2849  NZ  LYS A 220      28.330  54.410  34.540  1.00  0.00           N  
ATOM   2850  HZ1 LYS A 220      27.340  54.350  34.730  1.00  0.00           H  
ATOM   2851  HZ2 LYS A 220      28.700  54.500  35.480  1.00  0.00           H  
ATOM   2852  HZ3 LYS A 220      28.520  55.240  34.000  1.00  0.00           H  
ATOM   2853  C   LYS A 220      32.430  52.030  37.650  1.00  0.00           C  
ATOM   2854  O   LYS A 220      32.490  50.820  37.520  1.00  0.00           O  
ATOM   2855  N   ASN A 221      32.160  52.630  38.810  1.00  0.00           N  
ATOM   2856  H   ASN A 221      32.090  53.640  38.790  1.00  0.00           H  
ATOM   2857  CA  ASN A 221      31.900  51.990  40.110  1.00  0.00           C  
ATOM   2858  HA  ASN A 221      31.720  52.820  40.800  1.00  0.00           H  
ATOM   2859  CB  ASN A 221      30.590  51.190  40.170  1.00  0.00           C  
ATOM   2860  HB3 ASN A 221      30.460  50.970  41.230  1.00  0.00           H  
ATOM   2861  HB2 ASN A 221      30.580  50.190  39.750  1.00  0.00           H  
ATOM   2862  CG  ASN A 221      29.360  52.010  39.750  1.00  0.00           C  
ATOM   2863  OD1 ASN A 221      29.260  52.330  38.580  1.00  0.00           O  
ATOM   2864  ND2 ASN A 221      28.480  52.280  40.620  1.00  0.00           N  
ATOM   2865 HD21 ASN A 221      28.650  51.940  41.560  1.00  0.00           H  
ATOM   2866 HD22 ASN A 221      27.570  52.580  40.310  1.00  0.00           H  
ATOM   2867  C   ASN A 221      33.060  51.150  40.720  1.00  0.00           C  
ATOM   2868  O   ASN A 221      32.820  50.320  41.590  1.00  0.00           O  
ATOM   2869  N   LYS A 222      34.280  51.450  40.230  1.00  0.00           N  
ATOM   2870  H   LYS A 222      34.350  52.180  39.540  1.00  0.00           H  
ATOM   2871  CA  LYS A 222      35.550  50.720  40.530  1.00  0.00           C  
ATOM   2872  HA  LYS A 222      35.420  50.230  41.490  1.00  0.00           H  
ATOM   2873  CB  LYS A 222      35.870  49.640  39.520  1.00  0.00           C  
ATOM   2874  HB3 LYS A 222      36.940  49.450  39.550  1.00  0.00           H  
ATOM   2875  HB2 LYS A 222      35.780  50.000  38.490  1.00  0.00           H  
ATOM   2876  CG  LYS A 222      35.020  48.370  39.560  1.00  0.00           C  
ATOM   2877  HG3 LYS A 222      35.390  47.650  38.830  1.00  0.00           H  
ATOM   2878  HG2 LYS A 222      33.990  48.620  39.320  1.00  0.00           H  
ATOM   2879  CD  LYS A 222      34.990  47.680  40.890  1.00  0.00           C  
ATOM   2880  HD3 LYS A 222      34.450  48.310  41.590  1.00  0.00           H  
ATOM   2881  HD2 LYS A 222      36.040  47.580  41.150  1.00  0.00           H  
ATOM   2882  CE  LYS A 222      34.290  46.330  40.850  1.00  0.00           C  
ATOM   2883  HE3 LYS A 222      34.530  45.890  39.890  1.00  0.00           H  
ATOM   2884  HE2 LYS A 222      33.230  46.560  40.980  1.00  0.00           H  
ATOM   2885  NZ  LYS A 222      34.720  45.400  41.910  1.00  0.00           N  
ATOM   2886  HZ1 LYS A 222      35.700  45.160  41.840  1.00  0.00           H  
ATOM   2887  HZ2 LYS A 222      34.650  45.800  42.830  1.00  0.00           H  
ATOM   2888  HZ3 LYS A 222      34.200  44.540  41.830  1.00  0.00           H  
ATOM   2889  C   LYS A 222      36.700  51.720  40.620  1.00  0.00           C  
ATOM   2890  O   LYS A 222      37.610  51.700  39.810  1.00  0.00           O  
ATOM   2891  N   PRO A 223      36.670  52.610  41.640  1.00  0.00           N  
ATOM   2892  CD  PRO A 223      35.520  52.870  42.520  1.00  0.00           C  
ATOM   2893  HD3 PRO A 223      35.120  51.910  42.860  1.00  0.00           H  
ATOM   2894  HD2 PRO A 223      34.760  53.490  42.020  1.00  0.00           H  
ATOM   2895  CG  PRO A 223      36.200  53.600  43.710  1.00  0.00           C  
ATOM   2896  HG3 PRO A 223      36.610  52.890  44.410  1.00  0.00           H  
ATOM   2897  HG2 PRO A 223      35.550  54.260  44.300  1.00  0.00           H  
ATOM   2898  CB  PRO A 223      37.230  54.500  42.990  1.00  0.00           C  
ATOM   2899  HB3 PRO A 223      38.080  54.730  43.650  1.00  0.00           H  
ATOM   2900  HB2 PRO A 223      36.830  55.410  42.540  1.00  0.00           H  
ATOM   2901  CA  PRO A 223      37.720  53.580  41.940  1.00  0.00           C  
ATOM   2902  HA  PRO A 223      38.100  54.080  41.050  1.00  0.00           H  
ATOM   2903  C   PRO A 223      39.020  52.910  42.470  1.00  0.00           C  
ATOM   2904  O   PRO A 223      38.930  51.890  43.170  1.00  0.00           O  
ATOM   2905  N   GLY A 224      40.120  53.460  42.080  1.00  0.00           N  
ATOM   2906  H   GLY A 224      39.980  54.250  41.460  1.00  0.00           H  
ATOM   2907  CA  GLY A 224      41.400  52.860  42.320  1.00  0.00           C  
ATOM   2908  HA3 GLY A 224      42.230  53.370  41.830  1.00  0.00           H  
ATOM   2909  HA2 GLY A 224      41.500  51.830  41.960  1.00  0.00           H  
ATOM   2910  C   GLY A 224      41.770  52.740  43.820  1.00  0.00           C  
ATOM   2911  O   GLY A 224      41.170  53.430  44.580  1.00  0.00           O  
ATOM   2912  N   VAL A 225      42.620  51.810  44.170  1.00  0.00           N  
ATOM   2913  H   VAL A 225      42.800  51.050  43.530  1.00  0.00           H  
ATOM   2914  CA  VAL A 225      42.860  51.460  45.590  1.00  0.00           C  
ATOM   2915  HA  VAL A 225      42.170  52.140  46.080  1.00  0.00           H  
ATOM   2916  CB  VAL A 225      42.260  50.050  46.020  1.00  0.00           C  
ATOM   2917  HB  VAL A 225      42.800  49.230  45.550  1.00  0.00           H  
ATOM   2918  CG1 VAL A 225      42.140  49.990  47.590  1.00  0.00           C  
ATOM   2919 HG11 VAL A 225      41.930  49.000  47.980  1.00  0.00           H  
ATOM   2920 HG12 VAL A 225      43.120  50.330  47.950  1.00  0.00           H  
ATOM   2921 HG13 VAL A 225      41.350  50.690  47.860  1.00  0.00           H  
ATOM   2922  CG2 VAL A 225      40.810  49.940  45.410  1.00  0.00           C  
ATOM   2923 HG21 VAL A 225      40.320  50.780  45.890  1.00  0.00           H  
ATOM   2924 HG22 VAL A 225      40.740  49.930  44.320  1.00  0.00           H  
ATOM   2925 HG23 VAL A 225      40.340  49.080  45.890  1.00  0.00           H  
ATOM   2926  C   VAL A 225      44.320  51.650  45.930  1.00  0.00           C  
ATOM   2927  O   VAL A 225      45.140  51.010  45.370  1.00  0.00           O  
ATOM   2928  N   TYR A 226      44.530  52.430  46.980  1.00  0.00           N  
ATOM   2929  H   TYR A 226      43.740  52.830  47.450  1.00  0.00           H  
ATOM   2930  CA  TYR A 226      45.830  52.870  47.410  1.00  0.00           C  
ATOM   2931  HA  TYR A 226      46.570  52.450  46.730  1.00  0.00           H  
ATOM   2932  CB  TYR A 226      45.940  54.320  47.150  1.00  0.00           C  
ATOM   2933  HB3 TYR A 226      46.970  54.520  47.430  1.00  0.00           H  
ATOM   2934  HB2 TYR A 226      45.260  54.740  47.890  1.00  0.00           H  
ATOM   2935  CG  TYR A 226      45.480  54.800  45.750  1.00  0.00           C  
ATOM   2936  CD1 TYR A 226      46.450  55.070  44.780  1.00  0.00           C  
ATOM   2937  HD1 TYR A 226      47.490  54.910  45.050  1.00  0.00           H  
ATOM   2938  CE1 TYR A 226      46.110  55.600  43.500  1.00  0.00           C  
ATOM   2939  HE1 TYR A 226      46.840  56.040  42.830  1.00  0.00           H  
ATOM   2940  CZ  TYR A 226      44.780  55.800  43.280  1.00  0.00           C  
ATOM   2941  OH  TYR A 226      44.340  56.180  41.970  1.00  0.00           O  
ATOM   2942  HH  TYR A 226      43.640  55.590  41.680  1.00  0.00           H  
ATOM   2943  CE2 TYR A 226      43.750  55.550  44.260  1.00  0.00           C  
ATOM   2944  HE2 TYR A 226      42.710  55.680  44.000  1.00  0.00           H  
ATOM   2945  CD2 TYR A 226      44.140  55.080  45.510  1.00  0.00           C  
ATOM   2946  HD2 TYR A 226      43.410  55.050  46.310  1.00  0.00           H  
ATOM   2947  C   TYR A 226      46.320  52.380  48.820  1.00  0.00           C  
ATOM   2948  O   TYR A 226      45.500  52.390  49.770  1.00  0.00           O  
ATOM   2949  N   THR A 227      47.620  51.990  48.930  1.00  0.00           N  
ATOM   2950  H   THR A 227      48.250  52.120  48.160  1.00  0.00           H  
ATOM   2951  CA  THR A 227      48.140  51.630  50.260  1.00  0.00           C  
ATOM   2952  HA  THR A 227      47.470  50.980  50.830  1.00  0.00           H  
ATOM   2953  CB  THR A 227      49.510  51.020  50.170  1.00  0.00           C  
ATOM   2954  HB  THR A 227      50.070  51.750  49.580  1.00  0.00           H  
ATOM   2955  CG2 THR A 227      50.260  50.680  51.410  1.00  0.00           C  
ATOM   2956 HG21 THR A 227      50.950  49.850  51.280  1.00  0.00           H  
ATOM   2957 HG22 THR A 227      50.820  51.550  51.750  1.00  0.00           H  
ATOM   2958 HG23 THR A 227      49.510  50.390  52.150  1.00  0.00           H  
ATOM   2959  OG1 THR A 227      49.420  49.790  49.480  1.00  0.00           O  
ATOM   2960  HG1 THR A 227      49.830  49.810  48.610  1.00  0.00           H  
ATOM   2961  C   THR A 227      48.420  52.920  51.030  1.00  0.00           C  
ATOM   2962  O   THR A 227      49.210  53.800  50.580  1.00  0.00           O  
ATOM   2963  N   LYS A 228      47.730  53.200  52.150  1.00  0.00           N  
ATOM   2964  H   LYS A 228      47.130  52.430  52.440  1.00  0.00           H  
ATOM   2965  CA  LYS A 228      47.910  54.380  53.110  1.00  0.00           C  
ATOM   2966  HA  LYS A 228      47.570  55.280  52.610  1.00  0.00           H  
ATOM   2967  CB  LYS A 228      47.080  54.180  54.360  1.00  0.00           C  
ATOM   2968  HB3 LYS A 228      47.270  55.010  55.040  1.00  0.00           H  
ATOM   2969  HB2 LYS A 228      47.480  53.320  54.900  1.00  0.00           H  
ATOM   2970  CG  LYS A 228      45.540  54.060  54.320  1.00  0.00           C  
ATOM   2971  HG3 LYS A 228      45.230  53.300  53.610  1.00  0.00           H  
ATOM   2972  HG2 LYS A 228      45.270  55.040  53.930  1.00  0.00           H  
ATOM   2973  CD  LYS A 228      44.940  53.930  55.710  1.00  0.00           C  
ATOM   2974  HD3 LYS A 228      45.000  54.800  56.360  1.00  0.00           H  
ATOM   2975  HD2 LYS A 228      45.400  53.080  56.210  1.00  0.00           H  
ATOM   2976  CE  LYS A 228      43.490  53.610  55.590  1.00  0.00           C  
ATOM   2977  HE3 LYS A 228      43.400  52.790  54.880  1.00  0.00           H  
ATOM   2978  HE2 LYS A 228      42.950  54.470  55.210  1.00  0.00           H  
ATOM   2979  NZ  LYS A 228      42.910  53.210  56.910  1.00  0.00           N  
ATOM   2980  HZ1 LYS A 228      43.070  53.920  57.610  1.00  0.00           H  
ATOM   2981  HZ2 LYS A 228      41.930  53.010  56.790  1.00  0.00           H  
ATOM   2982  HZ3 LYS A 228      43.310  52.370  57.310  1.00  0.00           H  
ATOM   2983  C   LYS A 228      49.430  54.480  53.540  1.00  0.00           C  
ATOM   2984  O   LYS A 228      50.020  53.480  53.950  1.00  0.00           O  
ATOM   2985  N   VAL A 229      49.940  55.660  53.690  1.00  0.00           N  
ATOM   2986  H   VAL A 229      49.260  56.380  53.510  1.00  0.00           H  
ATOM   2987  CA  VAL A 229      51.270  55.980  54.300  1.00  0.00           C  
ATOM   2988  HA  VAL A 229      51.930  55.100  54.250  1.00  0.00           H  
ATOM   2989  CB  VAL A 229      52.030  57.000  53.490  1.00  0.00           C  
ATOM   2990  HB  VAL A 229      51.380  57.870  53.390  1.00  0.00           H  
ATOM   2991  CG1 VAL A 229      53.310  57.510  54.170  1.00  0.00           C  
ATOM   2992 HG11 VAL A 229      53.040  58.070  55.080  1.00  0.00           H  
ATOM   2993 HG12 VAL A 229      54.050  56.740  54.420  1.00  0.00           H  
ATOM   2994 HG13 VAL A 229      53.670  58.250  53.460  1.00  0.00           H  
ATOM   2995  CG2 VAL A 229      52.400  56.470  52.090  1.00  0.00           C  
ATOM   2996 HG21 VAL A 229      51.480  56.170  51.600  1.00  0.00           H  
ATOM   2997 HG22 VAL A 229      52.880  57.270  51.520  1.00  0.00           H  
ATOM   2998 HG23 VAL A 229      53.070  55.620  52.210  1.00  0.00           H  
ATOM   2999  C   VAL A 229      51.190  56.270  55.870  1.00  0.00           C  
ATOM   3000  O   VAL A 229      52.100  55.870  56.670  1.00  0.00           O  
ATOM   3001  N   CYS A 230      50.010  56.710  56.310  1.00  0.00           N  
ATOM   3002  H   CYS A 230      49.250  56.790  55.660  1.00  0.00           H  
ATOM   3003  CA  CYS A 230      49.670  56.840  57.730  1.00  0.00           C  
ATOM   3004  HA  CYS A 230      50.380  57.590  58.090  1.00  0.00           H  
ATOM   3005  CB  CYS A 230      48.360  57.570  57.780  1.00  0.00           C  
ATOM   3006  HB3 CYS A 230      48.460  58.510  57.250  1.00  0.00           H  
ATOM   3007  HB2 CYS A 230      48.230  57.820  58.830  1.00  0.00           H  
ATOM   3008  SG  CYS A 230      46.990  56.480  57.210  1.00  0.00           S  
ATOM   3009  C   CYS A 230      49.590  55.580  58.620  1.00  0.00           C  
ATOM   3010  O   CYS A 230      49.500  55.840  59.830  1.00  0.00           O  
ATOM   3011  N   ASN A 231      49.840  54.420  58.020  1.00  0.00           N  
ATOM   3012  H   ASN A 231      49.730  54.410  57.010  1.00  0.00           H  
ATOM   3013  CA  ASN A 231      49.950  53.120  58.720  1.00  0.00           C  
ATOM   3014  HA  ASN A 231      49.450  53.300  59.680  1.00  0.00           H  
ATOM   3015  CB  ASN A 231      49.050  52.040  58.120  1.00  0.00           C  
ATOM   3016  HB3 ASN A 231      49.370  51.060  58.450  1.00  0.00           H  
ATOM   3017  HB2 ASN A 231      49.170  52.080  57.040  1.00  0.00           H  
ATOM   3018  CG  ASN A 231      47.530  52.120  58.410  1.00  0.00           C  
ATOM   3019  OD1 ASN A 231      47.080  53.050  58.950  1.00  0.00           O  
ATOM   3020  ND2 ASN A 231      46.660  51.220  58.120  1.00  0.00           N  
ATOM   3021 HD21 ASN A 231      46.900  50.350  57.640  1.00  0.00           H  
ATOM   3022 HD22 ASN A 231      45.680  51.370  58.310  1.00  0.00           H  
ATOM   3023  C   ASN A 231      51.360  52.640  59.060  1.00  0.00           C  
ATOM   3024  O   ASN A 231      51.530  51.590  59.680  1.00  0.00           O  
ATOM   3025  N   TYR A 232      52.380  53.440  58.750  1.00  0.00           N  
ATOM   3026  H   TYR A 232      52.250  54.380  58.370  1.00  0.00           H  
ATOM   3027  CA  TYR A 232      53.780  52.910  58.700  1.00  0.00           C  
ATOM   3028  HA  TYR A 232      53.890  52.140  59.460  1.00  0.00           H  
ATOM   3029  CB  TYR A 232      54.110  52.380  57.290  1.00  0.00           C  
ATOM   3030  HB3 TYR A 232      55.060  51.870  57.370  1.00  0.00           H  
ATOM   3031  HB2 TYR A 232      54.250  53.120  56.490  1.00  0.00           H  
ATOM   3032  CG  TYR A 232      53.140  51.320  56.750  1.00  0.00           C  
ATOM   3033  CD1 TYR A 232      53.070  49.990  57.240  1.00  0.00           C  
ATOM   3034  HD1 TYR A 232      53.740  49.760  58.060  1.00  0.00           H  
ATOM   3035  CE1 TYR A 232      52.180  49.100  56.700  1.00  0.00           C  
ATOM   3036  HE1 TYR A 232      52.210  48.080  57.050  1.00  0.00           H  
ATOM   3037  CZ  TYR A 232      51.380  49.480  55.600  1.00  0.00           C  
ATOM   3038  OH  TYR A 232      50.540  48.580  55.040  1.00  0.00           O  
ATOM   3039  HH  TYR A 232      50.410  47.870  55.660  1.00  0.00           H  
ATOM   3040  CE2 TYR A 232      51.380  50.810  55.130  1.00  0.00           C  
ATOM   3041  HE2 TYR A 232      50.630  51.090  54.420  1.00  0.00           H  
ATOM   3042  CD2 TYR A 232      52.340  51.720  55.670  1.00  0.00           C  
ATOM   3043  HD2 TYR A 232      52.320  52.730  55.280  1.00  0.00           H  
ATOM   3044  C   TYR A 232      54.880  53.870  59.130  1.00  0.00           C  
ATOM   3045  O   TYR A 232      56.060  53.530  59.030  1.00  0.00           O  
ATOM   3046  N   VAL A 233      54.520  55.070  59.640  1.00  0.00           N  
ATOM   3047  H   VAL A 233      53.550  55.180  59.910  1.00  0.00           H  
ATOM   3048  CA  VAL A 233      55.460  56.130  59.950  1.00  0.00           C  
ATOM   3049  HA  VAL A 233      56.120  56.310  59.110  1.00  0.00           H  
ATOM   3050  CB  VAL A 233      54.670  57.430  60.120  1.00  0.00           C  
ATOM   3051  HB  VAL A 233      53.790  57.340  60.760  1.00  0.00           H  
ATOM   3052  CG1 VAL A 233      55.470  58.680  60.540  1.00  0.00           C  
ATOM   3053 HG11 VAL A 233      54.850  59.590  60.540  1.00  0.00           H  
ATOM   3054 HG12 VAL A 233      55.930  58.590  61.520  1.00  0.00           H  
ATOM   3055 HG13 VAL A 233      56.290  58.800  59.830  1.00  0.00           H  
ATOM   3056  CG2 VAL A 233      54.010  57.780  58.750  1.00  0.00           C  
ATOM   3057 HG21 VAL A 233      53.480  58.720  58.920  1.00  0.00           H  
ATOM   3058 HG22 VAL A 233      54.720  58.100  57.980  1.00  0.00           H  
ATOM   3059 HG23 VAL A 233      53.310  56.990  58.490  1.00  0.00           H  
ATOM   3060  C   VAL A 233      56.510  55.820  61.050  1.00  0.00           C  
ATOM   3061  O   VAL A 233      57.680  56.200  60.860  1.00  0.00           O  
ATOM   3062  N   SER A 234      56.070  55.240  62.170  1.00  0.00           N  
ATOM   3063  H   SER A 234      55.090  55.020  62.290  1.00  0.00           H  
ATOM   3064  CA  SER A 234      57.030  54.650  63.110  1.00  0.00           C  
ATOM   3065  HA  SER A 234      57.580  55.340  63.730  1.00  0.00           H  
ATOM   3066  CB  SER A 234      56.160  54.030  64.250  1.00  0.00           C  
ATOM   3067  HB3 SER A 234      55.700  54.910  64.710  1.00  0.00           H  
ATOM   3068  HB2 SER A 234      56.850  53.460  64.880  1.00  0.00           H  
ATOM   3069  OG  SER A 234      55.230  53.020  63.800  1.00  0.00           O  
ATOM   3070  HG  SER A 234      54.910  52.570  64.570  1.00  0.00           H  
ATOM   3071  C   SER A 234      58.000  53.600  62.540  1.00  0.00           C  
ATOM   3072  O   SER A 234      59.210  53.800  62.740  1.00  0.00           O  
ATOM   3073  N   TRP A 235      57.470  52.630  61.840  1.00  0.00           N  
ATOM   3074  H   TRP A 235      56.490  52.460  62.000  1.00  0.00           H  
ATOM   3075  CA  TRP A 235      58.350  51.660  61.080  1.00  0.00           C  
ATOM   3076  HA  TRP A 235      59.000  51.040  61.690  1.00  0.00           H  
ATOM   3077  CB  TRP A 235      57.330  50.800  60.350  1.00  0.00           C  
ATOM   3078  HB3 TRP A 235      56.580  51.350  59.790  1.00  0.00           H  
ATOM   3079  HB2 TRP A 235      56.750  50.300  61.130  1.00  0.00           H  
ATOM   3080  CG  TRP A 235      57.920  49.840  59.350  1.00  0.00           C  
ATOM   3081  CD1 TRP A 235      58.530  48.700  59.740  1.00  0.00           C  
ATOM   3082  HD1 TRP A 235      58.600  48.280  60.740  1.00  0.00           H  
ATOM   3083  NE1 TRP A 235      59.190  48.100  58.660  1.00  0.00           N  
ATOM   3084  HE1 TRP A 235      59.820  47.320  58.750  1.00  0.00           H  
ATOM   3085  CE2 TRP A 235      58.910  48.780  57.500  1.00  0.00           C  
ATOM   3086  CZ2 TRP A 235      59.240  48.550  56.160  1.00  0.00           C  
ATOM   3087  HZ2 TRP A 235      59.900  47.720  55.890  1.00  0.00           H  
ATOM   3088  CH2 TRP A 235      58.910  49.490  55.120  1.00  0.00           C  
ATOM   3089  HH2 TRP A 235      59.170  49.380  54.080  1.00  0.00           H  
ATOM   3090  CZ3 TRP A 235      58.250  50.670  55.590  1.00  0.00           C  
ATOM   3091  HZ3 TRP A 235      57.940  51.470  54.930  1.00  0.00           H  
ATOM   3092  CE3 TRP A 235      57.880  50.850  56.950  1.00  0.00           C  
ATOM   3093  HE3 TRP A 235      57.480  51.800  57.260  1.00  0.00           H  
ATOM   3094  CD2 TRP A 235      58.180  49.860  57.900  1.00  0.00           C  
ATOM   3095  C   TRP A 235      59.310  52.350  60.020  1.00  0.00           C  
ATOM   3096  O   TRP A 235      60.510  51.950  60.060  1.00  0.00           O  
ATOM   3097  N   ILE A 236      58.920  53.460  59.270  1.00  0.00           N  
ATOM   3098  H   ILE A 236      57.940  53.690  59.200  1.00  0.00           H  
ATOM   3099  CA  ILE A 236      59.830  54.290  58.540  1.00  0.00           C  
ATOM   3100  HA  ILE A 236      60.300  53.580  57.860  1.00  0.00           H  
ATOM   3101  CB  ILE A 236      59.030  55.390  57.750  1.00  0.00           C  
ATOM   3102  HB  ILE A 236      58.440  55.900  58.520  1.00  0.00           H  
ATOM   3103  CG2 ILE A 236      59.920  56.450  57.090  1.00  0.00           C  
ATOM   3104 HG21 ILE A 236      60.640  55.950  56.430  1.00  0.00           H  
ATOM   3105 HG22 ILE A 236      59.340  57.080  56.410  1.00  0.00           H  
ATOM   3106 HG23 ILE A 236      60.250  57.200  57.800  1.00  0.00           H  
ATOM   3107  CG1 ILE A 236      58.150  54.730  56.740  1.00  0.00           C  
ATOM   3108 HG13 ILE A 236      57.670  53.810  57.040  1.00  0.00           H  
ATOM   3109 HG12 ILE A 236      58.850  54.450  55.950  1.00  0.00           H  
ATOM   3110  CD1 ILE A 236      56.980  55.560  56.240  1.00  0.00           C  
ATOM   3111 HD11 ILE A 236      57.350  56.290  55.520  1.00  0.00           H  
ATOM   3112 HD12 ILE A 236      56.330  54.900  55.660  1.00  0.00           H  
ATOM   3113 HD13 ILE A 236      56.470  56.050  57.070  1.00  0.00           H  
ATOM   3114  C   ILE A 236      60.910  54.870  59.510  1.00  0.00           C  
ATOM   3115  O   ILE A 236      62.100  54.650  59.310  1.00  0.00           O  
ATOM   3116  N   LYS A 237      60.450  55.530  60.650  1.00  0.00           N  
ATOM   3117  H   LYS A 237      59.440  55.630  60.690  1.00  0.00           H  
ATOM   3118  CA  LYS A 237      61.420  56.280  61.520  1.00  0.00           C  
ATOM   3119  HA  LYS A 237      61.890  57.040  60.900  1.00  0.00           H  
ATOM   3120  CB  LYS A 237      60.620  57.140  62.550  1.00  0.00           C  
ATOM   3121  HB3 LYS A 237      61.290  57.490  63.330  1.00  0.00           H  
ATOM   3122  HB2 LYS A 237      59.920  56.520  63.100  1.00  0.00           H  
ATOM   3123  CG  LYS A 237      60.000  58.330  61.800  1.00  0.00           C  
ATOM   3124  HG3 LYS A 237      59.270  58.680  62.530  1.00  0.00           H  
ATOM   3125  HG2 LYS A 237      59.520  57.940  60.890  1.00  0.00           H  
ATOM   3126  CD  LYS A 237      60.860  59.520  61.290  1.00  0.00           C  
ATOM   3127  HD3 LYS A 237      60.070  60.060  60.770  1.00  0.00           H  
ATOM   3128  HD2 LYS A 237      61.750  59.380  60.670  1.00  0.00           H  
ATOM   3129  CE  LYS A 237      61.170  60.260  62.580  1.00  0.00           C  
ATOM   3130  HE3 LYS A 237      61.960  59.790  63.170  1.00  0.00           H  
ATOM   3131  HE2 LYS A 237      60.270  60.220  63.200  1.00  0.00           H  
ATOM   3132  NZ  LYS A 237      61.590  61.670  62.300  1.00  0.00           N  
ATOM   3133  HZ1 LYS A 237      61.890  62.130  63.160  1.00  0.00           H  
ATOM   3134  HZ2 LYS A 237      62.410  61.800  61.740  1.00  0.00           H  
ATOM   3135  HZ3 LYS A 237      60.850  62.160  61.810  1.00  0.00           H  
ATOM   3136  C   LYS A 237      62.510  55.450  62.230  1.00  0.00           C  
ATOM   3137  O   LYS A 237      63.700  55.760  62.280  1.00  0.00           O  
ATOM   3138  N   GLN A 238      62.120  54.240  62.680  1.00  0.00           N  
ATOM   3139  H   GLN A 238      61.150  53.960  62.630  1.00  0.00           H  
ATOM   3140  CA  GLN A 238      63.080  53.220  63.170  1.00  0.00           C  
ATOM   3141  HA  GLN A 238      63.810  53.590  63.890  1.00  0.00           H  
ATOM   3142  CB  GLN A 238      62.290  52.040  63.670  1.00  0.00           C  
ATOM   3143  HB3 GLN A 238      62.760  51.050  63.710  1.00  0.00           H  
ATOM   3144  HB2 GLN A 238      61.430  51.900  63.000  1.00  0.00           H  
ATOM   3145  CG  GLN A 238      61.480  52.330  64.940  1.00  0.00           C  
ATOM   3146  HG3 GLN A 238      61.020  53.320  64.860  1.00  0.00           H  
ATOM   3147  HG2 GLN A 238      62.140  52.310  65.810  1.00  0.00           H  
ATOM   3148  CD  GLN A 238      60.310  51.380  65.240  1.00  0.00           C  
ATOM   3149  OE1 GLN A 238      60.370  50.240  64.800  1.00  0.00           O  
ATOM   3150  NE2 GLN A 238      59.350  51.680  66.090  1.00  0.00           N  
ATOM   3151 HE21 GLN A 238      59.230  52.640  66.380  1.00  0.00           H  
ATOM   3152 HE22 GLN A 238      58.730  50.910  66.300  1.00  0.00           H  
ATOM   3153  C   GLN A 238      63.950  52.660  61.980  1.00  0.00           C  
ATOM   3154  O   GLN A 238      65.180  52.630  62.150  1.00  0.00           O  
ATOM   3155  N   THR A 239      63.310  52.170  60.890  1.00  0.00           N  
ATOM   3156  H   THR A 239      62.300  52.210  60.800  1.00  0.00           H  
ATOM   3157  CA  THR A 239      64.030  51.630  59.710  1.00  0.00           C  
ATOM   3158  HA  THR A 239      64.600  50.760  60.050  1.00  0.00           H  
ATOM   3159  CB  THR A 239      63.070  51.170  58.620  1.00  0.00           C  
ATOM   3160  HB  THR A 239      62.450  52.020  58.330  1.00  0.00           H  
ATOM   3161  CG2 THR A 239      63.720  50.630  57.380  1.00  0.00           C  
ATOM   3162 HG21 THR A 239      64.440  51.340  56.980  1.00  0.00           H  
ATOM   3163 HG22 THR A 239      64.310  49.750  57.620  1.00  0.00           H  
ATOM   3164 HG23 THR A 239      62.990  50.320  56.620  1.00  0.00           H  
ATOM   3165  OG1 THR A 239      62.160  50.250  59.120  1.00  0.00           O  
ATOM   3166  HG1 THR A 239      61.540  50.880  59.470  1.00  0.00           H  
ATOM   3167  C   THR A 239      65.140  52.620  59.220  1.00  0.00           C  
ATOM   3168  O   THR A 239      66.250  52.130  59.080  1.00  0.00           O  
ATOM   3169  N   ILE A 240      64.930  54.000  59.170  1.00  0.00           N  
ATOM   3170  H   ILE A 240      64.010  54.370  59.390  1.00  0.00           H  
ATOM   3171  CA  ILE A 240      65.970  54.960  58.770  1.00  0.00           C  
ATOM   3172  HA  ILE A 240      66.340  54.780  57.760  1.00  0.00           H  
ATOM   3173  CB  ILE A 240      65.270  56.400  58.730  1.00  0.00           C  
ATOM   3174  HB  ILE A 240      64.660  56.500  59.630  1.00  0.00           H  
ATOM   3175  CG2 ILE A 240      66.290  57.550  58.660  1.00  0.00           C  
ATOM   3176 HG21 ILE A 240      66.850  57.600  57.730  1.00  0.00           H  
ATOM   3177 HG22 ILE A 240      65.750  58.480  58.870  1.00  0.00           H  
ATOM   3178 HG23 ILE A 240      67.070  57.520  59.430  1.00  0.00           H  
ATOM   3179  CG1 ILE A 240      64.310  56.510  57.470  1.00  0.00           C  
ATOM   3180 HG13 ILE A 240      63.620  55.680  57.480  1.00  0.00           H  
ATOM   3181 HG12 ILE A 240      64.860  56.630  56.550  1.00  0.00           H  
ATOM   3182  CD1 ILE A 240      63.380  57.790  57.550  1.00  0.00           C  
ATOM   3183 HD11 ILE A 240      62.660  57.730  56.720  1.00  0.00           H  
ATOM   3184 HD12 ILE A 240      62.800  57.800  58.470  1.00  0.00           H  
ATOM   3185 HD13 ILE A 240      63.920  58.730  57.560  1.00  0.00           H  
ATOM   3186  C   ILE A 240      67.200  54.900  59.790  1.00  0.00           C  
ATOM   3187  O   ILE A 240      68.340  54.900  59.380  1.00  0.00           O  
ATOM   3188  N   ALA A 241      66.980  54.810  61.070  1.00  0.00           N  
ATOM   3189  H   ALA A 241      66.020  54.950  61.360  1.00  0.00           H  
ATOM   3190  CA  ALA A 241      67.920  54.850  62.120  1.00  0.00           C  
ATOM   3191  HA  ALA A 241      68.710  55.570  61.920  1.00  0.00           H  
ATOM   3192  CB  ALA A 241      67.240  55.390  63.390  1.00  0.00           C  
ATOM   3193  HB1 ALA A 241      66.820  56.390  63.360  1.00  0.00           H  
ATOM   3194  HB2 ALA A 241      66.480  54.710  63.780  1.00  0.00           H  
ATOM   3195  HB3 ALA A 241      68.020  55.340  64.140  1.00  0.00           H  
ATOM   3196  C   ALA A 241      68.620  53.500  62.440  1.00  0.00           C  
ATOM   3197  O   ALA A 241      69.240  53.280  63.500  1.00  0.00           O  
ATOM   3198  N   SER A 242      68.370  52.530  61.550  1.00  0.00           N  
ATOM   3199  H   SER A 242      67.670  52.700  60.850  1.00  0.00           H  
ATOM   3200  CA  SER A 242      68.810  51.130  61.810  1.00  0.00           C  
ATOM   3201  HA  SER A 242      69.690  51.160  62.470  1.00  0.00           H  
ATOM   3202  CB  SER A 242      67.740  50.270  62.540  1.00  0.00           C  
ATOM   3203  HB3 SER A 242      67.490  50.760  63.490  1.00  0.00           H  
ATOM   3204  HB2 SER A 242      68.150  49.330  62.920  1.00  0.00           H  
ATOM   3205  OG  SER A 242      66.590  50.110  61.730  1.00  0.00           O  
ATOM   3206  HG  SER A 242      66.070  50.920  61.820  1.00  0.00           H  
ATOM   3207  C   SER A 242      69.370  50.450  60.520  1.00  0.00           C  
ATOM   3208  O   SER A 242      69.670  49.230  60.600  1.00  0.00           O  
ATOM   3209  N   ASN A 243      69.320  51.130  59.390  1.00  0.00           N  
ATOM   3210  H   ASN A 243      69.060  52.100  59.430  1.00  0.00           H  
ATOM   3211  CA  ASN A 243      69.870  50.560  58.130  1.00  0.00           C  
ATOM   3212  HA  ASN A 243      70.500  49.690  58.240  1.00  0.00           H  
ATOM   3213  CB  ASN A 243      68.730  50.240  57.160  1.00  0.00           C  
ATOM   3214  HB3 ASN A 243      69.140  50.140  56.150  1.00  0.00           H  
ATOM   3215  HB2 ASN A 243      68.010  51.060  57.100  1.00  0.00           H  
ATOM   3216  CG  ASN A 243      67.980  49.010  57.390  1.00  0.00           C  
ATOM   3217  OD1 ASN A 243      68.100  47.930  56.810  1.00  0.00           O  
ATOM   3218  ND2 ASN A 243      67.080  49.130  58.380  1.00  0.00           N  
ATOM   3219 HD21 ASN A 243      67.030  50.040  58.830  1.00  0.00           H  
ATOM   3220 HD22 ASN A 243      66.510  48.330  58.620  1.00  0.00           H  
ATOM   3221  C   ASN A 243      70.700  51.690  57.410  1.00  0.00           C  
ATOM   3222  O   ASN A 243      71.660  51.320  56.660  1.00  0.00           O  
ATOM   3223  OXT ASN A 243      70.420  52.880  57.490  1.00  0.00           O  
TER    3224      ASN A 243
ATOM   3224  N   ARG B   1      42.750  24.200  22.390  1.00  0.00           N  
ATOM   3225  H   ARG B   1      42.160  24.020  21.590  1.00  0.00           H  
ATOM   3226  H2  ARG B   1      42.270  24.590  23.190  1.00  0.00           H  
ATOM   3227  H3  ARG B   1      43.390  24.920  22.130  1.00  0.00           H  
ATOM   3228  CA  ARG B   1      43.500  23.010  22.770  1.00  0.00           C  
ATOM   3229  HA  ARG B   1      43.820  22.660  21.800  1.00  0.00           H  
ATOM   3230  CB  ARG B   1      42.750  21.840  23.490  1.00  0.00           C  
ATOM   3231  HB3 ARG B   1      42.020  22.270  24.170  1.00  0.00           H  
ATOM   3232  HB2 ARG B   1      43.430  21.220  24.070  1.00  0.00           H  
ATOM   3233  CG  ARG B   1      42.010  20.840  22.630  1.00  0.00           C  
ATOM   3234  HG3 ARG B   1      42.620  20.640  21.750  1.00  0.00           H  
ATOM   3235  HG2 ARG B   1      41.090  21.350  22.320  1.00  0.00           H  
ATOM   3236  CD  ARG B   1      41.640  19.570  23.310  1.00  0.00           C  
ATOM   3237  HD3 ARG B   1      42.520  19.070  23.730  1.00  0.00           H  
ATOM   3238  HD2 ARG B   1      41.290  19.020  22.440  1.00  0.00           H  
ATOM   3239  NE  ARG B   1      40.570  19.820  24.380  1.00  0.00           N  
ATOM   3240  HE  ARG B   1      40.020  20.650  24.250  1.00  0.00           H  
ATOM   3241  CZ  ARG B   1      40.200  19.060  25.370  1.00  0.00           C  
ATOM   3242  NH1 ARG B   1      40.470  17.820  25.390  1.00  0.00           N  
ATOM   3243 HH11 ARG B   1      41.300  17.490  24.920  1.00  0.00           H  
ATOM   3244 HH12 ARG B   1      40.180  17.270  26.180  1.00  0.00           H  
ATOM   3245  NH2 ARG B   1      39.530  19.460  26.340  1.00  0.00           N  
ATOM   3246 HH21 ARG B   1      39.350  20.450  26.420  1.00  0.00           H  
ATOM   3247 HH22 ARG B   1      38.920  18.850  26.860  1.00  0.00           H  
ATOM   3248  C   ARG B   1      44.800  23.470  23.450  1.00  0.00           C  
ATOM   3249  O   ARG B   1      45.680  23.780  22.620  1.00  0.00           O  
ATOM   3250  N   PRO B   2      45.040  23.530  24.770  1.00  0.00           N  
ATOM   3251  CD  PRO B   2      46.390  23.760  25.330  1.00  0.00           C  
ATOM   3252  HD3 PRO B   2      46.670  24.800  25.220  1.00  0.00           H  
ATOM   3253  HD2 PRO B   2      47.250  23.320  24.840  1.00  0.00           H  
ATOM   3254  CG  PRO B   2      46.320  23.310  26.720  1.00  0.00           C  
ATOM   3255  HG3 PRO B   2      47.010  23.850  27.360  1.00  0.00           H  
ATOM   3256  HG2 PRO B   2      46.520  22.250  26.790  1.00  0.00           H  
ATOM   3257  CB  PRO B   2      44.880  23.640  27.180  1.00  0.00           C  
ATOM   3258  HB3 PRO B   2      44.800  24.710  27.370  1.00  0.00           H  
ATOM   3259  HB2 PRO B   2      44.610  22.980  28.000  1.00  0.00           H  
ATOM   3260  CA  PRO B   2      44.140  23.420  25.830  1.00  0.00           C  
ATOM   3261  HA  PRO B   2      43.780  22.390  25.910  1.00  0.00           H  
ATOM   3262  C   PRO B   2      42.860  24.350  25.680  1.00  0.00           C  
ATOM   3263  O   PRO B   2      42.740  25.260  24.840  1.00  0.00           O  
ATOM   3264  N   ASP B   3      41.870  24.120  26.480  1.00  0.00           N  
ATOM   3265  H   ASP B   3      42.080  23.430  27.180  1.00  0.00           H  
ATOM   3266  CA  ASP B   3      40.610  24.850  26.430  1.00  0.00           C  
ATOM   3267  HA  ASP B   3      40.290  24.880  25.390  1.00  0.00           H  
ATOM   3268  CB  ASP B   3      39.410  24.180  27.200  1.00  0.00           C  
ATOM   3269  HB3 ASP B   3      38.530  24.690  26.830  1.00  0.00           H  
ATOM   3270  HB2 ASP B   3      39.600  24.300  28.280  1.00  0.00           H  
ATOM   3271  CG  ASP B   3      39.370  22.650  26.780  1.00  0.00           C  
ATOM   3272  OD1 ASP B   3      39.270  21.790  27.700  1.00  0.00           O  
ATOM   3273  OD2 ASP B   3      39.310  22.310  25.560  1.00  0.00           O  
ATOM   3274  C   ASP B   3      40.750  26.420  26.670  1.00  0.00           C  
ATOM   3275  O   ASP B   3      40.020  27.250  26.160  1.00  0.00           O  
ATOM   3276  N   PHE B   4      41.790  26.720  27.440  1.00  0.00           N  
ATOM   3277  H   PHE B   4      42.280  25.930  27.830  1.00  0.00           H  
ATOM   3278  CA  PHE B   4      42.200  28.080  27.830  1.00  0.00           C  
ATOM   3279  HA  PHE B   4      41.260  28.610  28.010  1.00  0.00           H  
ATOM   3280  CB  PHE B   4      42.920  28.010  29.230  1.00  0.00           C  
ATOM   3281  HB3 PHE B   4      42.210  27.490  29.860  1.00  0.00           H  
ATOM   3282  HB2 PHE B   4      42.970  29.040  29.580  1.00  0.00           H  
ATOM   3283  CG  PHE B   4      44.310  27.400  29.220  1.00  0.00           C  
ATOM   3284  CD1 PHE B   4      45.400  28.030  28.590  1.00  0.00           C  
ATOM   3285  HD1 PHE B   4      45.260  28.980  28.100  1.00  0.00           H  
ATOM   3286  CE1 PHE B   4      46.740  27.510  28.770  1.00  0.00           C  
ATOM   3287  HE1 PHE B   4      47.610  28.010  28.370  1.00  0.00           H  
ATOM   3288  CZ  PHE B   4      46.820  26.230  29.420  1.00  0.00           C  
ATOM   3289  HZ  PHE B   4      47.750  25.700  29.490  1.00  0.00           H  
ATOM   3290  CE2 PHE B   4      45.720  25.610  30.060  1.00  0.00           C  
ATOM   3291  HE2 PHE B   4      45.900  24.690  30.590  1.00  0.00           H  
ATOM   3292  CD2 PHE B   4      44.450  26.160  29.900  1.00  0.00           C  
ATOM   3293  HD2 PHE B   4      43.570  25.710  30.330  1.00  0.00           H  
ATOM   3294  C   PHE B   4      42.890  28.810  26.670  1.00  0.00           C  
ATOM   3295  O   PHE B   4      43.000  30.080  26.700  1.00  0.00           O  
ATOM   3296  N   CYS B   5      43.380  28.210  25.570  1.00  0.00           N  
ATOM   3297  H   CYS B   5      43.220  27.210  25.550  1.00  0.00           H  
ATOM   3298  CA  CYS B   5      43.960  28.910  24.360  1.00  0.00           C  
ATOM   3299  HA  CYS B   5      44.680  29.650  24.710  1.00  0.00           H  
ATOM   3300  CB  CYS B   5      44.600  27.860  23.550  1.00  0.00           C  
ATOM   3301  HB3 CYS B   5      44.900  28.280  22.600  1.00  0.00           H  
ATOM   3302  HB2 CYS B   5      43.830  27.140  23.280  1.00  0.00           H  
ATOM   3303  SG  CYS B   5      46.030  27.040  24.290  1.00  0.00           S  
ATOM   3304  C   CYS B   5      42.980  29.800  23.600  1.00  0.00           C  
ATOM   3305  O   CYS B   5      43.360  30.580  22.760  1.00  0.00           O  
ATOM   3306  N   LEU B   6      41.730  29.650  23.940  1.00  0.00           N  
ATOM   3307  H   LEU B   6      41.450  28.900  24.560  1.00  0.00           H  
ATOM   3308  CA  LEU B   6      40.610  30.380  23.380  1.00  0.00           C  
ATOM   3309  HA  LEU B   6      40.900  30.640  22.360  1.00  0.00           H  
ATOM   3310  CB  LEU B   6      39.360  29.440  23.160  1.00  0.00           C  
ATOM   3311  HB3 LEU B   6      38.480  30.080  23.120  1.00  0.00           H  
ATOM   3312  HB2 LEU B   6      39.200  28.860  24.070  1.00  0.00           H  
ATOM   3313  CG  LEU B   6      39.390  28.570  21.880  1.00  0.00           C  
ATOM   3314  HG  LEU B   6      39.670  29.190  21.040  1.00  0.00           H  
ATOM   3315  CD1 LEU B   6      40.420  27.480  22.030  1.00  0.00           C  
ATOM   3316 HD11 LEU B   6      40.300  26.860  22.920  1.00  0.00           H  
ATOM   3317 HD12 LEU B   6      40.310  26.830  21.150  1.00  0.00           H  
ATOM   3318 HD13 LEU B   6      41.370  27.960  21.860  1.00  0.00           H  
ATOM   3319  CD2 LEU B   6      38.020  27.890  21.660  1.00  0.00           C  
ATOM   3320 HD21 LEU B   6      38.060  27.190  20.820  1.00  0.00           H  
ATOM   3321 HD22 LEU B   6      37.750  27.350  22.570  1.00  0.00           H  
ATOM   3322 HD23 LEU B   6      37.170  28.530  21.400  1.00  0.00           H  
ATOM   3323  C   LEU B   6      40.300  31.730  24.120  1.00  0.00           C  
ATOM   3324  O   LEU B   6      39.420  32.410  23.630  1.00  0.00           O  
ATOM   3325  N   GLU B   7      40.860  32.020  25.240  1.00  0.00           N  
ATOM   3326  H   GLU B   7      41.600  31.440  25.620  1.00  0.00           H  
ATOM   3327  CA  GLU B   7      40.490  33.200  26.050  1.00  0.00           C  
ATOM   3328  HA  GLU B   7      39.400  33.240  26.140  1.00  0.00           H  
ATOM   3329  CB  GLU B   7      40.970  33.020  27.510  1.00  0.00           C  
ATOM   3330  HB3 GLU B   7      40.670  33.850  28.150  1.00  0.00           H  
ATOM   3331  HB2 GLU B   7      42.050  32.930  27.660  1.00  0.00           H  
ATOM   3332  CG  GLU B   7      40.480  31.750  28.160  1.00  0.00           C  
ATOM   3333  HG3 GLU B   7      41.230  31.620  28.940  1.00  0.00           H  
ATOM   3334  HG2 GLU B   7      40.420  30.920  27.450  1.00  0.00           H  
ATOM   3335  CD  GLU B   7      39.100  31.930  28.780  1.00  0.00           C  
ATOM   3336  OE1 GLU B   7      38.150  31.370  28.250  1.00  0.00           O  
ATOM   3337  OE2 GLU B   7      38.870  32.730  29.700  1.00  0.00           O  
ATOM   3338  C   GLU B   7      41.110  34.500  25.540  1.00  0.00           C  
ATOM   3339  O   GLU B   7      42.270  34.470  25.060  1.00  0.00           O  
ATOM   3340  N   PRO B   8      40.430  35.640  25.650  1.00  0.00           N  
ATOM   3341  CD  PRO B   8      39.080  35.880  26.200  1.00  0.00           C  
ATOM   3342  HD3 PRO B   8      39.120  35.390  27.180  1.00  0.00           H  
ATOM   3343  HD2 PRO B   8      38.360  35.420  25.510  1.00  0.00           H  
ATOM   3344  CG  PRO B   8      38.760  37.330  26.390  1.00  0.00           C  
ATOM   3345  HG3 PRO B   8      38.860  37.610  27.430  1.00  0.00           H  
ATOM   3346  HG2 PRO B   8      37.800  37.660  25.990  1.00  0.00           H  
ATOM   3347  CB  PRO B   8      39.940  38.010  25.670  1.00  0.00           C  
ATOM   3348  HB3 PRO B   8      40.370  38.850  26.210  1.00  0.00           H  
ATOM   3349  HB2 PRO B   8      39.550  38.240  24.670  1.00  0.00           H  
ATOM   3350  CA  PRO B   8      41.030  36.950  25.430  1.00  0.00           C  
ATOM   3351  HA  PRO B   8      41.480  37.100  24.440  1.00  0.00           H  
ATOM   3352  C   PRO B   8      42.170  37.310  26.450  1.00  0.00           C  
ATOM   3353  O   PRO B   8      42.240  36.730  27.550  1.00  0.00           O  
ATOM   3354  N   PRO B   9      43.120  38.170  25.970  1.00  0.00           N  
ATOM   3355  CD  PRO B   9      43.190  38.800  24.680  1.00  0.00           C  
ATOM   3356  HD3 PRO B   9      42.250  39.270  24.410  1.00  0.00           H  
ATOM   3357  HD2 PRO B   9      43.470  38.030  23.960  1.00  0.00           H  
ATOM   3358  CG  PRO B   9      44.300  39.830  24.700  1.00  0.00           C  
ATOM   3359  HG3 PRO B   9      43.870  40.820  24.850  1.00  0.00           H  
ATOM   3360  HG2 PRO B   9      44.860  39.820  23.770  1.00  0.00           H  
ATOM   3361  CB  PRO B   9      45.150  39.330  25.860  1.00  0.00           C  
ATOM   3362  HB3 PRO B   9      45.730  40.180  26.210  1.00  0.00           H  
ATOM   3363  HB2 PRO B   9      45.870  38.620  25.440  1.00  0.00           H  
ATOM   3364  CA  PRO B   9      44.270  38.610  26.760  1.00  0.00           C  
ATOM   3365  HA  PRO B   9      44.770  37.760  27.210  1.00  0.00           H  
ATOM   3366  C   PRO B   9      43.730  39.520  27.890  1.00  0.00           C  
ATOM   3367  O   PRO B   9      42.740  40.270  27.760  1.00  0.00           O  
ATOM   3368  N   TYR B  10      44.360  39.460  29.060  1.00  0.00           N  
ATOM   3369  H   TYR B  10      45.190  38.880  29.110  1.00  0.00           H  
ATOM   3370  CA  TYR B  10      43.860  40.060  30.300  1.00  0.00           C  
ATOM   3371  HA  TYR B  10      43.140  40.830  30.020  1.00  0.00           H  
ATOM   3372  CB  TYR B  10      43.010  39.010  30.990  1.00  0.00           C  
ATOM   3373  HB3 TYR B  10      43.470  38.020  31.000  1.00  0.00           H  
ATOM   3374  HB2 TYR B  10      42.180  38.940  30.290  1.00  0.00           H  
ATOM   3375  CG  TYR B  10      42.510  39.410  32.360  1.00  0.00           C  
ATOM   3376  CD1 TYR B  10      41.210  40.010  32.460  1.00  0.00           C  
ATOM   3377  HD1 TYR B  10      40.640  40.160  31.570  1.00  0.00           H  
ATOM   3378  CE1 TYR B  10      40.740  40.330  33.750  1.00  0.00           C  
ATOM   3379  HE1 TYR B  10      39.700  40.590  33.860  1.00  0.00           H  
ATOM   3380  CZ  TYR B  10      41.550  40.140  34.890  1.00  0.00           C  
ATOM   3381  OH  TYR B  10      41.090  40.190  36.180  1.00  0.00           O  
ATOM   3382  HH  TYR B  10      40.300  40.750  36.180  1.00  0.00           H  
ATOM   3383  CE2 TYR B  10      42.840  39.650  34.770  1.00  0.00           C  
ATOM   3384  HE2 TYR B  10      43.490  39.530  35.620  1.00  0.00           H  
ATOM   3385  CD2 TYR B  10      43.270  39.240  33.550  1.00  0.00           C  
ATOM   3386  HD2 TYR B  10      44.270  38.830  33.430  1.00  0.00           H  
ATOM   3387  C   TYR B  10      44.850  40.700  31.220  1.00  0.00           C  
ATOM   3388  O   TYR B  10      45.680  39.990  31.810  1.00  0.00           O  
ATOM   3389  N   THR B  11      44.820  41.980  31.470  1.00  0.00           N  
ATOM   3390  H   THR B  11      44.100  42.530  31.010  1.00  0.00           H  
ATOM   3391  CA  THR B  11      45.890  42.710  32.160  1.00  0.00           C  
ATOM   3392  HA  THR B  11      46.820  42.330  31.720  1.00  0.00           H  
ATOM   3393  CB  THR B  11      45.790  44.230  31.820  1.00  0.00           C  
ATOM   3394  HB  THR B  11      44.760  44.530  32.020  1.00  0.00           H  
ATOM   3395  CG2 THR B  11      46.720  45.240  32.380  1.00  0.00           C  
ATOM   3396 HG21 THR B  11      46.490  46.250  32.040  1.00  0.00           H  
ATOM   3397 HG22 THR B  11      46.710  45.240  33.460  1.00  0.00           H  
ATOM   3398 HG23 THR B  11      47.690  44.980  31.940  1.00  0.00           H  
ATOM   3399  OG1 THR B  11      45.990  44.240  30.460  1.00  0.00           O  
ATOM   3400  HG1 THR B  11      46.910  43.960  30.380  1.00  0.00           H  
ATOM   3401  C   THR B  11      46.030  42.410  33.650  1.00  0.00           C  
ATOM   3402  O   THR B  11      47.110  42.400  34.240  1.00  0.00           O  
ATOM   3403  N   GLY B  12      44.880  42.240  34.320  1.00  0.00           N  
ATOM   3404  H   GLY B  12      44.020  42.140  33.790  1.00  0.00           H  
ATOM   3405  CA  GLY B  12      44.850  42.210  35.810  1.00  0.00           C  
ATOM   3406  HA3 GLY B  12      45.590  41.550  36.280  1.00  0.00           H  
ATOM   3407  HA2 GLY B  12      43.980  41.700  36.230  1.00  0.00           H  
ATOM   3408  C   GLY B  12      44.970  43.620  36.470  1.00  0.00           C  
ATOM   3409  O   GLY B  12      45.140  44.640  35.820  1.00  0.00           O  
ATOM   3410  N   PRO B  13      44.580  43.630  37.700  1.00  0.00           N  
ATOM   3411  CD  PRO B  13      44.130  42.440  38.570  1.00  0.00           C  
ATOM   3412  HD3 PRO B  13      44.980  41.790  38.750  1.00  0.00           H  
ATOM   3413  HD2 PRO B  13      43.210  42.020  38.160  1.00  0.00           H  
ATOM   3414  CG  PRO B  13      43.960  42.970  39.990  1.00  0.00           C  
ATOM   3415  HG3 PRO B  13      44.820  43.180  40.620  1.00  0.00           H  
ATOM   3416  HG2 PRO B  13      43.300  42.310  40.540  1.00  0.00           H  
ATOM   3417  CB  PRO B  13      43.420  44.360  39.730  1.00  0.00           C  
ATOM   3418  HB3 PRO B  13      43.560  45.030  40.580  1.00  0.00           H  
ATOM   3419  HB2 PRO B  13      42.340  44.180  39.600  1.00  0.00           H  
ATOM   3420  CA  PRO B  13      44.160  44.830  38.460  1.00  0.00           C  
ATOM   3421  HA  PRO B  13      43.440  45.350  37.810  1.00  0.00           H  
ATOM   3422  C   PRO B  13      45.270  45.820  38.920  1.00  0.00           C  
ATOM   3423  O   PRO B  13      44.970  47.030  39.020  1.00  0.00           O  
ATOM   3424  N   CYS B  14      46.420  45.230  39.200  1.00  0.00           N  
ATOM   3425  H   CYS B  14      46.470  44.270  38.890  1.00  0.00           H  
ATOM   3426  CA  CYS B  14      47.690  45.940  39.400  1.00  0.00           C  
ATOM   3427  HA  CYS B  14      47.420  46.480  40.310  1.00  0.00           H  
ATOM   3428  CB  CYS B  14      48.870  45.090  39.730  1.00  0.00           C  
ATOM   3429  HB3 CYS B  14      49.690  45.790  39.940  1.00  0.00           H  
ATOM   3430  HB2 CYS B  14      49.130  44.380  38.960  1.00  0.00           H  
ATOM   3431  SG  CYS B  14      48.520  44.180  41.200  1.00  0.00           S  
ATOM   3432  C   CYS B  14      48.000  46.980  38.290  1.00  0.00           C  
ATOM   3433  O   CYS B  14      47.490  46.820  37.150  1.00  0.00           O  
ATOM   3434  N   ETG B  15      48.880  47.970  38.580  1.00  0.00           N  
ATOM   3435  H   ETG B  15      49.310  48.000  39.480  1.00  0.00           H  
ATOM   3436  CA  ETG B  15      49.050  49.140  37.740  1.00  0.00           C  
ATOM   3437  HA  ETG B  15      48.190  49.140  37.080  1.00  0.00           H  
ATOM   3438  CB  ETG B  15      49.020  50.460  38.660  1.00  0.00           C  
ATOM   3439  HB1 ETG B  15      50.020  50.710  38.980  1.00  0.00           H  
ATOM   3440  HB2 ETG B  15      48.390  50.110  39.490  1.00  0.00           H  
ATOM   3441  CG  ETG B  15      48.300  51.680  38.080  1.00  0.00           C  
ATOM   3442  HG1 ETG B  15      47.960  52.330  38.880  1.00  0.00           H  
ATOM   3443  HG2 ETG B  15      48.870  52.250  37.340  1.00  0.00           H  
ATOM   3444  HG3 ETG B  15      47.390  51.270  37.670  1.00  0.00           H  
ATOM   3445  C   ETG B  15      50.320  49.290  36.780  1.00  0.00           C  
ATOM   3446  O   ETG B  15      50.740  50.370  36.460  1.00  0.00           O  
ATOM   3447  N   ALA B  16      51.030  48.220  36.440  1.00  0.00           N  
ATOM   3448  H   ALA B  16      50.710  47.360  36.860  1.00  0.00           H  
ATOM   3449  CA  ALA B  16      52.220  48.230  35.650  1.00  0.00           C  
ATOM   3450  HA  ALA B  16      52.760  49.160  35.850  1.00  0.00           H  
ATOM   3451  CB  ALA B  16      53.060  47.020  36.020  1.00  0.00           C  
ATOM   3452  HB1 ALA B  16      54.000  47.180  35.480  1.00  0.00           H  
ATOM   3453  HB2 ALA B  16      53.300  47.100  37.070  1.00  0.00           H  
ATOM   3454  HB3 ALA B  16      52.610  46.090  35.650  1.00  0.00           H  
ATOM   3455  C   ALA B  16      51.910  48.140  34.140  1.00  0.00           C  
ATOM   3456  O   ALA B  16      50.760  48.120  33.750  1.00  0.00           O  
ATOM   3457  N   ARG B  17      52.890  48.110  33.320  1.00  0.00           N  
ATOM   3458  H   ARG B  17      53.800  48.070  33.760  1.00  0.00           H  
ATOM   3459  CA  ARG B  17      52.740  47.880  31.880  1.00  0.00           C  
ATOM   3460  HA  ARG B  17      51.740  47.460  31.680  1.00  0.00           H  
ATOM   3461  CB  ARG B  17      52.810  49.250  31.050  1.00  0.00           C  
ATOM   3462  HB3 ARG B  17      52.120  49.980  31.490  1.00  0.00           H  
ATOM   3463  HB2 ARG B  17      52.540  49.100  30.010  1.00  0.00           H  
ATOM   3464  CG  ARG B  17      54.170  50.020  30.980  1.00  0.00           C  
ATOM   3465  HG3 ARG B  17      54.860  49.210  30.740  1.00  0.00           H  
ATOM   3466  HG2 ARG B  17      54.450  50.400  31.970  1.00  0.00           H  
ATOM   3467  CD  ARG B  17      54.350  51.120  29.880  1.00  0.00           C  
ATOM   3468  HD3 ARG B  17      55.360  51.540  29.870  1.00  0.00           H  
ATOM   3469  HD2 ARG B  17      53.710  51.990  29.950  1.00  0.00           H  
ATOM   3470  NE  ARG B  17      54.160  50.490  28.530  1.00  0.00           N  
ATOM   3471  HE  ARG B  17      53.980  49.500  28.550  1.00  0.00           H  
ATOM   3472  CZ  ARG B  17      54.330  51.030  27.350  1.00  0.00           C  
ATOM   3473  NH1 ARG B  17      54.560  52.310  27.300  1.00  0.00           N  
ATOM   3474 HH11 ARG B  17      54.640  52.790  28.180  1.00  0.00           H  
ATOM   3475 HH12 ARG B  17      54.840  52.760  26.440  1.00  0.00           H  
ATOM   3476  NH2 ARG B  17      54.290  50.400  26.210  1.00  0.00           N  
ATOM   3477 HH21 ARG B  17      54.640  49.460  26.260  1.00  0.00           H  
ATOM   3478 HH22 ARG B  17      54.230  50.900  25.340  1.00  0.00           H  
ATOM   3479  C   ARG B  17      53.720  46.830  31.390  1.00  0.00           C  
ATOM   3480  O   ARG B  17      54.500  47.060  30.490  1.00  0.00           O  
ATOM   3481  N   ILE B  18      53.860  45.640  32.010  1.00  0.00           N  
ATOM   3482  H   ILE B  18      53.420  45.490  32.900  1.00  0.00           H  
ATOM   3483  CA  ILE B  18      54.760  44.570  31.590  1.00  0.00           C  
ATOM   3484  HA  ILE B  18      55.750  44.980  31.400  1.00  0.00           H  
ATOM   3485  CB  ILE B  18      54.820  43.560  32.750  1.00  0.00           C  
ATOM   3486  HB  ILE B  18      53.760  43.330  32.910  1.00  0.00           H  
ATOM   3487  CG2 ILE B  18      55.550  42.290  32.410  1.00  0.00           C  
ATOM   3488 HG21 ILE B  18      56.540  42.390  31.960  1.00  0.00           H  
ATOM   3489 HG22 ILE B  18      55.630  41.720  33.350  1.00  0.00           H  
ATOM   3490 HG23 ILE B  18      54.960  41.620  31.780  1.00  0.00           H  
ATOM   3491  CG1 ILE B  18      55.440  44.130  34.090  1.00  0.00           C  
ATOM   3492 HG13 ILE B  18      55.390  45.210  33.970  1.00  0.00           H  
ATOM   3493 HG12 ILE B  18      56.440  43.690  34.100  1.00  0.00           H  
ATOM   3494  CD1 ILE B  18      54.650  43.620  35.260  1.00  0.00           C  
ATOM   3495 HD11 ILE B  18      53.610  43.910  35.210  1.00  0.00           H  
ATOM   3496 HD12 ILE B  18      54.630  42.530  35.260  1.00  0.00           H  
ATOM   3497 HD13 ILE B  18      54.970  44.090  36.180  1.00  0.00           H  
ATOM   3498  C   ILE B  18      54.340  44.020  30.200  1.00  0.00           C  
ATOM   3499  O   ILE B  18      53.140  43.850  29.910  1.00  0.00           O  
ATOM   3500  N   ILE B  19      55.360  43.690  29.450  1.00  0.00           N  
ATOM   3501  H   ILE B  19      56.280  43.920  29.820  1.00  0.00           H  
ATOM   3502  CA  ILE B  19      55.250  42.930  28.240  1.00  0.00           C  
ATOM   3503  HA  ILE B  19      54.460  43.270  27.570  1.00  0.00           H  
ATOM   3504  CB  ILE B  19      56.450  43.170  27.280  1.00  0.00           C  
ATOM   3505  HB  ILE B  19      57.340  42.960  27.880  1.00  0.00           H  
ATOM   3506  CG2 ILE B  19      56.480  42.060  26.210  1.00  0.00           C  
ATOM   3507 HG21 ILE B  19      56.740  41.090  26.650  1.00  0.00           H  
ATOM   3508 HG22 ILE B  19      55.510  42.050  25.720  1.00  0.00           H  
ATOM   3509 HG23 ILE B  19      57.260  42.280  25.480  1.00  0.00           H  
ATOM   3510  CG1 ILE B  19      56.550  44.570  26.720  1.00  0.00           C  
ATOM   3511 HG13 ILE B  19      56.620  45.330  27.490  1.00  0.00           H  
ATOM   3512 HG12 ILE B  19      55.650  44.820  26.160  1.00  0.00           H  
ATOM   3513  CD1 ILE B  19      57.680  44.930  25.750  1.00  0.00           C  
ATOM   3514 HD11 ILE B  19      57.560  44.470  24.770  1.00  0.00           H  
ATOM   3515 HD12 ILE B  19      57.710  46.020  25.650  1.00  0.00           H  
ATOM   3516 HD13 ILE B  19      58.620  44.590  26.180  1.00  0.00           H  
ATOM   3517  C   ILE B  19      55.030  41.390  28.510  1.00  0.00           C  
ATOM   3518  O   ILE B  19      55.910  40.770  29.060  1.00  0.00           O  
ATOM   3519  N   ARG B  20      53.850  40.870  28.190  1.00  0.00           N  
ATOM   3520  H   ARG B  20      53.160  41.510  27.820  1.00  0.00           H  
ATOM   3521  CA  ARG B  20      53.620  39.410  28.170  1.00  0.00           C  
ATOM   3522  HA  ARG B  20      54.510  38.840  28.440  1.00  0.00           H  
ATOM   3523  CB  ARG B  20      52.550  39.140  29.250  1.00  0.00           C  
ATOM   3524  HB3 ARG B  20      52.160  38.130  29.130  1.00  0.00           H  
ATOM   3525  HB2 ARG B  20      51.760  39.850  28.990  1.00  0.00           H  
ATOM   3526  CG  ARG B  20      52.970  39.270  30.670  1.00  0.00           C  
ATOM   3527  HG3 ARG B  20      52.110  39.050  31.300  1.00  0.00           H  
ATOM   3528  HG2 ARG B  20      53.440  40.240  30.820  1.00  0.00           H  
ATOM   3529  CD  ARG B  20      54.100  38.330  31.120  1.00  0.00           C  
ATOM   3530  HD3 ARG B  20      55.010  38.600  30.580  1.00  0.00           H  
ATOM   3531  HD2 ARG B  20      53.860  37.310  30.830  1.00  0.00           H  
ATOM   3532  NE  ARG B  20      54.470  38.360  32.570  1.00  0.00           N  
ATOM   3533  HE  ARG B  20      55.270  38.910  32.870  1.00  0.00           H  
ATOM   3534  CZ  ARG B  20      53.930  37.620  33.470  1.00  0.00           C  
ATOM   3535  NH1 ARG B  20      52.760  37.060  33.360  1.00  0.00           N  
ATOM   3536 HH11 ARG B  20      52.330  37.030  32.440  1.00  0.00           H  
ATOM   3537 HH12 ARG B  20      52.430  36.390  34.040  1.00  0.00           H  
ATOM   3538  NH2 ARG B  20      54.570  37.440  34.550  1.00  0.00           N  
ATOM   3539 HH21 ARG B  20      55.430  37.930  34.710  1.00  0.00           H  
ATOM   3540 HH22 ARG B  20      54.200  36.790  35.240  1.00  0.00           H  
ATOM   3541  C   ARG B  20      53.070  38.790  26.890  1.00  0.00           C  
ATOM   3542  O   ARG B  20      52.780  39.520  25.970  1.00  0.00           O  
ATOM   3543  N   TYR B  21      52.990  37.490  26.770  1.00  0.00           N  
ATOM   3544  H   TYR B  21      53.260  36.950  27.580  1.00  0.00           H  
ATOM   3545  CA  TYR B  21      52.580  36.740  25.580  1.00  0.00           C  
ATOM   3546  HA  TYR B  21      52.440  37.520  24.830  1.00  0.00           H  
ATOM   3547  CB  TYR B  21      53.810  35.930  25.110  1.00  0.00           C  
ATOM   3548  HB3 TYR B  21      53.570  35.390  24.190  1.00  0.00           H  
ATOM   3549  HB2 TYR B  21      54.160  35.210  25.860  1.00  0.00           H  
ATOM   3550  CG  TYR B  21      55.020  36.890  24.880  1.00  0.00           C  
ATOM   3551  CD1 TYR B  21      55.990  37.040  25.930  1.00  0.00           C  
ATOM   3552  HD1 TYR B  21      55.710  36.710  26.930  1.00  0.00           H  
ATOM   3553  CE1 TYR B  21      57.130  37.850  25.760  1.00  0.00           C  
ATOM   3554  HE1 TYR B  21      57.800  37.960  26.600  1.00  0.00           H  
ATOM   3555  CZ  TYR B  21      57.400  38.260  24.450  1.00  0.00           C  
ATOM   3556  OH  TYR B  21      58.560  38.970  24.260  1.00  0.00           O  
ATOM   3557  HH  TYR B  21      58.780  39.300  25.140  1.00  0.00           H  
ATOM   3558  CE2 TYR B  21      56.630  37.910  23.360  1.00  0.00           C  
ATOM   3559  HE2 TYR B  21      57.110  38.030  22.390  1.00  0.00           H  
ATOM   3560  CD2 TYR B  21      55.370  37.210  23.550  1.00  0.00           C  
ATOM   3561  HD2 TYR B  21      54.730  36.940  22.730  1.00  0.00           H  
ATOM   3562  C   TYR B  21      51.270  36.010  25.700  1.00  0.00           C  
ATOM   3563  O   TYR B  21      51.010  35.500  26.830  1.00  0.00           O  
ATOM   3564  N   PHE B  22      50.400  35.920  24.670  1.00  0.00           N  
ATOM   3565  H   PHE B  22      50.510  36.530  23.870  1.00  0.00           H  
ATOM   3566  CA  PHE B  22      49.200  35.140  24.620  1.00  0.00           C  
ATOM   3567  HA  PHE B  22      49.280  34.320  25.320  1.00  0.00           H  
ATOM   3568  CB  PHE B  22      48.060  36.010  25.090  1.00  0.00           C  
ATOM   3569  HB3 PHE B  22      48.370  36.710  25.860  1.00  0.00           H  
ATOM   3570  HB2 PHE B  22      47.310  35.280  25.400  1.00  0.00           H  
ATOM   3571  CG  PHE B  22      47.470  36.880  23.980  1.00  0.00           C  
ATOM   3572  CD1 PHE B  22      48.140  38.020  23.460  1.00  0.00           C  
ATOM   3573  HD1 PHE B  22      49.130  38.270  23.840  1.00  0.00           H  
ATOM   3574  CE1 PHE B  22      47.550  38.890  22.530  1.00  0.00           C  
ATOM   3575  HE1 PHE B  22      48.170  39.710  22.240  1.00  0.00           H  
ATOM   3576  CZ  PHE B  22      46.320  38.490  22.010  1.00  0.00           C  
ATOM   3577  HZ  PHE B  22      45.870  39.160  21.280  1.00  0.00           H  
ATOM   3578  CE2 PHE B  22      45.610  37.360  22.510  1.00  0.00           C  
ATOM   3579  HE2 PHE B  22      44.560  37.200  22.320  1.00  0.00           H  
ATOM   3580  CD2 PHE B  22      46.170  36.620  23.510  1.00  0.00           C  
ATOM   3581  HD2 PHE B  22      45.470  35.900  23.890  1.00  0.00           H  
ATOM   3582  C   PHE B  22      48.950  34.470  23.270  1.00  0.00           C  
ATOM   3583  O   PHE B  22      49.460  34.950  22.240  1.00  0.00           O  
ATOM   3584  N   TYR B  23      48.210  33.330  23.140  1.00  0.00           N  
ATOM   3585  H   TYR B  23      47.790  33.000  24.000  1.00  0.00           H  
ATOM   3586  CA  TYR B  23      47.740  32.810  21.900  1.00  0.00           C  
ATOM   3587  HA  TYR B  23      48.480  33.000  21.120  1.00  0.00           H  
ATOM   3588  CB  TYR B  23      47.520  31.290  22.110  1.00  0.00           C  
ATOM   3589  HB3 TYR B  23      46.690  31.230  22.820  1.00  0.00           H  
ATOM   3590  HB2 TYR B  23      48.450  30.830  22.440  1.00  0.00           H  
ATOM   3591  CG  TYR B  23      47.100  30.620  20.770  1.00  0.00           C  
ATOM   3592  CD1 TYR B  23      48.030  30.140  19.870  1.00  0.00           C  
ATOM   3593  HD1 TYR B  23      49.060  30.370  20.120  1.00  0.00           H  
ATOM   3594  CE1 TYR B  23      47.680  29.510  18.690  1.00  0.00           C  
ATOM   3595  HE1 TYR B  23      48.420  29.210  17.960  1.00  0.00           H  
ATOM   3596  CZ  TYR B  23      46.300  29.230  18.460  1.00  0.00           C  
ATOM   3597  OH  TYR B  23      46.000  28.660  17.280  1.00  0.00           O  
ATOM   3598  HH  TYR B  23      46.780  28.600  16.720  1.00  0.00           H  
ATOM   3599  CE2 TYR B  23      45.340  29.600  19.410  1.00  0.00           C  
ATOM   3600  HE2 TYR B  23      44.290  29.430  19.190  1.00  0.00           H  
ATOM   3601  CD2 TYR B  23      45.750  30.310  20.490  1.00  0.00           C  
ATOM   3602  HD2 TYR B  23      45.100  30.720  21.250  1.00  0.00           H  
ATOM   3603  C   TYR B  23      46.450  33.470  21.510  1.00  0.00           C  
ATOM   3604  O   TYR B  23      45.400  33.400  22.110  1.00  0.00           O  
ATOM   3605  N   ASN B  24      46.430  34.160  20.350  1.00  0.00           N  
ATOM   3606  H   ASN B  24      47.310  34.210  19.880  1.00  0.00           H  
ATOM   3607  CA  ASN B  24      45.280  34.720  19.730  1.00  0.00           C  
ATOM   3608  HA  ASN B  24      44.570  34.940  20.520  1.00  0.00           H  
ATOM   3609  CB  ASN B  24      45.740  35.950  18.890  1.00  0.00           C  
ATOM   3610  HB3 ASN B  24      46.410  35.660  18.060  1.00  0.00           H  
ATOM   3611  HB2 ASN B  24      46.260  36.690  19.500  1.00  0.00           H  
ATOM   3612  CG  ASN B  24      44.550  36.660  18.320  1.00  0.00           C  
ATOM   3613  OD1 ASN B  24      43.470  36.140  18.170  1.00  0.00           O  
ATOM   3614  ND2 ASN B  24      44.690  37.940  18.050  1.00  0.00           N  
ATOM   3615 HD21 ASN B  24      45.590  38.390  18.200  1.00  0.00           H  
ATOM   3616 HD22 ASN B  24      43.960  38.540  17.700  1.00  0.00           H  
ATOM   3617  C   ASN B  24      44.700  33.630  18.810  1.00  0.00           C  
ATOM   3618  O   ASN B  24      45.120  33.450  17.640  1.00  0.00           O  
ATOM   3619  N   ALA B  25      43.660  33.040  19.360  1.00  0.00           N  
ATOM   3620  H   ALA B  25      43.200  33.390  20.190  1.00  0.00           H  
ATOM   3621  CA  ALA B  25      42.850  32.100  18.620  1.00  0.00           C  
ATOM   3622  HA  ALA B  25      43.560  31.410  18.160  1.00  0.00           H  
ATOM   3623  CB  ALA B  25      41.910  31.210  19.540  1.00  0.00           C  
ATOM   3624  HB1 ALA B  25      41.400  30.520  18.860  1.00  0.00           H  
ATOM   3625  HB2 ALA B  25      42.450  30.770  20.370  1.00  0.00           H  
ATOM   3626  HB3 ALA B  25      41.180  31.850  20.030  1.00  0.00           H  
ATOM   3627  C   ALA B  25      42.060  32.690  17.460  1.00  0.00           C  
ATOM   3628  O   ALA B  25      41.670  31.900  16.590  1.00  0.00           O  
ATOM   3629  N   LYS B  26      41.930  34.040  17.350  1.00  0.00           N  
ATOM   3630  H   LYS B  26      42.380  34.580  18.070  1.00  0.00           H  
ATOM   3631  CA  LYS B  26      41.360  34.860  16.300  1.00  0.00           C  
ATOM   3632  HA  LYS B  26      40.650  34.200  15.800  1.00  0.00           H  
ATOM   3633  CB  LYS B  26      40.580  36.080  16.940  1.00  0.00           C  
ATOM   3634  HB3 LYS B  26      41.140  37.020  16.920  1.00  0.00           H  
ATOM   3635  HB2 LYS B  26      40.200  35.850  17.940  1.00  0.00           H  
ATOM   3636  CG  LYS B  26      39.270  36.360  16.200  1.00  0.00           C  
ATOM   3637  HG3 LYS B  26      38.680  35.470  16.380  1.00  0.00           H  
ATOM   3638  HG2 LYS B  26      39.400  36.450  15.120  1.00  0.00           H  
ATOM   3639  CD  LYS B  26      38.700  37.670  16.600  1.00  0.00           C  
ATOM   3640  HD3 LYS B  26      39.340  38.460  16.200  1.00  0.00           H  
ATOM   3641  HD2 LYS B  26      38.700  37.760  17.680  1.00  0.00           H  
ATOM   3642  CE  LYS B  26      37.320  37.960  15.980  1.00  0.00           C  
ATOM   3643  HE3 LYS B  26      36.690  37.100  16.180  1.00  0.00           H  
ATOM   3644  HE2 LYS B  26      37.230  37.940  14.890  1.00  0.00           H  
ATOM   3645  NZ  LYS B  26      36.780  39.140  16.530  1.00  0.00           N  
ATOM   3646  HZ1 LYS B  26      37.110  39.980  16.060  1.00  0.00           H  
ATOM   3647  HZ2 LYS B  26      35.770  39.220  16.470  1.00  0.00           H  
ATOM   3648  HZ3 LYS B  26      36.950  39.330  17.510  1.00  0.00           H  
ATOM   3649  C   LYS B  26      42.380  35.260  15.190  1.00  0.00           C  
ATOM   3650  O   LYS B  26      42.070  36.060  14.300  1.00  0.00           O  
ATOM   3651  N   ALA B  27      43.610  34.760  15.340  1.00  0.00           N  
ATOM   3652  H   ALA B  27      43.800  34.180  16.150  1.00  0.00           H  
ATOM   3653  CA  ALA B  27      44.730  34.910  14.390  1.00  0.00           C  
ATOM   3654  HA  ALA B  27      44.320  35.200  13.430  1.00  0.00           H  
ATOM   3655  CB  ALA B  27      45.750  35.930  14.930  1.00  0.00           C  
ATOM   3656  HB1 ALA B  27      46.300  35.470  15.740  1.00  0.00           H  
ATOM   3657  HB2 ALA B  27      46.320  36.230  14.060  1.00  0.00           H  
ATOM   3658  HB3 ALA B  27      45.200  36.820  15.250  1.00  0.00           H  
ATOM   3659  C   ALA B  27      45.480  33.600  14.050  1.00  0.00           C  
ATOM   3660  O   ALA B  27      46.060  33.450  12.940  1.00  0.00           O  
ATOM   3661  N   GLY B  28      45.450  32.580  14.900  1.00  0.00           N  
ATOM   3662  H   GLY B  28      45.060  32.610  15.830  1.00  0.00           H  
ATOM   3663  CA  GLY B  28      46.130  31.380  14.750  1.00  0.00           C  
ATOM   3664  HA3 GLY B  28      46.200  31.130  13.690  1.00  0.00           H  
ATOM   3665  HA2 GLY B  28      45.590  30.520  15.190  1.00  0.00           H  
ATOM   3666  C   GLY B  28      47.530  31.400  15.340  1.00  0.00           C  
ATOM   3667  O   GLY B  28      48.390  30.590  14.880  1.00  0.00           O  
ATOM   3668  N   LEU B  29      47.830  32.340  16.270  1.00  0.00           N  
ATOM   3669  H   LEU B  29      47.160  32.850  16.820  1.00  0.00           H  
ATOM   3670  CA  LEU B  29      49.190  32.840  16.520  1.00  0.00           C  
ATOM   3671  HA  LEU B  29      49.910  32.080  16.220  1.00  0.00           H  
ATOM   3672  CB  LEU B  29      49.470  33.950  15.490  1.00  0.00           C  
ATOM   3673  HB3 LEU B  29      50.310  34.520  15.880  1.00  0.00           H  
ATOM   3674  HB2 LEU B  29      48.650  34.670  15.460  1.00  0.00           H  
ATOM   3675  CG  LEU B  29      49.850  33.640  14.080  1.00  0.00           C  
ATOM   3676  HG  LEU B  29      49.180  32.880  13.680  1.00  0.00           H  
ATOM   3677  CD1 LEU B  29      49.720  34.990  13.220  1.00  0.00           C  
ATOM   3678 HD11 LEU B  29      48.730  35.420  13.360  1.00  0.00           H  
ATOM   3679 HD12 LEU B  29      50.380  35.780  13.590  1.00  0.00           H  
ATOM   3680 HD13 LEU B  29      49.940  34.680  12.210  1.00  0.00           H  
ATOM   3681  CD2 LEU B  29      51.220  33.040  14.100  1.00  0.00           C  
ATOM   3682 HD21 LEU B  29      51.990  33.730  14.460  1.00  0.00           H  
ATOM   3683 HD22 LEU B  29      51.230  32.130  14.680  1.00  0.00           H  
ATOM   3684 HD23 LEU B  29      51.400  32.770  13.050  1.00  0.00           H  
ATOM   3685  C   LEU B  29      49.390  33.390  17.910  1.00  0.00           C  
ATOM   3686  O   LEU B  29      48.460  33.920  18.480  1.00  0.00           O  
ATOM   3687  N   CYS B  30      50.650  33.320  18.390  1.00  0.00           N  
ATOM   3688  H   CYS B  30      51.350  32.900  17.790  1.00  0.00           H  
ATOM   3689  CA  CYS B  30      51.160  34.020  19.650  1.00  0.00           C  
ATOM   3690  HA  CYS B  30      50.410  33.930  20.430  1.00  0.00           H  
ATOM   3691  CB  CYS B  30      52.410  33.310  20.160  1.00  0.00           C  
ATOM   3692  HB3 CYS B  30      52.970  33.950  20.830  1.00  0.00           H  
ATOM   3693  HB2 CYS B  30      53.060  33.210  19.290  1.00  0.00           H  
ATOM   3694  SG  CYS B  30      52.140  31.600  20.800  1.00  0.00           S  
ATOM   3695  C   CYS B  30      51.430  35.510  19.390  1.00  0.00           C  
ATOM   3696  O   CYS B  30      51.980  35.930  18.400  1.00  0.00           O  
ATOM   3697  N   GLN B  31      51.090  36.280  20.400  1.00  0.00           N  
ATOM   3698  H   GLN B  31      50.480  35.900  21.100  1.00  0.00           H  
ATOM   3699  CA  GLN B  31      51.230  37.780  20.310  1.00  0.00           C  
ATOM   3700  HA  GLN B  31      51.980  38.060  19.580  1.00  0.00           H  
ATOM   3701  CB  GLN B  31      49.880  38.340  19.900  1.00  0.00           C  
ATOM   3702  HB3 GLN B  31      49.760  39.410  20.090  1.00  0.00           H  
ATOM   3703  HB2 GLN B  31      49.200  37.850  20.590  1.00  0.00           H  
ATOM   3704  CG  GLN B  31      49.590  38.050  18.410  1.00  0.00           C  
ATOM   3705  HG3 GLN B  31      49.530  36.990  18.180  1.00  0.00           H  
ATOM   3706  HG2 GLN B  31      50.440  38.480  17.890  1.00  0.00           H  
ATOM   3707  CD  GLN B  31      48.320  38.710  17.890  1.00  0.00           C  
ATOM   3708  OE1 GLN B  31      47.490  39.110  18.640  1.00  0.00           O  
ATOM   3709  NE2 GLN B  31      48.100  38.830  16.600  1.00  0.00           N  
ATOM   3710 HE21 GLN B  31      48.570  38.200  15.960  1.00  0.00           H  
ATOM   3711 HE22 GLN B  31      47.290  39.390  16.400  1.00  0.00           H  
ATOM   3712  C   GLN B  31      51.610  38.510  21.620  1.00  0.00           C  
ATOM   3713  O   GLN B  31      51.490  38.000  22.710  1.00  0.00           O  
ATOM   3714  N   THR B  32      52.030  39.780  21.550  1.00  0.00           N  
ATOM   3715  H   THR B  32      52.220  40.340  20.730  1.00  0.00           H  
ATOM   3716  CA  THR B  32      52.330  40.590  22.750  1.00  0.00           C  
ATOM   3717  HA  THR B  32      52.630  39.900  23.550  1.00  0.00           H  
ATOM   3718  CB  THR B  32      53.510  41.510  22.540  1.00  0.00           C  
ATOM   3719  HB  THR B  32      53.680  42.090  23.450  1.00  0.00           H  
ATOM   3720  CG2 THR B  32      54.830  40.890  22.080  1.00  0.00           C  
ATOM   3721 HG21 THR B  32      55.200  40.380  22.970  1.00  0.00           H  
ATOM   3722 HG22 THR B  32      54.670  40.220  21.240  1.00  0.00           H  
ATOM   3723 HG23 THR B  32      55.630  41.620  21.920  1.00  0.00           H  
ATOM   3724  OG1 THR B  32      53.250  42.470  21.530  1.00  0.00           O  
ATOM   3725  HG1 THR B  32      52.380  42.850  21.420  1.00  0.00           H  
ATOM   3726  C   THR B  32      51.080  41.280  23.170  1.00  0.00           C  
ATOM   3727  O   THR B  32      50.300  41.770  22.350  1.00  0.00           O  
ATOM   3728  N   PHE B  33      50.830  41.340  24.480  1.00  0.00           N  
ATOM   3729  H   PHE B  33      51.500  40.840  25.040  1.00  0.00           H  
ATOM   3730  CA  PHE B  33      49.720  42.040  25.160  1.00  0.00           C  
ATOM   3731  HA  PHE B  33      49.340  42.880  24.570  1.00  0.00           H  
ATOM   3732  CB  PHE B  33      48.560  41.010  25.400  1.00  0.00           C  
ATOM   3733  HB3 PHE B  33      48.620  40.310  24.560  1.00  0.00           H  
ATOM   3734  HB2 PHE B  33      47.610  41.510  25.230  1.00  0.00           H  
ATOM   3735  CG  PHE B  33      48.590  40.210  26.710  1.00  0.00           C  
ATOM   3736  CD1 PHE B  33      49.320  39.000  26.780  1.00  0.00           C  
ATOM   3737  HD1 PHE B  33      49.900  38.620  25.960  1.00  0.00           H  
ATOM   3738  CE1 PHE B  33      49.340  38.300  28.010  1.00  0.00           C  
ATOM   3739  HE1 PHE B  33      49.950  37.410  28.020  1.00  0.00           H  
ATOM   3740  CZ  PHE B  33      48.640  38.790  29.170  1.00  0.00           C  
ATOM   3741  HZ  PHE B  33      48.780  38.220  30.080  1.00  0.00           H  
ATOM   3742  CE2 PHE B  33      48.050  40.070  29.140  1.00  0.00           C  
ATOM   3743  HE2 PHE B  33      47.650  40.520  30.030  1.00  0.00           H  
ATOM   3744  CD2 PHE B  33      48.060  40.780  27.900  1.00  0.00           C  
ATOM   3745  HD2 PHE B  33      47.510  41.690  27.810  1.00  0.00           H  
ATOM   3746  C   PHE B  33      50.260  42.680  26.460  1.00  0.00           C  
ATOM   3747  O   PHE B  33      51.390  42.390  26.890  1.00  0.00           O  
ATOM   3748  N   VAL B  34      49.530  43.620  27.120  1.00  0.00           N  
ATOM   3749  H   VAL B  34      48.670  43.890  26.670  1.00  0.00           H  
ATOM   3750  CA  VAL B  34      50.040  44.230  28.340  1.00  0.00           C  
ATOM   3751  HA  VAL B  34      51.120  44.060  28.390  1.00  0.00           H  
ATOM   3752  CB  VAL B  34      49.720  45.760  28.290  1.00  0.00           C  
ATOM   3753  HB  VAL B  34      50.160  46.210  27.400  1.00  0.00           H  
ATOM   3754  CG1 VAL B  34      48.190  46.010  28.350  1.00  0.00           C  
ATOM   3755 HG11 VAL B  34      47.750  45.740  29.310  1.00  0.00           H  
ATOM   3756 HG12 VAL B  34      48.060  47.070  28.160  1.00  0.00           H  
ATOM   3757 HG13 VAL B  34      47.680  45.430  27.590  1.00  0.00           H  
ATOM   3758  CG2 VAL B  34      50.400  46.530  29.480  1.00  0.00           C  
ATOM   3759 HG21 VAL B  34      50.180  46.060  30.430  1.00  0.00           H  
ATOM   3760 HG22 VAL B  34      51.470  46.530  29.240  1.00  0.00           H  
ATOM   3761 HG23 VAL B  34      50.160  47.590  29.400  1.00  0.00           H  
ATOM   3762  C   VAL B  34      49.540  43.540  29.600  1.00  0.00           C  
ATOM   3763  O   VAL B  34      48.300  43.160  29.670  1.00  0.00           O  
ATOM   3764  N   TYR B  35      50.410  43.370  30.580  1.00  0.00           N  
ATOM   3765  H   TYR B  35      51.360  43.640  30.370  1.00  0.00           H  
ATOM   3766  CA  TYR B  35      50.120  42.950  31.990  1.00  0.00           C  
ATOM   3767  HA  TYR B  35      49.040  42.840  32.040  1.00  0.00           H  
ATOM   3768  CB  TYR B  35      50.900  41.650  32.120  1.00  0.00           C  
ATOM   3769  HB3 TYR B  35      51.950  41.810  31.940  1.00  0.00           H  
ATOM   3770  HB2 TYR B  35      50.500  41.000  31.350  1.00  0.00           H  
ATOM   3771  CG  TYR B  35      50.750  40.970  33.430  1.00  0.00           C  
ATOM   3772  CD1 TYR B  35      49.450  40.510  33.860  1.00  0.00           C  
ATOM   3773  HD1 TYR B  35      48.590  40.780  33.270  1.00  0.00           H  
ATOM   3774  CE1 TYR B  35      49.400  39.830  35.060  1.00  0.00           C  
ATOM   3775  HE1 TYR B  35      48.410  39.530  35.360  1.00  0.00           H  
ATOM   3776  CZ  TYR B  35      50.540  39.360  35.710  1.00  0.00           C  
ATOM   3777  OH  TYR B  35      50.410  38.720  36.920  1.00  0.00           O  
ATOM   3778  HH  TYR B  35      51.260  38.370  37.230  1.00  0.00           H  
ATOM   3779  CE2 TYR B  35      51.830  39.750  35.240  1.00  0.00           C  
ATOM   3780  HE2 TYR B  35      52.680  39.420  35.810  1.00  0.00           H  
ATOM   3781  CD2 TYR B  35      51.890  40.510  34.090  1.00  0.00           C  
ATOM   3782  HD2 TYR B  35      52.810  40.740  33.560  1.00  0.00           H  
ATOM   3783  C   TYR B  35      50.460  43.940  33.110  1.00  0.00           C  
ATOM   3784  O   TYR B  35      51.570  44.480  33.290  1.00  0.00           O  
ATOM   3785  N   GLY B  36      49.550  44.100  34.080  1.00  0.00           N  
ATOM   3786  H   GLY B  36      48.740  43.490  34.020  1.00  0.00           H  
ATOM   3787  CA  GLY B  36      49.600  44.980  35.260  1.00  0.00           C  
ATOM   3788  HA3 GLY B  36      48.590  45.050  35.660  1.00  0.00           H  
ATOM   3789  HA2 GLY B  36      50.030  45.950  35.020  1.00  0.00           H  
ATOM   3790  C   GLY B  36      50.400  44.530  36.520  1.00  0.00           C  
ATOM   3791  O   GLY B  36      50.680  45.290  37.440  1.00  0.00           O  
ATOM   3792  N   GLY B  37      50.950  43.310  36.540  1.00  0.00           N  
ATOM   3793  H   GLY B  37      50.930  42.910  35.610  1.00  0.00           H  
ATOM   3794  CA  GLY B  37      51.800  42.650  37.500  1.00  0.00           C  
ATOM   3795  HA3 GLY B  37      52.270  43.460  38.060  1.00  0.00           H  
ATOM   3796  HA2 GLY B  37      52.550  42.090  36.930  1.00  0.00           H  
ATOM   3797  C   GLY B  37      51.180  41.670  38.490  1.00  0.00           C  
ATOM   3798  O   GLY B  37      51.960  41.060  39.220  1.00  0.00           O  
ATOM   3799  N   CYS B  38      49.860  41.510  38.570  1.00  0.00           N  
ATOM   3800  H   CYS B  38      49.240  41.950  37.900  1.00  0.00           H  
ATOM   3801  CA  CYS B  38      49.220  40.510  39.530  1.00  0.00           C  
ATOM   3802  HA  CYS B  38      49.980  39.770  39.780  1.00  0.00           H  
ATOM   3803  CB  CYS B  38      48.990  41.210  40.910  1.00  0.00           C  
ATOM   3804  HB3 CYS B  38      49.980  41.580  41.120  1.00  0.00           H  
ATOM   3805  HB2 CYS B  38      48.720  40.360  41.540  1.00  0.00           H  
ATOM   3806  SG  CYS B  38      47.700  42.420  40.700  1.00  0.00           S  
ATOM   3807  C   CYS B  38      47.980  39.830  38.860  1.00  0.00           C  
ATOM   3808  O   CYS B  38      47.330  40.350  37.920  1.00  0.00           O  
ATOM   3809  N   ARG B  39      47.630  38.660  39.440  1.00  0.00           N  
ATOM   3810  H   ARG B  39      48.250  38.350  40.190  1.00  0.00           H  
ATOM   3811  CA  ARG B  39      46.350  37.900  39.310  1.00  0.00           C  
ATOM   3812  HA  ARG B  39      46.540  36.970  39.830  1.00  0.00           H  
ATOM   3813  CB  ARG B  39      45.160  38.620  39.990  1.00  0.00           C  
ATOM   3814  HB3 ARG B  39      44.300  37.960  40.020  1.00  0.00           H  
ATOM   3815  HB2 ARG B  39      44.890  39.520  39.420  1.00  0.00           H  
ATOM   3816  CG  ARG B  39      45.490  39.060  41.420  1.00  0.00           C  
ATOM   3817  HG3 ARG B  39      46.430  39.590  41.480  1.00  0.00           H  
ATOM   3818  HG2 ARG B  39      45.630  38.130  41.990  1.00  0.00           H  
ATOM   3819  CD  ARG B  39      44.370  39.860  42.160  1.00  0.00           C  
ATOM   3820  HD3 ARG B  39      43.420  39.750  41.650  1.00  0.00           H  
ATOM   3821  HD2 ARG B  39      44.570  40.940  42.170  1.00  0.00           H  
ATOM   3822  NE  ARG B  39      44.140  39.500  43.580  1.00  0.00           N  
ATOM   3823  HE  ARG B  39      44.820  39.030  44.160  1.00  0.00           H  
ATOM   3824  CZ  ARG B  39      43.060  39.930  44.230  1.00  0.00           C  
ATOM   3825  NH1 ARG B  39      42.070  40.550  43.660  1.00  0.00           N  
ATOM   3826 HH11 ARG B  39      41.940  40.600  42.660  1.00  0.00           H  
ATOM   3827 HH12 ARG B  39      41.230  40.650  44.200  1.00  0.00           H  
ATOM   3828  NH2 ARG B  39      42.980  39.680  45.520  1.00  0.00           N  
ATOM   3829 HH21 ARG B  39      43.690  39.140  45.990  1.00  0.00           H  
ATOM   3830 HH22 ARG B  39      42.260  40.160  46.030  1.00  0.00           H  
ATOM   3831  C   ARG B  39      46.070  37.370  37.920  1.00  0.00           C  
ATOM   3832  O   ARG B  39      44.930  37.200  37.530  1.00  0.00           O  
ATOM   3833  N   ALA B  40      47.070  36.860  37.180  1.00  0.00           N  
ATOM   3834  H   ALA B  40      47.930  36.730  37.690  1.00  0.00           H  
ATOM   3835  CA  ALA B  40      46.900  36.530  35.780  1.00  0.00           C  
ATOM   3836  HA  ALA B  40      46.500  37.410  35.300  1.00  0.00           H  
ATOM   3837  CB  ALA B  40      48.250  36.140  35.280  1.00  0.00           C  
ATOM   3838  HB1 ALA B  40      48.860  35.710  36.070  1.00  0.00           H  
ATOM   3839  HB2 ALA B  40      48.230  35.350  34.530  1.00  0.00           H  
ATOM   3840  HB3 ALA B  40      48.720  37.030  34.870  1.00  0.00           H  
ATOM   3841  C   ALA B  40      45.910  35.410  35.430  1.00  0.00           C  
ATOM   3842  O   ALA B  40      45.640  34.520  36.290  1.00  0.00           O  
ATOM   3843  N   LYS B  41      45.420  35.440  34.170  1.00  0.00           N  
ATOM   3844  H   LYS B  41      45.880  36.050  33.520  1.00  0.00           H  
ATOM   3845  CA  LYS B  41      44.570  34.400  33.650  1.00  0.00           C  
ATOM   3846  HA  LYS B  41      44.270  33.750  34.470  1.00  0.00           H  
ATOM   3847  CB  LYS B  41      43.250  34.990  32.940  1.00  0.00           C  
ATOM   3848  HB3 LYS B  41      42.670  34.180  32.490  1.00  0.00           H  
ATOM   3849  HB2 LYS B  41      43.540  35.690  32.170  1.00  0.00           H  
ATOM   3850  CG  LYS B  41      42.290  35.660  33.950  1.00  0.00           C  
ATOM   3851  HG3 LYS B  41      42.760  36.520  34.400  1.00  0.00           H  
ATOM   3852  HG2 LYS B  41      42.100  34.830  34.630  1.00  0.00           H  
ATOM   3853  CD  LYS B  41      40.970  36.050  33.320  1.00  0.00           C  
ATOM   3854  HD3 LYS B  41      40.450  35.120  33.120  1.00  0.00           H  
ATOM   3855  HD2 LYS B  41      41.130  36.630  32.410  1.00  0.00           H  
ATOM   3856  CE  LYS B  41      40.010  36.840  34.170  1.00  0.00           C  
ATOM   3857  HE3 LYS B  41      39.030  36.780  33.700  1.00  0.00           H  
ATOM   3858  HE2 LYS B  41      40.340  37.870  34.250  1.00  0.00           H  
ATOM   3859  NZ  LYS B  41      40.050  36.330  35.530  1.00  0.00           N  
ATOM   3860  HZ1 LYS B  41      39.710  35.380  35.580  1.00  0.00           H  
ATOM   3861  HZ2 LYS B  41      40.980  36.400  35.900  1.00  0.00           H  
ATOM   3862  HZ3 LYS B  41      39.380  36.820  36.110  1.00  0.00           H  
ATOM   3863  C   LYS B  41      45.330  33.480  32.660  1.00  0.00           C  
ATOM   3864  O   LYS B  41      46.490  33.750  32.400  1.00  0.00           O  
ATOM   3865  N   ARG B  42      44.750  32.280  32.360  1.00  0.00           N  
ATOM   3866  H   ARG B  42      43.870  32.170  32.830  1.00  0.00           H  
ATOM   3867  CA  ARG B  42      45.640  31.130  31.830  1.00  0.00           C  
ATOM   3868  HA  ARG B  42      46.410  30.910  32.560  1.00  0.00           H  
ATOM   3869  CB  ARG B  42      44.840  29.770  31.860  1.00  0.00           C  
ATOM   3870  HB3 ARG B  42      45.480  29.010  31.390  1.00  0.00           H  
ATOM   3871  HB2 ARG B  42      43.930  29.800  31.250  1.00  0.00           H  
ATOM   3872  CG  ARG B  42      44.350  29.340  33.270  1.00  0.00           C  
ATOM   3873  HG3 ARG B  42      43.320  29.680  33.410  1.00  0.00           H  
ATOM   3874  HG2 ARG B  42      45.060  29.730  34.000  1.00  0.00           H  
ATOM   3875  CD  ARG B  42      44.370  27.800  33.350  1.00  0.00           C  
ATOM   3876  HD3 ARG B  42      43.770  27.440  32.530  1.00  0.00           H  
ATOM   3877  HD2 ARG B  42      43.840  27.560  34.260  1.00  0.00           H  
ATOM   3878  NE  ARG B  42      45.770  27.310  33.330  1.00  0.00           N  
ATOM   3879  HE  ARG B  42      46.480  28.020  33.280  1.00  0.00           H  
ATOM   3880  CZ  ARG B  42      46.260  26.100  33.370  1.00  0.00           C  
ATOM   3881  NH1 ARG B  42      45.460  25.120  33.510  1.00  0.00           N  
ATOM   3882 HH11 ARG B  42      44.500  25.400  33.430  1.00  0.00           H  
ATOM   3883 HH12 ARG B  42      45.790  24.150  33.560  1.00  0.00           H  
ATOM   3884  NH2 ARG B  42      47.480  25.780  33.190  1.00  0.00           N  
ATOM   3885 HH21 ARG B  42      48.130  26.510  32.960  1.00  0.00           H  
ATOM   3886 HH22 ARG B  42      47.690  24.790  33.170  1.00  0.00           H  
ATOM   3887  C   ARG B  42      46.260  31.280  30.450  1.00  0.00           C  
ATOM   3888  O   ARG B  42      47.300  30.640  30.190  1.00  0.00           O  
ATOM   3889  N   ASN B  43      45.740  32.170  29.610  1.00  0.00           N  
ATOM   3890  H   ASN B  43      44.910  32.650  29.910  1.00  0.00           H  
ATOM   3891  CA  ASN B  43      46.340  32.580  28.290  1.00  0.00           C  
ATOM   3892  HA  ASN B  43      47.050  31.840  27.930  1.00  0.00           H  
ATOM   3893  CB  ASN B  43      45.180  32.720  27.230  1.00  0.00           C  
ATOM   3894  HB3 ASN B  43      44.670  33.650  27.450  1.00  0.00           H  
ATOM   3895  HB2 ASN B  43      44.540  31.840  27.410  1.00  0.00           H  
ATOM   3896  CG  ASN B  43      45.710  32.710  25.790  1.00  0.00           C  
ATOM   3897  OD1 ASN B  43      46.830  32.440  25.440  1.00  0.00           O  
ATOM   3898  ND2 ASN B  43      44.860  33.030  24.810  1.00  0.00           N  
ATOM   3899 HD21 ASN B  43      43.930  33.370  25.020  1.00  0.00           H  
ATOM   3900 HD22 ASN B  43      45.150  32.910  23.860  1.00  0.00           H  
ATOM   3901  C   ASN B  43      47.250  33.830  28.460  1.00  0.00           C  
ATOM   3902  O   ASN B  43      47.060  34.900  27.830  1.00  0.00           O  
ATOM   3903  N   ASN B  44      48.300  33.600  29.350  1.00  0.00           N  
ATOM   3904  H   ASN B  44      48.330  32.740  29.890  1.00  0.00           H  
ATOM   3905  CA  ASN B  44      49.400  34.470  29.550  1.00  0.00           C  
ATOM   3906  HA  ASN B  44      49.460  35.160  28.720  1.00  0.00           H  
ATOM   3907  CB  ASN B  44      49.030  35.210  30.860  1.00  0.00           C  
ATOM   3908  HB3 ASN B  44      48.890  34.450  31.630  1.00  0.00           H  
ATOM   3909  HB2 ASN B  44      48.040  35.660  30.740  1.00  0.00           H  
ATOM   3910  CG  ASN B  44      50.020  36.240  31.320  1.00  0.00           C  
ATOM   3911  OD1 ASN B  44      51.190  36.220  31.120  1.00  0.00           O  
ATOM   3912  ND2 ASN B  44      49.640  37.250  32.060  1.00  0.00           N  
ATOM   3913 HD21 ASN B  44      48.650  37.370  32.210  1.00  0.00           H  
ATOM   3914 HD22 ASN B  44      50.320  37.900  32.430  1.00  0.00           H  
ATOM   3915  C   ASN B  44      50.690  33.630  29.610  1.00  0.00           C  
ATOM   3916  O   ASN B  44      50.720  32.660  30.340  1.00  0.00           O  
ATOM   3917  N   PHE B  45      51.760  34.160  29.010  1.00  0.00           N  
ATOM   3918  H   PHE B  45      51.650  35.040  28.550  1.00  0.00           H  
ATOM   3919  CA  PHE B  45      53.100  33.600  29.080  1.00  0.00           C  
ATOM   3920  HA  PHE B  45      53.220  32.980  29.970  1.00  0.00           H  
ATOM   3921  CB  PHE B  45      53.410  32.710  27.830  1.00  0.00           C  
ATOM   3922  HB3 PHE B  45      54.230  32.080  28.160  1.00  0.00           H  
ATOM   3923  HB2 PHE B  45      53.800  33.270  26.970  1.00  0.00           H  
ATOM   3924  CG  PHE B  45      52.270  31.780  27.390  1.00  0.00           C  
ATOM   3925  CD1 PHE B  45      52.230  30.510  27.940  1.00  0.00           C  
ATOM   3926  HD1 PHE B  45      52.990  30.230  28.650  1.00  0.00           H  
ATOM   3927  CE1 PHE B  45      51.150  29.680  27.710  1.00  0.00           C  
ATOM   3928  HE1 PHE B  45      51.000  28.780  28.300  1.00  0.00           H  
ATOM   3929  CZ  PHE B  45      50.090  30.090  26.880  1.00  0.00           C  
ATOM   3930  HZ  PHE B  45      49.240  29.440  26.760  1.00  0.00           H  
ATOM   3931  CE2 PHE B  45      50.190  31.330  26.300  1.00  0.00           C  
ATOM   3932  HE2 PHE B  45      49.400  31.620  25.600  1.00  0.00           H  
ATOM   3933  CD2 PHE B  45      51.260  32.170  26.550  1.00  0.00           C  
ATOM   3934  HD2 PHE B  45      51.310  33.150  26.090  1.00  0.00           H  
ATOM   3935  C   PHE B  45      54.210  34.720  29.240  1.00  0.00           C  
ATOM   3936  O   PHE B  45      54.130  35.870  28.810  1.00  0.00           O  
ATOM   3937  N   LYS B  46      55.250  34.200  29.870  1.00  0.00           N  
ATOM   3938  H   LYS B  46      55.040  33.330  30.340  1.00  0.00           H  
ATOM   3939  CA  LYS B  46      56.560  34.870  30.080  1.00  0.00           C  
ATOM   3940  HA  LYS B  46      56.370  35.910  30.350  1.00  0.00           H  
ATOM   3941  CB  LYS B  46      57.270  34.150  31.250  1.00  0.00           C  
ATOM   3942  HB3 LYS B  46      58.330  34.410  31.190  1.00  0.00           H  
ATOM   3943  HB2 LYS B  46      57.240  33.080  31.080  1.00  0.00           H  
ATOM   3944  CG  LYS B  46      56.620  34.720  32.590  1.00  0.00           C  
ATOM   3945  HG3 LYS B  46      55.720  34.170  32.850  1.00  0.00           H  
ATOM   3946  HG2 LYS B  46      56.450  35.790  32.470  1.00  0.00           H  
ATOM   3947  CD  LYS B  46      57.660  34.490  33.720  1.00  0.00           C  
ATOM   3948  HD3 LYS B  46      57.200  34.860  34.630  1.00  0.00           H  
ATOM   3949  HD2 LYS B  46      58.530  35.130  33.600  1.00  0.00           H  
ATOM   3950  CE  LYS B  46      57.900  33.000  34.120  1.00  0.00           C  
ATOM   3951  HE3 LYS B  46      58.780  32.920  34.770  1.00  0.00           H  
ATOM   3952  HE2 LYS B  46      58.170  32.490  33.200  1.00  0.00           H  
ATOM   3953  NZ  LYS B  46      56.700  32.410  34.840  1.00  0.00           N  
ATOM   3954  HZ1 LYS B  46      56.730  31.410  34.800  1.00  0.00           H  
ATOM   3955  HZ2 LYS B  46      56.610  32.740  35.790  1.00  0.00           H  
ATOM   3956  HZ3 LYS B  46      55.840  32.740  34.410  1.00  0.00           H  
ATOM   3957  C   LYS B  46      57.400  35.020  28.750  1.00  0.00           C  
ATOM   3958  O   LYS B  46      58.320  35.830  28.640  1.00  0.00           O  
ATOM   3959  N   SER B  47      57.050  34.220  27.760  1.00  0.00           N  
ATOM   3960  H   SER B  47      56.330  33.520  27.820  1.00  0.00           H  
ATOM   3961  CA  SER B  47      57.690  34.300  26.400  1.00  0.00           C  
ATOM   3962  HA  SER B  47      57.870  35.360  26.220  1.00  0.00           H  
ATOM   3963  CB  SER B  47      59.040  33.560  26.290  1.00  0.00           C  
ATOM   3964  HB3 SER B  47      59.650  33.740  27.170  1.00  0.00           H  
ATOM   3965  HB2 SER B  47      59.660  33.860  25.450  1.00  0.00           H  
ATOM   3966  OG  SER B  47      58.900  32.200  26.230  1.00  0.00           O  
ATOM   3967  HG  SER B  47      59.680  31.840  26.660  1.00  0.00           H  
ATOM   3968  C   SER B  47      56.790  33.840  25.230  1.00  0.00           C  
ATOM   3969  O   SER B  47      55.800  33.200  25.560  1.00  0.00           O  
ATOM   3970  N   ALA B  48      56.950  34.300  24.000  1.00  0.00           N  
ATOM   3971  H   ALA B  48      57.710  34.910  23.740  1.00  0.00           H  
ATOM   3972  CA  ALA B  48      56.280  33.750  22.900  1.00  0.00           C  
ATOM   3973  HA  ALA B  48      55.230  33.870  23.150  1.00  0.00           H  
ATOM   3974  CB  ALA B  48      56.530  34.700  21.650  1.00  0.00           C  
ATOM   3975  HB1 ALA B  48      57.490  34.490  21.180  1.00  0.00           H  
ATOM   3976  HB2 ALA B  48      55.760  34.560  20.900  1.00  0.00           H  
ATOM   3977  HB3 ALA B  48      56.620  35.750  21.900  1.00  0.00           H  
ATOM   3978  C   ALA B  48      56.630  32.250  22.680  1.00  0.00           C  
ATOM   3979  O   ALA B  48      55.810  31.420  22.300  1.00  0.00           O  
ATOM   3980  N   GLU B  49      57.840  31.800  23.030  1.00  0.00           N  
ATOM   3981  H   GLU B  49      58.490  32.470  23.410  1.00  0.00           H  
ATOM   3982  CA  GLU B  49      58.240  30.390  23.150  1.00  0.00           C  
ATOM   3983  HA  GLU B  49      58.180  29.960  22.160  1.00  0.00           H  
ATOM   3984  CB  GLU B  49      59.630  30.270  23.690  1.00  0.00           C  
ATOM   3985  HB3 GLU B  49      59.680  29.430  24.390  1.00  0.00           H  
ATOM   3986  HB2 GLU B  49      60.010  31.160  24.190  1.00  0.00           H  
ATOM   3987  CG  GLU B  49      60.740  29.960  22.620  1.00  0.00           C  
ATOM   3988  HG3 GLU B  49      60.500  29.110  21.990  1.00  0.00           H  
ATOM   3989  HG2 GLU B  49      61.630  29.750  23.210  1.00  0.00           H  
ATOM   3990  CD  GLU B  49      61.190  31.070  21.700  1.00  0.00           C  
ATOM   3991  OE1 GLU B  49      61.240  30.880  20.450  1.00  0.00           O  
ATOM   3992  OE2 GLU B  49      61.410  32.230  22.120  1.00  0.00           O  
ATOM   3993  C   GLU B  49      57.330  29.670  24.110  1.00  0.00           C  
ATOM   3994  O   GLU B  49      56.650  28.720  23.660  1.00  0.00           O  
ATOM   3995  N   ASP B  50      57.190  30.150  25.330  1.00  0.00           N  
ATOM   3996  H   ASP B  50      57.620  31.020  25.620  1.00  0.00           H  
ATOM   3997  CA  ASP B  50      56.220  29.630  26.330  1.00  0.00           C  
ATOM   3998  HA  ASP B  50      56.530  28.630  26.640  1.00  0.00           H  
ATOM   3999  CB  ASP B  50      56.280  30.390  27.730  1.00  0.00           C  
ATOM   4000  HB3 ASP B  50      55.470  30.070  28.390  1.00  0.00           H  
ATOM   4001  HB2 ASP B  50      56.200  31.440  27.480  1.00  0.00           H  
ATOM   4002  CG  ASP B  50      57.530  30.150  28.650  1.00  0.00           C  
ATOM   4003  OD1 ASP B  50      58.520  29.560  28.180  1.00  0.00           O  
ATOM   4004  OD2 ASP B  50      57.450  30.440  29.860  1.00  0.00           O  
ATOM   4005  C   ASP B  50      54.710  29.560  25.810  1.00  0.00           C  
ATOM   4006  O   ASP B  50      54.030  28.580  26.110  1.00  0.00           O  
ATOM   4007  N   CYS B  51      54.340  30.500  25.000  1.00  0.00           N  
ATOM   4008  H   CYS B  51      54.940  31.290  24.800  1.00  0.00           H  
ATOM   4009  CA  CYS B  51      53.130  30.420  24.290  1.00  0.00           C  
ATOM   4010  HA  CYS B  51      52.380  30.030  24.980  1.00  0.00           H  
ATOM   4011  CB  CYS B  51      52.720  31.800  23.780  1.00  0.00           C  
ATOM   4012  HB3 CYS B  51      53.530  32.260  23.210  1.00  0.00           H  
ATOM   4013  HB2 CYS B  51      52.530  32.430  24.640  1.00  0.00           H  
ATOM   4014  SG  CYS B  51      51.350  31.860  22.620  1.00  0.00           S  
ATOM   4015  C   CYS B  51      53.120  29.360  23.110  1.00  0.00           C  
ATOM   4016  O   CYS B  51      52.150  28.610  23.030  1.00  0.00           O  
ATOM   4017  N   MET B  52      54.130  29.270  22.230  1.00  0.00           N  
ATOM   4018  H   MET B  52      54.660  30.120  22.160  1.00  0.00           H  
ATOM   4019  CA  MET B  52      54.210  28.330  21.010  1.00  0.00           C  
ATOM   4020  HA  MET B  52      53.370  28.480  20.340  1.00  0.00           H  
ATOM   4021  CB  MET B  52      55.480  28.750  20.260  1.00  0.00           C  
ATOM   4022  HB3 MET B  52      56.420  28.410  20.700  1.00  0.00           H  
ATOM   4023  HB2 MET B  52      55.440  29.840  20.210  1.00  0.00           H  
ATOM   4024  CG  MET B  52      55.450  28.340  18.790  1.00  0.00           C  
ATOM   4025  HG3 MET B  52      56.370  28.720  18.340  1.00  0.00           H  
ATOM   4026  HG2 MET B  52      54.640  28.810  18.230  1.00  0.00           H  
ATOM   4027  SD  MET B  52      55.450  26.560  18.510  1.00  0.00           S  
ATOM   4028  CE  MET B  52      55.120  26.520  16.710  1.00  0.00           C  
ATOM   4029  HE1 MET B  52      54.290  27.210  16.570  1.00  0.00           H  
ATOM   4030  HE2 MET B  52      56.050  26.860  16.250  1.00  0.00           H  
ATOM   4031  HE3 MET B  52      54.840  25.530  16.370  1.00  0.00           H  
ATOM   4032  C   MET B  52      54.230  26.900  21.580  1.00  0.00           C  
ATOM   4033  O   MET B  52      53.480  26.000  21.200  1.00  0.00           O  
ATOM   4034  N   ARG B  53      55.160  26.640  22.530  1.00  0.00           N  
ATOM   4035  H   ARG B  53      55.720  27.390  22.900  1.00  0.00           H  
ATOM   4036  CA  ARG B  53      55.340  25.310  23.160  1.00  0.00           C  
ATOM   4037  HA  ARG B  53      55.440  24.570  22.360  1.00  0.00           H  
ATOM   4038  CB  ARG B  53      56.640  25.410  24.010  1.00  0.00           C  
ATOM   4039  HB3 ARG B  53      56.440  25.990  24.910  1.00  0.00           H  
ATOM   4040  HB2 ARG B  53      57.410  25.920  23.430  1.00  0.00           H  
ATOM   4041  CG  ARG B  53      57.160  24.050  24.580  1.00  0.00           C  
ATOM   4042  HG3 ARG B  53      57.140  23.260  23.840  1.00  0.00           H  
ATOM   4043  HG2 ARG B  53      56.420  23.670  25.270  1.00  0.00           H  
ATOM   4044  CD  ARG B  53      58.490  24.230  25.280  1.00  0.00           C  
ATOM   4045  HD3 ARG B  53      59.180  24.770  24.630  1.00  0.00           H  
ATOM   4046  HD2 ARG B  53      58.860  23.210  25.390  1.00  0.00           H  
ATOM   4047  NE  ARG B  53      58.340  24.870  26.580  1.00  0.00           N  
ATOM   4048  HE  ARG B  53      57.920  24.270  27.270  1.00  0.00           H  
ATOM   4049  CZ  ARG B  53      58.580  26.080  27.010  1.00  0.00           C  
ATOM   4050  NH1 ARG B  53      59.380  26.930  26.390  1.00  0.00           N  
ATOM   4051 HH11 ARG B  53      59.690  26.690  25.460  1.00  0.00           H  
ATOM   4052 HH12 ARG B  53      59.600  27.810  26.840  1.00  0.00           H  
ATOM   4053  NH2 ARG B  53      58.180  26.380  28.230  1.00  0.00           N  
ATOM   4054 HH21 ARG B  53      57.620  25.660  28.650  1.00  0.00           H  
ATOM   4055 HH22 ARG B  53      58.460  27.260  28.650  1.00  0.00           H  
ATOM   4056  C   ARG B  53      54.020  24.850  23.920  1.00  0.00           C  
ATOM   4057  O   ARG B  53      53.920  23.660  24.120  1.00  0.00           O  
ATOM   4058  N   THR B  54      53.060  25.760  24.250  1.00  0.00           N  
ATOM   4059  H   THR B  54      53.290  26.740  24.120  1.00  0.00           H  
ATOM   4060  CA  THR B  54      51.810  25.410  24.910  1.00  0.00           C  
ATOM   4061  HA  THR B  54      51.970  24.450  25.380  1.00  0.00           H  
ATOM   4062  CB  THR B  54      51.400  26.510  25.950  1.00  0.00           C  
ATOM   4063  HB  THR B  54      51.230  27.500  25.510  1.00  0.00           H  
ATOM   4064  CG2 THR B  54      50.200  26.020  26.720  1.00  0.00           C  
ATOM   4065 HG21 THR B  54      49.380  25.730  26.050  1.00  0.00           H  
ATOM   4066 HG22 THR B  54      50.360  25.240  27.470  1.00  0.00           H  
ATOM   4067 HG23 THR B  54      49.750  26.880  27.230  1.00  0.00           H  
ATOM   4068  OG1 THR B  54      52.470  26.620  26.820  1.00  0.00           O  
ATOM   4069  HG1 THR B  54      52.870  27.480  26.720  1.00  0.00           H  
ATOM   4070  C   THR B  54      50.660  25.390  23.910  1.00  0.00           C  
ATOM   4071  O   THR B  54      50.010  24.330  23.800  1.00  0.00           O  
ATOM   4072  N   CYS B  55      50.400  26.460  23.160  1.00  0.00           N  
ATOM   4073  H   CYS B  55      50.980  27.290  23.230  1.00  0.00           H  
ATOM   4074  CA  CYS B  55      49.160  26.520  22.390  1.00  0.00           C  
ATOM   4075  HA  CYS B  55      48.440  25.780  22.730  1.00  0.00           H  
ATOM   4076  CB  CYS B  55      48.500  27.860  22.590  1.00  0.00           C  
ATOM   4077  HB3 CYS B  55      47.750  28.040  21.820  1.00  0.00           H  
ATOM   4078  HB2 CYS B  55      49.340  28.560  22.490  1.00  0.00           H  
ATOM   4079  SG  CYS B  55      47.710  28.220  24.220  1.00  0.00           S  
ATOM   4080  C   CYS B  55      49.360  26.290  20.840  1.00  0.00           C  
ATOM   4081  O   CYS B  55      48.330  26.290  20.140  1.00  0.00           O  
ATOM   4082  N   GLY B  56      50.600  26.120  20.290  1.00  0.00           N  
ATOM   4083  H   GLY B  56      51.380  26.170  20.920  1.00  0.00           H  
ATOM   4084  CA  GLY B  56      50.790  25.910  18.870  1.00  0.00           C  
ATOM   4085  HA3 GLY B  56      50.120  25.120  18.510  1.00  0.00           H  
ATOM   4086  HA2 GLY B  56      51.760  25.450  18.700  1.00  0.00           H  
ATOM   4087  C   GLY B  56      50.670  27.050  17.890  1.00  0.00           C  
ATOM   4088  O   GLY B  56      50.840  28.250  18.230  1.00  0.00           O  
ATOM   4089  N   GLY B  57      50.470  26.730  16.640  1.00  0.00           N  
ATOM   4090  H   GLY B  57      50.390  25.740  16.450  1.00  0.00           H  
ATOM   4091  CA  GLY B  57      50.080  27.590  15.450  1.00  0.00           C  
ATOM   4092  HA3 GLY B  57      50.890  27.280  14.780  1.00  0.00           H  
ATOM   4093  HA2 GLY B  57      50.090  28.630  15.780  1.00  0.00           H  
ATOM   4094  C   GLY B  57      48.720  27.450  14.930  1.00  0.00           C  
ATOM   4095  O   GLY B  57      47.740  27.230  15.720  1.00  0.00           O  
ATOM   4096  N   ALA B  58      48.620  27.610  13.570  1.00  0.00           N  
ATOM   4097  H   ALA B  58      49.430  27.900  13.040  1.00  0.00           H  
ATOM   4098  CA  ALA B  58      47.440  27.200  12.810  1.00  0.00           C  
ATOM   4099  HA  ALA B  58      47.060  26.400  13.450  1.00  0.00           H  
ATOM   4100  CB  ALA B  58      46.290  28.240  12.800  1.00  0.00           C  
ATOM   4101  HB1 ALA B  58      46.160  28.580  13.830  1.00  0.00           H  
ATOM   4102  HB2 ALA B  58      46.540  29.140  12.250  1.00  0.00           H  
ATOM   4103  HB3 ALA B  58      45.420  27.750  12.370  1.00  0.00           H  
ATOM   4104  C   ALA B  58      47.670  26.590  11.470  1.00  0.00           C  
ATOM   4105  O   ALA B  58      47.050  25.540  11.180  1.00  0.00           O  
ATOM   4106  OXT ALA B  58      48.460  27.130  10.640  1.00  0.00           O  
TER    4107      ALA B  58
ENDMDL
CONECT 3446 3448
CONECT 3448 3446
END
